# Supplementary material for: Two genomes of highly polyphagous lepidopteran pests (Spodoptera frugiperda, Noctuidae) with different host-plant ranges
Source: Sci Rep. 2017 Sep 25;7:11816. doi: 10.1038/s41598-017-10461-4 (PMC5613006; doi:10.1038/s41598-017-10461-4)
Supplement: Supplementary file 2 — Dataset 1 [file 41598_2017_10461_MOESM2_ESM.xls]

## Sheet: OGS2.2 corn
GSSPFG00010979001-RA	insertion	31147	31763	intron	overlap=0.00	coverage=29.98	GSSPFG00010979001	unknown	ref|XP_004922264.1|:PREDICTED: zinc finger protein 57-like [Bombyx mori](1e-138)	0046872:metal ion binding[molecular_function]
GSSPFG00010656001-RA	insertion	53119	57558	exon	overlap=100.00	coverage=223.10	GSSPFG00010656001	unknown	No hit	NA
GSSPFG00000747001-RA	insertion	4159	4802	intron	overlap=0.00	coverage=0.00	GSSPFG00000747001	unknown	ref|XP_004933813.1|:PREDICTED: ras-related protein Rab-33B-like [Bombyx mori](1e-138)	0000042:protein targeting to Golgi[biological_process];0005525:GTP binding[molecular_function];0005796:Golgi lumen[cellular_component];0070062:extracellular vesicular exosome[cellular_component];0004767:sphingomyelin phosphodiesterase activity[molecular_function];0003924:GTPase activity[molecular_function];0032482:Rab protein signal transduction[biological_process];0048705:skeletal system morphog…
GSSPFG00022347001-RA	insertion	9851	10572	intron	overlap=0.00	coverage=0.00	GSSPFG00022347001	unknown	ref|XP_004926011.1|:PREDICTED: fatty acyl-CoA reductase 1-like [Bombyx mori](1e-144)	NA
GSSPFG00009341001-RA	insertion	116147	117767	intron	overlap=0.00	coverage=214.77	GSSPFG00009341001	unknown	ref|XP_011329709.1|:PREDICTED: serine/threonine-protein kinase 10 isoform X4 [Cerapachys biroi](0.0)	0004674:protein serine/threonine kinase activity[molecular_function];0006468:protein amino acid phosphorylation[biological_process];0005524:ATP binding[molecular_function]
GSSPFG00012844001-RA	insertion	18015	18623	intron	overlap=0.00	coverage=264.11	GSSPFG00012844001	unknown	ref|XP_004924922.1|:PREDICTED: irregular chiasm C-roughest protein-like [Bombyx mori](1e-86)	0016021:integral to membrane[cellular_component]
GSSPFG00018415001-RA	insertion	3562	5506	exon	overlap=30.25	coverage=0.01	GSSPFG00018415001	unknown	ref|XP_011563781.1|:PREDICTED: uncharacterized protein LOC105393684 [Plutella xylostella](3e-57)	NA
GSSPFG00029653001.2-RA	insertion	1	788	exon	overlap=7.35	coverage=64.21	putative lysosomal-trafficking regulator-like	Immunity	gb|EHJ72713.1|:putative Lysosomal trafficking regulator [Danaus plexippus](0.0)	NA
GSSPFG00027333001-RA	insertion	939	1452	exon	overlap=100.00	coverage=2.86	GSSPFG00027333001	unknown	No hit	NA
GSSPFG00019636001-RA	insertion	7985	8596	intron	overlap=0.00	coverage=2490.55	GSSPFG00019636001	unknown	ref|XP_004926649.1|:PREDICTED: vinculin-like [Bombyx mori](0.0)	0051015:actin filament binding[molecular_function];0007160:cell-matrix adhesion[biological_process]
GSSPFG00009340001-RA	insertion	39077	39907	exon	overlap=6.96	coverage=134.26	GSSPFG00009340001	unknown	ref|XP_003699607.1|:PREDICTED: tankyrase isoform X1 [Megachile rotundata](0.0)	NA
GSSPFG00009373001-RA	insertion	395578	396219	intron	overlap=0.00	coverage=11.33	GSSPFG00009373001	unknown	ref|XP_011560878.1|:PREDICTED: dipeptidyl peptidase 9 [Plutella xylostella](0.0)	NA
GSSPFG00025551001-RA	insertion	7672	8240	exon	overlap=5.03	coverage=10.83	GSSPFG00025551001	unknown	No hit	NA
GSSPFG00026832001-RA	insertion	111463	112279	exon	overlap=18.40	coverage=183.42	GSSPFG00026832001	unknown	ref|XP_011562937.1|:PREDICTED: uncharacterized protein LOC105392943 [Plutella xylostella](7e-164)	NA
GSSPFG00033085001-RA	insertion	1816	3820	exon	overlap=24.43	coverage=54.02	GSSPFG00033085001	unknown	ref|XP_004930841.1|:PREDICTED: RNA-binding protein 26-like [Bombyx mori](2e-50)	0003676:nucleic acid binding[molecular_function]
GSSPFG00032947001-RA	insertion	75414	76635	intron	overlap=0.00	coverage=52.07	GSSPFG00032947001	unknown	ref|XP_008187029.1|:PREDICTED: fatty acid synthase [Acyrthosiphon pisum(0.0)	0008270:zinc ion binding[molecular_function];0055114:oxidation reduction[biological_process];0016788:hydrolase activity, acting on ester bonds[molecular_function];0016491:oxidoreductase activity[molecular_function];0009058:biosynthetic process[biological_process];0016740:transferase activity[molecular_function]
GSSPFG00016236001-RA	insertion	5429	6046	intron	overlap=0.00	coverage=1.32	GSSPFG00016236001	unknown	ref|XP_011551160.1|:PREDICTED: solute carrier family 2, facilitated glucose transporter member 1-like [Plutella xylostella](0.0)	0022891:substrate-specific transmembrane transporter activity[molecular_function];0008643:carbohydrate transport[biological_process];0016021:integral to membrane[cellular_component];0055085:transmembrane transport[biological_process]
GSSPFG00026989001-RA	insertion	7434	7952	intron	overlap=0.00	coverage=7.45	GSSPFG00026989001	unknown	ref|XP_004925165.1|:PREDICTED: major facilitator superfamily domain-containing protein 6-like [Bombyx mori](4e-147)	NA
GSSPFG00016489001-RA	insertion	5834	6647	exon	overlap=39.16	coverage=43.49	GSSPFG00016489001	unknown	ref|XP_004922711.1|:PREDICTED: myotubularin-related protein 8-like [Bombyx mori](5e-169)	0000278:mitotic cell cycle[biological_process];0004725:protein tyrosine phosphatase activity[molecular_function];0046872:metal ion binding[molecular_function]
GSSPFG00033393001-RA	insertion	42681	47084	exon	overlap=100.00	coverage=276.07	GSSPFG00033393001	unknown	ref|XP_011557815.1|:PREDICTED: uncharacterized protein LOC105388576 [Plutella xylostella](2e-65)	NA
GSSPFG00022133001-RA	insertion	7951	9212	exon	overlap=1.72	coverage=165.27	GSSPFG00022133001	unknown	ref|XP_004924382.1|:PREDICTED: S phase cyclin A-associated protein in the endoplasmic reticulum-like [Bombyx mori](0.0)	NA
GSSPFG00033108001.2-RA	insertion	18686	19254	intron	overlap=0.00	coverage=44.66	Doublesex and mab-3-related transcription factor 2	Sex determining genes	ref|XP_004930266.1|:PREDICTED: doublesex- and mab-3-related transcription factor 2-like [Bombyx mori](4e-81)	0005634:nucleus[cellular_component];0043565:sequence-specific DNA binding[molecular_function];0009790:embryonic development[biological_process];0006355:regulation of transcription, DNA-dependent[biological_process];0003700:transcription factor activity[molecular_function]
GSSPFG00024594001-RA	insertion	76497	77091	intron	overlap=0.00	coverage=49.80	GSSPFG00024594001	unknown	ref|XP_001602871.1|:PREDICTED: cytosolic 10-formyltetrahydrofolate dehydrogenase [Nasonia vitripennis](0.0)	0055114:oxidation reduction[biological_process];0016155:formyltetrahydrofolate dehydrogenase activity[molecular_function];0016620:oxidoreductase activity, acting on the aldehyde or oxo group of donors, NAD or NADP as acceptor[molecular_function];0009258:10-formyltetrahydrofolate catabolic process[biological_process];0006730:one-carbon metabolic process[biological_process];0008168:methyltransferas…
GSSPFG00018166001-RA	insertion	15848	16369	intron	overlap=0.00	coverage=9.97	GSSPFG00018166001	unknown	ref|XP_011549757.1|:PREDICTED: alpha-tocopherol transfer protein-like [Plutella xylostella](6e-78)	NA
GSSPFG00012808001.3-RA	insertion	1904	2504	intron	overlap=0.00	coverage=19.38	26S proteasome regulatory ATPase subunit 10b	Oxid. stress, hypoxia, autophagy, cell death, HSP	ref|XP_011138875.1|:PREDICTED: 26S protease regulatory subunit 10B [Harpegnathos saltator(0.0)	0005524:ATP binding[molecular_function];0005737:cytoplasm[cellular_component];0006508:proteolysis[biological_process];0000502:proteasome complex[cellular_component];0030163:protein catabolic process[biological_process];0008233:peptidase activity[molecular_function]
GSSPFG00009341001-RA	insertion	94061	94607	intron	overlap=0.00	coverage=1.16	GSSPFG00009341001	unknown	ref|XP_011329709.1|:PREDICTED: serine/threonine-protein kinase 10 isoform X4 [Cerapachys biroi](0.0)	0005524:ATP binding[molecular_function];0004674:protein serine/threonine kinase activity[molecular_function];0006468:protein amino acid phosphorylation[biological_process]
GSSPFG00025310001-RA	insertion	149562	153761	exon	overlap=7.65	coverage=59.14	GSSPFG00025310001	unknown	gb|KDR14301.1|:hypothetical protein L798_11892, partial [Zootermopsis nevadensis](0.0)	0016021:integral to membrane[cellular_component];0009312:oligosaccharide biosynthetic process[biological_process];0005797:Golgi medial cisterna[cellular_component];0006487:protein amino acid N-linked glycosylation[biological_process];0008455:alpha-1,6-mannosylglycoprotein 2-beta-N-acetylglucosaminyltransferase activity[molecular_function]
GSSPFG00025300001-RA	insertion	25010	25730	intron	overlap=0.00	coverage=9.06	GSSPFG00025300001	unknown	ref|XP_004922365.1|:PREDICTED: trichohyalin-like [Bombyx mori](4e-17)	NA
GSSPFG00018721001-RA	insertion	84518	85713	intron	overlap=0.00	coverage=42.76	GSSPFG00018721001	unknown	No hit	NA
GSSPFG00018721001-RA	insertion	86006	86682	exon	overlap=15.37	coverage=1.63	GSSPFG00018721001	unknown	No hit	NA
GSSPFG00019062001-RA	insertion	6445	8915	exon	overlap=100.00	coverage=13.62	GSSPFG00019062001	unknown	ref|XP_004931387.1|:PREDICTED: putative nuclease HARBI1-like [Bombyx mori](3e-128)	NA
GSSPFG00022251001-RA	insertion	150382	151621	intron	overlap=0.00	coverage=0.08	GSSPFG00022251001	unknown	ref|XP_011875868.1|:PREDICTED: uncharacterized protein LOC105566459 isoform X2 [Vollenhovia emeryi](0.0)	NA
GSSPFG00017563001-RA	insertion	1333	8618	exon	overlap=100.00	coverage=405.39	GSSPFG00017563001	unknown	No hit	NA
GSSPFG00019860001-RA	insertion	11534	12226	intron	overlap=0.00	coverage=0.49	GSSPFG00019860001	unknown	ref|XP_004931448.1|:PREDICTED: DNA polymerase delta subunit 2-like isoform X2 [Bombyx mori](0.0)	0006974:response to DNA damage stimulus[biological_process];0003677:DNA binding[molecular_function];0005875:microtubule associated complex[cellular_component];0003887:DNA-directed DNA polymerase activity[molecular_function];0006260:DNA replication[biological_process];0007052:mitotic spindle organization[biological_process]
GSSPFG00004119001-RA	insertion	80878	81712	exon	overlap=2.58	coverage=475.05	GSSPFG00004119001	unknown	ref|XP_008201637.1|:PREDICTED: ubiquitin carboxyl-terminal hydrolase 2 isoform X2 [Tribolium castaneum](0.0)	0008234:cysteine-type peptidase activity[molecular_function];0006511:ubiquitin-dependent protein catabolic process[biological_process]
GSSPFG00001777001-RA	insertion	7247	7774	intron	overlap=0.00	coverage=3.21	GSSPFG00001777001	unknown	ref|XP_004932702.1|:PREDICTED: MORN repeat-containing protein 5-like [Bombyx mori](4e-80)	NA
GSSPFG00019428001-RA	insertion	1534	2177	intron	overlap=0.00	coverage=0.45	GSSPFG00019428001	unknown	dbj|BAM19758.1|:similar to CG15735 [Papilio xuthus](3e-121)	NA
GSSPFG00014715001-RA	insertion	80542	81074	exon	overlap=5.65	coverage=69.50	GSSPFG00014715001	unknown	ref|XP_001849898.1|:mitochondrial ribosomal protein, L33 [Culex quinquefasciatus(2e-29)	0003735:structural constituent of ribosome[molecular_function];0006412:translation[biological_process];0005762:mitochondrial large ribosomal subunit[cellular_component]
GSSPFG00025034001-RA	insertion	8113	11400	exon	overlap=100.00	coverage=299.06	GSSPFG00025034001	unknown	ref|XP_008188370.1|:PREDICTED: piggyBac transposable element-derived protein 4-like [Acyrthosiphon pisum](1e-105)	NA
GSSPFG00003290001-RA	insertion	1355	1915	intron	overlap=0.00	coverage=0.74	GSSPFG00003290001	unknown	ref|XP_011553664.1|:PREDICTED: uncharacterized protein LOC105385048 [Plutella xylostella](1e-63)	NA
GSSPFG00003219001.1-RA	insertion	86923	87933	exon	overlap=7.98	coverage=80.39	GSSPFG00025044001	unknown	ref|XP_011563338.1|:PREDICTED: LOW QUALITY PROTEIN: trimethylguanosine synthase [Plutella xylostella](0.0)	0044238:primary metabolic process[biological_process]
GSSPFG00034591001-RA	insertion	210847	214457	exon	overlap=100.00	coverage=112.34	GSSPFG00034591001	unknown	ref|XP_008179677.1|:PREDICTED: uncharacterized protein LOC103308307 [Acyrthosiphon pisum](8e-109)	0005488:binding[molecular_function]
GSSPFG00011953001-RA	insertion	9060	15622	exon	overlap=100.00	coverage=135.67	GSSPFG00011953001	unknown	ref|XP_011560248.1|:PREDICTED: uncharacterized protein LOC105390611 [Plutella xylostella(2e-75)	NA
GSSPFG00011954001-RA	insertion	9060	15622	exon	overlap=100.00	coverage=135.67	GSSPFG00011954001	unknown	ref|XP_011560248.1|:PREDICTED: uncharacterized protein LOC105390611 [Plutella xylostella(6e-80)	NA
GSSPFG00030553001.3-RA	insertion	8469	9704	intron	overlap=0.00	coverage=121.41	GSSPFG00019914001	unknown	ref|XP_004933746.1|:PREDICTED: neuroligin-2-like, partial [Bombyx mori](0.0)	NA
GSSPFG00015589001-RA	insertion	6494	7131	exon	overlap=19.31	coverage=194.84	GSSPFG00015589001	unknown	ref|XP_011553595.1|:PREDICTED: uncharacterized protein LOC105384991 isoform X2 [Plutella xylostella](0.0)	0016020:membrane[cellular_component];0005044:scavenger receptor activity[molecular_function];0006898:receptor-mediated endocytosis[biological_process]
GSSPFG00009979001-RA	insertion	35893	37043	exon	overlap=0.81	coverage=462.10	GSSPFG00009979001	unknown	ref|XP_001122939.2|:PREDICTED: protein HIRA homolog [Apis mellifera](0.0)	NA
GSSPFG00030342001-RA	insertion	78177	78993	intron	overlap=0.00	coverage=101.75	GSSPFG00030342001	unknown	ref|XP_004924221.1|:PREDICTED: LOW QUALITY PROTEIN: GTP-binding protein 2-like [Bombyx mori](0.0)	NA
GSSPFG00025254001-RA	insertion	1531	3599	exon	overlap=42.39	coverage=7.00	GSSPFG00025254001	unknown	No hit	NA
GSSPFG00027137001-RA	insertion	1076	3210	exon	overlap=83.45	coverage=15.27	GSSPFG00027137001	unknown	No hit	NA
GSSPFG00018584001.2-RA	insertion	5543	7268	exon	overlap=44.33	coverage=319.22	putative ATP-dependent RNA helicase DDX3X	miRNA	ref|XP_003398065.1|:PREDICTED: putative ATP-dependent RNA helicase Pl10 [Bombus terrestris](0.0)	0006413:translational initiation[biological_process];0005524:ATP binding[molecular_function];0007059:chromosome segregation[biological_process];0004004:ATP-dependent RNA helicase activity[molecular_function];0003676:nucleic acid binding[molecular_function];0010468:regulation of gene expression[biological_process];0010501:RNA secondary structure unwinding[biological_process]
GSSPFG00014513001-RA	insertion	41942	42536	exon	overlap=45.60	coverage=256.11	GSSPFG00014513001	unknown	ref|XP_004924079.1|:PREDICTED: uncharacterized protein LOC101739255 [Bombyx mori](5e-91)	NA
GSSPFG00023945001-RA	insertion	45475	46245	exon	overlap=32.52	coverage=2277.39	GSSPFG00023945001	unknown	ref|XP_011344747.1|:PREDICTED: uncharacterized protein LOC105283578 [Cerapachys biroi](1e-79)	NA
GSSPFG00008932001-RA	insertion	30149	31040	intron	overlap=0.00	coverage=515.90	GSSPFG00008932001	unknown	ref|XP_011548698.1|:PREDICTED: intraflagellar transport protein 52 homolog isoform X2 [Plutella xylostella](0.0)	0007275:multicellular organismal development[biological_process];0009653:anatomical structure morphogenesis[biological_process];0005813:centrosome[cellular_component];0030030:cell projection organization[biological_process];0031514:motile secondary cilium[cellular_component]
GSSPFG00012853001.1-RA	insertion	37829	38630	exon	overlap=9.30	coverage=49.25	GSSPFG00008934001	unknown	ref|XP_011548696.1|:PREDICTED: eyes absent homolog 2 [Plutella xylostella](0.0)	0007275:multicellular organismal development[biological_process];0006355:regulation of transcription, DNA-dependent[biological_process];0004725:protein tyrosine phosphatase activity[molecular_function];0046872:metal ion binding[molecular_function]
GSSPFG00027441001-RA	insertion	2815	5841	intron	overlap=0.00	coverage=95.65	GSSPFG00027441001	unknown	ref|XP_004923703.1|:PREDICTED: protein HID1-like [Bombyx mori](5e-158)	NA
GSSPFG00012848001.1-RA	insertion	8746	9691	intron	overlap=0.00	coverage=0.00	GSSPFG00008930001	unknown	ref|XP_004922554.1|:PREDICTED: uncharacterized protein C20orf112 homolog [Bombyx mori](0.0)	NA
GSSPFG00026826001-RA	insertion	577	2071	exon	overlap=58.01	coverage=460.55	GSSPFG00026826001	unknown	ref|XP_008485861.1|:PREDICTED: uncharacterized protein LOC103522538, partial [Diaphorina citri](2e-47)	NA
GSSPFG00022481001-RA	insertion	2276	3239	exon	overlap=15.23	coverage=289.53	GSSPFG00022481001	unknown	ref|XP_003696210.1|:PREDICTED: intron-binding protein aquarius isoform X1 [Apis florea](0.0)	0000398:nuclear mRNA splicing, via spliceosome[biological_process];0005681:spliceosomal complex[cellular_component]
GSSPFG00018012001-RA	insertion	53148	54755	exon	overlap=5.99	coverage=24.95	GSSPFG00018012001	unknown	gb|EHJ68753.1|:putative zinc finger protein 347 [Danaus plexippus](1e-75)	0003676:nucleic acid binding[molecular_function];0046872:metal ion binding[molecular_function]
GSSPFG00031528001-RA	insertion	6157	7399	exon	overlap=100.00	coverage=348.11	GSSPFG00031528001	unknown	No hit	NA
GSSPFG00035106001.3-RA	insertion	6056	6964	intron	overlap=0.00	coverage=6.17	cap-n-collar	developmental	gb|AER37576.1|:CncC [Spodoptera frugiperda](4e-35)	0006355:regulation of transcription, DNA-dependent[biological_process];0005634:nucleus[cellular_component];0043565:sequence-specific DNA binding[molecular_function];0003700:transcription factor activity[molecular_function]
GSSPFG00023721001-RA	insertion	1985	3472	intron	overlap=0.00	coverage=41.02	GSSPFG00023721001	unknown	ref|XP_004926714.1|:PREDICTED: putative U5 small nuclear ribonucleoprotein 200 kDa helicase-like [Bombyx mori](2e-128)	0019013:viral nucleocapsid[cellular_component];0042802:identical protein binding[molecular_function];0005524:ATP binding[molecular_function];0000398:nuclear mRNA splicing, via spliceosome[biological_process];0005654:nucleoplasm[cellular_component];0016020:membrane[cellular_component];0004004:ATP-dependent RNA helicase activity[molecular_function];0071013:catalytic step 2 spliceosome[cellular_comp…
GSSPFG00015479001.2-RA	insertion	1	920	exon	overlap=12.99	coverage=63.90	Putative sid-1	Immunity	ref|XP_011556774.1|:PREDICTED: SID1 transmembrane family member 2-like [Plutella xylostella](0.0)	0033227:dsRNA transport[biological_process];0016021:integral to membrane[cellular_component];0051033:RNA transmembrane transporter activity[molecular_function]
GSSPFG00015481001-RA	insertion	45313	46046	intron	overlap=0.00	coverage=11.15	GSSPFG00015481001	unknown	ref|XP_011055732.1|:PREDICTED: protein son of sevenless isoform X1 [Acromyrmex echinatior](0.0)	0005089:Rho guanyl-nucleotide exchange factor activity[molecular_function];0043547:positive regulation of GTPase activity[biological_process];0005694:chromosome[cellular_component];0035023:regulation of Rho protein signal transduction[biological_process];0046982:protein heterodimerization activity[molecular_function]
GSSPFG00011213001-RA	insertion	16994	17539	intron	overlap=0.00	coverage=0.09	GSSPFG00011213001	unknown	ref|XP_004933344.1|:PREDICTED: origin recognition complex subunit 4-like [Bombyx mori](0.0)	0005524:ATP binding[molecular_function];0000808:origin recognition complex[cellular_component];0003677:DNA binding[molecular_function];0005634:nucleus[cellular_component];0006260:DNA replication[biological_process]
GSSPFG00031090001-RA	insertion	3770	4316	intron	overlap=0.00	coverage=77.75	GSSPFG00031090001	unknown	ref|XP_004933097.1|:PREDICTED: G protein-coupled receptor kinase 2-like [Bombyx mori](3e-169)	0004703:G-protein coupled receptor kinase activity[molecular_function];0005524:ATP binding[molecular_function];0006468:protein amino acid phosphorylation[biological_process]
GSSPFG00028700001-RA	insertion	69805	70988	intron	overlap=0.00	coverage=21.20	GSSPFG00028700001	unknown	gb|KDR14924.1|:Dynein intermediate chain 3, ciliary [Zootermopsis nevadensis](0.0)	0005875:microtubule associated complex[cellular_component];0017111:nucleoside-triphosphatase activity[molecular_function];0007605:sensory perception of sound[biological_process]
GSSPFG00005191001-RA	insertion	5380	6203	intron	overlap=0.00	coverage=2.43	GSSPFG00005191001	unknown	ref|XP_011548417.1|:PREDICTED: uncharacterized protein LOC105380537 [Plutella xylostella](0.0)	NA
GSSPFG00024253001.2-RA	insertion	13900	14643	intron	overlap=0.00	coverage=975.91	ATP-binding cassette transporter C7	ABC transporters	ref|XP_004927667.1|:PREDICTED: probable multidrug resistance-associated protein lethal(2)03659-like [Bombyx mori](0.0)	0016021:integral to membrane[cellular_component];0005524:ATP binding[molecular_function];0055085:transmembrane transport[biological_process];0008152:metabolic process[biological_process];0042626:ATPase activity, coupled to transmembrane movement of substances[molecular_function]
GSSPFG00024253001.2-RA	insertion	15050	16210	intron	overlap=0.00	coverage=1442.82	ATP-binding cassette transporter C7	ABC transporters	ref|XP_004927667.1|:PREDICTED: probable multidrug resistance-associated protein lethal(2)03659-like [Bombyx mori](0.0)	0016021:integral to membrane[cellular_component];0005524:ATP binding[molecular_function];0055085:transmembrane transport[biological_process];0008152:metabolic process[biological_process];0042626:ATPase activity, coupled to transmembrane movement of substances[molecular_function]
GSSPFG00024253001.2-RA	insertion	16436	17351	intron	overlap=0.00	coverage=1477.23	ATP-binding cassette transporter C7	ABC transporters	ref|XP_004927667.1|:PREDICTED: probable multidrug resistance-associated protein lethal(2)03659-like [Bombyx mori](0.0)	0016021:integral to membrane[cellular_component];0005524:ATP binding[molecular_function];0055085:transmembrane transport[biological_process];0008152:metabolic process[biological_process];0042626:ATPase activity, coupled to transmembrane movement of substances[molecular_function]
GSSPFG00024253001.2-RA	insertion	17565	18266	intron	overlap=0.00	coverage=1783.03	ATP-binding cassette transporter C7	ABC transporters	ref|XP_004927667.1|:PREDICTED: probable multidrug resistance-associated protein lethal(2)03659-like [Bombyx mori](0.0)	0016021:integral to membrane[cellular_component];0005524:ATP binding[molecular_function];0055085:transmembrane transport[biological_process];0008152:metabolic process[biological_process];0042626:ATPase activity, coupled to transmembrane movement of substances[molecular_function]
GSSPFG00020377001-RA	insertion	2462	3003	intron	overlap=0.00	coverage=26.59	GSSPFG00020377001	unknown	ref|XP_004926510.1|:PREDICTED: 4,5-DOPA dioxygenase extradiol-like protein-like [Bombyx mori](9e-94)	0008152:metabolic process[biological_process];0016491:oxidoreductase activity[molecular_function];0046914:transition metal ion binding[molecular_function]
GSSPFG00002491001.1-RA	insertion	389741	390281	intron	overlap=0.00	coverage=8.84	Enhancer biding protein	unknown	ref|XP_970085.1|:PREDICTED: ribosomal protein S6 kinase alpha-5 isoform X1 [Tribolium castaneum(0.0)	0005524:ATP binding[molecular_function];0003677:DNA binding[molecular_function];0045944:positive regulation of transcription from RNA polymerase II promoter[biological_process];0005737:cytoplasm[cellular_component];0043988:histone H3-S28 phosphorylation[biological_process];0035175:histone kinase activity (H3-S10 specific)[molecular_function];0043987:histone H3-S10 phosphorylation[biological_proce…
GSSPFG00020241001-RA	insertion	49320	49925	intron	overlap=0.00	coverage=3.27	GSSPFG00020241001	unknown	ref|XP_004933272.1|:PREDICTED: androgen-dependent TFPI-regulating protein-like isoform X1 [Bombyx mori(3e-74)	0016020:membrane[cellular_component]
GSSPFG00029180001-RA	insertion	3139	3746	intron	overlap=0.00	coverage=4.44	GSSPFG00029180001	unknown	No hit	NA
GSSPFG00015473001-RA	insertion	52209	53477	exon	overlap=9.08	coverage=155.66	GSSPFG00015473001	unknown	ref|XP_012263285.1|:PREDICTED: sperm flagellar protein 2-like [Athalia rosae](3e-143)	NA
GSSPFG00029276001.3-RA	insertion	4034	4613	intron	overlap=0.00	coverage=427.21	Ecdysteroid-regulated protein	Immunity	gb|AHX25886.1|:Niemann-Pick type C2 protein Npc2-t01 [Helicoverpa armigera](4e-33)	NA
GSSPFG00012141001-RA	insertion	26359	27582	exon	overlap=80.63	coverage=440.71	GSSPFG00012141001	unknown	ref|XP_004928419.1|:PREDICTED: uncharacterized protein LOC101746992 [Bombyx mori](1e-61)	NA
GSSPFG00025704001-RA	insertion	102708	103600	exon	overlap=1.88	coverage=688.00	GSSPFG00025704001	unknown	ref|NP_001040142.1|:phytanoyl-CoA dioxygenase peroxisomal precursor [Bombyx mori(8e-144)	0055114:oxidation reduction[biological_process];0051213:dioxygenase activity[molecular_function]
GSSPFG00025697001-RA	insertion	22721	23315	intron	overlap=0.00	coverage=0.00	GSSPFG00025697001	unknown	ref|XP_004933589.1|:PREDICTED: uncharacterized protein LOC101740032 [Bombyx mori](0.0)	NA
GSSPFG00031000001-RA	insertion	57203	60726	exon	overlap=77.39	coverage=520.02	GSSPFG00031000001	unknown	ref|XP_011551710.1|:PREDICTED: uncharacterized protein LOC105383371 [Plutella xylostella](4e-68)	NA
GSSPFG00007358001-RA	insertion	16424	18532	exon	overlap=12.57	coverage=68.29	GSSPFG00007358001	unknown	ref|XP_004929510.1|:PREDICTED: uncharacterized protein LOC101746205 isoform X1 [Bombyx mori](6e-100)	0008270:zinc ion binding[molecular_function]
GSSPFG00012045001-RA	insertion	20300	22419	exon	overlap=1.05	coverage=386.61	GSSPFG00012045001	unknown	ref|XP_012271686.1|:PREDICTED: protein EFR3 homolog cmp44E [Orussus abietinus](0.0)	NA
GSSPFG00008820001-RA	insertion	10422	10964	intron	overlap=0.00	coverage=0.69	GSSPFG00008820001	unknown	ref|XP_006608468.1|:PREDICTED: diacylglycerol kinase 1-like isoform X5 [Apis dorsata](0.0)	0004143:diacylglycerol kinase activity[molecular_function];0005622:intracellular[cellular_component];0005524:ATP binding[molecular_function];0016310:phosphorylation[biological_process];0007205:activation of protein kinase C activity by G-protein coupled receptor protein signaling pathway[biological_process];0005509:calcium ion binding[molecular_function]
GSSPFG00008820001-RA	insertion	3198	4365	exon	overlap=5.37	coverage=5.06	GSSPFG00008820001	unknown	ref|XP_006608468.1|:PREDICTED: diacylglycerol kinase 1-like isoform X5 [Apis dorsata](0.0)	0004143:diacylglycerol kinase activity[molecular_function];0005622:intracellular[cellular_component];0005524:ATP binding[molecular_function];0016310:phosphorylation[biological_process];0007205:activation of protein kinase C activity by G-protein coupled receptor protein signaling pathway[biological_process];0005509:calcium ion binding[molecular_function]
GSSPFG00008822001-RA	insertion	36398	37676	intron	overlap=0.00	coverage=28.00	GSSPFG00008822001	unknown	ref|NP_001166776.1|:cuticular protein hypothetical 1 precursor [Bombyx mori(9e-36)	NA
GSSPFG00027455001.3-RA	insertion	4165	4766	intron	overlap=0.00	coverage=196.77	putative hopscotch	Immunity	gb|EHJ65487.1|:putative tyrosine-protein kinase jak2 [Danaus plexippus](0.0)	0018108:peptidyl-tyrosine phosphorylation[biological_process];0005524:ATP binding[molecular_function];0004715:non-membrane spanning protein tyrosine kinase activity[molecular_function];0005856:cytoskeleton[cellular_component]
GSSPFG00001188001-RA	insertion	1	230386	exon	overlap=100.00	coverage=0.08	GSSPFG00001188001	unknown	ref|WP_010778416.1|:ATP-dependent metallopeptidase HflB [Enterococcus faecium(0.0)	0051301:cell division[biological_process];0016021:integral to membrane[cellular_component];0005886:plasma membrane[cellular_component];0004222:metalloendopeptidase activity[molecular_function];0005524:ATP binding[molecular_function];0008270:zinc ion binding[molecular_function];0016887:ATPase activity[molecular_function];0006508:proteolysis[biological_process];0030163:protein catabolic process[bio…
GSSPFG00021043001-RA	insertion	15046	16191	intron	overlap=0.00	coverage=50.13	GSSPFG00021043001	unknown	ref|XP_011870933.1|:PREDICTED: uncharacterized protein KIAA1109 isoform X1 [Vollenhovia emeryi(0.0)	NA
GSSPFG00021042001.3-RA	insertion	4453	4958	intron	overlap=0.00	coverage=2.29	autophagy-related gene 3	Oxid. stress, hypoxia, autophagy, cell death, HSP	gb|EHJ65520.1|:autophagy related protein Atg3-like protein [Danaus plexippus](0.0)	0035096:larval midgut cell programmed cell death[biological_process];0006914:autophagy[biological_process];0005829:cytosol[cellular_component];0019787:small conjugating protein ligase activity[molecular_function];0015031:protein transport[biological_process];0019776:Atg8 ligase activity[molecular_function]
GSSPFG00022109001-RA	insertion	2495	3027	intron	overlap=0.00	coverage=3.20	GSSPFG00022109001	unknown	ref|XP_004922318.1|:PREDICTED: uncharacterized protein LOC101740483 [Bombyx mori](3e-69)	NA
GSSPFG00018338001.1-RA	insertion	57785	58284	exon	overlap=28.50	coverage=267.30	GSSPFG00018338001	unknown	No hit	NA
GSSPFG00026010001-RA	insertion	57785	58284	exon	overlap=12.93	coverage=267.30	GSSPFG00026010001	unknown	No hit	NA
GSSPFG00033405001-RA	insertion	2685	3241	intron	overlap=0.00	coverage=0.11	GSSPFG00033405001	unknown	ref|XP_001970985.1|:GG14679 [Drosophila erecta(0.0)	0005524:ATP binding[molecular_function];0004672:protein kinase activity[molecular_function];0006468:protein amino acid phosphorylation[biological_process]
GSSPFG00027440001.2-RA	insertion	4865	5383	exon	overlap=13.10	coverage=234.01	Polycalin-2	other	ref|XP_011549989.1|:PREDICTED: uncharacterized protein LOC105381882 [Plutella xylostella](0.0)	NA
GSSPFG00011195001-RA	insertion	2365	3138	exon	overlap=48.31	coverage=159.64	GSSPFG00011195001	unknown	No hit	NA
GSSPFG00026806001-RA	insertion	907	1564	intron	overlap=0.00	coverage=20.34	GSSPFG00026806001	unknown	ref|XP_004922264.1|:PREDICTED: zinc finger protein 57-like [Bombyx mori](2e-62)	0005488:binding[molecular_function]
GSSPFG00032466001-RA	insertion	1	5398	exon	overlap=85.88	coverage=0.00	GSSPFG00032466001	unknown	ref|XP_011858081.1|:PREDICTED: uncharacterized protein LOC105555666 [Vollenhovia emeryi](0.0)	NA
GSSPFG00002146001-RA	insertion	36195	36821	intron	overlap=0.00	coverage=1.62	GSSPFG00002146001	unknown	ref|XP_011565959.1|:PREDICTED: phosphoglucomutase-2-like [Plutella xylostella](0.0)	0016868:intramolecular transferase activity, phosphotransferases[molecular_function];0000287:magnesium ion binding[molecular_function]
GSSPFG00006155001-RA	insertion	424003	424503	intron	overlap=0.00	coverage=0.00	GSSPFG00006155001	unknown	ref|XP_004923634.1|:PREDICTED: uncharacterized protein LOC101742721 [Bombyx mori](0.0)	NA
GSSPFG00000423001-RA	insertion	1032	3148	exon	overlap=100.00	coverage=793.76	GSSPFG00000423001	unknown	No hit	NA
GSSPFG00029597001-RA	insertion	47358	47911	intron	overlap=0.00	coverage=640.53	GSSPFG00029597001	unknown	ref|XP_004926323.1|:PREDICTED: tudor and KH domain-containing protein-like [Bombyx mori](0.0)	0005488:binding[molecular_function]
GSSPFG00034392001-RA	insertion	1249	2014	intron	overlap=0.00	coverage=208.40	GSSPFG00034392001	unknown	ref|XP_011568695.1|:PREDICTED: uncharacterized protein LOC105398319 [Plutella xylostella](2e-34)	NA
GSSPFG00023128001.1-RA	insertion	103818	105479	intron	overlap=0.00	coverage=53.77	GSSPFG00029350001	unknown	gb|AFP66875.1|:autophagy related protein Atg6 [Galleria mellonella](0.0)	0005975:carbohydrate metabolic process[biological_process];0016021:integral to membrane[cellular_component];0006914:autophagy[biological_process];0030246:carbohydrate binding[molecular_function];0004930:G-protein coupled receptor activity[molecular_function];0007186:G-protein coupled receptor protein signaling pathway[biological_process];0004553:hydrolase activity, hydrolyzing O-glycosyl compound…
GSSPFG00019162001.1-RA	insertion	103818	105479	exon	overlap=3.50	coverage=53.77	GSSPFG00029338001	unknown	ref|XP_004923133.1|:PREDICTED: uncharacterized protein LOC101739009 [Bombyx mori](0.0)	0003779:actin binding[molecular_function];0030042:actin filament depolymerization[biological_process];0015629:actin cytoskeleton[cellular_component]
GSSPFG00023128001.1-RA	insertion	144654	145303	intron	overlap=0.00	coverage=116.27	GSSPFG00029350001	unknown	gb|AFP66875.1|:autophagy related protein Atg6 [Galleria mellonella](0.0)	0005975:carbohydrate metabolic process[biological_process];0016021:integral to membrane[cellular_component];0006914:autophagy[biological_process];0030246:carbohydrate binding[molecular_function];0004930:G-protein coupled receptor activity[molecular_function];0007186:G-protein coupled receptor protein signaling pathway[biological_process];0004553:hydrolase activity, hydrolyzing O-glycosyl compound…
GSSPFG00013372001-RA	insertion	163169	163974	exon	overlap=6.55	coverage=161.34	GSSPFG00013372001	unknown	ref|XP_006559787.1|:PREDICTED: E3 ubiquitin-protein ligase TRIM37-like isoform X2 [Apis mellifera](0.0)	0005622:intracellular[cellular_component];0016874:ligase activity[molecular_function];0008152:metabolic process[biological_process];0008270:zinc ion binding[molecular_function]
GSSPFG00034615001-RA	insertion	619771	620686	intron	overlap=0.00	coverage=15.23	GSSPFG00034615001	unknown	ref|XP_012264811.1|:PREDICTED: uncharacterized protein LOC105691113 isoform X1 [Athalia rosae](0.0)	0005622:intracellular[cellular_component];0016301:kinase activity[molecular_function];0046872:metal ion binding[molecular_function]
GSSPFG00027719001-RA	insertion	53426	53979	intron	overlap=0.00	coverage=94.00	GSSPFG00027719001	unknown	ref|XP_974118.3|:PREDICTED: protein king tubby [Tribolium castaneum(0.0)	NA
GSSPFG00011944001-RA	insertion	930	1601	intron	overlap=0.00	coverage=31.14	GSSPFG00011944001	unknown	ref|XP_004930836.1|:PREDICTED: sugar phosphate exchanger 2-like [Bombyx mori](5e-103)	0005215:transporter activity[molecular_function];0006810:transport[biological_process]
GSSPFG00007239001-RA	insertion	1648	2177	intron	overlap=0.00	coverage=43.55	GSSPFG00007239001	unknown	ref|XP_968117.1|:PREDICTED: cleavage and polyadenylation specificity factor subunit 1 [Tribolium castaneum](0.0)	0005634:nucleus[cellular_component];0003676:nucleic acid binding[molecular_function];0005509:calcium ion binding[molecular_function]
GSSPFG00024222001.2-RA	insertion	2164	2902	intron	overlap=0.00	coverage=16.96	UGT41-03	UGT	gb|AHY99688.1|:UDP-glycosyltransferase 41D2 [Spodoptera littoralis](0.0)	0016021:integral to membrane[cellular_component];0008152:metabolic process[biological_process];0015020:glucuronosyltransferase activity[molecular_function]
GSSPFG00009581001-RA	insertion	105063	107039	intron	overlap=0.00	coverage=22.23	GSSPFG00009581001	unknown	ref|XP_011564947.1|:PREDICTED: uncharacterized protein LOC105394731 [Plutella xylostella](0.0)	NA
GSSPFG00028470001-RA	insertion	43009	44004	exon	overlap=23.09	coverage=3409.50	GSSPFG00028470001	unknown	gb|KFD60653.1|:hypothetical protein M514_27162 [Trichuris suis](0.0)	NA
GSSPFG00028470001-RA	insertion	44253	45885	exon	overlap=25.48	coverage=2866.18	GSSPFG00028470001	unknown	gb|KFD60653.1|:hypothetical protein M514_27162 [Trichuris suis](0.0)	NA
GSSPFG00009587001-RA	insertion	176256	176998	intron	overlap=0.00	coverage=21.71	GSSPFG00009587001	unknown	ref|XP_011553722.1|:PREDICTED: probable chitinase 2 isoform X2 [Plutella xylostella](0.0)	0005975:carbohydrate metabolic process[biological_process];0004568:chitinase activity[molecular_function];0006032:chitin catabolic process[biological_process]
GSSPFG00009577001-RA	insertion	27544	28071	intron	overlap=0.00	coverage=4.05	GSSPFG00009577001	unknown	ref|XP_011308065.1|:PREDICTED: histidine decarboxylase isoform X1 [Fopius arisanus](0.0)	0006520:cellular amino acid metabolic process[biological_process];0016831:carboxy-lyase activity[molecular_function];0030170:pyridoxal phosphate binding[molecular_function]
GSSPFG00012943001-RA	insertion	1223	1900	exon	overlap=28.55	coverage=1.24	GSSPFG00012943001	unknown	ref|XP_004922398.1|:PREDICTED: uncharacterized protein LOC101735305 [Bombyx mori](6e-25)	NA
GSSPFG00017174001.1-RA	insertion	48795	49797	exon	overlap=5.85	coverage=108.79	GSSPFG00005584001	unknown	ref|XP_011556273.1|:PREDICTED: serine/threonine-protein kinase 40-like [Plutella xylostella](0.0)	0005524:ATP binding[molecular_function];0004672:protein kinase activity[molecular_function];0006468:protein amino acid phosphorylation[biological_process]
GSSPFG00033679001-RA	insertion	25444	26064	intron	overlap=0.00	coverage=81.14	GSSPFG00033679001	unknown	gb|EHJ74952.1|:putative oxysterol binding protein [Danaus plexippus](0.0)	0006869:lipid transport[biological_process]
GSSPFG00033679001-RA	insertion	29060	30604	exon	overlap=6.68	coverage=29.30	GSSPFG00033679001	unknown	gb|EHJ74952.1|:putative oxysterol binding protein [Danaus plexippus](0.0)	0006869:lipid transport[biological_process]
GSSPFG00023029001-RA	insertion	1	4302	exon	overlap=89.90	coverage=0.00	GSSPFG00023029001	unknown	ref|XP_011558399.1|:PREDICTED: uncharacterized protein LOC105389043 [Plutella xylostella](2e-110)	NA
GSSPFG00014601001.3-RA	insertion	1433	2405	intron	overlap=0.00	coverage=0.09	UDP-glycosyltransferase-40-05	UGT	gb|AHY99687.1|:UDP-glycosyltransferase 40R2 [Spodoptera littoralis](2e-174)	0016021:integral to membrane[cellular_component];0008152:metabolic process[biological_process];0015020:glucuronosyltransferase activity[molecular_function]
GSSPFG00026193001.3-RA	insertion	47482	48044	intron	overlap=0.00	coverage=38.54	autophagy-related gene 3	Oxid. stress, hypoxia, autophagy, cell death, HSP	gb|EHJ65520.1|:autophagy related protein Atg3-like protein [Danaus plexippus](0.0)	0035096:larval midgut cell programmed cell death[biological_process];0006914:autophagy[biological_process];0005829:cytosol[cellular_component];0019787:small conjugating protein ligase activity[molecular_function];0015031:protein transport[biological_process];0019776:Atg8 ligase activity[molecular_function]
GSSPFG00030117001-RA	insertion	1	60084	exon	overlap=100.00	coverage=0.16	GSSPFG00030117001	unknown	ref|WP_010723596.1|:S-adenosylmethionine synthase [Enterococcus faecium(0.0)	0006556:S-adenosylmethionine biosynthetic process[biological_process];0005524:ATP binding[molecular_function];0004478:methionine adenosyltransferase activity[molecular_function];0006730:one-carbon metabolic process[biological_process];0005737:cytoplasm[cellular_component];0000287:magnesium ion binding[molecular_function]
GSSPFG00034625001-RA	insertion	746826	747482	intron	overlap=0.00	coverage=14.93	GSSPFG00034625001	unknown	ref|XP_011563510.1|:PREDICTED: tubulin-specific chaperone E-like [Plutella xylostella](0.0)	NA
GSSPFG00002412001-RA	insertion	12969	13479	intron	overlap=0.00	coverage=42.46	GSSPFG00002412001	unknown	ref|XP_004925620.1|:PREDICTED: fatty acid synthase-like [Bombyx mori](7e-67)	0016788:hydrolase activity, acting on ester bonds[molecular_function];0004312:fatty-acid synthase activity[molecular_function];0016491:oxidoreductase activity[molecular_function]
GSSPFG00003541001-RA	insertion	110035	110586	intron	overlap=0.00	coverage=25.55	GSSPFG00003541001	unknown	ref|XP_011561681.1|:PREDICTED: metaxin-2-like isoform X2 [Plutella xylostella(5e-152)	0009987:cellular process[biological_process]
GSSPFG00003542001-RA	insertion	132107	133253	intron	overlap=0.00	coverage=53.69	GSSPFG00003542001	unknown	gb|ADK56161.1|:RNA-binding protein [Helicoverpa armigera](6e-116)	0051028:mRNA transport[biological_process];0016607:nuclear speck[cellular_component];0005524:ATP binding[molecular_function];0016787:hydrolase activity[molecular_function];0003723:RNA binding[molecular_function];0008380:RNA splicing[biological_process];0005737:cytoplasm[cellular_component];0006397:mRNA processing[biological_process];0030163:protein catabolic process[biological_process]
GSSPFG00003546001-RA	insertion	145254	146917	exon	overlap=79.47	coverage=0.63	GSSPFG00003546001	unknown	ref|XP_010778098.1|:PREDICTED: uncharacterized protein LOC104952888 [Notothenia coriiceps](1e-20)	0005488:binding[molecular_function]
GSSPFG00003546001-RA	insertion	146967	147600	exon	overlap=16.41	coverage=0.00	GSSPFG00003546001	unknown	ref|XP_010778098.1|:PREDICTED: uncharacterized protein LOC104952888 [Notothenia coriiceps](1e-20)	0005488:binding[molecular_function]
GSSPFG00007852001.3-RA	insertion	5944	6471	exon	overlap=1.09	coverage=382.23	mitogen activated protein kinase kinase kinase 5	Oxid. stress, hypoxia, autophagy, cell death, HSP	ref|XP_012153340.1|:PREDICTED: mitogen-activated protein kinase kinase kinase 15 isoform X3 [Megachile rotundata](0.0)	0005524:ATP binding[molecular_function];0004672:protein kinase activity[molecular_function];0006468:protein amino acid phosphorylation[biological_process]
GSSPFG00005362001-RA	insertion	25107	31206	exon	overlap=100.00	coverage=87.60	GSSPFG00005362001	unknown	No hit	NA
GSSPFG00000540001-RA	insertion	1575	2219	exon	overlap=52.06	coverage=430.60	GSSPFG00000540001	unknown	ref|XP_011553904.1|:PREDICTED: uncharacterized protein LOC105385255 [Plutella xylostella](2e-73)	NA
GSSPFG00012108001-RA	insertion	134546	136126	exon	overlap=63.94	coverage=0.07	GSSPFG00012108001	unknown	ref|XP_007070189.1|:PREDICTED: uncharacterized protein LOC102945591 [Chelonia mydas](2e-109)	NA
GSSPFG00012097001-RA	insertion	22153	23281	intron	overlap=0.00	coverage=810.56	GSSPFG00012097001	unknown	ref|XP_011049548.1|:PREDICTED: inositol 1,4,5-trisphosphate receptor isoform X1 [Acromyrmex echinatior(0.0)	0006816:calcium ion transport[biological_process];0048016:inositol phosphate-mediated signaling[biological_process];0016020:membrane[cellular_component];0005783:endoplasmic reticulum[cellular_component];0005220:inositol 1,4,5-trisphosphate-sensitive calcium-release channel activity[molecular_function]
GSSPFG00032767001.1-RA	insertion	70512	71018	intron	overlap=0.00	coverage=4.14	GSSPFG00012100001	unknown	ref|XP_011870192.1|:PREDICTED: inositol 1,4,5-trisphosphate receptor isoform X9 [Vollenhovia emeryi](0.0)	0016021:integral to membrane[cellular_component];0048016:inositol phosphate-mediated signaling[biological_process];0005783:endoplasmic reticulum[cellular_component];0070588:calcium ion transmembrane transport[biological_process];0005220:inositol 1,4,5-trisphosphate-sensitive calcium-release channel activity[molecular_function]
GSSPFG00025949001.2-RA	insertion	111620	112163	intron	overlap=0.00	coverage=3.43	E3 ubiquitin-protein ligase UBR2	Other	ref|XP_001606200.2|:PREDICTED: E3 ubiquitin-protein ligase UBR2 [Nasonia vitripennis(0.0)	0016874:ligase activity[molecular_function];0008270:zinc ion binding[molecular_function];0030163:protein catabolic process[biological_process]
GSSPFG00025949001.2-RA	insertion	113883	115122	exon	overlap=1.68	coverage=41.37	E3 ubiquitin-protein ligase UBR2	Other	ref|XP_001606200.2|:PREDICTED: E3 ubiquitin-protein ligase UBR2 [Nasonia vitripennis(0.0)	0016874:ligase activity[molecular_function];0008270:zinc ion binding[molecular_function];0030163:protein catabolic process[biological_process]
GSSPFG00025949001.2-RA	insertion	143978	144600	intron	overlap=0.00	coverage=135.84	E3 ubiquitin-protein ligase UBR2	Other	ref|XP_001606200.2|:PREDICTED: E3 ubiquitin-protein ligase UBR2 [Nasonia vitripennis(0.0)	0016874:ligase activity[molecular_function];0008270:zinc ion binding[molecular_function];0030163:protein catabolic process[biological_process]
GSSPFG00025949001.2-RA	insertion	152574	153206	intron	overlap=0.00	coverage=26.03	E3 ubiquitin-protein ligase UBR2	Other	ref|XP_001606200.2|:PREDICTED: E3 ubiquitin-protein ligase UBR2 [Nasonia vitripennis(0.0)	0016874:ligase activity[molecular_function];0008270:zinc ion binding[molecular_function];0030163:protein catabolic process[biological_process]
GSSPFG00025949001.2-RA	insertion	153261	154402	intron	overlap=0.00	coverage=12.28	E3 ubiquitin-protein ligase UBR2	Other	ref|XP_001606200.2|:PREDICTED: E3 ubiquitin-protein ligase UBR2 [Nasonia vitripennis(0.0)	0016874:ligase activity[molecular_function];0008270:zinc ion binding[molecular_function];0030163:protein catabolic process[biological_process]
GSSPFG00025954001.2-RA	insertion	169481	172226	intron	overlap=0.00	coverage=1182.92	RNA-binding protein 28	Other	ref|XP_004922707.1|:PREDICTED: RNA-binding protein 28-like [Bombyx mori](0.0)	NA
GSSPFG00025955001-RA	insertion	169481	172226	exon	overlap=86.65	coverage=1182.92	GSSPFG00025955001	unknown	gb|ADI61832.1|:endonuclease-reverse transcriptase [Bombyx mori](0.0)	0003824:catalytic activity[molecular_function]
GSSPFG00025956001-RA	insertion	169481	172226	exon	overlap=100.00	coverage=1182.92	GSSPFG00025956001	unknown	gb|ADI61832.1|:endonuclease-reverse transcriptase [Bombyx mori](2e-96)	NA
GSSPFG00011168001-RA	insertion	589	1822	exon	overlap=12.07	coverage=560.78	GSSPFG00011168001	unknown	gb|AAF04457.1|AF078161_1:lacunin [Manduca sexta](5e-54)	0010466:negative regulation of peptidase activity[biological_process];0030414:peptidase inhibitor activity[molecular_function];0005576:extracellular region[cellular_component];0008237:metallopeptidase activity[molecular_function];0031012:extracellular matrix[cellular_component]
GSSPFG00025948001-RA	insertion	92565	93262	intron	overlap=0.00	coverage=0.00	GSSPFG00025948001	unknown	ref|XP_004933813.1|:PREDICTED: ras-related protein Rab-33B-like [Bombyx mori](1e-138)	0005525:GTP binding[molecular_function];0070062:extracellular vesicular exosome[cellular_component];0004767:sphingomyelin phosphodiesterase activity[molecular_function];0032482:Rab protein signal transduction[biological_process];0000042:protein targeting to Golgi[biological_process];0005796:Golgi lumen[cellular_component];0003924:GTPase activity[molecular_function];0048705:skeletal system morphog…
GSSPFG00026999001-RA	insertion	49686	50306	intron	overlap=0.00	coverage=0.00	GSSPFG00026999001	unknown	ref|XP_006563574.1|:PREDICTED: metal transporter CNNM2-like isoform X2 [Apis mellifera](0.0)	NA
GSSPFG00018853001-RA	insertion	41783	42478	intron	overlap=0.00	coverage=0.18	GSSPFG00018853001	unknown	No hit	NA
GSSPFG00010322001-RA	insertion	43367	44010	intron	overlap=0.00	coverage=58.50	GSSPFG00010322001	unknown	ref|XP_001653117.1|:AAEL008105-PA [Aedes aegypti(0.0)	0004357:glutamate-cysteine ligase activity[molecular_function];0006750:glutathione biosynthetic process[biological_process]
GSSPFG00009858001-RA	insertion	169099	170047	exon	overlap=58.84	coverage=105.84	GSSPFG00009858001	unknown	ref|XP_004927359.1|:PREDICTED: polyserase-2-like [Bombyx mori](7e-41)	0008236:serine-type peptidase activity[molecular_function]
GSSPFG00009860001-RA	insertion	188401	191184	exon	overlap=100.00	coverage=1176.97	GSSPFG00009860001	unknown	No hit	NA
GSSPFG00010966001-RA	insertion	1	2641	exon	overlap=100.00	coverage=0.00	GSSPFG00010966001	unknown	No hit	NA
GSSPFG00015096001.3-RA	insertion	145907	146428	exon	overlap=5.01	coverage=13.57	gliotactin	esterases	ref|XP_002057621.1|:GJ18005 [Drosophila virilis(0.0)	0008039:synaptic target recognition[biological_process];0035217:labial disc development[biological_process];0019991:septate junction assembly[biological_process];0048813:dendrite morphogenesis[biological_process];0005918:septate junction[cellular_component];0060914:heart formation[biological_process];0000122:negative regulation of transcription from RNA polymerase II promoter[biological_process];…
GSSPFG00004242001-RA	insertion	1231	1803	intron	overlap=0.00	coverage=106.64	GSSPFG00004242001	unknown	ref|XP_004524515.1|:PREDICTED: CLIP-associating protein [Ceratitis capitata(0.0)	0008017:microtubule binding[molecular_function];0007411:axon guidance[biological_process];0040001:establishment of mitotic spindle localization[biological_process];0016325:oocyte microtubule cytoskeleton organization[biological_process];0005875:microtubule associated complex[cellular_component];0046602:regulation of mitotic centrosome separation[biological_process];0045172:germline ring canal[cel…
GSSPFG00004242001-RA	insertion	24606	25231	exon	overlap=0.05	coverage=12.58	GSSPFG00004242001	unknown	ref|XP_004524515.1|:PREDICTED: CLIP-associating protein [Ceratitis capitata(0.0)	0008017:microtubule binding[molecular_function];0007411:axon guidance[biological_process];0040001:establishment of mitotic spindle localization[biological_process];0016325:oocyte microtubule cytoskeleton organization[biological_process];0005875:microtubule associated complex[cellular_component];0046602:regulation of mitotic centrosome separation[biological_process];0045172:germline ring canal[cel…
GSSPFG00004242001-RA	insertion	32197	32791	intron	overlap=0.00	coverage=17.60	GSSPFG00004242001	unknown	ref|XP_004524515.1|:PREDICTED: CLIP-associating protein [Ceratitis capitata(0.0)	0008017:microtubule binding[molecular_function];0007411:axon guidance[biological_process];0040001:establishment of mitotic spindle localization[biological_process];0016325:oocyte microtubule cytoskeleton organization[biological_process];0005875:microtubule associated complex[cellular_component];0046602:regulation of mitotic centrosome separation[biological_process];0045172:germline ring canal[cel…
GSSPFG00004242001-RA	insertion	3272	5441	exon	overlap=0.53	coverage=891.88	GSSPFG00004242001	unknown	ref|XP_004524515.1|:PREDICTED: CLIP-associating protein [Ceratitis capitata(0.0)	0008017:microtubule binding[molecular_function];0007411:axon guidance[biological_process];0040001:establishment of mitotic spindle localization[biological_process];0016325:oocyte microtubule cytoskeleton organization[biological_process];0005875:microtubule associated complex[cellular_component];0046602:regulation of mitotic centrosome separation[biological_process];0045172:germline ring canal[cel…
GSSPFG00005032001-RA	insertion	965	1689	intron	overlap=0.00	coverage=0.00	GSSPFG00005032001	unknown	gb|EHJ66241.1|:ecdysteroid 22-kinase [Danaus plexippus](1e-82)	NA
GSSPFG00004242001-RA	insertion	8663	9333	exon	overlap=3.00	coverage=25.27	GSSPFG00004242001	unknown	ref|XP_004524515.1|:PREDICTED: CLIP-associating protein [Ceratitis capitata(0.0)	0008017:microtubule binding[molecular_function];0007411:axon guidance[biological_process];0040001:establishment of mitotic spindle localization[biological_process];0016325:oocyte microtubule cytoskeleton organization[biological_process];0005875:microtubule associated complex[cellular_component];0046602:regulation of mitotic centrosome separation[biological_process];0045172:germline ring canal[cel…
GSSPFG00004242001-RA	insertion	9409	12704	exon	overlap=7.52	coverage=13.50	GSSPFG00004242001	unknown	ref|XP_004524515.1|:PREDICTED: CLIP-associating protein [Ceratitis capitata(0.0)	0008017:microtubule binding[molecular_function];0007411:axon guidance[biological_process];0040001:establishment of mitotic spindle localization[biological_process];0016325:oocyte microtubule cytoskeleton organization[biological_process];0005875:microtubule associated complex[cellular_component];0046602:regulation of mitotic centrosome separation[biological_process];0045172:germline ring canal[cel…
GSSPFG00008129001-RA	insertion	33222	35203	exon	overlap=100.00	coverage=145.14	GSSPFG00008129001	unknown	No hit	NA
GSSPFG00015104001-RA	insertion	249047	250635	intron	overlap=0.00	coverage=66.82	GSSPFG00015104001	unknown	ref|XP_008193473.1|:PREDICTED: oxysterol-binding protein-related protein 2 [Tribolium castaneum(0.0)	0008142:oxysterol binding[molecular_function];0006869:lipid transport[biological_process]
GSSPFG00007143001-RA	insertion	24586	26285	exon	overlap=50.41	coverage=28.50	GSSPFG00007143001	unknown	ref|NP_001036849.1|:Ec74 protein [Bombyx mori(6e-84)	0016021:integral to membrane[cellular_component];0055085:transmembrane transport[biological_process]
GSSPFG00019170001-RA	insertion	1	3170	exon	overlap=100.00	coverage=0.04	GSSPFG00019170001	unknown	No hit	NA
GSSPFG00016551001-RA	insertion	10582	12133	exon	overlap=22.18	coverage=126.95	GSSPFG00016551001	unknown	ref|XP_004933344.1|:PREDICTED: origin recognition complex subunit 4-like [Bombyx mori](0.0)	0005524:ATP binding[molecular_function];0006260:DNA replication[biological_process];0000808:origin recognition complex[cellular_component];0003677:DNA binding[molecular_function];0005634:nucleus[cellular_component]
GSSPFG00015516001-RA	insertion	3679	4184	intron	overlap=0.00	coverage=1.36	GSSPFG00015516001	unknown	ref|XP_011564816.1|:PREDICTED: protein lifeguard 1-like [Plutella xylostella](3e-71)	0016021:integral to membrane[cellular_component]
GSSPFG00033806001-RA	insertion	35736	36395	exon	overlap=83.80	coverage=179.74	GSSPFG00033806001	unknown	ref|XP_011556589.1|:PREDICTED: uncharacterized protein LOC105387554 [Plutella xylostella](3e-40)	NA
GSSPFG00025871001.3-RA	insertion	1	954	exon	overlap=20.80	coverage=270.64	Olfactory receptor 17	Chemosensory	gb|AGK90007.1|:olfactory receptor 17 [Helicoverpa armigera](0.0)	0016021:integral to membrane[cellular_component];0007165:signal transduction[biological_process];0005886:plasma membrane[cellular_component];0050911:detection of chemical stimulus involved in sensory perception of smell[biological_process];0004984:olfactory receptor activity[molecular_function];0005549:odorant binding[molecular_function]
GSSPFG00008729001-RA	insertion	26602	27362	exon	overlap=13.83	coverage=299.98	GSSPFG00008729001	unknown	ref|XP_011553661.1|:PREDICTED: zinc metalloproteinase nas-14-like [Plutella xylostella](2e-143)	0008233:peptidase activity[molecular_function]
GSSPFG00002365001-RA	insertion	43279	44170	exon	overlap=12.49	coverage=888.10	GSSPFG00002365001	unknown	gb|EFX81466.1|:hypothetical protein DAPPUDRAFT_317650 [Daphnia pulex](2e-43)	0046872:metal ion binding[molecular_function]
GSSPFG00002365001-RA	insertion	46084	46890	exon	overlap=41.68	coverage=350.82	GSSPFG00002365001	unknown	gb|EFX81466.1|:hypothetical protein DAPPUDRAFT_317650 [Daphnia pulex](2e-43)	0046872:metal ion binding[molecular_function]
GSSPFG00005060001-RA	insertion	2116	2857	exon	overlap=34.58	coverage=588.58	GSSPFG00005060001	unknown	No hit	NA
GSSPFG00008224001-RA	insertion	1828	4385	exon	overlap=46.66	coverage=5.03	GSSPFG00008224001	unknown	ref|XP_003241638.1|:PREDICTED: uncharacterized protein LOC100569966 [Acyrthosiphon pisum](9e-79)	NA
GSSPFG00008224001-RA	insertion	911	1780	exon	overlap=37.72	coverage=0.00	GSSPFG00008224001	unknown	ref|XP_003241638.1|:PREDICTED: uncharacterized protein LOC100569966 [Acyrthosiphon pisum](9e-79)	NA
GSSPFG00018017001-RA	insertion	30224	31354	intron	overlap=0.00	coverage=83.64	GSSPFG00018017001	unknown	ref|XP_004927900.1|:PREDICTED: uncharacterized protein LOC101746946 [Bombyx mori](7e-51)	NA
GSSPFG00032480001-RA	insertion	74276	74859	intron	overlap=0.00	coverage=148.14	GSSPFG00032480001	unknown	ref|XP_004924911.1|:PREDICTED: uncharacterized protein LOC101738386 [Bombyx mori](3e-45)	NA
GSSPFG00005587001-RA	insertion	1	500	exon	overlap=3.91	coverage=0.46	GSSPFG00005587001	unknown	ref|XP_008200582.1|:PREDICTED: twitchin isoform X9 [Tribolium castaneum](0.0)	0005524:ATP binding[molecular_function];0006468:protein amino acid phosphorylation[biological_process];0004672:protein kinase activity[molecular_function]
GSSPFG00005662001-RA	insertion	1	2516	exon	overlap=27.13	coverage=31.34	GSSPFG00005662001	unknown	ref|XP_004926021.1|:PREDICTED: WASH complex subunit FAM21A-like [Bombyx mori](1e-15)	NA
GSSPFG00022577001-RA	insertion	957	2539	exon	overlap=51.47	coverage=66.03	GSSPFG00022577001	unknown	ref|XP_004928995.1|:PREDICTED: arginine/serine-rich coiled-coil protein 2-like [Bombyx mori](3e-77)	NA
GSSPFG00021627001-RA	insertion	14284	14974	intron	overlap=0.00	coverage=43.73	GSSPFG00021627001	unknown	ref|XP_011563233.1|:PREDICTED: plasminogen-like [Plutella xylostella](2e-151)	0009950:dorsal/ventral axis specification[biological_process];0008063:Toll signaling pathway[biological_process];0016485:protein processing[biological_process];0008233:peptidase activity[molecular_function]
GSSPFG00022650001-RA	insertion	2762	3500	intron	overlap=0.00	coverage=11.53	GSSPFG00022650001	unknown	ref|XP_004933317.1|:PREDICTED: aspartate--tRNA ligase, cytoplasmic-like [Bombyx mori](3e-129)	0005524:ATP binding[molecular_function];0005875:microtubule associated complex[cellular_component];0005737:cytoplasm[cellular_component];0006422:aspartyl-tRNA aminoacylation[biological_process];0040007:growth[biological_process];0004815:aspartate-tRNA ligase activity[molecular_function];0017101:aminoacyl-tRNA synthetase multienzyme complex[cellular_component];0022008:neurogenesis[biological_proce…
GSSPFG00022650001-RA	insertion	3562	4124	exon	overlap=11.92	coverage=85.82	GSSPFG00022650001	unknown	ref|XP_004933317.1|:PREDICTED: aspartate--tRNA ligase, cytoplasmic-like [Bombyx mori](3e-129)	0005524:ATP binding[molecular_function];0005875:microtubule associated complex[cellular_component];0005737:cytoplasm[cellular_component];0006422:aspartyl-tRNA aminoacylation[biological_process];0040007:growth[biological_process];0004815:aspartate-tRNA ligase activity[molecular_function];0017101:aminoacyl-tRNA synthetase multienzyme complex[cellular_component];0022008:neurogenesis[biological_proce…
GSSPFG00008969001-RA	insertion	1	3677	exon	overlap=100.00	coverage=0.50	GSSPFG00008969001	unknown	gb|KFM74523.1|:PiggyBac transposable element-derived protein 4, partial [Stegodyphus mimosarum](2e-127)	NA
GSSPFG00022799001-RA	insertion	324385	326399	exon	overlap=7.73	coverage=121.77	GSSPFG00022799001	unknown	ref|XP_004923046.1|:PREDICTED: FERM, RhoGEF and pleckstrin domain-containing protein 2-like [Bombyx mori](0.0)	NA
GSSPFG00022803001-RA	insertion	379434	380710	intron	overlap=0.00	coverage=264.61	GSSPFG00022803001	unknown	ref|XP_012342835.1|:PREDICTED: probable phospholipid-transporting ATPase IIB isoform X2 [Apis florea(0.0)	0045332:phospholipid translocation[biological_process];0016021:integral to membrane[cellular_component];0005524:ATP binding[molecular_function];0008152:metabolic process[biological_process];0004012:phospholipid-translocating ATPase activity[molecular_function];0000287:magnesium ion binding[molecular_function]
GSSPFG00020937001-RA	insertion	104049	104591	intron	overlap=0.00	coverage=6.92	GSSPFG00020937001	unknown	ref|XP_011551818.1|:PREDICTED: chromosome transmission fidelity protein 18 homolog [Plutella xylostella](0.0)	0005524:ATP binding[molecular_function]
GSSPFG00021009001-RA	insertion	1467	2076	intron	overlap=0.00	coverage=27.57	GSSPFG00021009001	unknown	ref|XP_004929117.1|:PREDICTED: calcium/calmodulin-dependent protein kinase kinase 2-like [Bombyx mori](0.0)	0005524:ATP binding[molecular_function];0006468:protein amino acid phosphorylation[biological_process];0004674:protein serine/threonine kinase activity[molecular_function]
GSSPFG00016400001-RA	insertion	45660	46678	intron	overlap=0.00	coverage=35.69	GSSPFG00016400001	unknown	gb|EHJ72234.1|:putative lachesin [Danaus plexippus](0.0)	0004714:transmembrane receptor protein tyrosine kinase activity[molecular_function];0018108:peptidyl-tyrosine phosphorylation[biological_process];0007169:transmembrane receptor protein tyrosine kinase signaling pathway[biological_process];0005886:plasma membrane[cellular_component];0031225:anchored to membrane[cellular_component];0007155:cell adhesion[biological_process]
GSSPFG00016400001-RA	insertion	46889	47471	intron	overlap=0.00	coverage=18.96	GSSPFG00016400001	unknown	gb|EHJ72234.1|:putative lachesin [Danaus plexippus](0.0)	0004714:transmembrane receptor protein tyrosine kinase activity[molecular_function];0018108:peptidyl-tyrosine phosphorylation[biological_process];0007169:transmembrane receptor protein tyrosine kinase signaling pathway[biological_process];0005886:plasma membrane[cellular_component];0031225:anchored to membrane[cellular_component];0007155:cell adhesion[biological_process]
GSSPFG00004409001-RA	insertion	1691	2400	intron	overlap=0.00	coverage=0.43	GSSPFG00004409001	unknown	No hit	NA
GSSPFG00022775001-RA	insertion	8572	10152	exon	overlap=30.38	coverage=131.92	GSSPFG00022775001	unknown	ref|XP_011557718.1|:PREDICTED: zinc finger protein 883-like [Plutella xylostella](0.0)	0046872:metal ion binding[molecular_function];0005622:intracellular[cellular_component]
GSSPFG00012891001.3-RA	insertion	44087	45485	exon	overlap=0.00	coverage=1353.60	Serine protease	Serine proteases	gb|ACR15983.2|:serine protease 33 [Mamestra configurata](1e-163)	0004252:serine-type endopeptidase activity[molecular_function];0006508:proteolysis[biological_process]
GSSPFG00029083001-RA	insertion	1	3919	exon	overlap=100.00	coverage=0.05	GSSPFG00029083001	unknown	gb|KFM64407.1|:PiggyBac transposable element-derived protein 4, partial [Stegodyphus mimosarum](0.0)	NA
GSSPFG00032516001-RA	insertion	18699	19285	intron	overlap=0.00	coverage=16.50	GSSPFG00032516001	unknown	gb|ENN73667.1|:hypothetical protein YQE_09724, partial [Dendroctonus ponderosae](0.0)	NA
GSSPFG00032516001-RA	insertion	25692	26250	intron	overlap=0.00	coverage=35.35	GSSPFG00032516001	unknown	gb|ENN73667.1|:hypothetical protein YQE_09724, partial [Dendroctonus ponderosae](0.0)	NA
GSSPFG00004919001-RA	insertion	126157	127476	intron	overlap=0.00	coverage=10.00	GSSPFG00004919001	unknown	ref|XP_011554118.1|:PREDICTED: uncharacterized protein LOC105385435 [Plutella xylostella](1e-45)	NA
GSSPFG00004911001-RA	insertion	30810	31332	intron	overlap=0.00	coverage=0.00	GSSPFG00004911001	unknown	No hit	NA
GSSPFG00029828001-RA	insertion	1	554	exon	overlap=57.02	coverage=1228.92	GSSPFG00029828001	unknown	No hit	NA
GSSPFG00017600001-RA	insertion	14672	15523	intron	overlap=0.00	coverage=37.24	GSSPFG00017600001	unknown	ref|XP_011556784.1|:PREDICTED: fasciclin-3 isoform X8 [Plutella xylostella](0.0)	NA
GSSPFG00014049001-RA	insertion	10058	10672	intron	overlap=0.00	coverage=169.30	GSSPFG00014049001	unknown	ref|XP_011139214.1|:PREDICTED: UPF0378 protein KIAA0100 [Harpegnathos saltator(0.0)	NA
GSSPFG00007502001-RA	insertion	1203	1811	intron	overlap=0.00	coverage=467.09	GSSPFG00007502001	unknown	gb|AAF04457.1|AF078161_1:lacunin [Manduca sexta](5e-50)	0010466:negative regulation of peptidase activity[biological_process];0008233:peptidase activity[molecular_function];0030414:peptidase inhibitor activity[molecular_function];0005576:extracellular region[cellular_component]
GSSPFG00014052001-RA	insertion	83298	83997	exon	overlap=1.74	coverage=54.90	GSSPFG00014052001	unknown	ref|XP_011563757.1|:PREDICTED: mediator of RNA polymerase II transcription subunit 13-like [Plutella xylostella](0.0)	0016592:mediator complex[cellular_component];0006357:regulation of transcription from RNA polymerase II promoter[biological_process]
GSSPFG00000624001-RA	insertion	127690	128396	intron	overlap=0.00	coverage=0.22	GSSPFG00000624001	unknown	ref|XP_006608465.1|:PREDICTED: diacylglycerol kinase 1-like isoform X2 [Apis dorsata](0.0)	0004143:diacylglycerol kinase activity[molecular_function];0005524:ATP binding[molecular_function];0016310:phosphorylation[biological_process];0007205:activation of protein kinase C activity by G-protein coupled receptor protein signaling pathway[biological_process];0005622:intracellular[cellular_component];0005509:calcium ion binding[molecular_function]
GSSPFG00000628001-RA	insertion	171949	172910	intron	overlap=0.00	coverage=39.71	GSSPFG00000628001	unknown	ref|XP_004933252.1|:PREDICTED: glucose-6-phosphatase-like [Bombyx mori](2e-85)	0003824:catalytic activity[molecular_function];0006796:phosphate metabolic process[biological_process];0016020:membrane[cellular_component];0044238:primary metabolic process[biological_process]
GSSPFG00009481001-RA	insertion	41520	42077	intron	overlap=0.00	coverage=5.94	GSSPFG00009481001	unknown	ref|XP_011703203.1|:PREDICTED: fatty acid synthase [Wasmannia auropunctata(0.0)	0003824:catalytic activity[molecular_function];0008152:metabolic process[biological_process]
GSSPFG00008898001-RA	insertion	25832	27381	intron	overlap=0.00	coverage=73.84	GSSPFG00008898001	unknown	ref|NP_001040142.1|:phytanoyl-CoA dioxygenase peroxisomal precursor [Bombyx mori(5e-139)	0055114:oxidation reduction[biological_process];0051213:dioxygenase activity[molecular_function]
GSSPFG00008898001-RA	insertion	27485	28263	exon	overlap=3.40	coverage=230.22	GSSPFG00008898001	unknown	ref|NP_001040142.1|:phytanoyl-CoA dioxygenase peroxisomal precursor [Bombyx mori(5e-139)	0055114:oxidation reduction[biological_process];0051213:dioxygenase activity[molecular_function]
GSSPFG00032975001-RA	insertion	43109	43826	intron	overlap=0.00	coverage=58.50	GSSPFG00032975001	unknown	ref|XP_004926365.1|:PREDICTED: probable proline--tRNA ligase, mitochondrial-like [Bombyx mori](1e-115)	0005737:cytoplasm[cellular_component];0006418:tRNA aminoacylation for protein translation[biological_process];0016874:ligase activity[molecular_function]
GSSPFG00005797001-RA	insertion	12709	13361	intron	overlap=0.00	coverage=526.52	GSSPFG00005797001	unknown	ref|XP_012251055.1|:PREDICTED: acetylcholine receptor subunit beta-like 2 [Athalia rosae](0.0)	0016021:integral to membrane[cellular_component];0004889:nicotinic acetylcholine-activated cation-selective channel activity[molecular_function];0045211:postsynaptic membrane[cellular_component];0030054:cell junction[cellular_component]
GSSPFG00010426001-RA	insertion	87210	92372	exon	overlap=93.62	coverage=2183.80	GSSPFG00010426001	unknown	ref|XP_011560734.1|:PREDICTED: uncharacterized protein LOC105391019 isoform X2 [Plutella xylostella(0.0)	NA
GSSPFG00004955001-RA	insertion	14836	15716	intron	overlap=0.00	coverage=67.91	GSSPFG00004955001	unknown	gb|EFA06221.1|:hypothetical protein TcasGA2_TC009070 [Tribolium castaneum](0.0)	0016021:integral to membrane[cellular_component];0015299:solute:hydrogen antiporter activity[molecular_function]
GSSPFG00004955001-RA	insertion	16659	17185	intron	overlap=0.00	coverage=0.55	GSSPFG00004955001	unknown	gb|EFA06221.1|:hypothetical protein TcasGA2_TC009070 [Tribolium castaneum](0.0)	0016021:integral to membrane[cellular_component];0015299:solute:hydrogen antiporter activity[molecular_function]
GSSPFG00030973001-RA	insertion	16365	16937	intron	overlap=0.00	coverage=7.14	GSSPFG00030973001	unknown	ref|XP_004933333.1|:PREDICTED: uncharacterized protein LOC101741935 [Bombyx mori](2e-51)	NA
GSSPFG00017067001-RA	insertion	102633	103159	intron	overlap=0.00	coverage=6.94	GSSPFG00017067001	unknown	gb|EHJ69279.1|:putative Alpha-1,3-mannosyl-glycoprotein 2-beta-N-acetylglucosaminyltransferase [Danaus plexippus](0.0)	0006486:protein amino acid glycosylation[biological_process];0008375:acetylglucosaminyltransferase activity[molecular_function]
GSSPFG00017051001-RA	insertion	6284	7880	intron	overlap=0.00	coverage=1.59	GSSPFG00017051001	unknown	ref|XP_004933345.1|:PREDICTED: synaptic vesicle glycoprotein 2C-like [Bombyx mori](1e-74)	0016021:integral to membrane[cellular_component];0022857:transmembrane transporter activity[molecular_function];0055085:transmembrane transport[biological_process]
GSSPFG00007045001-RA	insertion	139895	140880	intron	overlap=0.00	coverage=96.43	GSSPFG00007045001	unknown	ref|XP_004923086.1|:PREDICTED: PHD finger protein 20-like [Bombyx mori](0.0)	0005488:binding[molecular_function]
GSSPFG00023206001.1-RA	insertion	47602	49804	exon	overlap=18.67	coverage=337.41	GSSPFG00007041001	unknown	ref|XP_004923025.1|:PREDICTED: uncharacterized protein LOC101746276 [Bombyx mori](4e-149)	NA
GSSPFG00000651001-RA	insertion	1009	1799	intron	overlap=0.00	coverage=0.28	GSSPFG00000651001	unknown	gb|EHJ75675.1|:putative WD repeat domain 45 [Danaus plexippus](3e-60)	0006914:autophagy[biological_process];0009267:cellular response to starvation[biological_process]
GSSPFG00001971001-RA	insertion	56416	59573	exon	overlap=100.00	coverage=225.01	GSSPFG00001971001	unknown	No hit	NA
GSSPFG00021112001-RA	insertion	12473	13002	intron	overlap=0.00	coverage=51.76	GSSPFG00021112001	unknown	ref|XP_004927795.1|:PREDICTED: liprin-beta-1-like [Bombyx mori](3e-89)	0007528:neuromuscular junction development[biological_process]
GSSPFG00001205001-RA	insertion	9796	10371	intron	overlap=0.00	coverage=10.80	GSSPFG00001205001	unknown	ref|XP_004925122.1|:PREDICTED: microtubule-associated protein futsch-like isoform X2 [Bombyx mori](5e-80)	NA
GSSPFG00015937001-RA	insertion	41322	42604	exon	overlap=100.00	coverage=96.38	GSSPFG00015937001	unknown	No hit	NA
GSSPFG00017970001-RA	insertion	2577	3267	exon	overlap=22.66	coverage=231.25	GSSPFG00017970001	unknown	gb|ABK22882.1|:unknown [Picea sitchensis](7e-66)	0008289:lipid binding[molecular_function]
GSSPFG00004788001-RA	insertion	1	2589	exon	overlap=100.00	coverage=182.29	GSSPFG00004788001	unknown	No hit	NA
GSSPFG00025232001.1-RA	insertion	34685	35206	exon	overlap=1.69	coverage=198.49	GSSPFG00024718001	unknown	ref|XP_011554046.1|:PREDICTED: uncharacterized protein LOC105385378 isoform X2 [Plutella xylostella](0.0)	NA
GSSPFG00025228001.1-RA	insertion	69706	70255	intron	overlap=0.00	coverage=1.96	GSSPFG00024722001	unknown	ref|XP_012252062.1|:PREDICTED: DEP domain-containing protein 5 isoform X4 [Athalia rosae](0.0)	NA
GSSPFG00025680001.3-RA	insertion	1722	2682	intron	overlap=0.00	coverage=25.02	putative Dorsal	Developmental	gb|AIA24466.1|:dorsal 1a [Spodoptera litura](9e-74)	0016021:integral to membrane[cellular_component];0005737:cytoplasm[cellular_component];0003700:transcription factor activity[molecular_function];0007275:multicellular organismal development[biological_process];0005634:nucleus[cellular_component];0006357:regulation of transcription from RNA polymerase II promoter[biological_process];0007219:Notch signaling pathway[biological_process];0005509:calci…
GSSPFG00002774001-RA	insertion	709	2458	exon	overlap=100.00	coverage=188.56	GSSPFG00002774001	unknown	gb|EHJ68589.1|:Hdd1-like protein [Danaus plexippus](3e-35)	NA
GSSPFG00013548001-RA	insertion	1554	2365	exon	overlap=30.24	coverage=707.40	GSSPFG00013548001	unknown	gb|AAD17409.1|:putative retroelement pol polyprotein [Arabidopsis thaliana](4e-124)	NA
GSSPFG00005044001-RA	insertion	1246	2518	exon	overlap=100.00	coverage=3097.79	GSSPFG00005044001	unknown	No hit	NA
GSSPFG00035256001.3-RA	insertion	1694	2221	exon	overlap=2.34	coverage=0.17	UDP-glycosyltransferase-40-09	UGT	gb|AHY99687.1|:UDP-glycosyltransferase 40R2 [Spodoptera littoralis](0.0)	0016021:integral to membrane[cellular_component];0008152:metabolic process[biological_process];0015020:glucuronosyltransferase activity[molecular_function]
GSSPFG00005694001-RA	insertion	1	1880	exon	overlap=71.97	coverage=194.89	GSSPFG00005694001	unknown	ref|NP_001166630.1|:cuticular protein RR-2 motif 143 [Bombyx mori(3e-93)	NA
GSSPFG00005694001-RA	insertion	1948	3008	exon	overlap=24.38	coverage=158.12	GSSPFG00005694001	unknown	ref|NP_001166630.1|:cuticular protein RR-2 motif 143 [Bombyx mori(3e-93)	NA
GSSPFG00011491001-RA	insertion	12712	13595	intron	overlap=0.00	coverage=601.17	GSSPFG00011491001	unknown	No hit	NA
GSSPFG00016909001-RA	insertion	32182	32717	intron	overlap=0.00	coverage=0.14	GSSPFG00016909001	unknown	ref|XP_011551818.1|:PREDICTED: chromosome transmission fidelity protein 18 homolog [Plutella xylostella](0.0)	0000166:nucleotide binding[molecular_function]
GSSPFG00022905001-RA	insertion	24460	26282	exon	overlap=100.00	coverage=698.97	GSSPFG00022905001	unknown	No hit	NA
GSSPFG00022221001-RA	insertion	169180	171099	exon	overlap=2.64	coverage=117.44	GSSPFG00022221001	unknown	ref|XP_012141419.1|:PREDICTED: spectrin beta chain, non-erythrocytic 5 isoform X2 [Megachile rotundata](0.0)	0003779:actin binding[molecular_function]
GSSPFG00029006001-RA	insertion	1286	1941	exon	overlap=46.99	coverage=0.01	GSSPFG00029006001	unknown	ref|XP_011550869.1|:PREDICTED: carbonyl reductase [NADPH(5e-52)	0055114:oxidation reduction[biological_process];0016491:oxidoreductase activity[molecular_function]
GSSPFG00020525001-RA	insertion	172919	173512	intron	overlap=0.00	coverage=35.47	GSSPFG00020525001	unknown	ref|XP_011562584.1|:PREDICTED: uncharacterized protein LOC105392630 [Plutella xylostella](0.0)	NA
GSSPFG00020518001-RA	insertion	18954	19656	intron	overlap=0.00	coverage=51.28	GSSPFG00020518001	unknown	gb|EZA53416.1|:1-phosphatidylinositol-4,5-bisphosphate phosphodiesterase epsilon-1 [Cerapachys biroi](0.0)	0016042:lipid catabolic process[biological_process];0004871:signal transducer activity[molecular_function];0005622:intracellular[cellular_component];0004435:phosphoinositide phospholipase C activity[molecular_function]
GSSPFG00022216001-RA	insertion	96225	97049	intron	overlap=0.00	coverage=825.61	GSSPFG00022216001	unknown	ref|XP_003425729.1|:PREDICTED: LOW QUALITY PROTEIN: leucine-rich repeat serine/threonine-protein kinase 1 [Nasonia vitripennis](0.0)	NA
GSSPFG00020533001-RA	insertion	298986	300061	exon	overlap=12.72	coverage=10.34	GSSPFG00020533001	unknown	ref|XP_011858090.1|:PREDICTED: uncharacterized protein LOC105555674 [Vollenhovia emeryi](0.0)	NA
GSSPFG00020535001-RA	insertion	316473	318991	exon	overlap=32.32	coverage=173.28	GSSPFG00020535001	unknown	ref|XP_011548650.1|:PREDICTED: uncharacterized protein LOC105380747 [Plutella xylostella](7e-102)	NA
GSSPFG00020521001-RA	insertion	52681	53306	intron	overlap=0.00	coverage=80.35	GSSPFG00020521001	unknown	gb|EHJ71507.1|:endonuclease-reverse transcriptase HmRTE-e01 [Danaus plexippus](0.0)	0003964:RNA-directed DNA polymerase activity[molecular_function];0004519:endonuclease activity[molecular_function];0008081:phosphoric diester hydrolase activity[molecular_function];0006278:RNA-dependent DNA replication[biological_process];0005622:intracellular[cellular_component];0006629:lipid metabolic process[biological_process]
GSSPFG00012236001-RA	insertion	1042	1756	exon	overlap=10.89	coverage=166.86	GSSPFG00012236001	unknown	ref|XP_004933179.1|:PREDICTED: basement membrane-specific heparan sulfate proteoglycan core protein-like [Bombyx mori](6e-48)	NA
GSSPFG00019413001-RA	insertion	28163	28718	exon	overlap=10.27	coverage=773.95	GSSPFG00019413001	unknown	ref|XP_011552765.1|:PREDICTED: uncharacterized protein LOC105384259 [Plutella xylostella](2e-50)	NA
GSSPFG00019411001-RA	insertion	5223	5732	exon	overlap=32.26	coverage=14.86	GSSPFG00019411001	unknown	ref|XP_011552764.1|:PREDICTED: uncharacterized protein LOC105384257 [Plutella xylostella](8e-114)	NA
GSSPFG00035794001.1-RA	insertion	1	2764	exon	overlap=100.00	coverage=1731.81	Hypothetical transposon polyprotein	transposon polyprotein	ref|XP_011550292.1|:PREDICTED: uncharacterized protein LOC105382152 [Plutella xylostella](0.0)	NA
GSSPFG00022619001-RA	insertion	1	2764	exon	overlap=100.00	coverage=1731.81	GSSPFG00022619001	unknown	No hit	NA
GSSPFG00002576001-RA	insertion	1036	2224	exon	overlap=64.08	coverage=0.00	GSSPFG00002576001	unknown	ref|XP_004923860.1|:PREDICTED: piggyBac transposable element-derived protein 4-like isoform X5 [Bombyx mori](1e-132)	NA
GSSPFG00025399001-RA	insertion	34591	36590	exon	overlap=100.00	coverage=708.88	GSSPFG00025399001	unknown	ref|XP_011550690.1|:PREDICTED: uncharacterized protein LOC105382495 [Plutella xylostella](2e-29)	0043170:macromolecule metabolic process[biological_process];0044238:primary metabolic process[biological_process]
GSSPFG00021035001-RA	insertion	24516	26250	intron	overlap=0.00	coverage=106.05	GSSPFG00021035001	unknown	ref|XP_004926347.1|:PREDICTED: pyridoxal phosphate phosphatase PHOSPHO2-like [Bombyx mori](5e-91)	0016791:phosphatase activity[molecular_function];0006470:protein amino acid dephosphorylation[biological_process]
GSSPFG00021036001-RA	insertion	41485	42177	intron	overlap=0.00	coverage=65.03	GSSPFG00021036001	unknown	ref|XP_312121.5|:AGAP002793-PA [Anopheles gambiae str. PEST(0.0)	0008406:gonad development[biological_process];0016199:axon midline choice point recognition[biological_process];0050919:negative chemotaxis[biological_process];0048813:dendrite morphogenesis[biological_process];0007509:mesoderm migration[biological_process];0007502:gut mesoderm development[biological_process];0008201:heparin binding[molecular_function];0046331:lateral inhibition[biological_proces…
GSSPFG00031987001-RA	insertion	139868	142178	exon	overlap=1.48	coverage=32.77	GSSPFG00031987001	unknown	ref|XP_006615748.1|:PREDICTED: myotubularin-related protein 13-like isoform X4 [Apis dorsata](0.0)	NA
GSSPFG00031983001-RA	insertion	63929	64601	intron	overlap=0.00	coverage=0.00	GSSPFG00031983001	unknown	ref|XP_004933813.1|:PREDICTED: ras-related protein Rab-33B-like [Bombyx mori](7e-138)	0070062:extracellular vesicular exosome[cellular_component];0004767:sphingomyelin phosphodiesterase activity[molecular_function];0048705:skeletal system morphogenesis[biological_process];0005525:GTP binding[molecular_function];0032482:Rab protein signal transduction[biological_process];0000042:protein targeting to Golgi[biological_process];0005796:Golgi lumen[cellular_component];0003924:GTPase ac…
GSSPFG00035277001.3-RA	insertion	1	2683	exon	overlap=100.00	coverage=139.27	chemosensory protein 10	Chemosensory	gb|AIW65104.1|:chemosensory protein [Helicoverpa armigera](6e-36)	NA
GSSPFG00031260001-RA	insertion	1404	2674	exon	overlap=100.00	coverage=741.18	GSSPFG00031260001	unknown	No hit	NA
GSSPFG00012440001-RA	insertion	21097	23326	exon	overlap=19.97	coverage=41.95	GSSPFG00012440001	unknown	ref|XP_004933713.1|:PREDICTED: uncharacterized protein LOC101741272 [Bombyx mori](0.0)	NA
GSSPFG00034446001.1-RA	insertion	346978	352060	intron	overlap=0.00	coverage=994.12	GSSPFG00016409001	unknown	ref|XP_011548162.1|:PREDICTED: NFX1-type zinc finger-containing protein 1-like isoform X1 [Plutella xylostella](0.0)	0016021:integral to membrane[cellular_component];0005488:binding[molecular_function];0015031:protein transport[biological_process];0008565:protein transporter activity[molecular_function]
GSSPFG00016415001-RA	insertion	346978	352060	intron	overlap=0.00	coverage=994.12	GSSPFG00016415001	unknown	ref|XP_004924120.1|:PREDICTED: translocation protein SEC62-like isoform X1 [Bombyx mori](1e-63)	0016021:integral to membrane[cellular_component];0015031:protein transport[biological_process];0008565:protein transporter activity[molecular_function]
GSSPFG00014233001-RA	insertion	28050	29152	intron	overlap=0.00	coverage=44.11	GSSPFG00014233001	unknown	ref|XP_011300485.1|:PREDICTED: glutamate [NMDA(0.0)	0004970:ionotropic glutamate receptor activity[molecular_function];0016021:integral to membrane[cellular_component];0005234:extracellular-glutamate-gated ion channel activity[molecular_function];0045211:postsynaptic membrane[cellular_component];0030054:cell junction[cellular_component];0034220:ion transmembrane transport[biological_process];0035235:ionotropic glutamate receptor signaling pathway[…
GSSPFG00001701001-RA	insertion	33684	34248	exon	overlap=65.88	coverage=541.91	GSSPFG00001701001	unknown	ref|XP_011174614.1|:PREDICTED: uncharacterized protein LOC105206847 [Solenopsis invicta](1e-28)	NA
GSSPFG00019552001-RA	insertion	11423	12330	intron	overlap=0.00	coverage=43.64	GSSPFG00019552001	unknown	gb|ACD37364.1|:pancreatic lipase 2 [Mamestra configurata](7e-144)	NA
GSSPFG00016407001-RA	insertion	72859	73669	exon	overlap=19.34	coverage=628.21	GSSPFG00016407001	unknown	gb|AFB73912.1|:polyprotein [Citrus sinensis](0.0)	0016787:hydrolase activity[molecular_function];0043170:macromolecule metabolic process[biological_process];0044238:primary metabolic process[biological_process]
GSSPFG00016407001-RA	insertion	73716	76789	exon	overlap=73.36	coverage=989.92	GSSPFG00016407001	unknown	gb|AFB73912.1|:polyprotein [Citrus sinensis](0.0)	0016787:hydrolase activity[molecular_function];0043170:macromolecule metabolic process[biological_process];0044238:primary metabolic process[biological_process]
GSSPFG00012936001-RA	insertion	10610	18687	exon	overlap=100.00	coverage=0.04	GSSPFG00012936001	unknown	ref|XP_011569045.1|:PREDICTED: uncharacterized protein LOC105398601 [Plutella xylostella](9e-99)	NA
GSSPFG00014893001-RA	insertion	1193	1855	intron	overlap=0.00	coverage=0.83	GSSPFG00014893001	unknown	ref|XP_004925034.1|:PREDICTED: glutamate decarboxylase-like [Bombyx mori](1e-65)	0007528:neuromuscular junction development[biological_process];0045213:neurotransmitter receptor metabolic process[biological_process];0009612:response to mechanical stimulus[biological_process];0030170:pyridoxal phosphate binding[molecular_function];0006538:glutamate catabolic process[biological_process];0004351:glutamate decarboxylase activity[molecular_function];0008355:olfactory learning[biol…
GSSPFG00016120001-RA	insertion	29428	34700	exon	overlap=3.60	coverage=164.09	GSSPFG00016120001	unknown	ref|XP_001968115.1|:GG24693 [Drosophila erecta(0.0)	NA
GSSPFG00016120001-RA	insertion	35814	36634	exon	overlap=3.12	coverage=986.13	GSSPFG00016120001	unknown	ref|XP_001968115.1|:GG24693 [Drosophila erecta(0.0)	NA
GSSPFG00028324001-RA	insertion	1605	2481	exon	overlap=20.00	coverage=31.21	GSSPFG00028324001	unknown	ref|XP_011560139.1|:PREDICTED: neurofilament heavy polypeptide-like [Plutella xylostella](2e-100)	NA
GSSPFG00018111001-RA	insertion	65898	66620	intron	overlap=0.00	coverage=53.18	GSSPFG00018111001	unknown	ref|XP_008200558.1|:PREDICTED: muscle calcium channel subunit alpha-1-like [Tribolium castaneum](0.0)	0034765:regulation of ion transmembrane transport[biological_process];0070588:calcium ion transmembrane transport[biological_process];0005245:voltage-gated calcium channel activity[molecular_function];0005891:voltage-gated calcium channel complex[cellular_component]
GSSPFG00025374001-RA	insertion	34159	36203	exon	overlap=100.00	coverage=0.00	GSSPFG00025374001	unknown	ref|XP_008486784.1|:PREDICTED: uncharacterized protein LOC103523521 [Diaphorina citri](2e-12)	NA
GSSPFG00013714001-RA	insertion	27171	28473	intron	overlap=0.00	coverage=147.14	GSSPFG00013714001	unknown	ref|XP_005181562.1|:PREDICTED: protein O-GlcNAcase [Musca domestica(0.0)	0008152:metabolic process[biological_process];0016787:hydrolase activity[molecular_function]
GSSPFG00013402001-RA	insertion	10483	11057	intron	overlap=0.00	coverage=11.19	GSSPFG00013402001	unknown	ref|XP_011548650.1|:PREDICTED: uncharacterized protein LOC105380747 [Plutella xylostella](3e-102)	NA
GSSPFG00013404001-RA	insertion	27378	28900	exon	overlap=13.12	coverage=77.33	GSSPFG00013404001	unknown	gb|EHJ73444.1|:putative zinc finger protein RTS2 [Danaus plexippus](0.0)	0000398:nuclear mRNA splicing, via spliceosome[biological_process];0071011:precatalytic spliceosome[cellular_component];0003676:nucleic acid binding[molecular_function]
GSSPFG00013460001-RA	insertion	639	1342	exon	overlap=63.55	coverage=241.51	GSSPFG00013460001	unknown	ref|XP_011564828.1|:PREDICTED: gamma-taxilin-like [Plutella xylostella](1e-10)	NA
GSSPFG00000450001-RA	insertion	1875	2520	intron	overlap=0.00	coverage=17.66	GSSPFG00000450001	unknown	ref|XP_004933382.1|:PREDICTED: mucin-2-like [Bombyx mori](2e-52)	NA
GSSPFG00011025001-RA	insertion	150995	151552	intron	overlap=0.00	coverage=7.41	GSSPFG00011025001	unknown	ref|XP_011298775.1|:PREDICTED: ferrochelatase, mitochondrial [Fopius arisanus](0.0)	0006779:porphyrin biosynthetic process[biological_process];0016829:lyase activity[molecular_function]
GSSPFG00013207001-RA	insertion	6808	10788	intron	overlap=0.00	coverage=1084.41	GSSPFG00013207001	unknown	ref|XP_011551248.1|:PREDICTED: luciferin 4-monooxygenase-like [Plutella xylostella](0.0)	NA
GSSPFG00011036001-RA	insertion	289418	290059	intron	overlap=0.00	coverage=47.18	GSSPFG00011036001	unknown	ref|XP_011559579.1|:PREDICTED: uncharacterized protein LOC105390047 [Plutella xylostella](2e-28)	NA
GSSPFG00011045001-RA	insertion	348743	349348	intron	overlap=0.00	coverage=0.50	GSSPFG00011045001	unknown	ref|XP_011553631.1|:PREDICTED: la-related protein 1-like [Plutella xylostella](0.0)	NA
GSSPFG00028791001-RA	insertion	1	1338	exon	overlap=20.29	coverage=60.03	GSSPFG00028791001	unknown	No hit	NA
GSSPFG00028791001-RA	insertion	1464	2115	intron	overlap=0.00	coverage=0.29	GSSPFG00028791001	unknown	No hit	NA
GSSPFG00024610001-RA	insertion	28199	28827	exon	overlap=3.45	coverage=0.41	GSSPFG00024610001	unknown	No hit	NA
GSSPFG00014424001-RA	insertion	16918	17444	intron	overlap=0.00	coverage=2.34	GSSPFG00014424001	unknown	ref|XP_011549364.1|:PREDICTED: serine proteinase stubble-like [Plutella xylostella](0.0)	0004252:serine-type endopeptidase activity[molecular_function];0006508:proteolysis[biological_process]
GSSPFG00014422001-RA	insertion	8924	9548	intron	overlap=0.00	coverage=0.42	GSSPFG00014422001	unknown	ref|XP_011549317.1|:PREDICTED: protein KTI12 homolog [Plutella xylostella](2e-171)	NA
GSSPFG00004556001-RA	insertion	13887	14594	intron	overlap=0.00	coverage=10.40	GSSPFG00004556001	unknown	ref|XP_004933354.1|:PREDICTED: uncharacterized protein LOC101745265 [Bombyx mori](4e-151)	NA
GSSPFG00028378001-RA	insertion	1	967	exon	overlap=94.99	coverage=0.00	GSSPFG00028378001	unknown	pir||C36329:hypothetical protein 3 - cabbage looper transposon TED (fragment)(3e-134)	NA
GSSPFG00004751001-RA	insertion	1	2301	exon	overlap=100.00	coverage=664.06	GSSPFG00004751001	unknown	dbj|BAA92690.1|:pol polyprotein [Bombyx mori](9e-100)	0015074:DNA integration[biological_process];0003676:nucleic acid binding[molecular_function]
GSSPFG00004702001.2-RA	insertion	23805	24822	exon	overlap=16.61	coverage=73.90	CYP367B11	P450	gb|EHJ79035.1|:putative cytochrome P450 CYP4C39 [Danaus plexippus](0.0)	0055114:oxidation reduction[biological_process];0020037:heme binding[molecular_function];0005506:iron ion binding[molecular_function];0004497:monooxygenase activity[molecular_function];0016705:oxidoreductase activity, acting on paired donors, with incorporation or reduction of molecular oxygen[molecular_function]
GSSPFG00028447001-RA	insertion	29484	30281	exon	overlap=35.78	coverage=41.46	GSSPFG00028447001	unknown	ref|XP_011554555.1|:PREDICTED: uncharacterized protein LOC105385811 [Plutella xylostella](0.0)	0003824:catalytic activity[molecular_function];0043169:cation binding[molecular_function];0005975:carbohydrate metabolic process[biological_process]
GSSPFG00006160001-RA	insertion	2986	6519	exon	overlap=100.00	coverage=0.00	GSSPFG00006160001	unknown	ref|XP_011559184.1|:PREDICTED: uncharacterized protein LOC105389720 [Plutella xylostella](6e-148)	NA
GSSPFG00014701001.1-RA	insertion	116026	117175	intron	overlap=0.00	coverage=454.74	GSSPFG00034697001	unknown	ref|XP_011551248.1|:PREDICTED: luciferin 4-monooxygenase-like [Plutella xylostella](0.0)	0003824:catalytic activity[molecular_function];0008152:metabolic process[biological_process]
GSSPFG00014703001.1-RA	insertion	116026	117175	intron	overlap=0.00	coverage=454.74	GSSPFG00034700001	unknown	ref|XP_011209487.1|:PREDICTED: LOW QUALITY PROTEIN: probable ATP-dependent RNA helicase kurz [Bactrocera dorsalis](0.0)	0005524:ATP binding[molecular_function];0007076:mitotic chromosome condensation[biological_process];0005875:microtubule associated complex[cellular_component];0030018:Z disc[cellular_component];0008152:metabolic process[biological_process];0045214:sarcomere organization[biological_process];0007498:mesoderm development[biological_process];0005863:striated muscle thick filament[cellular_component];…
GSSPFG00034705001-RA	insertion	116026	117175	intron	overlap=0.00	coverage=454.74	GSSPFG00034705001	unknown	gb|ACB54949.1|:fatty acid-binding protein 2 [Helicoverpa armigera](2e-62)	0008289:lipid binding[molecular_function];0005215:transporter activity[molecular_function];0006810:transport[biological_process]
GSSPFG00032096001-RA	insertion	68351	69121	exon	overlap=15.55	coverage=886.32	GSSPFG00032096001	unknown	gb|EZA47402.1|:hypothetical protein X777_16327, partial [Cerapachys biroi](1e-20)	NA
GSSPFG00032098001-RA	insertion	74679	75229	exon	overlap=3.05	coverage=158.22	GSSPFG00032098001	unknown	ref|XP_012219435.1|:PREDICTED: spectrin beta chain, non-erythrocytic 5 isoform X3 [Linepithema humile](0.0)	NA
GSSPFG00029923001-RA	insertion	3782	7573	exon	overlap=90.75	coverage=731.82	GSSPFG00029923001	unknown	No hit	NA
GSSPFG00001312001-RA	insertion	26637	27255	intron	overlap=0.00	coverage=235.79	GSSPFG00001312001	unknown	ref|XP_004861313.1|:PREDICTED: prolow-density lipoprotein receptor-related protein 1 isoform X5 [Heterocephalus glaber](0.0)	0033036:macromolecule localization[biological_process];0005515:protein binding[molecular_function];0032879:regulation of localization[biological_process];0007165:signal transduction[biological_process];0043231:intracellular membrane-bounded organelle[cellular_component];0044444:cytoplasmic part[cellular_component];0048523:negative regulation of cellular process[biological_process];0044446:intrace…
GSSPFG00017508001-RA	insertion	10576	12752	exon	overlap=6.42	coverage=81.96	GSSPFG00017508001	unknown	ref|XP_001843386.1|:iron-responsive element-binding protein 1 [Culex quinquefasciatus(0.0)	0006447:regulation of translational initiation by iron[biological_process];0005506:iron ion binding[molecular_function];0007370:ventral furrow formation[biological_process];0030350:iron-responsive element binding[molecular_function];0051539:4 iron, 4 sulfur cluster binding[molecular_function];0003994:aconitate hydratase activity[molecular_function]
GSSPFG00017911001-RA	insertion	16792	17346	intron	overlap=0.00	coverage=1.01	GSSPFG00017911001	unknown	ref|XP_004922128.1|:PREDICTED: dedicator of cytokinesis protein 1-like [Bombyx mori](0.0)	NA
GSSPFG00006972001-RA	insertion	1093	1708	intron	overlap=0.00	coverage=4.39	GSSPFG00006972001	unknown	ref|XP_011566971.1|:PREDICTED: angiotensin-converting enzyme-like [Plutella xylostella](7e-34)	0008241:peptidyl-dipeptidase activity[molecular_function];0006508:proteolysis[biological_process];0008237:metallopeptidase activity[molecular_function];0016020:membrane[cellular_component]
GSSPFG00032185001-RA	insertion	1	2053	exon	overlap=81.59	coverage=157.81	GSSPFG00032185001	unknown	No hit	NA
GSSPFG00016369001-RA	insertion	30088	31277	exon	overlap=100.00	coverage=685.49	GSSPFG00016369001	unknown	No hit	NA
GSSPFG00014701001.1-RA	insertion	186424	190666	exon	overlap=6.64	coverage=992.31	GSSPFG00034697001	unknown	ref|XP_011551248.1|:PREDICTED: luciferin 4-monooxygenase-like [Plutella xylostella](0.0)	0003824:catalytic activity[molecular_function];0008152:metabolic process[biological_process]
GSSPFG00014703001.1-RA	insertion	186424	190666	exon	overlap=0.86	coverage=992.31	GSSPFG00034700001	unknown	ref|XP_011209487.1|:PREDICTED: LOW QUALITY PROTEIN: probable ATP-dependent RNA helicase kurz [Bactrocera dorsalis](0.0)	0005524:ATP binding[molecular_function];0007076:mitotic chromosome condensation[biological_process];0005875:microtubule associated complex[cellular_component];0030018:Z disc[cellular_component];0008152:metabolic process[biological_process];0045214:sarcomere organization[biological_process];0007498:mesoderm development[biological_process];0005863:striated muscle thick filament[cellular_component];…
GSSPFG00014701001.1-RA	insertion	190826	191520	exon	overlap=2.57	coverage=602.14	GSSPFG00034697001	unknown	ref|XP_011551248.1|:PREDICTED: luciferin 4-monooxygenase-like [Plutella xylostella](0.0)	0003824:catalytic activity[molecular_function];0008152:metabolic process[biological_process]
GSSPFG00014703001.1-RA	insertion	190826	191520	intron	overlap=0.00	coverage=602.14	GSSPFG00034700001	unknown	ref|XP_011209487.1|:PREDICTED: LOW QUALITY PROTEIN: probable ATP-dependent RNA helicase kurz [Bactrocera dorsalis](0.0)	0005524:ATP binding[molecular_function];0007076:mitotic chromosome condensation[biological_process];0005875:microtubule associated complex[cellular_component];0030018:Z disc[cellular_component];0008152:metabolic process[biological_process];0045214:sarcomere organization[biological_process];0007498:mesoderm development[biological_process];0005863:striated muscle thick filament[cellular_component];…
GSSPFG00031877001-RA	insertion	20550	21066	intron	overlap=0.00	coverage=0.00	GSSPFG00031877001	unknown	ref|XP_012287894.1|:PREDICTED: tyrosine-protein phosphatase non-receptor type 4 isoform X2 [Orussus abietinus](0.0)	0005856:cytoskeleton[cellular_component];0004725:protein tyrosine phosphatase activity[molecular_function]
GSSPFG00012884001-RA	insertion	1	2485	exon	overlap=38.19	coverage=47.97	GSSPFG00012884001	unknown	ref|XP_004922286.1|:PREDICTED: protein toll-like [Bombyx mori](2e-22)	0005520:insulin-like growth factor binding[molecular_function];0042567:insulin-like growth factor ternary complex[cellular_component];0008022:protein C-terminus binding[molecular_function];0050896:response to stimulus[biological_process];0043231:intracellular membrane-bounded organelle[cellular_component]
GSSPFG00032912001-RA	insertion	149700	151047	intron	overlap=0.00	coverage=32.37	GSSPFG00032912001	unknown	gb|AII21971.1|:aldo-ketose reductase 2, partial [Sesamia inferens](4e-121)	0016491:oxidoreductase activity[molecular_function]
GSSPFG00032903001-RA	insertion	33317	34968	exon	overlap=91.39	coverage=628.05	GSSPFG00032903001	unknown	ref|XP_011556465.1|:PREDICTED: RNA-directed DNA polymerase from mobile element jockey-like [Plutella xylostella](2e-128)	NA
GSSPFG00032927001-RA	insertion	357327	359170	intron	overlap=0.00	coverage=40.68	GSSPFG00032927001	unknown	ref|XP_004925119.1|:PREDICTED: aldose reductase-like isoform X2 [Bombyx mori](0.0)	0055114:oxidation reduction[biological_process];0016491:oxidoreductase activity[molecular_function]
GSSPFG00032927001-RA	insertion	360536	361058	intron	overlap=0.00	coverage=7.77	GSSPFG00032927001	unknown	ref|XP_004925119.1|:PREDICTED: aldose reductase-like isoform X2 [Bombyx mori](0.0)	0055114:oxidation reduction[biological_process];0016491:oxidoreductase activity[molecular_function]
GSSPFG00032927001-RA	insertion	361271	362836	exon	overlap=15.00	coverage=68.86	GSSPFG00032927001	unknown	ref|XP_004925119.1|:PREDICTED: aldose reductase-like isoform X2 [Bombyx mori](0.0)	0055114:oxidation reduction[biological_process];0016491:oxidoreductase activity[molecular_function]
GSSPFG00025548001-RA	insertion	24579	25157	intron	overlap=0.00	coverage=20.63	GSSPFG00025548001	unknown	ref|XP_011553338.1|:PREDICTED: PCTP-like protein [Plutella xylostella](2e-106)	0008289:lipid binding[molecular_function]
GSSPFG00009797001-RA	insertion	4795	7187	exon	overlap=10.36	coverage=2.70	GSSPFG00009797001	unknown	No hit	NA
GSSPFG00035935001.2-RA	insertion	4795	7187	exon	overlap=20.79	coverage=2.70	RNA polymerase subunit RPABC2	Other	ref|XP_011677218.1|:PREDICTED: uncharacterized protein LOC100888373 [Strongylocentrotus purpuratus](6e-92)	NA
GSSPFG00009797001-RA	insertion	704	3134	exon	overlap=30.27	coverage=0.77	GSSPFG00009797001	unknown	No hit	NA
GSSPFG00035935001.2-RA	insertion	704	3134	exon	overlap=27.56	coverage=0.77	RNA polymerase subunit RPABC2	Other	ref|XP_011677218.1|:PREDICTED: uncharacterized protein LOC100888373 [Strongylocentrotus purpuratus](6e-92)	NA
GSSPFG00005296001.3-RA	insertion	16757	17365	intron	overlap=0.00	coverage=0.00	Prophenoloxidase activating enzyme 2	Immunity	gb|AAW24481.1|:prophenol oxidase activating enzyme 3 [Spodoptera litura](5e-148)	0008233:peptidase activity[molecular_function]
GSSPFG00034023001-RA	insertion	24617	25206	intron	overlap=0.00	coverage=0.58	GSSPFG00034023001	unknown	ref|XP_011563290.1|:PREDICTED: probable C-mannosyltransferase DPY19L1 [Plutella xylostella](0.0)	0016020:membrane[cellular_component]
GSSPFG00034019001-RA	insertion	9645	10352	intron	overlap=0.00	coverage=35.47	GSSPFG00034019001	unknown	gb|EHJ70218.1|:transferrin [Danaus plexippus](0.0)	NA
GSSPFG00030225001-RA	insertion	181787	183374	exon	overlap=60.69	coverage=444.51	GSSPFG00030225001	unknown	ref|XP_012148112.1|:PREDICTED: uncharacterized protein LOC105663491 [Megachile rotundata](2e-64)	0016310:phosphorylation[biological_process];0044260:cellular macromolecule metabolic process[biological_process];0004674:protein serine/threonine kinase activity[molecular_function];0000166:nucleotide binding[molecular_function];0044238:primary metabolic process[biological_process]
GSSPFG00030225001-RA	insertion	186027	186596	intron	overlap=0.00	coverage=382.70	GSSPFG00030225001	unknown	ref|XP_012148112.1|:PREDICTED: uncharacterized protein LOC105663491 [Megachile rotundata](2e-64)	0016310:phosphorylation[biological_process];0044260:cellular macromolecule metabolic process[biological_process];0004674:protein serine/threonine kinase activity[molecular_function];0000166:nucleotide binding[molecular_function];0044238:primary metabolic process[biological_process]
GSSPFG00020190001-RA	insertion	111824	112418	intron	overlap=0.00	coverage=28.76	GSSPFG00020190001	unknown	ref|XP_004924120.1|:PREDICTED: translocation protein SEC62-like isoform X1 [Bombyx mori](0.0)	0016021:integral to membrane[cellular_component];0015031:protein transport[biological_process];0008565:protein transporter activity[molecular_function]
GSSPFG00026292001-RA	insertion	1	638	exon	overlap=7.25	coverage=4849.65	GSSPFG00026292001	unknown	ref|XP_004932448.1|:PREDICTED: maternal effect protein staufen-like [Bombyx mori](0.0)	NA
GSSPFG00026305001-RA	insertion	28874	29517	exon	overlap=10.90	coverage=45.23	GSSPFG00026305001	unknown	gb|AKC42329.1|:ABCA3 protein, partial [Spodoptera litura](0.0)	0016021:integral to membrane[cellular_component];0005524:ATP binding[molecular_function];0008152:metabolic process[biological_process];0005215:transporter activity[molecular_function];0016887:ATPase activity[molecular_function];0006810:transport[biological_process]
GSSPFG00025694001-RA	insertion	1	1573	exon	overlap=100.00	coverage=117.58	GSSPFG00025694001	unknown	ref|XP_004933367.1|:PREDICTED: enhancer of polycomb homolog 1-like [Bombyx mori](1e-49)	NA
GSSPFG00000055001-RA	insertion	1	1579	exon	overlap=79.95	coverage=450.20	GSSPFG00000055001	unknown	No hit	NA
GSSPFG00001065001-RA	insertion	1	527	exon	overlap=47.69	coverage=487.92	GSSPFG00001065001	unknown	No hit	NA
GSSPFG00001065001-RA	insertion	815	1506	exon	overlap=26.11	coverage=68.18	GSSPFG00001065001	unknown	No hit	NA
GSSPFG00022194001-RA	insertion	673	1317	intron	overlap=0.00	coverage=0.16	GSSPFG00022194001	unknown	gb|AID66678.1|:peroxisomal acyl-CoA oxidase 3 [Agrotis segetum](5e-72)	0004970:ionotropic glutamate receptor activity[molecular_function];0003995:acyl-CoA dehydrogenase activity[molecular_function];0005234:extracellular-glutamate-gated ion channel activity[molecular_function];0034220:ion transmembrane transport[biological_process];0005777:peroxisome[cellular_component];0003997:acyl-CoA oxidase activity[molecular_function];0016020:membrane[cellular_component];0050660…
GSSPFG00022829001-RA	insertion	6071	6674	intron	overlap=0.00	coverage=176.61	GSSPFG00022829001	unknown	ref|XP_004929564.1|:PREDICTED: hemicentin-2-like [Bombyx mori](0.0)	NA
GSSPFG00033642001-RA	insertion	113579	116576	exon	overlap=100.00	coverage=859.08	GSSPFG00033642001	unknown	No hit	NA
GSSPFG00022155001-RA	insertion	21747	22286	intron	overlap=0.00	coverage=63.71	GSSPFG00022155001	unknown	ref|XP_004927795.1|:PREDICTED: liprin-beta-1-like [Bombyx mori](6e-174)	0007528:neuromuscular junction development[biological_process]
GSSPFG00009458001-RA	insertion	24102	25953	exon	overlap=100.00	coverage=47.18	GSSPFG00009458001	unknown	gb|EHJ73704.1|:endonuclease-reverse transcriptase [Danaus plexippus](8e-31)	0003964:RNA-directed DNA polymerase activity[molecular_function];0004519:endonuclease activity[molecular_function];0006278:RNA-dependent DNA replication[biological_process]
GSSPFG00017696001-RA	insertion	9257	9939	exon	overlap=68.47	coverage=1.07	GSSPFG00017696001	unknown	ref|XP_011334999.1|:PREDICTED: uncharacterized protein LOC105277944, partial [Cerapachys biroi](3e-62)	0005488:binding[molecular_function]
GSSPFG00028342001-RA	insertion	14469	16262	intron	overlap=0.00	coverage=28.78	GSSPFG00028342001	unknown	ref|NP_001037652.1|:eIF2B-beta protein [Bombyx mori(4e-118)	0006413:translational initiation[biological_process]
GSSPFG00017002001-RA	insertion	129411	130062	intron	overlap=0.00	coverage=45.15	GSSPFG00017002001	unknown	ref|XP_311006.5|:AGAP000139-PA [Anopheles gambiae str. PEST(0.0)	NA
GSSPFG00020436001-RA	insertion	24195	25966	exon	overlap=14.16	coverage=32.82	GSSPFG00020436001	unknown	ref|XP_011561827.1|:PREDICTED: uncharacterized protein LOC105391953 [Plutella xylostella](5e-61)	0006071:glycerol metabolic process[biological_process];0016021:integral to membrane[cellular_component];0005272:sodium channel activity[molecular_function];0008889:glycerophosphodiester phosphodiesterase activity[molecular_function];0006629:lipid metabolic process[biological_process]
GSSPFG00006865001-RA	insertion	149809	150324	intron	overlap=0.00	coverage=0.01	GSSPFG00006865001	unknown	ref|XP_011253404.1|:PREDICTED: glycogen [starch(0.0)	0005978:glycogen biosynthetic process[biological_process];0004373:glycogen (starch) synthase activity[molecular_function]
GSSPFG00006865001-RA	insertion	150702	152270	intron	overlap=0.00	coverage=78.46	GSSPFG00006865001	unknown	ref|XP_011253404.1|:PREDICTED: glycogen [starch(0.0)	0005978:glycogen biosynthetic process[biological_process];0004373:glycogen (starch) synthase activity[molecular_function]
GSSPFG00006853001-RA	insertion	26585	27986	exon	overlap=13.76	coverage=397.15	GSSPFG00006853001	unknown	ref|XP_011547763.1|:PREDICTED: uncharacterized protein LOC105379985 [Plutella xylostella](1e-49)	NA
GSSPFG00006858001-RA	insertion	93821	94338	intron	overlap=0.00	coverage=10.84	GSSPFG00006858001	unknown	ref|XP_004930737.1|:PREDICTED: uncharacterized protein C1orf198 homolog [Bombyx mori](7e-149)	NA
GSSPFG00013905001-RA	insertion	1	1704	exon	overlap=99.94	coverage=149.09	GSSPFG00013905001	unknown	ref|XP_004924208.1|:PREDICTED: uncharacterized protein K02A2.6-like [Bombyx mori](4e-114)	NA
GSSPFG00023046001-RA	insertion	40148	43630	exon	overlap=100.00	coverage=661.96	GSSPFG00023046001	unknown	No hit	NA
GSSPFG00021417001-RA	insertion	1	1369	exon	overlap=81.44	coverage=105.02	GSSPFG00021417001	unknown	ref|XP_004933031.1|:PREDICTED: retinol dehydrogenase 14-like isoform X1 [Bombyx mori(1e-92)	0055114:oxidation reduction[biological_process];0016491:oxidoreductase activity[molecular_function]
GSSPFG00031240001.2-RA	insertion	10489	11679	exon	overlap=7.33	coverage=394.67	polycomb protein, Scm	Sex determining genes	ref|XP_011345450.1|:PREDICTED: polycomb protein Scm isoform X2 [Cerapachys biroi](0.0)	0006355:regulation of transcription, DNA-dependent[biological_process];0008270:zinc ion binding[molecular_function];0005634:nucleus[cellular_component]
GSSPFG00019071001-RA	insertion	11361	11938	intron	overlap=0.00	coverage=100.18	GSSPFG00019071001	unknown	ref|XP_004930024.1|:PREDICTED: 28S ribosomal protein S31, mitochondrial-like [Bombyx mori](1e-173)	0003735:structural constituent of ribosome[molecular_function];0005763:mitochondrial small ribosomal subunit[cellular_component]
GSSPFG00028595001-RA	insertion	374	2368	exon	overlap=100.00	coverage=180.33	GSSPFG00028595001	unknown	gb|EHJ76066.1|:dpy-30-like protein [Danaus plexippus](6e-50)	0042803:protein homodimerization activity[molecular_function];0048188:Set1C/COMPASS complex[cellular_component];0005802:trans-Golgi network[cellular_component];0051568:histone H3-K4 methylation[biological_process];0016197:endosome transport[biological_process];0007608:sensory perception of smell[biological_process]
GSSPFG00034314001-RA	insertion	106394	107003	exon	overlap=8.45	coverage=60.81	GSSPFG00034314001	unknown	ref|XP_011553612.1|:PREDICTED: xaa-Pro aminopeptidase 1-like [Plutella xylostella](0.0)	0008152:metabolic process[biological_process];0016787:hydrolase activity[molecular_function]
GSSPFG00034318001-RA	insertion	137062	137787	intron	overlap=0.00	coverage=17.06	GSSPFG00034318001	unknown	ref|XP_011553660.1|:PREDICTED: leucyl-cystinyl aminopeptidase-like [Plutella xylostella](8e-139)	NA
GSSPFG00034309001.2-RA	insertion	31672	33506	intron	overlap=0.00	coverage=45.63	Dicer1	PIWI/ARGONAUTE	ref|XP_011212659.1|:PREDICTED: endoribonuclease Dcr-1 [Bactrocera dorsalis](0.0)	0016891:endoribonuclease activity, producing 5'-phosphomonoesters[molecular_function]
GSSPFG00034309001.2-RA	insertion	36958	37641	exon	overlap=0.78	coverage=748.91	Dicer1	PIWI/ARGONAUTE	ref|XP_011212659.1|:PREDICTED: endoribonuclease Dcr-1 [Bactrocera dorsalis](0.0)	0016891:endoribonuclease activity, producing 5'-phosphomonoesters[molecular_function]
GSSPFG00034309001.2-RA	insertion	44510	45071	intron	overlap=0.00	coverage=28.60	Dicer1	PIWI/ARGONAUTE	ref|XP_011212659.1|:PREDICTED: endoribonuclease Dcr-1 [Bactrocera dorsalis](0.0)	0016891:endoribonuclease activity, producing 5'-phosphomonoesters[molecular_function]
GSSPFG00035384001.3-RA	insertion	86289	88663	exon	overlap=56.44	coverage=539.62	SfruGR373-25	Chemosensory	No hit	NA
GSSPFG00025101001-RA	insertion	20074	20714	exon	overlap=28.79	coverage=818.37	GSSPFG00025101001	unknown	gb|AAC13649.1|:reverse transcriptase [Bombyx mori](0.0)	0016740:transferase activity[molecular_function]
GSSPFG00025102001-RA	insertion	24485	27825	exon	overlap=28.35	coverage=1940.25	GSSPFG00025102001	unknown	dbj|BAD82945.1|:non-LTR retrotransposon R1Bmks ORF1 protein [Bombyx mori](3e-76)	NA
GSSPFG00007879001-RA	insertion	117116	120525	exon	overlap=100.00	coverage=496.26	GSSPFG00007879001	unknown	ref|XP_011556589.1|:PREDICTED: uncharacterized protein LOC105387554 [Plutella xylostella](2e-22)	NA
GSSPFG00019548001-RA	insertion	1	1233	exon	overlap=81.58	coverage=750.10	GSSPFG00019548001	unknown	ref|XP_011172516.1|:PREDICTED: retrovirus-related Pol polyprotein from transposon TNT 1-94, partial [Solenopsis invicta](2e-111)	NA
GSSPFG00025422001-RA	insertion	175462	176163	exon	overlap=13.86	coverage=45.11	GSSPFG00025422001	unknown	ref|XP_011553661.1|:PREDICTED: zinc metalloproteinase nas-14-like [Plutella xylostella](1e-140)	0008233:peptidase activity[molecular_function]
GSSPFG00010068001-RA	insertion	120464	121010	intron	overlap=0.00	coverage=9.67	GSSPFG00010068001	unknown	ref|XP_011568000.1|:PREDICTED: aminopeptidase M1-D-like, partial [Plutella xylostella](1e-145)	0008270:zinc ion binding[molecular_function];0006508:proteolysis[biological_process];0008237:metallopeptidase activity[molecular_function]
GSSPFG00010058001.2-RA	insertion	23033	26652	exon	overlap=3.64	coverage=32.40	putative Dicer 1	PIWI/ARGONAUTE	ref|XP_004922366.1|:PREDICTED: LOW QUALITY PROTEIN: endoribonuclease Dcr-1-like [Bombyx mori](0.0)	0007281:germ cell development[biological_process];0003723:RNA binding[molecular_function];0016891:endoribonuclease activity, producing 5'-phosphomonoesters[molecular_function];0007275:multicellular organismal development[biological_process];0044424:intracellular part[cellular_component];0048646:anatomical structure formation involved in morphogenesis[biological_process];0016246:RNA interference[b…
GSSPFG00025409001-RA	insertion	2648	3155	intron	overlap=0.00	coverage=33.09	GSSPFG00025409001	unknown	ref|XP_004922354.1|:PREDICTED: nuclear pore complex protein Nup98-Nup96-like [Bombyx mori](4e-173)	0044428:nuclear part[cellular_component]
GSSPFG00010064001-RA	insertion	78428	79392	exon	overlap=60.98	coverage=20.67	GSSPFG00010064001	unknown	ref|XP_004922254.1|:PREDICTED: xaa-Pro aminopeptidase 1-like [Bombyx mori](2e-111)	0004177:aminopeptidase activity[molecular_function];0006508:proteolysis[biological_process]
GSSPFG00010058001.2-RA	insertion	8151	8719	intron	overlap=0.00	coverage=10.10	putative Dicer 1	PIWI/ARGONAUTE	ref|XP_004922366.1|:PREDICTED: LOW QUALITY PROTEIN: endoribonuclease Dcr-1-like [Bombyx mori](0.0)	0007281:germ cell development[biological_process];0003723:RNA binding[molecular_function];0016891:endoribonuclease activity, producing 5'-phosphomonoesters[molecular_function];0007275:multicellular organismal development[biological_process];0044424:intracellular part[cellular_component];0048646:anatomical structure formation involved in morphogenesis[biological_process];0016246:RNA interference[b…
GSSPFG00010067001-RA	insertion	86589	87603	exon	overlap=1.74	coverage=442.65	GSSPFG00010067001	unknown	ref|XP_011152010.1|:PREDICTED: ruvB-like 2 [Harpegnathos saltator](0.0)	0043141:ATP-dependent 5'-3' DNA helicase activity[molecular_function];0005524:ATP binding[molecular_function];0032508:DNA duplex unwinding[biological_process]
GSSPFG00010058001.2-RA	insertion	9350	9995	intron	overlap=0.00	coverage=2.05	putative Dicer 1	PIWI/ARGONAUTE	ref|XP_004922366.1|:PREDICTED: LOW QUALITY PROTEIN: endoribonuclease Dcr-1-like [Bombyx mori](0.0)	0007281:germ cell development[biological_process];0003723:RNA binding[molecular_function];0016891:endoribonuclease activity, producing 5'-phosphomonoesters[molecular_function];0007275:multicellular organismal development[biological_process];0044424:intracellular part[cellular_component];0048646:anatomical structure formation involved in morphogenesis[biological_process];0016246:RNA interference[b…
GSSPFG00010067001-RA	insertion	98202	98851	intron	overlap=0.00	coverage=36.49	GSSPFG00010067001	unknown	ref|XP_011152010.1|:PREDICTED: ruvB-like 2 [Harpegnathos saltator](0.0)	0043141:ATP-dependent 5'-3' DNA helicase activity[molecular_function];0005524:ATP binding[molecular_function];0032508:DNA duplex unwinding[biological_process]
GSSPFG00025410001-RA	insertion	36160	36779	intron	overlap=0.00	coverage=6.09	GSSPFG00025410001	unknown	ref|XP_004922353.1|:PREDICTED: nuclear pore complex protein Nup98-Nup96-like [Bombyx mori](1e-176)	0005515:protein binding[molecular_function];0006909:phagocytosis[biological_process];0005487:nucleocytoplasmic transporter activity[molecular_function];0007184:SMAD protein nuclear translocation[biological_process];0010628:positive regulation of gene expression[biological_process];0035167:larval lymph gland hemopoiesis[biological_process];0030718:germ-line stem cell maintenance[biological_process]
GSSPFG00025410001-RA	insertion	37452	38021	intron	overlap=0.00	coverage=24.42	GSSPFG00025410001	unknown	ref|XP_004922353.1|:PREDICTED: nuclear pore complex protein Nup98-Nup96-like [Bombyx mori](1e-176)	0005515:protein binding[molecular_function];0006909:phagocytosis[biological_process];0005487:nucleocytoplasmic transporter activity[molecular_function];0007184:SMAD protein nuclear translocation[biological_process];0010628:positive regulation of gene expression[biological_process];0035167:larval lymph gland hemopoiesis[biological_process];0030718:germ-line stem cell maintenance[biological_process]
GSSPFG00019154001-RA	insertion	5967	6469	intron	overlap=0.00	coverage=0.30	GSSPFG00019154001	unknown	ref|XP_011553325.1|:PREDICTED: retinol dehydrogenase 13-like [Plutella xylostella](2e-138)	0055114:oxidation reduction[biological_process];0016491:oxidoreductase activity[molecular_function]
GSSPFG00032431001.2-RA	insertion	3618	4120	intron	overlap=0.00	coverage=28.70	Glutathione S transferase S1	GST	gb|AEG75842.1|:glutathione S-transferase s1 protein [Spodoptera litura](2e-126)	0008152:metabolic process[biological_process];0004364:glutathione transferase activity[molecular_function]
GSSPFG00014164001-RA	insertion	14825	15369	intron	overlap=0.00	coverage=0.56	GSSPFG00014164001	unknown	gb|EHJ73761.1|:N-acetyltransferase 11 [Danaus plexippus](1e-30)	0008152:metabolic process[biological_process];0008080:N-acetyltransferase activity[molecular_function]
GSSPFG00011504001-RA	insertion	12089	12694	exon	overlap=21.07	coverage=153.06	GSSPFG00011504001	unknown	ref|XP_004928826.1|:PREDICTED: uncharacterized protein LOC101745679 [Bombyx mori](2e-118)	NA
GSSPFG00011286001-RA	insertion	228	1545	exon	overlap=100.00	coverage=174.92	GSSPFG00011286001	unknown	ref|WP_040947561.1|:hypothetical protein, partial [Prochloron didemni](3e-11)	0005488:binding[molecular_function]
GSSPFG00031324001-RA	insertion	11417	12143	exon	overlap=10.89	coverage=628.36	GSSPFG00031324001	unknown	ref|XP_011268607.1|:PREDICTED: ring canal kelch homolog [Camponotus floridanus(0.0)	0044424:intracellular part[cellular_component]
GSSPFG00027009001-RA	insertion	46489	47361	intron	overlap=0.00	coverage=18.78	GSSPFG00027009001	unknown	gb|EHJ74319.1|:putative importin alpha 1a [Danaus plexippus](0.0)	0006606:protein import into nucleus[biological_process];0046015:regulation of transcription by glucose[biological_process];0005737:cytoplasm[cellular_component];0005515:protein binding[molecular_function];0008565:protein transporter activity[molecular_function];0005634:nucleus[cellular_component]
GSSPFG00012449001-RA	insertion	908	1532	exon	overlap=100.00	coverage=0.00	GSSPFG00012449001	unknown	No hit	NA
GSSPFG00023717001-RA	insertion	100518	101562	intron	overlap=0.00	coverage=203.32	GSSPFG00023717001	unknown	gb|EFZ14555.1|:hypothetical protein SINV_03461, partial [Solenopsis invicta](0.0)	0043229:intracellular organelle[cellular_component];0035023:regulation of Rho protein signal transduction[biological_process];0005089:Rho guanyl-nucleotide exchange factor activity[molecular_function];0043547:positive regulation of GTPase activity[biological_process];0046982:protein heterodimerization activity[molecular_function]
GSSPFG00014411001-RA	insertion	126200	127770	exon	overlap=100.00	coverage=27.02	GSSPFG00014411001	unknown	No hit	NA
GSSPFG00014417001-RA	insertion	284515	285238	exon	overlap=44.53	coverage=0.00	GSSPFG00014417001	unknown	ref|XP_011165286.1|:PREDICTED: uncharacterized protein LOC105199762 [Solenopsis invicta](0.0)	0003676:nucleic acid binding[molecular_function];0046983:protein dimerization activity[molecular_function]
GSSPFG00014417001-RA	insertion	285780	288174	exon	overlap=12.18	coverage=2.30	GSSPFG00014417001	unknown	ref|XP_011165286.1|:PREDICTED: uncharacterized protein LOC105199762 [Solenopsis invicta](0.0)	0003676:nucleic acid binding[molecular_function];0046983:protein dimerization activity[molecular_function]
GSSPFG00018251001.3-RA	insertion	14493	15093	intron	overlap=0.00	coverage=23.59	carboxylesterase 21	esterases	ref|XP_004925500.1|:PREDICTED: LOW QUALITY PROTEIN: liver carboxylesterase-like [Bombyx mori](0.0)	0008152:metabolic process[biological_process];0016787:hydrolase activity[molecular_function]
GSSPFG00015228001-RA	insertion	11828	12993	intron	overlap=0.00	coverage=70.38	GSSPFG00015228001	unknown	ref|XP_011552118.1|:PREDICTED: unconventional myosin-Va [Plutella xylostella](0.0)	0005488:binding[molecular_function]
GSSPFG00012530001-RA	insertion	1	25183	exon	overlap=100.00	coverage=0.00	GSSPFG00012530001	unknown	ref|WP_034709213.1|:peptidase, partial [Enterococcus malodoratus](0.0)	NA
GSSPFG00010130001-RA	insertion	1	916	exon	overlap=99.89	coverage=0.00	GSSPFG00010130001	unknown	ref|XP_011559184.1|:PREDICTED: uncharacterized protein LOC105389720 [Plutella xylostella](4e-82)	NA
GSSPFG00019874001-RA	insertion	789	1404	exon	overlap=100.00	coverage=0.66	GSSPFG00019874001	unknown	ref|XP_004927997.1|:PREDICTED: uncharacterized protein LOC101737112, partial [Bombyx mori](7e-44)	NA
GSSPFG00023339001-RA	insertion	105355	106235	intron	overlap=0.00	coverage=6.38	GSSPFG00023339001	unknown	ref|XP_001122411.3|:PREDICTED: organic cation transporter protein [Apis mellifera](0.0)	0016021:integral to membrane[cellular_component];0022857:transmembrane transporter activity[molecular_function];0055085:transmembrane transport[biological_process]
GSSPFG00022502001.1-RA	insertion	324971	325836	intron	overlap=0.00	coverage=57.45	GSSPFG00014993001	unknown	ref|XP_004933775.1|:PREDICTED: elongation of very long chain fatty acids protein 4-like, partial [Bombyx mori](2e-137)	0016021:integral to membrane[cellular_component];0006633:fatty acid biosynthetic process[biological_process];0016740:transferase activity[molecular_function]
GSSPFG00019694001-RA	insertion	6288	10733	exon	overlap=29.81	coverage=69.65	GSSPFG00019694001	unknown	ref|XP_011561816.1|:PREDICTED: glycerophosphodiester phosphodiesterase 1-like isoform X2 [Plutella xylostella](9e-137)	0006071:glycerol metabolic process[biological_process];0006811:ion transport[biological_process];0008889:glycerophosphodiester phosphodiesterase activity[molecular_function];0006629:lipid metabolic process[biological_process]
GSSPFG00004187001-RA	insertion	7200	7701	intron	overlap=0.00	coverage=122.54	GSSPFG00004187001	unknown	ref|XP_004931899.1|:PREDICTED: protein lin-28 homolog [Bombyx mori](8e-99)	0006355:regulation of transcription, DNA-dependent[biological_process];0008270:zinc ion binding[molecular_function];0019028:viral capsid[cellular_component];0003677:DNA binding[molecular_function];0005198:structural molecule activity[molecular_function]
GSSPFG00019664001-RA	insertion	2453	2953	intron	overlap=0.00	coverage=1.80	GSSPFG00019664001	unknown	ref|XP_011559186.1|:PREDICTED: coactosin-like protein isoform X1 [Plutella xylostella](4e-96)	0005622:intracellular[cellular_component];0003779:actin binding[molecular_function];0019370:leukotriene biosynthetic process[biological_process]
GSSPFG00020563001-RA	insertion	425	1293	exon	overlap=100.00	coverage=17.40	GSSPFG00020563001	unknown	No hit	NA
GSSPFG00006476001-RA	insertion	1	1253	exon	overlap=100.00	coverage=45.37	GSSPFG00006476001	unknown	No hit	NA
GSSPFG00023040001.3-RA	insertion	104112	104657	intron	overlap=0.00	coverage=0.22	carboxylesterase 006j	esterases	ref|XP_004921681.1|:PREDICTED: juvenile hormone esterase-like [Bombyx mori](5e-152)	NA
GSSPFG00012831001-RA	insertion	87294	88192	exon	overlap=6.00	coverage=478.78	GSSPFG00012831001	unknown	ref|XP_012153705.1|:PREDICTED: guanine nucleotide exchange factor subunit Rich isoform X2 [Megachile rotundata](0.0)	NA
GSSPFG00017232001-RA	insertion	4572	5808	intron	overlap=0.00	coverage=68.31	GSSPFG00017232001	unknown	ref|XP_011550242.1|:PREDICTED: uncharacterized protein LOC105382111 [Plutella xylostella](0.0)	NA
GSSPFG00026219001-RA	insertion	7409	8663	exon	overlap=9.74	coverage=195.81	GSSPFG00026219001	unknown	ref|XP_011555370.1|:PREDICTED: uncharacterized protein LOC105386499 isoform X1 [Plutella xylostella(0.0)	0046872:metal ion binding[molecular_function]
GSSPFG00020605001-RA	insertion	5379	6296	intron	overlap=0.00	coverage=216.47	GSSPFG00020605001	unknown	ref|XP_004923481.1|:PREDICTED: tyrosine-protein kinase receptor TYRO3-like [Bombyx mori](6e-86)	NA
GSSPFG00014464001-RA	insertion	20320	20900	intron	overlap=0.00	coverage=796.54	GSSPFG00014464001	unknown	ref|XP_004922315.1|:PREDICTED: uncharacterized protein LOC101740083 [Bombyx mori](0.0)	NA
GSSPFG00024898001-RA	insertion	81315	81834	intron	overlap=0.00	coverage=2.96	GSSPFG00024898001	unknown	ref|XP_011554338.1|:PREDICTED: uncharacterized protein LOC105385624 [Plutella xylostella](1e-180)	0005524:ATP binding[molecular_function];0004714:transmembrane receptor protein tyrosine kinase activity[molecular_function];0018108:peptidyl-tyrosine phosphorylation[biological_process];0007169:transmembrane receptor protein tyrosine kinase signaling pathway[biological_process]
GSSPFG00035978001.2-RA	insertion	137525	139623	exon	overlap=24.41	coverage=39.34	putative sid-1	Immunity	gb|AHC98014.1|:sid 1 [Spodoptera litura](6e-112)	0033227:dsRNA transport[biological_process];0016021:integral to membrane[cellular_component];0051033:RNA transmembrane transporter activity[molecular_function]
GSSPFG00022429001-RA	insertion	63253	63941	intron	overlap=0.00	coverage=31.62	GSSPFG00022429001	unknown	gb|EHJ76493.1|:fatty-acyl CoA reductase 6 [Danaus plexippus](0.0)	0055114:oxidation reduction[biological_process];0080019:fatty acyl-CoA reductase (alcohol-forming) activity[molecular_function]
GSSPFG00022429001-RA	insertion	65852	66515	intron	overlap=0.00	coverage=12.41	GSSPFG00022429001	unknown	gb|EHJ76493.1|:fatty-acyl CoA reductase 6 [Danaus plexippus](0.0)	0055114:oxidation reduction[biological_process];0080019:fatty acyl-CoA reductase (alcohol-forming) activity[molecular_function]
GSSPFG00000591001.5-RA	insertion	130135	131028	exon	overlap=0.11	coverage=38.28	Ionotropic receptor 93a	Chemosensory	ref|XP_001650166.1|:AAEL005012-PA [Aedes aegypti(0.0)	0004970:ionotropic glutamate receptor activity[molecular_function];0034220:ion transmembrane transport[biological_process];0016020:membrane[cellular_component];0035235:ionotropic glutamate receptor signaling pathway[biological_process]
GSSPFG00015274001-RA	insertion	75854	78507	intron	overlap=0.00	coverage=389.67	GSSPFG00015274001	unknown	ref|XP_012151614.1|:PREDICTED: putative adenosylhomocysteinase 3 isoform X3 [Megachile rotundata](0.0)	0004013:adenosylhomocysteinase activity[molecular_function];0006730:one-carbon metabolic process[biological_process]
GSSPFG00010846001-RA	insertion	133712	135306	exon	overlap=9.22	coverage=1502.11	GSSPFG00010846001	unknown	ref|XP_004925367.1|:PREDICTED: actin-binding protein anillin-like [Bombyx mori](2e-157)	0043063:intercellular bridge organization[biological_process];0008356:asymmetric cell division[biological_process];0070938:contractile ring[cellular_component];0005737:cytoplasm[cellular_component];0008092:cytoskeletal protein binding[molecular_function];0043229:intracellular organelle[cellular_component];0045172:germline ring canal[cellular_component];0007423:sensory organ development[biological…
GSSPFG00029697001.4-RA	insertion	17070	18223	intron	overlap=0.00	coverage=129.39	vacuolar protein sorting 15	unknown	ref|XP_011333359.1|:PREDICTED: phosphoinositide 3-kinase regulatory subunit 4 [Cerapachys biroi(0.0)	0005524:ATP binding[molecular_function];0006468:protein amino acid phosphorylation[biological_process];0004672:protein kinase activity[molecular_function]
GSSPFG00023728001-RA	insertion	1	1068	exon	overlap=100.00	coverage=36.27	GSSPFG00023728001	unknown	No hit	NA
GSSPFG00035452001.3-RA	insertion	157	733	intron	overlap=0.00	coverage=262.71	Olfactory receptor 13	Chemosensory	gb|AGI96750.1|:olfactory receptor 13 [Spodoptera litura](2e-34)	0016021:integral to membrane[cellular_component];0007165:signal transduction[biological_process];0005886:plasma membrane[cellular_component];0050911:detection of chemical stimulus involved in sensory perception of smell[biological_process];0004984:olfactory receptor activity[molecular_function];0005549:odorant binding[molecular_function]
GSSPFG00030293001-RA	insertion	1	1020	exon	overlap=100.00	coverage=204.34	GSSPFG00030293001	unknown	No hit	NA
GSSPFG00026733001-RA	insertion	38064	38638	intron	overlap=0.00	coverage=83.25	GSSPFG00026733001	unknown	ref|XP_011548561.1|:PREDICTED: uncharacterized protein LOC105380666 [Plutella xylostella](0.0)	0006508:proteolysis[biological_process];0008233:peptidase activity[molecular_function]
GSSPFG00005064001-RA	insertion	14486	15845	exon	overlap=32.95	coverage=14.48	GSSPFG00005064001	unknown	ref|XP_011568686.1|:PREDICTED: solute carrier family 22 member 13-like [Plutella xylostella](0.0)	0016021:integral to membrane[cellular_component];0022857:transmembrane transporter activity[molecular_function];0055085:transmembrane transport[biological_process]
GSSPFG00001677001-RA	insertion	40265	41383	exon	overlap=0.66	coverage=346.56	GSSPFG00001677001	unknown	gb|EFA11049.1|:hypothetical protein TcasGA2_TC004643 [Tribolium castaneum](0.0)	0005319:lipid transporter activity[molecular_function];0006869:lipid transport[biological_process]
GSSPFG00001679001-RA	insertion	93829	94660	exon	overlap=0.50	coverage=381.71	GSSPFG00001679001	unknown	gb|KDR18107.1|:Apolipophorin, partial [Zootermopsis nevadensis](0.0)	0005319:lipid transporter activity[molecular_function];0006869:lipid transport[biological_process]
GSSPFG00006834001-RA	insertion	9886	11507	exon	overlap=6.09	coverage=21.82	GSSPFG00006834001	unknown	ref|XP_011158894.1|:PREDICTED: DNA polymerase subunit gamma-1, mitochondrial [Solenopsis invicta](0.0)	0006260:DNA replication[biological_process];0003677:DNA binding[molecular_function];0005760:gamma DNA polymerase complex[cellular_component];0003887:DNA-directed DNA polymerase activity[molecular_function]
GSSPFG00019195001.3-RA	insertion	29171	29972	intron	overlap=0.00	coverage=0.00	TRAF3	developmental	ref|NP_001243916.1|:TRAF3 [Bombyx mori(0.0)	NA
GSSPFG00012126001-RA	insertion	81657	82370	intron	overlap=0.00	coverage=1.16	GSSPFG00012126001	unknown	gb|AFO54713.1|:membrane-bound trehalase [Sogatella furcifera](0.0)	0005991:trehalose metabolic process[biological_process];0004555:alpha,alpha-trehalase activity[molecular_function]
GSSPFG00012126001-RA	insertion	83305	84137	intron	overlap=0.00	coverage=0.65	GSSPFG00012126001	unknown	gb|AFO54713.1|:membrane-bound trehalase [Sogatella furcifera](0.0)	0005991:trehalose metabolic process[biological_process];0004555:alpha,alpha-trehalase activity[molecular_function]
GSSPFG00004983001-RA	insertion	69607	70244	exon	overlap=18.17	coverage=0.68	GSSPFG00004983001	unknown	No hit	NA
GSSPFG00006876001-RA	insertion	231658	232215	intron	overlap=0.00	coverage=127.47	GSSPFG00006876001	unknown	gb|AAO38754.1|:fringe [Junonia coenia](1e-149)	0008152:metabolic process[biological_process];0016757:transferase activity, transferring glycosyl groups[molecular_function]
GSSPFG00003429001-RA	insertion	17163	18189	intron	overlap=0.00	coverage=98.94	GSSPFG00003429001	unknown	ref|XP_012342835.1|:PREDICTED: probable phospholipid-transporting ATPase IIB isoform X2 [Apis florea(0.0)	0045332:phospholipid translocation[biological_process];0016021:integral to membrane[cellular_component];0005524:ATP binding[molecular_function];0008152:metabolic process[biological_process];0004012:phospholipid-translocating ATPase activity[molecular_function];0000287:magnesium ion binding[molecular_function]
GSSPFG00022963001-RA	insertion	4556	5283	exon	overlap=0.82	coverage=40.40	GSSPFG00022963001	unknown	gb|EHJ68581.1|:putative zinc finger protein [Danaus plexippus](0.0)	NA
GSSPFG00006795001-RA	insertion	15425	16068	exon	overlap=5.25	coverage=92.69	GSSPFG00006795001	unknown	gb|EHJ63119.1|:eukaryotic translation initiation factor 5 [Danaus plexippus](1e-171)	0006413:translational initiation[biological_process];0003743:translation initiation factor activity[molecular_function]
GSSPFG00032827001-RA	insertion	42337	46036	exon	overlap=98.19	coverage=520.68	GSSPFG00032827001	unknown	gb|EHJ66145.1|:reverse transcriptase [Danaus plexippus](6e-28)	0003964:RNA-directed DNA polymerase activity[molecular_function];0006278:RNA-dependent DNA replication[biological_process]
GSSPFG00011877001-RA	insertion	8069	8596	exon	overlap=8.66	coverage=161.85	GSSPFG00011877001	unknown	ref|XP_004930542.1|:PREDICTED: AN1-type zinc finger protein 6-like isoform X1 [Bombyx mori](3e-72)	0008270:zinc ion binding[molecular_function];0003677:DNA binding[molecular_function]
GSSPFG00015436001-RA	insertion	997	1859	exon	overlap=8.81	coverage=140.88	GSSPFG00015436001	unknown	ref|XP_012278518.1|:PREDICTED: U2 snRNP-associated SURP motif-containing protein isoform X5 [Orussus abietinus](0.0)	0003723:RNA binding[molecular_function];0006396:RNA processing[biological_process];0000166:nucleotide binding[molecular_function]
GSSPFG00022103001-RA	insertion	15957	18347	exon	overlap=100.00	coverage=541.91	GSSPFG00022103001	unknown	ref|XP_011555456.1|:PREDICTED: uncharacterized protein LOC105386561 [Plutella xylostella](1e-126)	0016787:hydrolase activity[molecular_function]
GSSPFG00003985001-RA	insertion	10675	11803	exon	overlap=59.88	coverage=11.59	GSSPFG00003985001	unknown	No hit	NA
GSSPFG00031787001-RA	insertion	135757	136278	intron	overlap=0.00	coverage=4.18	GSSPFG00031787001	unknown	gb|KDQ84122.1|:putative cation-transporting ATPase 13A3 [Zootermopsis nevadensis](0.0)	0016021:integral to membrane[cellular_component];0005524:ATP binding[molecular_function];0008152:metabolic process[biological_process];0046872:metal ion binding[molecular_function];0006812:cation transport[biological_process];0016887:ATPase activity[molecular_function]
GSSPFG00003942001-RA	insertion	9005	9604	intron	overlap=0.00	coverage=7.86	GSSPFG00003942001	unknown	ref|XP_004923734.1|:PREDICTED: heterogeneous nuclear ribonucleoprotein L-like [Bombyx mori](1e-120)	0007411:axon guidance[biological_process];0008343:adult feeding behavior[biological_process];0003729:mRNA binding[molecular_function];0008340:determination of adult lifespan[biological_process];0005654:nucleoplasm[cellular_component];0030529:ribonucleoprotein complex[cellular_component]
GSSPFG00012589001-RA	insertion	77668	78721	intron	overlap=0.00	coverage=172.34	GSSPFG00012589001	unknown	ref|XP_004929155.1|:PREDICTED: inactive hydroxysteroid dehydrogenase-like protein 1-like [Bombyx mori](1e-147)	0055114:oxidation reduction[biological_process];0016491:oxidoreductase activity[molecular_function]
GSSPFG00034801001-RA	insertion	528693	529340	intron	overlap=0.00	coverage=32.74	GSSPFG00034801001	unknown	ref|XP_011560823.1|:PREDICTED: uncharacterized protein LOC105391105 isoform X3 [Plutella xylostella](0.0)	0055114:oxidation reduction[biological_process];0046872:metal ion binding[molecular_function];0051537:2 iron, 2 sulfur cluster binding[molecular_function];0016491:oxidoreductase activity[molecular_function]
GSSPFG00034801001-RA	insertion	529947	530640	exon	overlap=4.33	coverage=53.72	GSSPFG00034801001	unknown	ref|XP_011560823.1|:PREDICTED: uncharacterized protein LOC105391105 isoform X3 [Plutella xylostella](0.0)	0055114:oxidation reduction[biological_process];0046872:metal ion binding[molecular_function];0051537:2 iron, 2 sulfur cluster binding[molecular_function];0016491:oxidoreductase activity[molecular_function]
GSSPFG00030749001.2-RA	insertion	45936	46520	exon	overlap=4.80	coverage=54.16	sid-2	Immunity	gb|AFQ00936.1|:SID1 transmembrane family, member 1 [Locusta migratoria](0.0)	0033227:dsRNA transport[biological_process];0016021:integral to membrane[cellular_component];0051033:RNA transmembrane transporter activity[molecular_function];0000166:nucleotide binding[molecular_function]
GSSPFG00010160001-RA	insertion	15469	15978	intron	overlap=0.00	coverage=14.57	GSSPFG00010160001	unknown	ref|XP_011560758.1|:PREDICTED: serine/threonine-protein kinase SIK3-like, partial [Plutella xylostella](0.0)	0016301:kinase activity[molecular_function]
GSSPFG00010160001-RA	insertion	24490	25697	intron	overlap=0.00	coverage=36.21	GSSPFG00010160001	unknown	ref|XP_011560758.1|:PREDICTED: serine/threonine-protein kinase SIK3-like, partial [Plutella xylostella](0.0)	0016301:kinase activity[molecular_function]
GSSPFG00010163001-RA	insertion	60482	61222	intron	overlap=0.00	coverage=1.64	GSSPFG00010163001	unknown	ref|XP_011559008.1|:PREDICTED: uncharacterized protein LOC105389572 [Plutella xylostella](1e-09)	NA
GSSPFG00010526001-RA	insertion	15599	16170	exon	overlap=16.62	coverage=114.61	GSSPFG00010526001	unknown	ref|XP_004931225.1|:PREDICTED: disks large homolog 4-like [Bombyx mori](5e-159)	NA
GSSPFG00010160001-RA	insertion	9235	10230	intron	overlap=0.00	coverage=15.88	GSSPFG00010160001	unknown	ref|XP_011560758.1|:PREDICTED: serine/threonine-protein kinase SIK3-like, partial [Plutella xylostella](0.0)	0016301:kinase activity[molecular_function]
GSSPFG00030821001-RA	insertion	11541	12207	intron	overlap=0.00	coverage=33.51	GSSPFG00030821001	unknown	ref|XP_969791.1|:PREDICTED: probable ATP-dependent RNA helicase DDX47 [Tribolium castaneum(0.0)	0005524:ATP binding[molecular_function];0008152:metabolic process[biological_process];0003676:nucleic acid binding[molecular_function];0004386:helicase activity[molecular_function]
GSSPFG00005642001-RA	insertion	6401	7092	exon	overlap=11.65	coverage=235.73	GSSPFG00005642001	unknown	ref|XP_011559400.1|:PREDICTED: xanthine dehydrogenase/oxidase-like [Plutella xylostella](2e-52)	0055114:oxidation reduction[biological_process];0016614:oxidoreductase activity, acting on CH-OH group of donors[molecular_function];0046872:metal ion binding[molecular_function];0051537:2 iron, 2 sulfur cluster binding[molecular_function];0009055:electron carrier activity[molecular_function];0050660:FAD binding[molecular_function]
GSSPFG00032013001-RA	insertion	1964	2606	intron	overlap=0.00	coverage=0.93	GSSPFG00032013001	unknown	ref|XP_004925860.1|:PREDICTED: solute carrier family 13 member 2-like [Bombyx mori](0.0)	NA
GSSPFG00015638001-RA	insertion	87959	88467	intron	overlap=0.00	coverage=152.43	GSSPFG00015638001	unknown	ref|XP_008186020.1|:PREDICTED: uncharacterized protein LOC103310231 [Acyrthosiphon pisum](8e-32)	NA
GSSPFG00000641001.1-RA	insertion	61512	62911	exon	overlap=0.92	coverage=147.15	GSSPFG00033171001	unknown	ref|XP_011562972.1|:PREDICTED: probable Rho GTPase-activating protein CG5521 [Plutella xylostella](0.0)	0005096:GTPase activator activity[molecular_function];0051056:regulation of small GTPase mediated signal transduction[biological_process];0043547:positive regulation of GTPase activity[biological_process]
GSSPFG00017312001-RA	insertion	7960	12178	exon	overlap=100.00	coverage=857.91	GSSPFG00017312001	unknown	ref|XP_004923856.1|:PREDICTED: piggyBac transposable element-derived protein 4-like isoform X1 [Bombyx mori](0.0)	NA
GSSPFG00027273001-RA	insertion	115872	117429	exon	overlap=21.30	coverage=82.48	GSSPFG00027273001	unknown	gb|AHC98014.1|:sid 1 [Spodoptera litura](2e-128)	0033227:dsRNA transport[biological_process];0016021:integral to membrane[cellular_component];0051033:RNA transmembrane transporter activity[molecular_function]
GSSPFG00027267001-RA	insertion	39665	40178	exon	overlap=1.50	coverage=6.67	GSSPFG00027267001	unknown	gb|AKD01782.1|:fatty acyl-CoA reductase 4, partial [Helicoverpa assulta](0.0)	0055114:oxidation reduction[biological_process];0080019:fatty acyl-CoA reductase (alcohol-forming) activity[molecular_function]
GSSPFG00027267001-RA	insertion	40660	41281	intron	overlap=0.00	coverage=307.75	GSSPFG00027267001	unknown	gb|AKD01782.1|:fatty acyl-CoA reductase 4, partial [Helicoverpa assulta](0.0)	0055114:oxidation reduction[biological_process];0080019:fatty acyl-CoA reductase (alcohol-forming) activity[molecular_function]
GSSPFG00012278001-RA	insertion	111232	117189	exon	overlap=100.00	coverage=180.94	GSSPFG00012278001	unknown	ref|XP_011557815.1|:PREDICTED: uncharacterized protein LOC105388576 [Plutella xylostella](8e-78)	NA
GSSPFG00020717001-RA	insertion	7772	8340	exon	overlap=26.30	coverage=18.17	GSSPFG00020717001	unknown	No hit	NA
GSSPFG00005952001-RA	insertion	13800	14369	exon	overlap=98.61	coverage=85.01	GSSPFG00005952001	unknown	No hit	NA
GSSPFG00019107001-RA	insertion	7446	8025	intron	overlap=0.00	coverage=0.82	GSSPFG00019107001	unknown	gb|EHJ63963.1|:putative sugar transporter [Danaus plexippus](0.0)	0016021:integral to membrane[cellular_component];0008643:carbohydrate transport[biological_process];0055085:transmembrane transport[biological_process];0022891:substrate-specific transmembrane transporter activity[molecular_function]
GSSPFG00029450001.1-RA	insertion	64829	66090	intron	overlap=0.00	coverage=0.00	GSSPFG00025893001	unknown	ref|XP_309626.4|:AGAP004071-PA [Anopheles gambiae str. PEST(0.0)	0003779:actin binding[molecular_function];0005509:calcium ion binding[molecular_function]
GSSPFG00017435001-RA	insertion	5754	6316	intron	overlap=0.00	coverage=0.90	GSSPFG00017435001	unknown	ref|XP_011559628.1|:PREDICTED: PHD finger protein 12-like [Plutella xylostella](0.0)	0005622:intracellular[cellular_component]
GSSPFG00017786001-RA	insertion	100444	103933	exon	overlap=100.00	coverage=76.48	GSSPFG00017786001	unknown	gb|EHJ63308.1|:putative tigger transposable element derived 4 [Danaus plexippus](1e-80)	0003676:nucleic acid binding[molecular_function]
GSSPFG00017777001-RA	insertion	48182	48880	intron	overlap=0.00	coverage=0.27	GSSPFG00017777001	unknown	ref|XP_011556070.1|:PREDICTED: protein GPR107 [Plutella xylostella](8e-21)	0016021:integral to membrane[cellular_component]
GSSPFG00017782001-RA	insertion	89798	91281	exon	overlap=59.49	coverage=170.84	GSSPFG00017782001	unknown	gb|EHJ66898.1|:reverse transcriptase [Danaus plexippus](8e-24)	0003964:RNA-directed DNA polymerase activity[molecular_function];0006278:RNA-dependent DNA replication[biological_process]
GSSPFG00000119001-RA	insertion	15431	16102	exon	overlap=91.91	coverage=587.55	GSSPFG00000119001	unknown	No hit	NA
GSSPFG00021287001-RA	insertion	57372	57877	intron	overlap=0.00	coverage=8.56	GSSPFG00021287001	unknown	ref|XP_011189036.1|:PREDICTED: LOW QUALITY PROTEIN: contactin-associated protein-like 2, partial [Bactrocera cucurbitae](0.0)	0008038:neuron recognition[biological_process];0004867:serine-type endopeptidase inhibitor activity[molecular_function];0005576:extracellular region[cellular_component];0010951:negative regulation of endopeptidase activity[biological_process];0019226:transmission of nerve impulse[biological_process]
GSSPFG00030433001-RA	insertion	4341	4979	exon	overlap=26.13	coverage=124.49	GSSPFG00030433001	unknown	ref|XP_011636995.1|:PREDICTED: multidrug resistance-associated protein 1 isoform X4 [Pogonomyrmex barbatus](0.0)	0016021:integral to membrane[cellular_component];0005524:ATP binding[molecular_function];0008152:metabolic process[biological_process];0055085:transmembrane transport[biological_process];0042626:ATPase activity, coupled to transmembrane movement of substances[molecular_function]
GSSPFG00023440001-RA	insertion	21824	27267	exon	overlap=8.93	coverage=49.42	GSSPFG00023440001	unknown	gb|ADX87344.1|:yellow-b [Heliconius erato](0.0)	NA
GSSPFG00007653001-RA	insertion	74418	75343	intron	overlap=0.00	coverage=225.19	GSSPFG00007653001	unknown	ref|XP_394324.2|:PREDICTED: jmjC domain-containing histone demethylation protein 1-like [Apis mellifera(0.0)	0008270:zinc ion binding[molecular_function];0003677:DNA binding[molecular_function];0005634:nucleus[cellular_component]
GSSPFG00031844001-RA	insertion	11564	15155	exon	overlap=100.00	coverage=45.68	GSSPFG00031844001	unknown	No hit	NA
GSSPFG00008441001-RA	insertion	10236	12069	exon	overlap=100.00	coverage=0.00	GSSPFG00008441001	unknown	ref|XP_008182740.1|:PREDICTED: uncharacterized protein LOC103309331 [Acyrthosiphon pisum](1e-33)	NA
GSSPFG00002131001-RA	insertion	4203	4863	intron	overlap=0.00	coverage=23.00	GSSPFG00002131001	unknown	No hit	NA
GSSPFG00033825001-RA	insertion	104941	105533	intron	overlap=0.00	coverage=181.46	GSSPFG00033825001	unknown	ref|XP_012146195.1|:PREDICTED: LOW QUALITY PROTEIN: bestrophin-3-like [Megachile rotundata](0.0)	NA
GSSPFG00020902001-RA	insertion	103216	103980	exon	overlap=96.62	coverage=261.73	GSSPFG00020902001	unknown	ref|XP_011560189.1|:PREDICTED: uncharacterized protein LOC105390565 [Plutella xylostella](9e-24)	NA
GSSPFG00025094001-RA	insertion	10337	11178	exon	overlap=29.38	coverage=57.91	GSSPFG00025094001	unknown	ref|XP_011562635.1|:PREDICTED: snRNA-activating protein complex subunit 4 [Plutella xylostella](6e-178)	NA
GSSPFG00020894001-RA	insertion	36480	38107	exon	overlap=70.60	coverage=500.47	GSSPFG00020894001	unknown	ref|XP_011883693.1|:PREDICTED: uncharacterized protein LOC105570852, partial [Vollenhovia emeryi](1e-47)	NA
GSSPFG00025094001-RA	insertion	8830	10286	exon	overlap=55.91	coverage=81.95	GSSPFG00025094001	unknown	ref|XP_011562635.1|:PREDICTED: snRNA-activating protein complex subunit 4 [Plutella xylostella](6e-178)	NA
GSSPFG00033132001-RA	insertion	2309	2839	intron	overlap=0.00	coverage=0.00	GSSPFG00033132001	unknown	sp|Q9U5N1.1|VATC_MANSE:RecName: Full=V-type proton ATPase subunit C; Short=V-ATPase subunit C; AltName: Full=Vacuolar proton pump subunit C [Manduca sexta(3e-132)	0033180:proton-transporting V-type ATPase, V1 domain[cellular_component];0015991:ATP hydrolysis coupled proton transport[biological_process];0015078:hydrogen ion transmembrane transporter activity[molecular_function];0005509:calcium ion binding[molecular_function]
GSSPFG00019971001-RA	insertion	6071	6580	intron	overlap=0.00	coverage=10.84	GSSPFG00019971001	unknown	ref|XP_011556775.1|:PREDICTED: ribosomal RNA processing protein 1 homolog isoform X1 [Plutella xylostella(0.0)	NA
GSSPFG00018257001-RA	insertion	3887	4902	exon	overlap=46.03	coverage=387.31	GSSPFG00018257001	unknown	ref|XP_011858395.1|:PREDICTED: uncharacterized protein LOC105555955 [Vollenhovia emeryi](0.0)	NA
GSSPFG00018257001-RA	insertion	579	3098	exon	overlap=16.19	coverage=366.93	GSSPFG00018257001	unknown	ref|XP_011858395.1|:PREDICTED: uncharacterized protein LOC105555955 [Vollenhovia emeryi](0.0)	NA
GSSPFG00010282001-RA	insertion	74528	78991	exon	overlap=100.00	coverage=413.71	GSSPFG00010282001	unknown	ref|XP_011550206.1|:PREDICTED: uncharacterized protein LOC105382080 [Plutella xylostella](6e-65)	NA
GSSPFG00016537001-RA	insertion	96585	97669	exon	overlap=3.00	coverage=809.53	GSSPFG00016537001	unknown	gb|EHJ77800.1|:putative Rho guanine nucleotide exchange factor 11 [Danaus plexippus](0.0)	0007165:signal transduction[biological_process]
GSSPFG00027677001-RA	insertion	84912	89532	exon	overlap=100.00	coverage=1084.87	GSSPFG00027677001	unknown	No hit	NA
GSSPFG00035797001.1-RA	insertion	84912	89532	exon	overlap=100.00	coverage=1084.87	silkworm transposon mag-like	transposon polyprotein	ref|XP_004914327.1|:PREDICTED: uncharacterized protein K02A2.6-like [Xenopus (Silurana) tropicalis](0.0)	0005488:binding[molecular_function]
GSSPFG00020100001-RA	insertion	58004	62295	exon	overlap=100.00	coverage=2273.43	GSSPFG00020100001	unknown	gb|AFB73912.1|:polyprotein [Citrus sinensis](0.0)	0016787:hydrolase activity[molecular_function]
GSSPFG00014867001.1-RA	insertion	76974	77674	intron	overlap=0.00	coverage=233.50	GSSPFG00005682001	unknown	ref|XP_321174.5|:AGAP001888-PA [Anopheles gambiae str. PEST(0.0)	0006486:protein amino acid glycosylation[biological_process];0043229:intracellular organelle[cellular_component];0008424:glycoprotein 6-alpha-L-fucosyltransferase activity[molecular_function];0016020:membrane[cellular_component]
GSSPFG00031058001-RA	insertion	31134	31742	intron	overlap=0.00	coverage=44.77	GSSPFG00031058001	unknown	No hit	NA
GSSPFG00018074001-RA	insertion	12250	13235	exon	overlap=15.86	coverage=36.74	GSSPFG00018074001	unknown	ref|XP_004930786.1|:PREDICTED: HMG box-containing protein 4-like [Bombyx mori](5e-120)	NA
GSSPFG00009392001-RA	insertion	142140	143122	intron	overlap=0.00	coverage=71.83	GSSPFG00009392001	unknown	gb|EHJ75684.1|:cyclin dependent kinase 4 [Danaus plexippus](0.0)	0005524:ATP binding[molecular_function];0006468:protein amino acid phosphorylation[biological_process];0004674:protein serine/threonine kinase activity[molecular_function]
GSSPFG00009395001-RA	insertion	218053	219277	exon	overlap=26.65	coverage=63.14	GSSPFG00009395001	unknown	ref|XP_011559424.1|:PREDICTED: uncharacterized protein LOC105389919 [Plutella xylostella](0.0)	NA
GSSPFG00009395001-RA	insertion	219665	221010	exon	overlap=7.34	coverage=13.51	GSSPFG00009395001	unknown	ref|XP_011559424.1|:PREDICTED: uncharacterized protein LOC105389919 [Plutella xylostella](0.0)	NA
GSSPFG00006577001-RA	insertion	64937	67360	intron	overlap=0.00	coverage=80.65	GSSPFG00006577001	unknown	gb|AGG55020.1|:nitrilase [Heliothis subflexa](2e-144)	0016810:hydrolase activity, acting on carbon-nitrogen (but not peptide) bonds[molecular_function]
GSSPFG00011969001-RA	insertion	93632	94186	intron	overlap=0.00	coverage=0.00	GSSPFG00011969001	unknown	gb|EZA53416.1|:1-phosphatidylinositol-4,5-bisphosphate phosphodiesterase epsilon-1 [Cerapachys biroi](0.0)	0016042:lipid catabolic process[biological_process];0004871:signal transducer activity[molecular_function];0005622:intracellular[cellular_component];0004435:phosphoinositide phospholipase C activity[molecular_function]
GSSPFG00003456001-RA	insertion	4997	5496	intron	overlap=0.00	coverage=49.06	GSSPFG00003456001	unknown	ref|XP_004932561.1|:PREDICTED: multiple inositol polyphosphate phosphatase 1-like [Bombyx mori](1e-09)	0016791:phosphatase activity[molecular_function]
GSSPFG00025744001-RA	insertion	5948	6571	intron	overlap=0.00	coverage=54.65	GSSPFG00025744001	unknown	ref|XP_011299149.1|:PREDICTED: uncharacterized protein LOC105264169 [Fopius arisanus](1e-09)	NA
GSSPFG00004306001-RA	insertion	17473	18587	exon	overlap=41.29	coverage=105.28	GSSPFG00004306001	unknown	dbj|BAM18662.1|:E(spl) region transcript mbeta [Papilio xuthus](5e-123)	0006355:regulation of transcription, DNA-dependent[biological_process];0003677:DNA binding[molecular_function];0005634:nucleus[cellular_component];0046983:protein dimerization activity[molecular_function]
GSSPFG00029746001-RA	insertion	30027	38759	exon	overlap=66.98	coverage=34.07	GSSPFG00029746001	unknown	ref|XP_002741271.1|:PREDICTED: tubulin beta chain-like [Saccoglossus kowalevskii](0.0)	0005200:structural constituent of cytoskeleton[molecular_function];0005737:cytoplasm[cellular_component];0008152:metabolic process[biological_process];0051298:centrosome duplication[biological_process];0005874:microtubule[cellular_component];0005525:GTP binding[molecular_function];0051258:protein polymerization[biological_process];0016203:muscle attachment[biological_process];0003924:GTPase activ…
GSSPFG00000004001-RA	insertion	21134	21990	exon	overlap=31.84	coverage=270.72	GSSPFG00000004001	unknown	ref|XP_008188525.1|:PREDICTED: uncharacterized protein LOC103310870 [Acyrthosiphon pisum](2e-138)	NA
GSSPFG00025671001-RA	insertion	3031	3716	intron	overlap=0.00	coverage=11.09	GSSPFG00025671001	unknown	ref|XP_011548600.1|:PREDICTED: uncharacterized protein LOC105380674 [Plutella xylostella](1e-64)	0008061:chitin binding[molecular_function];0006030:chitin metabolic process[biological_process];0005576:extracellular region[cellular_component]
GSSPFG00001589001-RA	insertion	29570	30296	exon	overlap=14.55	coverage=47.27	GSSPFG00001589001	unknown	No hit	NA
GSSPFG00032694001.3-RA	insertion	10495	11013	intron	overlap=0.00	coverage=2.98	Olfactory receptor 41	Chemosensory	gb|AIG51868.1|:odorant receptor [Helicoverpa armigera](5e-143)	0016021:integral to membrane[cellular_component];0007165:signal transduction[biological_process];0005886:plasma membrane[cellular_component];0050911:detection of chemical stimulus involved in sensory perception of smell[biological_process];0004984:olfactory receptor activity[molecular_function];0005549:odorant binding[molecular_function]
GSSPFG00032693001-RA	insertion	3355	4567	intron	overlap=0.00	coverage=28.72	GSSPFG00032693001	unknown	ref|XP_011552177.1|:PREDICTED: acetyl-CoA carboxylase 1-like [Plutella xylostella](0.0)	0000922:spindle pole[cellular_component];0008017:microtubule binding[molecular_function];0000235:astral microtubule[cellular_component];0005524:ATP binding[molecular_function];0006633:fatty acid biosynthetic process[biological_process];0030111:regulation of Wnt receptor signaling pathway[biological_process];0005875:microtubule associated complex[cellular_component];0003989:acetyl-CoA carboxylase …
GSSPFG00004165001-RA	insertion	8653	10523	intron	overlap=0.00	coverage=18.09	GSSPFG00004165001	unknown	ref|XP_004923746.1|:PREDICTED: uncharacterized protein LOC101740127 [Bombyx mori](2e-09)	NA
GSSPFG00019276001-RA	insertion	204613	205258	intron	overlap=0.00	coverage=12.17	GSSPFG00019276001	unknown	gb|EHJ70557.1|:fatty-acyl CoA reductase 1 [Danaus plexippus](0.0)	0055114:oxidation reduction[biological_process];0080019:fatty acyl-CoA reductase (alcohol-forming) activity[molecular_function]
GSSPFG00019276001-RA	insertion	212611	214329	intron	overlap=0.00	coverage=177.49	GSSPFG00019276001	unknown	gb|EHJ70557.1|:fatty-acyl CoA reductase 1 [Danaus plexippus](0.0)	0055114:oxidation reduction[biological_process];0080019:fatty acyl-CoA reductase (alcohol-forming) activity[molecular_function]
GSSPFG00010184001-RA	insertion	1064	2425	exon	overlap=74.62	coverage=53.97	GSSPFG00010184001	unknown	No hit	NA
GSSPFG00009290001-RA	insertion	126971	130260	exon	overlap=81.72	coverage=324.44	GSSPFG00009290001	unknown	ref|XP_008188370.1|:PREDICTED: piggyBac transposable element-derived protein 4-like [Acyrthosiphon pisum](4e-105)	NA
GSSPFG00014722001-RA	insertion	11135	12443	exon	overlap=26.87	coverage=152.34	GSSPFG00014722001	unknown	ref|XP_004932031.1|:PREDICTED: uncharacterized protein LOC101741124 [Bombyx mori](3e-76)	0016020:membrane[cellular_component]
GSSPFG00032484001-RA	insertion	10337	10885	intron	overlap=0.00	coverage=16.92	GSSPFG00032484001	unknown	ref|XP_004533563.1|:PREDICTED: protein O-GlcNAcase [Ceratitis capitata](0.0)	0008152:metabolic process[biological_process];0016787:hydrolase activity[molecular_function]
GSSPFG00004383001-RA	insertion	2430	5203	exon	overlap=100.00	coverage=771.71	GSSPFG00004383001	unknown	No hit	NA
GSSPFG00020627001-RA	insertion	76709	77953	intron	overlap=0.00	coverage=7.52	GSSPFG00020627001	unknown	dbj|BAM19642.1|:dj-1 protein [Papilio xuthus](1e-110)	0042775:mitochondrial ATP synthesis coupled electron transport[biological_process];0046626:regulation of insulin receptor signaling pathway[biological_process];0008344:adult locomotory behavior[biological_process];0070301:cellular response to hydrogen peroxide[biological_process];0048640:negative regulation of developmental growth[biological_process]
GSSPFG00009532001-RA	insertion	181094	181688	intron	overlap=0.00	coverage=2.08	GSSPFG00009532001	unknown	gb|EHJ75684.1|:cyclin dependent kinase 4 [Danaus plexippus](0.0)	0005524:ATP binding[molecular_function];0006468:protein amino acid phosphorylation[biological_process];0004674:protein serine/threonine kinase activity[molecular_function]
GSSPFG00029456001.1-RA	insertion	133331	133880	intron	overlap=0.00	coverage=216.16	GSSPFG00034883001	unknown	ref|XP_006623477.1|:PREDICTED: protein polybromo-1-like isoform X9 [Apis dorsata](0.0)	0003682:chromatin binding[molecular_function]
GSSPFG00017904001-RA	insertion	4971	5613	exon	overlap=12.10	coverage=570.12	GSSPFG00017904001	unknown	emb|CAA32198.1|:polyprotein [Drosophila melanogaster](0.0)	0005488:binding[molecular_function]
GSSPFG00017904001-RA	insertion	7365	8945	exon	overlap=29.79	coverage=542.45	GSSPFG00017904001	unknown	emb|CAA32198.1|:polyprotein [Drosophila melanogaster](0.0)	0005488:binding[molecular_function]
GSSPFG00021295001.1-RA	insertion	35238	39209	intron	overlap=0.00	coverage=137.63	GSSPFG00003802001	unknown	ref|XP_011559641.1|:PREDICTED: sulfotransferase family cytosolic 1B member 1 [Plutella xylostella](0.0)	0008152:metabolic process[biological_process];0008146:sulfotransferase activity[molecular_function]
GSSPFG00000340001-RA	insertion	2666	3248	exon	overlap=56.25	coverage=1473.16	GSSPFG00000340001	unknown	No hit	NA
GSSPFG00003423001-RA	insertion	4946	5795	exon	overlap=13.17	coverage=238.10	GSSPFG00003423001	unknown	ref|XP_004933214.1|:PREDICTED: PERQ amino acid-rich with GYF domain-containing protein CG11148-like [Bombyx mori](5e-80)	0009791:post-embryonic development[biological_process];0008344:adult locomotory behavior[biological_process];0050885:neuromuscular process controlling balance[biological_process];0048873:homeostasis of number of cells within a tissue[biological_process];0005737:cytoplasm[cellular_component];0048009:insulin-like growth factor receptor signaling pathway[biological_process];0035264:multicellular org…
GSSPFG00030401001-RA	insertion	119356	119931	intron	overlap=0.00	coverage=44.22	GSSPFG00030401001	unknown	ref|XP_011552203.1|:PREDICTED: 4-coumarate--CoA ligase 1-like [Plutella xylostella](0.0)	0003824:catalytic activity[molecular_function];0008152:metabolic process[biological_process]
GSSPFG00030401001-RA	insertion	120500	121232	intron	overlap=0.00	coverage=161.53	GSSPFG00030401001	unknown	ref|XP_011552203.1|:PREDICTED: 4-coumarate--CoA ligase 1-like [Plutella xylostella](0.0)	0003824:catalytic activity[molecular_function];0008152:metabolic process[biological_process]
GSSPFG00027848001-RA	insertion	4177	5227	exon	overlap=15.57	coverage=24.29	GSSPFG00027848001	unknown	No hit	NA
GSSPFG00003726001.3-RA	insertion	316837	317953	intron	overlap=0.00	coverage=153.87	Maleless	developmental	ref|XP_003486351.1|:PREDICTED: dosage compensation regulator isoform X1 [Bombus impatiens](0.0)	0005524:ATP binding[molecular_function];0008152:metabolic process[biological_process];0008026:ATP-dependent helicase activity[molecular_function];0003676:nucleic acid binding[molecular_function]
GSSPFG00003726001.3-RA	insertion	321539	322039	exon	overlap=3.26	coverage=45.44	Maleless	developmental	ref|XP_003486351.1|:PREDICTED: dosage compensation regulator isoform X1 [Bombus impatiens](0.0)	0005524:ATP binding[molecular_function];0008152:metabolic process[biological_process];0008026:ATP-dependent helicase activity[molecular_function];0003676:nucleic acid binding[molecular_function]
GSSPFG00014171001-RA	insertion	245	5606	exon	overlap=100.00	coverage=76.55	GSSPFG00014171001	unknown	ref|XP_004530034.1|:PREDICTED: gelsolin [Ceratitis capitata](3e-13)	0051014:actin filament severing[biological_process];0051016:barbed-end actin filament capping[biological_process];0003779:actin binding[molecular_function];0045010:actin nucleation[biological_process];0005509:calcium ion binding[molecular_function]
GSSPFG00014172001-RA	insertion	245	5606	exon	overlap=100.00	coverage=76.55	GSSPFG00014172001	unknown	No hit	NA
GSSPFG00030408001-RA	insertion	266511	268281	exon	overlap=2.52	coverage=87.28	GSSPFG00030408001	unknown	ref|XP_004933360.1|:PREDICTED: NAD kinase domain-containing protein 1, mitochondrial-like [Bombyx mori](6e-177)	0006741:NADP biosynthetic process[biological_process];0003951:NAD+ kinase activity[molecular_function];0016310:phosphorylation[biological_process];0019674:NAD metabolic process[biological_process]
GSSPFG00019120001.1-RA	insertion	35127	35846	exon	overlap=18.44	coverage=35.18	GSSPFG00034874001	unknown	ref|XP_011569306.1|:PREDICTED: putative U5 small nuclear ribonucleoprotein 200 kDa helicase [Plutella xylostella](5e-153)	0071011:precatalytic spliceosome[cellular_component];0071013:catalytic step 2 spliceosome[cellular_component];0000381:regulation of alternative nuclear mRNA splicing, via spliceosome[biological_process];0004004:ATP-dependent RNA helicase activity[molecular_function];0005682:U5 snRNP[cellular_component];0007067:mitosis[biological_process]
GSSPFG00019120001.1-RA	insertion	35883	36850	exon	overlap=9.81	coverage=20.33	GSSPFG00034874001	unknown	ref|XP_011569306.1|:PREDICTED: putative U5 small nuclear ribonucleoprotein 200 kDa helicase [Plutella xylostella](5e-153)	0071011:precatalytic spliceosome[cellular_component];0071013:catalytic step 2 spliceosome[cellular_component];0000381:regulation of alternative nuclear mRNA splicing, via spliceosome[biological_process];0004004:ATP-dependent RNA helicase activity[molecular_function];0005682:U5 snRNP[cellular_component];0007067:mitosis[biological_process]
GSSPFG00026144001-RA	insertion	50946	51484	exon	overlap=8.33	coverage=7.50	GSSPFG00026144001	unknown	gb|EHJ76972.1|:putative regulator of g protein signaling [Danaus plexippus](0.0)	0008277:regulation of G-protein coupled receptor protein signaling pathway[biological_process];0008152:metabolic process[biological_process];0005886:plasma membrane[cellular_component];0044424:intracellular part[cellular_component]
GSSPFG00026144001-RA	insertion	55674	56411	intron	overlap=0.00	coverage=0.41	GSSPFG00026144001	unknown	gb|EHJ76972.1|:putative regulator of g protein signaling [Danaus plexippus](0.0)	0008277:regulation of G-protein coupled receptor protein signaling pathway[biological_process];0008152:metabolic process[biological_process];0005886:plasma membrane[cellular_component];0044424:intracellular part[cellular_component]
GSSPFG00019120001.1-RA	insertion	41549	42166	intron	overlap=0.00	coverage=4.08	GSSPFG00034874001	unknown	ref|XP_011569306.1|:PREDICTED: putative U5 small nuclear ribonucleoprotein 200 kDa helicase [Plutella xylostella](5e-153)	0071011:precatalytic spliceosome[cellular_component];0071013:catalytic step 2 spliceosome[cellular_component];0000381:regulation of alternative nuclear mRNA splicing, via spliceosome[biological_process];0004004:ATP-dependent RNA helicase activity[molecular_function];0005682:U5 snRNP[cellular_component];0007067:mitosis[biological_process]
GSSPFG00026285001-RA	insertion	13079	13805	intron	overlap=0.00	coverage=3.05	GSSPFG00026285001	unknown	ref|XP_011565421.1|:PREDICTED: regulation of enolase protein 1-like [Plutella xylostella](1e-78)	NA
GSSPFG00028930001.3-RA	insertion	67192	68102	intron	overlap=0.00	coverage=45.39	Heat shock protein DNAJ-4	Oxid. stress, hypoxia, autophagy, cell death, HSP	ref|XP_011550210.1|:PREDICTED: dnaJ homolog subfamily B member 12 [Plutella xylostella](0.0)	0012505:endomembrane system[cellular_component]
GSSPFG00028930001.3-RA	insertion	69326	70054	intron	overlap=0.00	coverage=18.64	Heat shock protein DNAJ-4	Oxid. stress, hypoxia, autophagy, cell death, HSP	ref|XP_011550210.1|:PREDICTED: dnaJ homolog subfamily B member 12 [Plutella xylostella](0.0)	0012505:endomembrane system[cellular_component]
GSSPFG00020390001-RA	insertion	76759	78307	exon	overlap=54.12	coverage=379.43	GSSPFG00020390001	unknown	gb|EZA49466.1|:hypothetical protein X777_12329 [Cerapachys biroi](5e-12)	NA
GSSPFG00019213001-RA	insertion	3765	6119	exon	overlap=100.00	coverage=1.97	GSSPFG00019213001	unknown	ref|XP_003737382.1|:PREDICTED: uncharacterized protein LOC100904063 [Metaseiulus occidentalis](0.0)	NA
GSSPFG00019212001-RA	insertion	425	3636	exon	overlap=100.00	coverage=0.04	GSSPFG00019212001	unknown	ref|XP_003737382.1|:PREDICTED: uncharacterized protein LOC100904063 [Metaseiulus occidentalis](6e-180)	NA
GSSPFG00012489001-RA	insertion	64171	66140	exon	overlap=100.00	coverage=0.00	GSSPFG00012489001	unknown	ref|XP_011564108.1|:PREDICTED: uncharacterized protein LOC105393976 [Plutella xylostella](2e-75)	NA
GSSPFG00013000001-RA	insertion	58670	59218	intron	overlap=0.00	coverage=1.21	GSSPFG00013000001	unknown	ref|XP_011566255.1|:PREDICTED: reticulocalbin-2-like [Plutella xylostella](2e-116)	0005509:calcium ion binding[molecular_function]
GSSPFG00005238001-RA	insertion	2674	6920	exon	overlap=1.24	coverage=918.91	GSSPFG00005238001	unknown	ref|XP_011551525.1|:PREDICTED: cytoplasmic FMR1-interacting protein [Plutella xylostella](0.0)	NA
GSSPFG00034401001-RA	insertion	14263	15273	exon	overlap=15.71	coverage=92.52	GSSPFG00034401001	unknown	ref|XP_003702090.1|:PREDICTED: tectonin beta-propeller repeat-containing protein isoform X1 [Megachile rotundata](0.0)	0016021:integral to membrane[cellular_component];0030246:carbohydrate binding[molecular_function]
GSSPFG00007319001-RA	insertion	42716	43283	exon	overlap=44.53	coverage=0.00	GSSPFG00007319001	unknown	ref|XP_011165286.1|:PREDICTED: uncharacterized protein LOC105199762 [Solenopsis invicta](0.0)	0003676:nucleic acid binding[molecular_function];0046983:protein dimerization activity[molecular_function]
GSSPFG00007319001-RA	insertion	43825	44543	exon	overlap=12.18	coverage=0.00	GSSPFG00007319001	unknown	ref|XP_011165286.1|:PREDICTED: uncharacterized protein LOC105199762 [Solenopsis invicta](0.0)	0003676:nucleic acid binding[molecular_function];0046983:protein dimerization activity[molecular_function]
GSSPFG00032505001-RA	insertion	2307	3048	intron	overlap=0.00	coverage=199.17	GSSPFG00032505001	unknown	ref|XP_004926021.1|:PREDICTED: WASH complex subunit FAM21A-like [Bombyx mori](3e-34)	NA
GSSPFG00016143001.1-RA	insertion	152666	154007	exon	overlap=4.66	coverage=318.22	GSSPFG00008986001	unknown	ref|XP_011548146.1|:PREDICTED: nose resistant to fluoxetine protein 6-like [Plutella xylostella](2e-166)	NA
GSSPFG00016143001.1-RA	insertion	156696	158923	exon	overlap=36.63	coverage=398.25	GSSPFG00008986001	unknown	ref|XP_011548146.1|:PREDICTED: nose resistant to fluoxetine protein 6-like [Plutella xylostella](2e-166)	NA
GSSPFG00021783001-RA	insertion	6140	7167	intron	overlap=0.00	coverage=5.30	GSSPFG00021783001	unknown	ref|XP_004926474.1|:PREDICTED: uncharacterized protein C10orf118-like isoform X1 [Bombyx mori](2e-145)	NA
GSSPFG00033597001.3-RA	insertion	6745	7284	intron	overlap=0.00	coverage=7.04	Odorant-binding protein 31	Chemosensory	ref|XP_004930684.1|:PREDICTED: uncharacterized protein LOC101740799 [Bombyx mori](3e-120)	NA
GSSPFG00028523001.1-RA	insertion	41554	43135	intron	overlap=0.00	coverage=465.10	GSSPFG00015596001	unknown	ref|XP_004922001.1|:PREDICTED: galactokinase-like [Bombyx mori](0.0)	0005524:ATP binding[molecular_function];0005737:cytoplasm[cellular_component];0004335:galactokinase activity[molecular_function];0006012:galactose metabolic process[biological_process];0046835:carbohydrate phosphorylation[biological_process]
GSSPFG00001561001-RA	insertion	8032	8620	exon	overlap=30.45	coverage=46.95	GSSPFG00001561001	unknown	No hit	NA
GSSPFG00002510001-RA	insertion	34486	35822	intron	overlap=0.00	coverage=6.36	GSSPFG00002510001	unknown	ref|XP_011565421.1|:PREDICTED: regulation of enolase protein 1-like [Plutella xylostella](3e-78)	NA
GSSPFG00002513001-RA	insertion	56260	56785	intron	overlap=0.00	coverage=7.56	GSSPFG00002513001	unknown	ref|XP_011568497.1|:PREDICTED: uncharacterized protein LOC105398144 [Plutella xylostella](0.0)	NA
GSSPFG00002110001-RA	insertion	49418	50709	intron	overlap=0.00	coverage=186.97	GSSPFG00002110001	unknown	ref|XP_004933767.1|:PREDICTED: coiled-coil domain-containing protein 147-like, partial [Bombyx mori](0.0)	NA
GSSPFG00004890001.2-RA	insertion	13647	14294	intron	overlap=0.00	coverage=132.87	Juvenil Hormone Binding Protein like	developmental	gb|AEW46914.1|:seminal fluid protein CSSFP066 [Chilo suppressalis](6e-105)	NA
GSSPFG00004891001-RA	insertion	13647	14294	exon	overlap=59.67	coverage=132.87	GSSPFG00004891001	unknown	No hit	NA
GSSPFG00003990001-RA	insertion	164735	165407	exon	overlap=54.18	coverage=836.15	GSSPFG00003990001	unknown	No hit	NA
GSSPFG00026400001.2-RA	insertion	4341	4975	exon	overlap=16.38	coverage=364.91	ATP-binding cassette transporter C3	ABC transporters	ref|XP_011636999.1|:PREDICTED: multidrug resistance-associated protein 1 isoform X7 [Pogonomyrmex barbatus](0.0)	0016021:integral to membrane[cellular_component];0005524:ATP binding[molecular_function];0008152:metabolic process[biological_process];0055085:transmembrane transport[biological_process];0042626:ATPase activity, coupled to transmembrane movement of substances[molecular_function]
GSSPFG00023204001-RA	insertion	92330	92881	intron	overlap=0.00	coverage=29.89	GSSPFG00023204001	unknown	ref|XP_004928787.1|:PREDICTED: uncharacterized protein LOC101739413 [Bombyx mori](5e-96)	NA
GSSPFG00018303001-RA	insertion	87871	90524	exon	overlap=100.00	coverage=729.69	GSSPFG00018303001	unknown	gb|EHJ73704.1|:endonuclease-reverse transcriptase [Danaus plexippus](0.0)	0003964:RNA-directed DNA polymerase activity[molecular_function];0004519:endonuclease activity[molecular_function];0006278:RNA-dependent DNA replication[biological_process]
GSSPFG00025564001-RA	insertion	100987	101508	intron	overlap=0.00	coverage=0.37	GSSPFG00025564001	unknown	ref|XP_011301626.1|:PREDICTED: endothelin-converting enzyme 1 isoform X2 [Fopius arisanus](0.0)	0004222:metalloendopeptidase activity[molecular_function];0006508:proteolysis[biological_process]
GSSPFG00031796001-RA	insertion	323	889	exon	overlap=30.45	coverage=161.92	GSSPFG00031796001	unknown	No hit	NA
GSSPFG00029422001-RA	insertion	2119	7711	exon	overlap=100.00	coverage=3.47	GSSPFG00029422001	unknown	gb|EFA09322.1|:hypothetical protein TcasGA2_TC001648 [Tribolium castaneum](0.0)	0046872:metal ion binding[molecular_function];0009987:cellular process[biological_process];0043170:macromolecule metabolic process[biological_process];0044238:primary metabolic process[biological_process]
GSSPFG00000878001-RA	insertion	120190	120784	intron	overlap=0.00	coverage=10.34	GSSPFG00000878001	unknown	gb|AFK93534.1|:hemolymph protein 14 [Bombyx mori](2e-107)	0004252:serine-type endopeptidase activity[molecular_function];0006508:proteolysis[biological_process]
GSSPFG00000878001-RA	insertion	122564	124675	exon	overlap=50.56	coverage=33.07	GSSPFG00000878001	unknown	gb|AFK93534.1|:hemolymph protein 14 [Bombyx mori](2e-107)	0004252:serine-type endopeptidase activity[molecular_function];0006508:proteolysis[biological_process]
GSSPFG00000875001-RA	insertion	72453	74404	intron	overlap=0.00	coverage=28.19	GSSPFG00000875001	unknown	ref|XP_011569314.1|:PREDICTED: uncharacterized protein LOC105398787 [Plutella xylostella](0.0)	NA
GSSPFG00028097001.1-RA	insertion	6563	7091	intron	overlap=0.00	coverage=46.90	GSSPFG00005461001	unknown	ref|XP_004927142.1|:PREDICTED: ubiquitin domain-containing protein 2-like [Bombyx mori](3e-154)	NA
GSSPFG00024977001.1-RA	insertion	10323	11735	intron	overlap=0.00	coverage=43.62	GSSPFG00024977001	unknown	ref|XP_011567618.1|:PREDICTED: drebrin-like protein B, partial [Plutella xylostella](0.0)	0051015:actin filament binding[molecular_function];0005547:phosphatidylinositol-3,4,5-trisphosphate binding[molecular_function];0005884:actin filament[cellular_component];0022416:bristle development[biological_process];0001786:phosphatidylserine binding[molecular_function];0030426:growth cone[cellular_component];0045887:positive regulation of synaptic growth at neuromuscular junction[biological_p…
GSSPFG00028783001-RA	insertion	80504	81062	exon	overlap=5.41	coverage=269.97	GSSPFG00028783001	unknown	gb|EHJ70648.1|:E3 ubiquitin-protein ligase SIAH1B [Danaus plexippus](3e-144)	0003824:catalytic activity[molecular_function];0046872:metal ion binding[molecular_function];0044267:cellular protein metabolic process[biological_process]
GSSPFG00030801001.1-RA	insertion	34444	35404	exon	overlap=0.56	coverage=339.44	GSSPFG00026031001	unknown	gb|EHJ63691.1|:exonuclease [Danaus plexippus](0.0)	0004518:nuclease activity[molecular_function]
GSSPFG00010558001-RA	insertion	98017	98563	intron	overlap=0.00	coverage=522.08	GSSPFG00010558001	unknown	ref|XP_011872578.1|:PREDICTED: neutral ceramidase [Vollenhovia emeryi(0.0)	NA
GSSPFG00011250001-RA	insertion	33617	34179	intron	overlap=0.00	coverage=0.01	GSSPFG00011250001	unknown	ref|XP_011554808.1|:PREDICTED: soluble guanylate cyclase 89Db-like [Plutella xylostella](6e-178)	0006182:cGMP biosynthetic process[biological_process];0004383:guanylate cyclase activity[molecular_function];0020037:heme binding[molecular_function]
GSSPFG00025967001.1-RA	insertion	292080	292843	intron	overlap=0.00	coverage=64.56	GSSPFG00000673001	unknown	ref|XP_011312279.1|:PREDICTED: focal adhesion kinase 1 isoform X5 [Fopius arisanus(0.0)	0005524:ATP binding[molecular_function];0005856:cytoskeleton[cellular_component];0018108:peptidyl-tyrosine phosphorylation[biological_process];0004713:protein tyrosine kinase activity[molecular_function]
GSSPFG00031644001-RA	insertion	24579	25232	intron	overlap=0.00	coverage=5.38	GSSPFG00031644001	unknown	ref|XP_004924003.1|:PREDICTED: uncharacterized protein LOC101737289 [Bombyx mori](6e-174)	0005488:binding[molecular_function];0006351:transcription, DNA-dependent[biological_process]
GSSPFG00027074001-RA	insertion	140969	142913	intron	overlap=0.00	coverage=486.88	GSSPFG00027074001	unknown	ref|XP_004922081.1|:PREDICTED: mitoferrin-like [Bombyx mori](4e-47)	0016021:integral to membrane[cellular_component];0006810:transport[biological_process]
GSSPFG00022744001-RA	insertion	1	664	exon	overlap=100.00	coverage=1283.53	GSSPFG00022744001	unknown	No hit	NA
GSSPFG00018226001.1-RA	insertion	235585	237074	intron	overlap=0.00	coverage=324.39	GSSPFG00014844001	unknown	ref|XP_008194946.1|:PREDICTED: phosphatidylinositol 4-kinase alpha isoform X3 [Tribolium castaneum](0.0)	0046854:phosphoinositide phosphorylation[biological_process];0005622:intracellular[cellular_component];0048015:phosphoinositide-mediated signaling[biological_process];0016301:kinase activity[molecular_function];0016773:phosphotransferase activity, alcohol group as acceptor[molecular_function]
GSSPFG00018226001.1-RA	insertion	240405	241344	exon	overlap=2.90	coverage=841.50	GSSPFG00014844001	unknown	ref|XP_008194946.1|:PREDICTED: phosphatidylinositol 4-kinase alpha isoform X3 [Tribolium castaneum](0.0)	0046854:phosphoinositide phosphorylation[biological_process];0005622:intracellular[cellular_component];0048015:phosphoinositide-mediated signaling[biological_process];0016301:kinase activity[molecular_function];0016773:phosphotransferase activity, alcohol group as acceptor[molecular_function]
GSSPFG00018224001.1-RA	insertion	262398	263007	intron	overlap=0.00	coverage=109.65	GSSPFG00018224001	unknown	No hit	NA
GSSPFG00018217001-RA	insertion	337750	339005	intron	overlap=0.00	coverage=78.37	GSSPFG00018217001	unknown	gb|AFP20601.1|:cytochrome CYP367A6 [Spodoptera littoralis](3e-34)	0055114:oxidation reduction[biological_process];0020037:heme binding[molecular_function];0005506:iron ion binding[molecular_function];0016705:oxidoreductase activity, acting on paired donors, with incorporation or reduction of molecular oxygen[molecular_function]
GSSPFG00002987001-RA	insertion	74275	75345	intron	overlap=0.00	coverage=84.90	GSSPFG00002987001	unknown	ref|XP_011552040.1|:PREDICTED: fibulin-1-like isoform X1 [Plutella xylostella](0.0)	0005488:binding[molecular_function]
GSSPFG00025507001-RA	insertion	133838	137072	exon	overlap=100.00	coverage=0.04	GSSPFG00025507001	unknown	ref|XP_004207760.1|:PREDICTED: uncharacterized protein LOC101235647 [Hydra vulgaris](4e-88)	NA
GSSPFG00010404001-RA	insertion	22844	24036	exon	overlap=43.06	coverage=9.36	GSSPFG00010404001	unknown	gb|AGC92680.1|:sorting nexin-8-like protein [Heliconius erato](7e-110)	0031901:early endosome membrane[cellular_component];0034498:early endosome to Golgi transport[biological_process];0006886:intracellular protein transport[biological_process];0035091:phosphoinositide binding[molecular_function]
GSSPFG00006628001-RA	insertion	211282	211945	intron	overlap=0.00	coverage=6.69	GSSPFG00006628001	unknown	ref|XP_004927314.1|:PREDICTED: uncharacterized protein LOC101746849 [Bombyx mori](0.0)	0006810:transport[biological_process]
GSSPFG00005806001-RA	insertion	296206	300041	exon	overlap=92.45	coverage=2355.05	GSSPFG00005806001	unknown	ref|XP_004923635.1|:PREDICTED: uncharacterized protein K02A2.6-like [Bombyx mori](0.0)	0005488:binding[molecular_function];0006259:DNA metabolic process[biological_process]
GSSPFG00031029001-RA	insertion	321598	322138	intron	overlap=0.00	coverage=111.54	GSSPFG00031029001	unknown	ref|XP_004925176.1|:PREDICTED: uncharacterized protein LOC101746184 [Bombyx mori](0.0)	NA
GSSPFG00005463001.1-RA	insertion	42647	43235	intron	overlap=0.00	coverage=77.51	Serine protease	Serine proteases	gb|ADJ58583.1|:seminal fluid protein HACP049 [Heliconius melpomene](1e-134)	0008236:serine-type peptidase activity[molecular_function]
GSSPFG00020147001-RA	insertion	3256	8123	intron	overlap=0.00	coverage=0.11	GSSPFG00020147001	unknown	No hit	NA
GSSPFG00027990001-RA	insertion	74493	76430	intron	overlap=0.00	coverage=176.88	GSSPFG00027990001	unknown	ref|XP_004924783.1|:PREDICTED: exocyst complex component 4-like [Bombyx mori](0.0)	0006887:exocytosis[biological_process];0007281:germ cell development[biological_process];0051650:establishment of vesicle localization[biological_process];0005737:cytoplasm[cellular_component];0065008:regulation of biological quality[biological_process];0007126:meiosis[biological_process];0033206:cytokinesis after meiosis[biological_process]
GSSPFG00033904001-RA	insertion	148618	149139	intron	overlap=0.00	coverage=0.36	GSSPFG00033904001	unknown	ref|XP_004928405.1|:PREDICTED: homeobox protein DBX1-B-like [Bombyx mori](3e-111)	0006355:regulation of transcription, DNA-dependent[biological_process];0043565:sequence-specific DNA binding[molecular_function];0005634:nucleus[cellular_component]
GSSPFG00001849001-RA	insertion	55261	56246	intron	overlap=0.00	coverage=52.20	GSSPFG00001849001	unknown	ref|XP_004923951.1|:PREDICTED: inositol polyphosphate multikinase-like [Bombyx mori](0.0)	0008440:inositol trisphosphate 3-kinase activity[molecular_function];0016310:phosphorylation[biological_process]
GSSPFG00026492001.1-RA	insertion	124046	125396	exon	overlap=25.14	coverage=145.43	GSSPFG00028533001	unknown	ref|XP_004928022.1|:PREDICTED: glucosylceramidase-like [Bombyx mori](0.0)	0016787:hydrolase activity[molecular_function];0006665:sphingolipid metabolic process[biological_process];0050794:regulation of cellular process[biological_process]
GSSPFG00011350001-RA	insertion	578717	579381	intron	overlap=0.00	coverage=55.88	GSSPFG00011350001	unknown	ref|XP_011557246.1|:PREDICTED: EF-hand domain-containing protein D2 homolog [Plutella xylostella](5e-122)	0005509:calcium ion binding[molecular_function]
GSSPFG00024997001-RA	insertion	473767	477518	exon	overlap=94.43	coverage=905.89	GSSPFG00024997001	unknown	ref|XP_011560278.1|:PREDICTED: RNA-directed DNA polymerase from mobile element jockey-like [Plutella xylostella](0.0)	NA
GSSPFG00027648001-RA	insertion	196437	197132	exon	overlap=3.56	coverage=0.48	GSSPFG00027648001	unknown	gb|ACB54947.1|:inactive lipase [Helicoverpa armigera](3e-50)	0016787:hydrolase activity[molecular_function]
GSSPFG00027642001-RA	insertion	228248	228959	intron	overlap=0.00	coverage=185.21	GSSPFG00027642001	unknown	ref|XP_004929472.1|:PREDICTED: inactive pancreatic lipase-related protein 1-like [Bombyx mori](0.0)	0008152:metabolic process[biological_process];0005576:extracellular region[cellular_component];0005829:cytosol[cellular_component]
GSSPFG00027640001-RA	insertion	266393	266997	intron	overlap=0.00	coverage=290.85	GSSPFG00027640001	unknown	gb|ADD62441.1|:fatty-acyl CoA reductase II [Yponomeuta rorrellus](2e-140)	NA
GSSPFG00012763001-RA	insertion	1333	2428	intron	overlap=0.00	coverage=7.24	GSSPFG00012763001	unknown	gb|EHJ75482.1|:mitochondrial ribosomal protein L39 [Danaus plexippus](7e-172)	0005524:ATP binding[molecular_function];0003735:structural constituent of ribosome[molecular_function];0004829:threonine-tRNA ligase activity[molecular_function];0006435:threonyl-tRNA aminoacylation[biological_process];0005762:mitochondrial large ribosomal subunit[cellular_component]
GSSPFG00001289001.6-RA	insertion	71417	72312	intron	overlap=0.00	coverage=284.33	Armitage	Immunity	ref|XP_011181734.1|:PREDICTED: probable RNA helicase armi [Bactrocera cucurbitae](0.0)	NA
GSSPFG00033942001-RA	insertion	13649	16953	intron	overlap=0.00	coverage=540.26	GSSPFG00033942001	unknown	gb|EHJ79035.1|:putative cytochrome P450 CYP4C39 [Danaus plexippus](0.0)	0055114:oxidation reduction[biological_process];0020037:heme binding[molecular_function];0005506:iron ion binding[molecular_function];0004497:monooxygenase activity[molecular_function];0016705:oxidoreductase activity, acting on paired donors, with incorporation or reduction of molecular oxygen[molecular_function]
GSSPFG00022276001-RA	insertion	163689	164441	exon	overlap=16.47	coverage=356.20	GSSPFG00022276001	unknown	ref|XP_004929029.1|:PREDICTED: unconventional myosin-XVIIIa-like [Bombyx mori](1e-134)	NA
GSSPFG00033942001-RA	insertion	19565	20394	exon	overlap=16.61	coverage=31.89	GSSPFG00033942001	unknown	gb|EHJ79035.1|:putative cytochrome P450 CYP4C39 [Danaus plexippus](0.0)	0055114:oxidation reduction[biological_process];0020037:heme binding[molecular_function];0005506:iron ion binding[molecular_function];0004497:monooxygenase activity[molecular_function];0016705:oxidoreductase activity, acting on paired donors, with incorporation or reduction of molecular oxygen[molecular_function]
GSSPFG00032388001-RA	insertion	26201	27017	intron	overlap=0.00	coverage=98.40	GSSPFG00032388001	unknown	No hit	NA
GSSPFG00035356001.4-RA	insertion	17973	19130	exon	overlap=50.32	coverage=0.38	SfruGR3454-2	Chemosensory	tpg|DAA06383.1|:TPA_inf: gustatory receptor 27 [Bombyx mori](6e-35)	NA
GSSPFG00006818001.1-RA	insertion	185183	185781	intron	overlap=0.00	coverage=12.88	GSSPFG00034135001	unknown	gb|AAF90148.1|AF274022_1:tetraspanin D76 [Manduca sexta](6e-161)	0016021:integral to membrane[cellular_component]
GSSPFG00022722001.1-RA	insertion	47995	48673	exon	overlap=1.91	coverage=118.08	GSSPFG00031525001	unknown	ref|XP_006627889.1|:PREDICTED: LOW QUALITY PROTEIN: cytoplasmic dynein 2 heavy chain 1-like [Lepisosteus oculatus](0.0)	0017111:nucleoside-triphosphatase activity[molecular_function];0005856:cytoskeleton[cellular_component]
GSSPFG00034095001.1-RA	insertion	112722	114627	exon	overlap=0.94	coverage=170.71	GSSPFG00005599001	unknown	ref|XP_001659917.1|:AAEL009314-PA [Aedes aegypti(0.0)	0016021:integral to membrane[cellular_component];0006413:translational initiation[biological_process];0055085:transmembrane transport[biological_process];0070993:translation preinitiation complex[cellular_component]
GSSPFG00017474001-RA	insertion	180559	181479	intron	overlap=0.00	coverage=1044.81	GSSPFG00017474001	unknown	ref|XP_004518250.1|:PREDICTED: ubiquitin carboxyl-terminal hydrolase 15 isoform X2 [Ceratitis capitata](3e-150)	0005737:cytoplasm[cellular_component];0006511:ubiquitin-dependent protein catabolic process[biological_process];0045880:positive regulation of smoothened signaling pathway[biological_process];0016579:protein deubiquitination[biological_process];0008587:imaginal disc-derived wing margin morphogenesis[biological_process];0004843:ubiquitin-specific protease activity[molecular_function]
GSSPFG00027172001.1-RA	insertion	21027	21553	intron	overlap=0.00	coverage=66.70	GSSPFG00028103001	unknown	gb|AAO13754.1|AF280891_1:alpha-amylase [Spodoptera frugiperda](0.0)	0043169:cation binding[molecular_function];0004556:alpha-amylase activity[molecular_function];0030170:pyridoxal phosphate binding[molecular_function];0005975:carbohydrate metabolic process[biological_process];0016874:ligase activity[molecular_function];0006567:threonine catabolic process[biological_process];0008890:glycine C-acetyltransferase activity[molecular_function];0009058:biosynthetic proc…
GSSPFG00034762001-RA	insertion	246032	247349	exon	overlap=100.00	coverage=107.43	GSSPFG00034762001	unknown	No hit	NA
GSSPFG00027061001.3-RA	insertion	458120	458738	exon	overlap=3.50	coverage=40.77	Apoptotic protease-activating factor 1	unknown	gb|EHJ68576.1|:putative apoptotic protease activating factor-1 long isoform 4 [Danaus plexippus](0.0)	NA
GSSPFG00015015001-RA	insertion	197447	198152	exon	overlap=0.53	coverage=86.06	GSSPFG00015015001	unknown	ref|XP_011290155.1|:PREDICTED: uncharacterized protein LOC101891331 [Musca domestica](0.0)	0034765:regulation of ion transmembrane transport[biological_process];0070588:calcium ion transmembrane transport[biological_process];0008332:low voltage-gated calcium channel activity[molecular_function];0005891:voltage-gated calcium channel complex[cellular_component];0070509:calcium ion import[biological_process]
GSSPFG00011607001-RA	insertion	20695	22122	intron	overlap=0.00	coverage=107.20	GSSPFG00011607001	unknown	ref|XP_004929294.1|:PREDICTED: ras-related protein Rab-14-like isoform X1 [Bombyx mori(4e-157)	0045335:phagocytic vesicle[cellular_component];0055037:recycling endosome[cellular_component];0007264:small GTPase mediated signal transduction[biological_process];0008033:tRNA processing[biological_process];0042742:defense response to bacterium[biological_process];0006913:nucleocytoplasmic transport[biological_process];0005525:GTP binding[molecular_function];0004540:ribonuclease activity[molecul…
GSSPFG00010853001.1-RA	insertion	98767	99312	intron	overlap=0.00	coverage=0.75	GSSPFG00024344001	unknown	ref|XP_011557506.1|:PREDICTED: uncharacterized protein LOC105388313, partial [Plutella xylostella](0.0)	0016021:integral to membrane[cellular_component];0009190:cyclic nucleotide biosynthetic process[biological_process];0016849:phosphorus-oxygen lyase activity[molecular_function];0005622:intracellular[cellular_component];0000166:nucleotide binding[molecular_function]
GSSPFG00010800001-RA	insertion	241355	241910	exon	overlap=25.90	coverage=91.92	GSSPFG00010800001	unknown	No hit	NA
GSSPFG00029388001-RA	insertion	8264	9549	exon	overlap=100.00	coverage=74.52	GSSPFG00029388001	unknown	No hit	NA
GSSPFG00026874001-RA	insertion	3209	3760	intron	overlap=0.00	coverage=40.21	GSSPFG00026874001	unknown	ref|XP_004923475.1|:PREDICTED: multiple C2 and transmembrane domain-containing protein 1-like [Bombyx mori](4e-47)	0016021:integral to membrane[cellular_component];0005509:calcium ion binding[molecular_function]
GSSPFG00031969001.5-RA	insertion	71978	72504	intron	overlap=0.00	coverage=0.00	Heat shock protein 105-1	Oxid. stress, hypoxia, autophagy, cell death, HSP	gb|KDR23698.1|:Hypoxia up-regulated protein 1 [Zootermopsis nevadensis](0.0)	0005524:ATP binding[molecular_function]
GSSPFG00004974001.1-RA	insertion	194074	194596	intron	overlap=0.00	coverage=0.11	GSSPFG00022189001	unknown	ref|XP_004534546.1|:PREDICTED: phospholipase D2 isoform X2 [Ceratitis capitata](0.0)	0007349:cellularization[biological_process];0010004:gastrulation involving germ band extension[biological_process];0007030:Golgi organization[biological_process];0007602:phototransduction[biological_process];0031410:cytoplasmic vesicle[cellular_component];0048215:positive regulation of Golgi vesicle fusion to target membrane[biological_process];0004630:phospholipase D activity[molecular_function]
GSSPFG00004974001.1-RA	insertion	213143	215121	intron	overlap=0.00	coverage=9.93	GSSPFG00022189001	unknown	ref|XP_004534546.1|:PREDICTED: phospholipase D2 isoform X2 [Ceratitis capitata](0.0)	0007349:cellularization[biological_process];0010004:gastrulation involving germ band extension[biological_process];0007030:Golgi organization[biological_process];0007602:phototransduction[biological_process];0031410:cytoplasmic vesicle[cellular_component];0048215:positive regulation of Golgi vesicle fusion to target membrane[biological_process];0004630:phospholipase D activity[molecular_function]
GSSPFG00027119001-RA	insertion	76544	77103	exon	overlap=16.26	coverage=77.33	GSSPFG00027119001	unknown	ref|XP_011547841.1|:PREDICTED: short-chain dehydrogenase/reductase family 16C member 6 [Plutella xylostella(0.0)	0055114:oxidation reduction[biological_process];0016491:oxidoreductase activity[molecular_function]
GSSPFG00002339001.2-RA	insertion	12566	13331	intron	overlap=0.00	coverage=48.48	RunxA	developmental	gb|ACF35310.1|:RUNX1 [Aedes aegypti](0.0)	0006355:regulation of transcription, DNA-dependent[biological_process];0005524:ATP binding[molecular_function];0048813:dendrite morphogenesis[biological_process];0003700:transcription factor activity[molecular_function];0003677:DNA binding[molecular_function];0005634:nucleus[cellular_component]
GSSPFG00005743001-RA	insertion	14770	15883	exon	overlap=4.19	coverage=84.50	GSSPFG00005743001	unknown	No hit	NA
GSSPFG00004535001.1-RA	insertion	209822	210434	intron	overlap=0.00	coverage=514.93	GSSPFG00013929001	unknown	ref|XP_004929581.1|:PREDICTED: ATP-binding cassette sub-family G member 1 [Bombyx mori](0.0)	0005524:ATP binding[molecular_function];0008152:metabolic process[biological_process];0016020:membrane[cellular_component];0016887:ATPase activity[molecular_function]
GSSPFG00013928001-RA	insertion	209822	210434	exon	overlap=84.14	coverage=514.93	GSSPFG00013928001	unknown	No hit	NA
GSSPFG00004535001.1-RA	insertion	211842	212868	exon	overlap=30.70	coverage=924.78	GSSPFG00013929001	unknown	ref|XP_004929581.1|:PREDICTED: ATP-binding cassette sub-family G member 1 [Bombyx mori](0.0)	0005524:ATP binding[molecular_function];0008152:metabolic process[biological_process];0016020:membrane[cellular_component];0016887:ATPase activity[molecular_function]
GSSPFG00023415001.1-RA	insertion	18035	18579	exon	overlap=1.17	coverage=9.13	GSSPFG00023415001	unknown	ref|XP_011569044.1|:PREDICTED: uncharacterized protein LOC105398600 [Plutella xylostella](3e-52)	NA
GSSPFG00024576001-RA	insertion	34248	38701	exon	overlap=100.00	coverage=0.00	GSSPFG00024576001	unknown	dbj|BAD86656.1|:reverse transcriptase [Bombyx mori](2e-63)	0005488:binding[molecular_function]
GSSPFG00031304001.1-RA	insertion	131276	132066	exon	overlap=4.48	coverage=2124.81	GSSPFG00011301001	unknown	gb|EHJ75792.1|:golgi-specific brefeldin a-resistance factor [Danaus plexippus](0.0)	NA
GSSPFG00023558001-RA	insertion	18810	19841	intron	overlap=0.00	coverage=169.01	GSSPFG00023558001	unknown	gb|EFA06614.1|:hypothetical protein TcasGA2_TC009532 [Tribolium castaneum](0.0)	0006122:mitochondrial electron transport, ubiquinol to cytochrome c[biological_process];0005750:mitochondrial respiratory chain complex III[cellular_component];0016787:hydrolase activity[molecular_function]
GSSPFG00014471001-RA	insertion	120376	123414	exon	overlap=50.88	coverage=118.37	GSSPFG00014471001	unknown	ref|XP_004926525.1|:PREDICTED: LOW QUALITY PROTEIN: dual specificity protein phosphatase Mpk3-like [Bombyx mori](1e-132)	0006470:protein amino acid dephosphorylation[biological_process];0000188:inactivation of MAPK activity[biological_process];0017017:MAP kinase tyrosine/serine/threonine phosphatase activity[molecular_function];0007608:sensory perception of smell[biological_process]
GSSPFG00014468001-RA	insertion	138763	140345	exon	overlap=0.69	coverage=477.67	GSSPFG00014468001	unknown	ref|NP_730892.2|:canoe, isoform D [Drosophila melanogaster(0.0)	0017016:Ras GTPase binding[molecular_function];0007265:Ras protein signal transduction[biological_process];0005938:cell cortex[cellular_component];0019904:protein domain specific binding[molecular_function];0005926:connecting hemi-adherens junction[cellular_component];0046328:regulation of JNK cascade[biological_process];0005915:zonula adherens[cellular_component];0048730:epidermis morphogenesis[…
GSSPFG00018580001.2-RA	insertion	21818	22435	intron	overlap=0.00	coverage=236.46	POU domain protein 2	Hox	gb|EHJ71163.1|:nubbin [Danaus plexippus](4e-122)	0006355:regulation of transcription, DNA-dependent[biological_process];0043565:sequence-specific DNA binding[molecular_function];0003700:transcription factor activity[molecular_function];0005634:nucleus[cellular_component]
GSSPFG00018580001.2-RA	insertion	5698	6303	intron	overlap=0.00	coverage=221.74	POU domain protein 2	Hox	gb|EHJ71163.1|:nubbin [Danaus plexippus](4e-122)	0006355:regulation of transcription, DNA-dependent[biological_process];0043565:sequence-specific DNA binding[molecular_function];0003700:transcription factor activity[molecular_function];0005634:nucleus[cellular_component]
GSSPFG00016024001.1-RA	insertion	117572	118170	intron	overlap=0.00	coverage=66.07	GSSPFG00007806001	unknown	ref|XP_011563531.1|:PREDICTED: metastasis suppressor protein 1-like isoform X1 [Plutella xylostella](0.0)	0007009:plasma membrane organization[biological_process];0003779:actin binding[molecular_function]
GSSPFG00016024001.1-RA	insertion	121285	121881	intron	overlap=0.00	coverage=9.43	GSSPFG00007806001	unknown	ref|XP_011563531.1|:PREDICTED: metastasis suppressor protein 1-like isoform X1 [Plutella xylostella](0.0)	0007009:plasma membrane organization[biological_process];0003779:actin binding[molecular_function]
GSSPFG00030673001-RA	insertion	25888	26638	exon	overlap=23.95	coverage=102.06	GSSPFG00030673001	unknown	No hit	NA
GSSPFG00021846001.1-RA	insertion	18013	23023	exon	overlap=3.30	coverage=0.03	GSSPFG00013436001	unknown	ref|XP_001689334.2|:AGAP001662-PA [Anopheles gambiae str. PEST(0.0)	0006508:proteolysis[biological_process];0008233:peptidase activity[molecular_function]
GSSPFG00012415001-RA	insertion	848	1693	exon	overlap=44.63	coverage=425.47	GSSPFG00012415001	unknown	ref|XP_004921758.1|:PREDICTED: uncharacterized protein LOC101741190 [Bombyx mori](8e-38)	NA
GSSPFG00035163001.2-RA	insertion	195804	198264	exon	overlap=27.46	coverage=46.86	gustatory receptor 51	Chemosensory	gb|AJD81605.1|:gustatory receptor 12, partial [Helicoverpa assulta](1e-42)	NA
GSSPFG00029041001.1-RA	insertion	104271	105927	exon	overlap=4.09	coverage=285.86	GSSPFG00018821001	unknown	gb|EFZ10071.1|:hypothetical protein SINV_11646, partial [Solenopsis invicta](0.0)	NA
GSSPFG00018816001-RA	insertion	128102	128727	exon	overlap=12.77	coverage=151.18	GSSPFG00018816001	unknown	No hit	NA
GSSPFG00005969001-RA	insertion	1324	2345	exon	overlap=71.50	coverage=853.15	GSSPFG00005969001	unknown	No hit	NA
GSSPFG00005964001-RA	insertion	33797	34328	intron	overlap=0.00	coverage=170.01	GSSPFG00005964001	unknown	dbj|BAM18658.1|:unknown unsecreted protein [Papilio xuthus](2e-56)	NA
GSSPFG00006955001.1-RA	insertion	150008	150621	exon	overlap=4.05	coverage=1312.78	GSSPFG00023224001	unknown	ref|XP_011883383.1|:PREDICTED: E3 ubiquitin-protein ligase UBR3 [Vollenhovia emeryi](0.0)	NA
GSSPFG00001794001-RA	insertion	60190	61352	exon	overlap=4.58	coverage=451.54	GSSPFG00001794001	unknown	ref|XP_008187476.1|:PREDICTED: A disintegrin and metalloproteinase with thrombospondin motifs 18-like isoform X2 [Acyrthosiphon pisum](0.0)	0004222:metalloendopeptidase activity[molecular_function];0008270:zinc ion binding[molecular_function];0007165:signal transduction[biological_process];0006508:proteolysis[biological_process]
GSSPFG00031201001.1-RA	insertion	671721	674452	intron	overlap=0.00	coverage=22.36	GSSPFG00014381001	unknown	gb|EHJ78965.1|:putative cAMP-dependent protein kinase catalytic subunit [Danaus plexippus](0.0)	0016021:integral to membrane[cellular_component];0005524:ATP binding[molecular_function];0005964:phosphorylase kinase complex[cellular_component];0004689:phosphorylase kinase activity[molecular_function];0050909:sensory perception of taste[biological_process];0006468:protein amino acid phosphorylation[biological_process];0005978:glycogen biosynthetic process[biological_process];0005886:plasma mem…
GSSPFG00014365001.5-RA	insertion	671721	674452	intron	overlap=0.00	coverage=22.36	Gustatory receptor 9	Chemosensory	ref|NP_001124345.1|:gustatory receptor 9 [Bombyx mori(0.0)	0016021:integral to membrane[cellular_component];0050909:sensory perception of taste[biological_process];0005886:plasma membrane[cellular_component]
GSSPFG00006126001.1-RA	insertion	40495	41351	intron	overlap=0.00	coverage=30.69	GSSPFG00002616001	unknown	ref|XP_004929455.1|:PREDICTED: synaptic vesicle glycoprotein 2B-like [Bombyx mori](0.0)	0016021:integral to membrane[cellular_component];0022857:transmembrane transporter activity[molecular_function];0055085:transmembrane transport[biological_process]
GSSPFG00015718001.1-RA	insertion	685651	686174	exon	overlap=1.71	coverage=125.40	GSSPFG00034641001	unknown	ref|XP_006569707.1|:PREDICTED: polycomb protein suz12-B [Apis mellifera](0.0)	0006457:protein folding[biological_process];0005783:endoplasmic reticulum[cellular_component];0003756:protein disulfide isomerase activity[molecular_function];0045454:cell redox homeostasis[biological_process]
GSSPFG00015718001.1-RA	insertion	773852	778270	intron	overlap=0.00	coverage=0.33	GSSPFG00034641001	unknown	ref|XP_006569707.1|:PREDICTED: polycomb protein suz12-B [Apis mellifera](0.0)	0006457:protein folding[biological_process];0005783:endoplasmic reticulum[cellular_component];0003756:protein disulfide isomerase activity[molecular_function];0045454:cell redox homeostasis[biological_process]
GSSPFG00034646001-RA	insertion	773852	778270	exon	overlap=100.00	coverage=0.33	GSSPFG00034646001	unknown	No hit	NA
GSSPFG00011064001-RA	insertion	71105	71831	intron	overlap=0.00	coverage=5.84	GSSPFG00011064001	unknown	gb|ADJ58530.1|:seminal fluid protein HACP028 [Heliconius erato](4e-11)	NA
GSSPFG00029271001.1-RA	insertion	47876	48396	intron	overlap=0.00	coverage=400.07	GSSPFG00015791001	unknown	ref|XP_011568893.1|:PREDICTED: solute carrier family 25 member 38-B-like isoform X1 [Plutella xylostella](0.0)	0016021:integral to membrane[cellular_component];0005215:transporter activity[molecular_function];0006783:heme biosynthetic process[biological_process];0005743:mitochondrial inner membrane[cellular_component];0006810:transport[biological_process]
GSSPFG00009131001.6-RA	insertion	179949	180675	exon	overlap=22.64	coverage=42.98	odorant-binding protein 4	chemosensory	gb|AGH70105.1|:odorant binding protein 9 [Spodoptera exigua](2e-87)	0005549:odorant binding[molecular_function]
GSSPFG00005170001.1-RA	insertion	169330	169990	intron	overlap=0.00	coverage=215.51	GSSPFG00033531001	unknown	gb|AGG55013.1|:acyltransferase AGPAT5 [Heliothis subflexa](2e-176)	0003841:1-acylglycerol-3-phosphate O-acyltransferase activity[molecular_function];0008654:phospholipid biosynthetic process[biological_process];0016020:membrane[cellular_component]
GSSPFG00027775001.1-RA	insertion	51534	52291	intron	overlap=0.00	coverage=0.34	GSSPFG00024180001	unknown	ref|XP_004932267.1|:PREDICTED: pickpocket protein 11-like [Bombyx mori](0.0)	0016021:integral to membrane[cellular_component];0005272:sodium channel activity[molecular_function]
GSSPFG00024183001-RA	insertion	51534	52291	intron	overlap=0.00	coverage=0.34	GSSPFG00024183001	unknown	ref|XP_011549788.1|:PREDICTED: sodium channel protein Nach-like [Plutella xylostella](4e-128)	0016021:integral to membrane[cellular_component];0005272:sodium channel activity[molecular_function]
GSSPFG00023503001-RA	insertion	522644	523372	intron	overlap=0.00	coverage=2.80	GSSPFG00023503001	unknown	ref|XP_004924003.1|:PREDICTED: uncharacterized protein LOC101737289 [Bombyx mori](4e-141)	0005488:binding[molecular_function];0006351:transcription, DNA-dependent[biological_process]
GSSPFG00015282001.1-RA	insertion	75927	76464	intron	overlap=0.00	coverage=0.14	GSSPFG00024372001	unknown	ref|XP_004923846.1|:PREDICTED: putative oxidoreductase GLYR1 homolog [Bombyx mori](7e-161)	0055114:oxidation reduction[biological_process];0004616:phosphogluconate dehydrogenase (decarboxylating) activity[molecular_function]
GSSPFG00018055001.1-RA	insertion	18989	19585	intron	overlap=0.00	coverage=4.87	GSSPFG00001308001	unknown	ref|XP_011191223.1|:PREDICTED: T-complex protein 1 subunit gamma [Bactrocera cucurbitae](0.0)	0006457:protein folding[biological_process];0005524:ATP binding[molecular_function];0042623:ATPase activity, coupled[molecular_function];0051082:unfolded protein binding[molecular_function];0005875:microtubule associated complex[cellular_component];0007430:terminal branching, open tracheal system[biological_process];0005832:chaperonin-containing T-complex[cellular_component];0060439:trachea morph…
GSSPFG00018678001-RA	insertion	86293	87124	exon	overlap=33.33	coverage=587.60	GSSPFG00018678001	unknown	ref|XP_011559281.1|:PREDICTED: putative nuclease HARBI1 [Plutella xylostella](3e-66)	NA
GSSPFG00007412001-RA	insertion	42526	44133	intron	overlap=0.00	coverage=0.00	GSSPFG00007412001	unknown	ref|XP_004928871.1|:PREDICTED: phosphatidylinositol transfer protein alpha isoform-like [Bombyx mori](0.0)	0005622:intracellular[cellular_component];0006810:transport[biological_process]
GSSPFG00007412001-RA	insertion	52472	53678	intron	overlap=0.00	coverage=68.50	GSSPFG00007412001	unknown	ref|XP_004928871.1|:PREDICTED: phosphatidylinositol transfer protein alpha isoform-like [Bombyx mori](0.0)	0005622:intracellular[cellular_component];0006810:transport[biological_process]
GSSPFG00020218001-RA	insertion	189028	190815	exon	overlap=1.35	coverage=534.89	GSSPFG00020218001	unknown	gb|KFB53428.1|:hypothetical protein ZHAS_00021929 [Anopheles sinensis](0.0)	NA
GSSPFG00032225001.1-RA	insertion	158506	159023	intron	overlap=0.00	coverage=6.22	GSSPFG00009556001	unknown	ref|XP_011558219.1|:PREDICTED: G patch domain-containing protein 1 homolog [Plutella xylostella](0.0)	NA
GSSPFG00028904001.1-RA	insertion	220750	221491	intron	overlap=0.00	coverage=9.15	GSSPFG00009550001	unknown	ref|XP_004927267.1|:PREDICTED: mediator of RNA polymerase II transcription subunit 25-like isoform X2 [Bombyx mori](4e-140)	NA
GSSPFG00028906001.1-RA	insertion	241071	247280	intron	overlap=0.00	coverage=0.03	GSSPFG00009548001	unknown	ref|XP_011553190.1|:PREDICTED: acyl-CoA synthetase family member 3, mitochondrial-like [Plutella xylostella](0.0)	0006633:fatty acid biosynthetic process[biological_process];0005739:mitochondrion[cellular_component]
GSSPFG00009278001.1-RA	insertion	102057	102618	intron	overlap=0.00	coverage=0.24	GSSPFG00005400001	unknown	ref|XP_004923997.1|:PREDICTED: putative sodium-coupled neutral amino acid transporter 9-like [Bombyx mori](0.0)	0016021:integral to membrane[cellular_component]
GSSPFG00009280001.1-RA	insertion	138167	138962	intron	overlap=0.00	coverage=723.56	GSSPFG00028439001	unknown	ref|XP_004923963.1|:PREDICTED: fatty-acid amide hydrolase 2-like isoform X1 [Bombyx mori](0.0)	0008152:metabolic process[biological_process];0016884:carbon-nitrogen ligase activity, with glutamine as amido-N-donor[molecular_function]
GSSPFG00000817001-RA	insertion	30454	34993	exon	overlap=100.00	coverage=0.71	GSSPFG00000817001	unknown	No hit	NA
GSSPFG00026512001-RA	insertion	97878	98544	exon	overlap=35.84	coverage=66.10	GSSPFG00026512001	unknown	ref|XP_004930617.1|:PREDICTED: facilitated trehalose transporter Tret1-1-like [Bombyx mori](4e-57)	0005215:transporter activity[molecular_function];0006810:transport[biological_process]
GSSPFG00031167001.1-RA	insertion	231509	232029	intron	overlap=0.00	coverage=4.78	GSSPFG00015069001	unknown	ref|XP_008210302.1|:PREDICTED: helicase POLQ-like isoform X3 [Nasonia vitripennis](0.0)	0016787:hydrolase activity[molecular_function]
GSSPFG00014766001-RA	insertion	5601	6713	intron	overlap=0.00	coverage=0.00	GSSPFG00014766001	unknown	ref|XP_011346445.1|:PREDICTED: ubiquitin-protein ligase E3A isoform X1 [Cerapachys biroi(0.0)	0004842:ubiquitin-protein ligase activity[molecular_function];0016874:ligase activity[molecular_function];0016567:protein ubiquitination[biological_process]
GSSPFG00003174001-RA	insertion	25845	26604	exon	overlap=12.80	coverage=144.59	GSSPFG00003174001	unknown	ref|XP_004925322.1|:PREDICTED: uncharacterized protein LOC101737721 [Bombyx mori](2e-33)	NA
GSSPFG00026911001-RA	insertion	162424	163355	intron	overlap=0.00	coverage=0.00	GSSPFG00026911001	unknown	ref|XP_004923058.1|:PREDICTED: general transcription factor IIF subunit 1-like [Bombyx mori](0.0)	0006413:translational initiation[biological_process];0003824:catalytic activity[molecular_function];0006367:transcription initiation from RNA polymerase II promoter[biological_process];0032968:positive regulation of RNA elongation from RNA polymerase II promoter[biological_process];0003743:translation initiation factor activity[molecular_function];0003677:DNA binding[molecular_function];0005634:n…
GSSPFG00013608001-RA	insertion	26655	27213	intron	overlap=0.00	coverage=0.33	GSSPFG00013608001	unknown	ref|NP_001103767.1|:lysosomal thiol reductase IP30 isoform 2 precursor [Bombyx mori(5e-117)	NA
GSSPFG00013608001-RA	insertion	27468	29409	intron	overlap=0.00	coverage=57.95	GSSPFG00013608001	unknown	ref|NP_001103767.1|:lysosomal thiol reductase IP30 isoform 2 precursor [Bombyx mori(5e-117)	NA
GSSPFG00027845001-RA	insertion	40640	41248	exon	overlap=29.17	coverage=98.56	GSSPFG00027845001	unknown	ref|XP_004930602.1|:PREDICTED: protein YIPF5-like [Bombyx mori](7e-169)	0016021:integral to membrane[cellular_component]
GSSPFG00015967001.1-RA	insertion	329328	333046	intron	overlap=0.00	coverage=2057.68	GSSPFG00007347001	unknown	gb|EHJ66105.1|:GTPase-activating protein [Danaus plexippus](0.0)	0004842:ubiquitin-protein ligase activity[molecular_function];0008270:zinc ion binding[molecular_function];0005096:GTPase activator activity[molecular_function];0005622:intracellular[cellular_component];0016874:ligase activity[molecular_function];0016567:protein ubiquitination[biological_process];0043547:positive regulation of GTPase activity[biological_process]
GSSPFG00007345001-RA	insertion	329328	333046	exon	overlap=51.45	coverage=2057.68	GSSPFG00007345001	unknown	No hit	NA
GSSPFG00002451001.2-RA	insertion	93760	94271	intron	overlap=0.00	coverage=0.15	carboxylesterase 001a	esterases	gb|ADD97159.1|:carboxylesterase [Helicoverpa armigera](0.0)	NA
GSSPFG00027971001.1-RA	insertion	136444	141490	exon	overlap=9.84	coverage=52.05	GSSPFG00027971001	unknown	ref|XP_011557764.1|:PREDICTED: LOW QUALITY PROTEIN: guanylate cyclase 32E [Plutella xylostella](0.0)	0005524:ATP binding[molecular_function];0006468:protein amino acid phosphorylation[biological_process];0005622:intracellular[cellular_component];0004672:protein kinase activity[molecular_function];0016829:lyase activity[molecular_function]
GSSPFG00027971001.1-RA	insertion	155135	155752	intron	overlap=0.00	coverage=0.00	GSSPFG00027971001	unknown	ref|XP_011557764.1|:PREDICTED: LOW QUALITY PROTEIN: guanylate cyclase 32E [Plutella xylostella](0.0)	0005524:ATP binding[molecular_function];0006468:protein amino acid phosphorylation[biological_process];0005622:intracellular[cellular_component];0004672:protein kinase activity[molecular_function];0016829:lyase activity[molecular_function]
GSSPFG00008434001-RA	insertion	67204	67848	exon	overlap=35.17	coverage=495.54	GSSPFG00008434001	unknown	No hit	NA
GSSPFG00008434001-RA	insertion	68540	71837	exon	overlap=16.77	coverage=523.51	GSSPFG00008434001	unknown	No hit	NA
GSSPFG00011478001-RA	insertion	246513	247852	exon	overlap=65.00	coverage=182.57	GSSPFG00011478001	unknown	ref|XP_011553918.1|:PREDICTED: RNA-directed DNA polymerase from mobile element jockey-like [Plutella xylostella](7e-48)	NA
GSSPFG00023319001-RA	insertion	53001	55382	exon	overlap=13.95	coverage=777.56	GSSPFG00023319001	unknown	ref|XP_011139251.1|:PREDICTED: ribosome biogenesis protein BOP1 homolog [Harpegnathos saltator(0.0)	0031981:nuclear lumen[cellular_component];0042273:ribosomal large subunit biogenesis[biological_process];0006364:rRNA processing[biological_process]
GSSPFG00016281001-RA	insertion	134561	136888	exon	overlap=100.00	coverage=52.82	GSSPFG00016281001	unknown	No hit	NA
GSSPFG00015997001.1-RA	insertion	100002	101088	intron	overlap=0.00	coverage=8.03	GSSPFG00012655001	unknown	ref|XP_004933263.1|:PREDICTED: acyl-CoA-binding domain-containing protein 5-like [Bombyx mori](3e-66)	NA
GSSPFG00015999001-RA	insertion	126800	127808	exon	overlap=55.88	coverage=1212.48	GSSPFG00015999001	unknown	dbj|BAM20202.1|:unknown unsecreted protein [Papilio xuthus](3e-68)	NA
GSSPFG00015813001.1-RA	insertion	154664	155399	intron	overlap=0.00	coverage=77.14	GSSPFG00007093001	unknown	gb|EHJ73685.1|:putative Toutatis [Danaus plexippus](0.0)	0005488:binding[molecular_function]
GSSPFG00015813001.1-RA	insertion	174313	174909	intron	overlap=0.00	coverage=3.09	GSSPFG00007093001	unknown	gb|EHJ73685.1|:putative Toutatis [Danaus plexippus](0.0)	0005488:binding[molecular_function]
GSSPFG00013060001.1-RA	insertion	216348	217424	intron	overlap=0.00	coverage=58.68	GSSPFG00000030001	unknown	ref|XP_004922695.1|:PREDICTED: carbonic anhydrase-related protein 10-like [Bombyx mori](0.0)	0004089:carbonate dehydratase activity[molecular_function];0008152:metabolic process[biological_process]
GSSPFG00029183001-RA	insertion	1902	2572	exon	overlap=16.82	coverage=74.14	GSSPFG00029183001	unknown	ref|XP_004926131.1|:PREDICTED: uncharacterized protein LOC101743499 [Bombyx mori](4e-111)	NA
GSSPFG00019666001.1-RA	insertion	20619	22227	exon	overlap=21.79	coverage=42.00	GSSPFG00003760001	unknown	ref|XP_004933857.1|:PREDICTED: facilitated trehalose transporter Tret1-like [Bombyx mori](0.0)	NA
GSSPFG00019703001.1-RA	insertion	51195	52174	intron	overlap=0.00	coverage=57.49	GSSPFG00003757001	unknown	ref|XP_004927669.1|:PREDICTED: facilitated trehalose transporter Tret1-2 homolog [Bombyx mori](0.0)	0016021:integral to membrane[cellular_component];0022857:transmembrane transporter activity[molecular_function];0055085:transmembrane transport[biological_process]
GSSPFG00012150001-RA	insertion	49449	50442	exon	overlap=21.25	coverage=97.53	GSSPFG00012150001	unknown	ref|XP_004536312.1|:PREDICTED: AP-2 complex subunit alpha [Ceratitis capitata(0.0)	0030131:clathrin adaptor complex[cellular_component];0008565:protein transporter activity[molecular_function];0006886:intracellular protein transport[biological_process];0016192:vesicle-mediated transport[biological_process]
GSSPFG00016933001-RA	insertion	242717	243236	intron	overlap=0.00	coverage=255.37	GSSPFG00016933001	unknown	gb|EHJ67539.1|:TPAputative cuticle protein [Danaus plexippus](5e-37)	0042302:structural constituent of cuticle[molecular_function]
GSSPFG00018964001.1-RA	insertion	287178	287770	intron	overlap=0.00	coverage=20.68	GSSPFG00016935001	unknown	gb|AHX25879.1|:cuticle protein [Helicoverpa armigera](0.0)	0042302:structural constituent of cuticle[molecular_function]
GSSPFG00014339001-RA	insertion	207194	209607	exon	overlap=6.68	coverage=253.76	GSSPFG00014339001	unknown	gb|KDR15997.1|:Sorting nexin-2 [Zootermopsis nevadensis](0.0)	0035091:phosphoinositide binding[molecular_function]
GSSPFG00032496001-RA	insertion	5742	9432	exon	overlap=100.00	coverage=2.43	GSSPFG00032496001	unknown	No hit	NA
GSSPFG00033049001-RA	insertion	171703	172497	exon	overlap=14.62	coverage=431.46	GSSPFG00033049001	unknown	ref|XP_011558451.1|:PREDICTED: uncharacterized protein LOC105389085 [Plutella xylostella](0.0)	NA
GSSPFG00013227001-RA	insertion	8561	10090	exon	overlap=39.08	coverage=180.23	GSSPFG00013227001	unknown	dbj|BAM19948.1|:unknown unsecreted protein [Papilio xuthus](4e-12)	NA
GSSPFG00034035001.4-RA	insertion	282909	283682	intron	overlap=0.00	coverage=240.46	ATP-binding cassette transporter C8	unknown	ref|XP_011702530.1|:PREDICTED: probable multidrug resistance-associated protein lethal(2)03659 [Wasmannia auropunctata](0.0)	0016021:integral to membrane[cellular_component];0005524:ATP binding[molecular_function];0008152:metabolic process[biological_process];0055085:transmembrane transport[biological_process];0042626:ATPase activity, coupled to transmembrane movement of substances[molecular_function]
GSSPFG00028839001.1-RA	insertion	354448	354966	exon	overlap=7.62	coverage=0.00	GSSPFG00030648001	unknown	ref|XP_011639882.1|:PREDICTED: ras-related GTP-binding protein A [Pogonomyrmex barbatus(0.0)	0071230:cellular response to amino acid stimulus[biological_process];0032008:positive regulation of TOR signaling pathway[biological_process];0034448:EGO complex[cellular_component];0009267:cellular response to starvation[biological_process];0005525:GTP binding[molecular_function];0005764:lysosome[cellular_component];0010506:regulation of autophagy[biological_process];0003924:GTPase activity[mole…
GSSPFG00030199001-RA	insertion	105598	106750	exon	overlap=100.00	coverage=315.93	GSSPFG00030199001	unknown	No hit	NA
GSSPFG00030204001-RA	insertion	124192	125143	intron	overlap=0.00	coverage=2.08	GSSPFG00030204001	unknown	ref|XP_011564404.1|:PREDICTED: facilitated trehalose transporter Tret1-2 homolog isoform X1 [Plutella xylostella(1e-75)	0022857:transmembrane transporter activity[molecular_function];0016020:membrane[cellular_component]
GSSPFG00000151001.3-RA	insertion	36696	37365	intron	overlap=0.00	coverage=145.33	Heat shock protein DNAJ-8	Oxid. stress, hypoxia, autophagy, cell death, HSP	ref|XP_012057982.1|:PREDICTED: dnaJ homolog subfamily C member 11 [Atta cephalotes](0.0)	NA
GSSPFG00000151001.3-RA	insertion	40162	40670	intron	overlap=0.00	coverage=25.69	Heat shock protein DNAJ-8	Oxid. stress, hypoxia, autophagy, cell death, HSP	ref|XP_012057982.1|:PREDICTED: dnaJ homolog subfamily C member 11 [Atta cephalotes](0.0)	NA
GSSPFG00026743001-RA	insertion	164717	165312	exon	overlap=8.29	coverage=35.29	GSSPFG00026743001	unknown	gb|AKC42329.1|:ABCA3 protein, partial [Spodoptera litura](0.0)	0016021:integral to membrane[cellular_component];0005524:ATP binding[molecular_function];0008152:metabolic process[biological_process];0005215:transporter activity[molecular_function];0016887:ATPase activity[molecular_function];0006810:transport[biological_process]
GSSPFG00014074001-RA	insertion	1	1943	exon	overlap=60.05	coverage=777.96	GSSPFG00014074001	unknown	dbj|BAN29056.1|:lysosomal beta-N-acetylglucosaminidase [Spodoptera frugiperda](2e-79)	0004563:beta-N-acetylhexosaminidase activity[molecular_function];0005975:carbohydrate metabolic process[biological_process];0006032:chitin catabolic process[biological_process]
GSSPFG00014074001-RA	insertion	2180	2682	intron	overlap=0.00	coverage=53.53	GSSPFG00014074001	unknown	dbj|BAN29056.1|:lysosomal beta-N-acetylglucosaminidase [Spodoptera frugiperda](2e-79)	0004563:beta-N-acetylhexosaminidase activity[molecular_function];0005975:carbohydrate metabolic process[biological_process];0006032:chitin catabolic process[biological_process]
GSSPFG00014074001-RA	insertion	4486	5241	intron	overlap=0.00	coverage=816.58	GSSPFG00014074001	unknown	dbj|BAN29056.1|:lysosomal beta-N-acetylglucosaminidase [Spodoptera frugiperda](2e-79)	0004563:beta-N-acetylhexosaminidase activity[molecular_function];0005975:carbohydrate metabolic process[biological_process];0006032:chitin catabolic process[biological_process]
GSSPFG00014074001-RA	insertion	6017	6622	exon	overlap=39.95	coverage=1040.14	GSSPFG00014074001	unknown	dbj|BAN29056.1|:lysosomal beta-N-acetylglucosaminidase [Spodoptera frugiperda](2e-79)	0004563:beta-N-acetylhexosaminidase activity[molecular_function];0005975:carbohydrate metabolic process[biological_process];0006032:chitin catabolic process[biological_process]
GSSPFG00020263001-RA	insertion	41243	42978	exon	overlap=3.49	coverage=25.72	GSSPFG00020263001	unknown	ref|XP_012276506.1|:PREDICTED: 5-oxoprolinase [Orussus abietinus(0.0)	0008152:metabolic process[biological_process];0016787:hydrolase activity[molecular_function]
GSSPFG00011111001-RA	insertion	120324	120845	intron	overlap=0.00	coverage=314.82	GSSPFG00011111001	unknown	ref|XP_011209567.1|:PREDICTED: uncharacterized protein LOC105230479 [Bactrocera dorsalis](0.0)	0035022:positive regulation of Rac protein signal transduction[biological_process];0035023:regulation of Rho protein signal transduction[biological_process];0016319:mushroom body development[biological_process];0005622:intracellular[cellular_component];0030833:regulation of actin filament polymerization[biological_process];0005089:Rho guanyl-nucleotide exchange factor activity[molecular_function]…
GSSPFG00010883001-RA	insertion	36755	37498	exon	overlap=0.07	coverage=1333.10	GSSPFG00010883001	unknown	gb|EZA49466.1|:hypothetical protein X777_12329 [Cerapachys biroi](3e-111)	NA
GSSPFG00010883001-RA	insertion	37905	39065	exon	overlap=72.53	coverage=2408.06	GSSPFG00010883001	unknown	gb|EZA49466.1|:hypothetical protein X777_12329 [Cerapachys biroi](3e-111)	NA
GSSPFG00010882001-RA	insertion	39291	40206	exon	overlap=42.02	coverage=2482.65	GSSPFG00010882001	unknown	No hit	NA
GSSPFG00010882001-RA	insertion	40420	41121	exon	overlap=31.58	coverage=1947.93	GSSPFG00010882001	unknown	No hit	NA
GSSPFG00016823001.3-RA	insertion	2640	3246	intron	overlap=0.00	coverage=44.79	CYP301B1 FRAGMENT1B	P450	No hit	NA
GSSPFG00019721001.3-RA	insertion	2640	3246	intron	overlap=0.00	coverage=44.79	CYP301B1 FRAGMENT1B	unknown	ref|XP_012255704.1|:PREDICTED: probable cytochrome P450 301a1, mitochondrial [Athalia rosae](0.0)	0055114:oxidation reduction[biological_process];0020037:heme binding[molecular_function];0005506:iron ion binding[molecular_function];0004497:monooxygenase activity[molecular_function];0016705:oxidoreductase activity, acting on paired donors, with incorporation or reduction of molecular oxygen[molecular_function]
GSSPFG00027882001-RA	insertion	170669	176762	intron	overlap=0.00	coverage=90.10	GSSPFG00027882001	unknown	ref|XP_004921926.1|:PREDICTED: ubiquinone biosynthesis monooxygenase COQ6-like [Bombyx mori](2e-105)	0004497:monooxygenase activity[molecular_function]
GSSPFG00010236001.1-RA	insertion	69244	69929	intron	overlap=0.00	coverage=47.06	GSSPFG00032474001	unknown	ref|XP_004924795.1|:PREDICTED: four and a half LIM domains protein 2-like isoform X2 [Bombyx mori](7e-124)	0008270:zinc ion binding[molecular_function]
GSSPFG00001287001-RA	insertion	43815	44334	intron	overlap=0.00	coverage=0.00	GSSPFG00001287001	unknown	gb|EHJ68039.1|:putative synaptotagmin XV-a [Danaus plexippus](0.0)	0065007:biological regulation[biological_process];0005488:binding[molecular_function];0016020:membrane[cellular_component];0032940:secretion by cell[biological_process]
GSSPFG00024364001.1-RA	insertion	36106	36944	intron	overlap=0.00	coverage=408.54	GSSPFG00031596001	unknown	ref|XP_006618397.1|:PREDICTED: vacuolar protein sorting-associated protein 41 homolog [Apis dorsata](0.0)	0008270:zinc ion binding[molecular_function];0005622:intracellular[cellular_component];0006886:intracellular protein transport[biological_process];0016192:vesicle-mediated transport[biological_process]
GSSPFG00031594001-RA	insertion	36106	36944	exon	overlap=0.15	coverage=408.54	GSSPFG00031594001	unknown	ref|XP_011559629.1|:PREDICTED: DNA polymerase nu-like [Plutella xylostella](1e-120)	0006259:DNA metabolic process[biological_process]
GSSPFG00024364001.1-RA	insertion	38016	38663	intron	overlap=0.00	coverage=307.80	GSSPFG00031596001	unknown	ref|XP_006618397.1|:PREDICTED: vacuolar protein sorting-associated protein 41 homolog [Apis dorsata](0.0)	0008270:zinc ion binding[molecular_function];0005622:intracellular[cellular_component];0006886:intracellular protein transport[biological_process];0016192:vesicle-mediated transport[biological_process]
GSSPFG00031594001-RA	insertion	38016	38663	intron	overlap=0.00	coverage=307.80	GSSPFG00031594001	unknown	ref|XP_011559629.1|:PREDICTED: DNA polymerase nu-like [Plutella xylostella](1e-120)	0006259:DNA metabolic process[biological_process]
GSSPFG00028772001-RA	insertion	25159	25931	exon	overlap=1.66	coverage=30.61	GSSPFG00028772001	unknown	ref|XP_012143841.1|:PREDICTED: E3 ubiquitin-protein ligase MYCBP2 isoform X7 [Megachile rotundata](0.0)	0004842:ubiquitin-protein ligase activity[molecular_function];0016567:protein ubiquitination[biological_process]
GSSPFG00002153001-RA	insertion	13805	14869	exon	overlap=25.78	coverage=146.61	GSSPFG00002153001	unknown	ref|XP_004924370.1|:PREDICTED: outer dense fiber protein 3-like protein 2-like [Bombyx mori](7e-122)	NA
GSSPFG00001659001-RA	insertion	7631	10854	exon	overlap=100.00	coverage=414.61	GSSPFG00001659001	unknown	No hit	NA
GSSPFG00001660001-RA	insertion	7631	10854	exon	overlap=90.30	coverage=414.61	GSSPFG00001660001	unknown	ref|XP_004922578.1|:PREDICTED: pogo transposable element with ZNF domain-like [Bombyx mori](2e-47)	NA
GSSPFG00005248001-RA	insertion	11718	13683	intron	overlap=0.00	coverage=791.82	GSSPFG00005248001	unknown	ref|XP_004923469.1|:PREDICTED: charged multivesicular body protein 4b-like [Bombyx mori](6e-134)	0042059:negative regulation of epidermal growth factor receptor signaling pathway[biological_process];0048132:female germ-line stem cell division[biological_process];0005771:multivesicular body[cellular_component];0007034:vacuolar transport[biological_process];0006914:autophagy[biological_process];0070938:contractile ring[cellular_component];0048813:dendrite morphogenesis[biological_process];0000…
GSSPFG00005247001-RA	insertion	587	1169	intron	overlap=0.00	coverage=46.77	GSSPFG00005247001	unknown	ref|XP_004923468.1|:PREDICTED: armadillo repeat-containing protein 6 homolog [Bombyx mori](2e-168)	NA
GSSPFG00022911001-RA	insertion	244071	244764	intron	overlap=0.00	coverage=217.80	GSSPFG00022911001	unknown	ref|XP_011556300.1|:PREDICTED: cilia- and flagella-associated protein 61-like isoform X2 [Plutella xylostella](0.0)	NA
GSSPFG00001019001-RA	insertion	48677	50579	intron	overlap=0.00	coverage=66.44	GSSPFG00001019001	unknown	ref|XP_003742249.1|:PREDICTED: jmjC domain-containing protein 4-like [Metaseiulus occidentalis](1e-38)	NA
GSSPFG00024229001.1-RA	insertion	100953	101584	exon	overlap=2.37	coverage=0.56	GSSPFG00001937001	unknown	ref|XP_001964276.1|:GF21468 [Drosophila ananassae(0.0)	0007165:signal transduction[biological_process];0005769:early endosome[cellular_component];0006886:intracellular protein transport[biological_process];0016197:endosome transport[biological_process];0032266:phosphatidylinositol 3-phosphate binding[molecular_function]
GSSPFG00014620001-RA	insertion	84276	84941	exon	overlap=0.22	coverage=434.83	GSSPFG00014620001	unknown	ref|XP_011559239.1|:PREDICTED: uncharacterized protein LOC105389765 [Plutella xylostella](1e-87)	NA
GSSPFG00027345001.1-RA	insertion	109981	110516	intron	overlap=0.00	coverage=17.99	GSSPFG00011830001	unknown	ref|NP_001103812.1|:aldehyde oxidase 1 [Bombyx mori(0.0)	0055114:oxidation reduction[biological_process];0005506:iron ion binding[molecular_function];0051537:2 iron, 2 sulfur cluster binding[molecular_function];0009055:electron carrier activity[molecular_function];0050660:FAD binding[molecular_function];0008762:UDP-N-acetylmuramate dehydrogenase activity[molecular_function]
GSSPFG00012146001-RA	insertion	108598	112412	exon	overlap=80.29	coverage=721.67	GSSPFG00012146001	unknown	ref|XP_004927551.1|:PREDICTED: uncharacterized protein LOC101739966 [Bombyx mori](2e-109)	NA
GSSPFG00012146001-RA	insertion	112496	114567	exon	overlap=16.23	coverage=590.08	GSSPFG00012146001	unknown	ref|XP_004927551.1|:PREDICTED: uncharacterized protein LOC101739966 [Bombyx mori](2e-109)	NA
GSSPFG00027587001-RA	insertion	83122	84058	exon	overlap=37.31	coverage=0.05	GSSPFG00027587001	unknown	No hit	NA
GSSPFG00009193001-RA	insertion	49627	56304	exon	overlap=100.00	coverage=142.56	GSSPFG00009193001	unknown	ref|XP_012218103.1|:PREDICTED: uncharacterized protein LOC105669623 [Linepithema humile](6e-59)	NA
GSSPFG00007992001-RA	insertion	105270	109987	exon	overlap=100.00	coverage=0.01	GSSPFG00007992001	unknown	gb|AAT85194.1|:putative polyprotein [Oryza sativa Japonica Group](0.0)	0005488:binding[molecular_function];0016787:hydrolase activity[molecular_function];0009987:cellular process[biological_process];0043170:macromolecule metabolic process[biological_process];0044238:primary metabolic process[biological_process]
GSSPFG00008918001.1-RA	insertion	140847	141890	intron	overlap=0.00	coverage=6.26	GSSPFG00012954001	unknown	ref|XP_004924748.1|:PREDICTED: proton-coupled folate transporter-like [Bombyx mori](0.0)	0016021:integral to membrane[cellular_component];0004930:G-protein coupled receptor activity[molecular_function];0007602:phototransduction[biological_process];0007601:visual perception[biological_process];0007186:G-protein coupled receptor protein signaling pathway[biological_process];0009881:photoreceptor activity[molecular_function];0018298:protein-chromophore linkage[biological_process]
GSSPFG00008918001.1-RA	insertion	142587	143131	intron	overlap=0.00	coverage=115.61	GSSPFG00012954001	unknown	ref|XP_004924748.1|:PREDICTED: proton-coupled folate transporter-like [Bombyx mori](0.0)	0016021:integral to membrane[cellular_component];0004930:G-protein coupled receptor activity[molecular_function];0007602:phototransduction[biological_process];0007601:visual perception[biological_process];0007186:G-protein coupled receptor protein signaling pathway[biological_process];0009881:photoreceptor activity[molecular_function];0018298:protein-chromophore linkage[biological_process]
GSSPFG00028977001-RA	insertion	194573	195579	intron	overlap=0.00	coverage=231.74	GSSPFG00028977001	unknown	gb|EFA10400.1|:hypothetical protein TcasGA2_TC012639 [Tribolium castaneum](0.0)	0055114:oxidation reduction[biological_process];0004517:nitric-oxide synthase activity[molecular_function];0006809:nitric oxide biosynthetic process[biological_process];0050661:NADP or NADPH binding[molecular_function];0020037:heme binding[molecular_function];0005506:iron ion binding[molecular_function];0050660:FAD binding[molecular_function];0010181:FMN binding[molecular_function];0005516:calmod…
GSSPFG00028978001.2-RA	insertion	240479	241607	intron	overlap=0.00	coverage=220.76	Nitric-oxide synthase	Oxid. stress, hypoxia, autophagy, cell death, HSP	ref|XP_008198175.1|:PREDICTED: nitric oxide synthase, salivary gland isoform X1 [Tribolium castaneum](0.0)	0055114:oxidation reduction[biological_process];0004517:nitric-oxide synthase activity[molecular_function];0006809:nitric oxide biosynthetic process[biological_process];0050661:NADP or NADPH binding[molecular_function];0020037:heme binding[molecular_function];0005506:iron ion binding[molecular_function];0050660:FAD binding[molecular_function];0003676:nucleic acid binding[molecular_function];00101…
GSSPFG00011948001-RA	insertion	7511	8427	intron	overlap=0.00	coverage=522.66	GSSPFG00011948001	unknown	ref|XP_004924556.1|:PREDICTED: mucin-17-like [Bombyx mori](1e-167)	NA
GSSPFG00003834001.1-RA	insertion	28905	29714	exon	overlap=19.31	coverage=279.21	GSSPFG00003114001	unknown	ref|XP_008188525.1|:PREDICTED: uncharacterized protein LOC103310870 [Acyrthosiphon pisum](3e-135)	NA
GSSPFG00011206001.1-RA	insertion	100652	101151	intron	overlap=0.00	coverage=0.76	GSSPFG00034478001	unknown	gb|AKC03558.2|:ryanodine receptor [Chilo suppressalis](0.0)	0006874:cellular calcium ion homeostasis[biological_process];0016021:integral to membrane[cellular_component];0005219:ryanodine-sensitive calcium-release channel activity[molecular_function];0070588:calcium ion transmembrane transport[biological_process];0005623:cell[cellular_component]
GSSPFG00027559001.1-RA	insertion	49683	50246	intron	overlap=0.00	coverage=0.00	GSSPFG00017850001	unknown	ref|XP_011556004.1|:PREDICTED: methenyltetrahydrofolate synthase domain-containing protein [Plutella xylostella](0.0)	NA
GSSPFG00033083001-RA	insertion	23566	25036	exon	overlap=10.20	coverage=60.88	GSSPFG00033083001	unknown	gb|EFX84263.1|:hypothetical protein DAPPUDRAFT_315038 [Daphnia pulex](0.0)	0050794:regulation of cellular process[biological_process]
GSSPFG00018297001.3-RA	insertion	6742	7348	intron	overlap=0.00	coverage=15.61	carboxylesterase 13	unknown	gb|AJN91196.1|:carboxylesterase [Cnaphalocrocis medinalis](0.0)	0008152:metabolic process[biological_process];0016787:hydrolase activity[molecular_function]
GSSPFG00006923001-RA	insertion	71266	73931	exon	overlap=1.70	coverage=243.07	GSSPFG00006923001	unknown	gb|EHJ65063.1|:G protein alpha S subunit Gs1 [Danaus plexippus](4e-153)	0001664:G-protein-coupled receptor binding[molecular_function];0005834:heterotrimeric G-protein complex[cellular_component];0008152:metabolic process[biological_process];0004871:signal transducer activity[molecular_function];0046872:metal ion binding[molecular_function];0005525:GTP binding[molecular_function];0007191:activation of adenylate cyclase activity by dopamine receptor signaling pathway[…
GSSPFG00034830001-RA	insertion	158060	160284	exon	overlap=1.17	coverage=111.64	GSSPFG00034830001	unknown	ref|XP_006615638.1|:PREDICTED: rho GTPase-activating protein 32-like isoform X1 [Apis dorsata(0.0)	NA
GSSPFG00034826001-RA	insertion	221941	222572	exon	overlap=3.32	coverage=1.52	GSSPFG00034826001	unknown	gb|EHJ69120.1|:sid-1-like protein2 [Danaus plexippus](0.0)	0006468:protein amino acid phosphorylation[biological_process];0043167:ion binding[molecular_function];0004672:protein kinase activity[molecular_function];0000166:nucleotide binding[molecular_function]
GSSPFG00034818001-RA	insertion	362162	362743	intron	overlap=0.00	coverage=7.43	GSSPFG00034818001	unknown	dbj|BAM19359.1|:scarface, partial [Papilio xuthus](5e-136)	0008233:peptidase activity[molecular_function]
GSSPFG00034814001-RA	insertion	418840	419423	exon	overlap=18.64	coverage=66.68	GSSPFG00034814001	unknown	ref|XP_004930745.1|:PREDICTED: acidic fibroblast growth factor intracellular-binding protein-like isoform X2 [Bombyx mori](4e-108)	0017134:fibroblast growth factor binding[molecular_function]
GSSPFG00034840001-RA	insertion	4333	5488	intron	overlap=0.00	coverage=680.84	GSSPFG00034840001	unknown	gb|EHJ74319.1|:putative importin alpha 1a [Danaus plexippus](0.0)	0006606:protein import into nucleus[biological_process];0046015:regulation of transcription by glucose[biological_process];0005737:cytoplasm[cellular_component];0005515:protein binding[molecular_function];0008565:protein transporter activity[molecular_function];0005634:nucleus[cellular_component]
GSSPFG00034840001-RA	insertion	6596	7368	intron	overlap=0.00	coverage=6.91	GSSPFG00034840001	unknown	gb|EHJ74319.1|:putative importin alpha 1a [Danaus plexippus](0.0)	0006606:protein import into nucleus[biological_process];0046015:regulation of transcription by glucose[biological_process];0005737:cytoplasm[cellular_component];0005515:protein binding[molecular_function];0008565:protein transporter activity[molecular_function];0005634:nucleus[cellular_component]
GSSPFG00030870001-RA	insertion	204123	205062	exon	overlap=1.44	coverage=44.46	GSSPFG00030870001	unknown	gb|KDR18491.1|:Protein phosphatase 1D [Zootermopsis nevadensis](0.0)	0004722:protein serine/threonine phosphatase activity[molecular_function];0006470:protein amino acid dephosphorylation[biological_process];0046872:metal ion binding[molecular_function]
GSSPFG00025360001-RA	insertion	63926	64466	intron	overlap=0.00	coverage=9.20	GSSPFG00025360001	unknown	ref|NP_001096907.1|:CG1440, isoform C [Drosophila melanogaster(0.0)	0006508:proteolysis[biological_process];0004197:cysteine-type endopeptidase activity[molecular_function];0005829:cytosol[cellular_component]
GSSPFG00030730001-RA	insertion	46263	47041	exon	overlap=17.94	coverage=0.96	GSSPFG00030730001	unknown	ref|XP_004932847.1|:PREDICTED: ras-related and estrogen-regulated growth inhibitor-like [Bombyx mori](6e-124)	0007264:small GTPase mediated signal transduction[biological_process];0015031:protein transport[biological_process];0005525:GTP binding[molecular_function];0005622:intracellular[cellular_component];0016020:membrane[cellular_component]
GSSPFG00012345001-RA	insertion	13358	13891	intron	overlap=0.00	coverage=13.15	GSSPFG00012345001	unknown	ref|XP_011209227.1|:PREDICTED: NACHT and WD repeat domain-containing protein 2 [Bactrocera dorsalis](0.0)	NA
GSSPFG00033477001-RA	insertion	83995	85381	exon	overlap=100.00	coverage=601.26	GSSPFG00033477001	unknown	ref|XP_011556278.1|:PREDICTED: uncharacterized protein LOC105387270 [Plutella xylostella](2e-17)	NA
GSSPFG00001138001-RA	insertion	37303	41359	exon	overlap=74.28	coverage=75.86	GSSPFG00001138001	unknown	ref|XP_006822105.1|:PREDICTED: RNA-directed DNA polymerase from mobile element jockey-like, partial [Saccoglossus kowalevskii](2e-74)	NA
GSSPFG00001139001-RA	insertion	37303	41359	exon	overlap=100.00	coverage=75.86	GSSPFG00001139001	unknown	No hit	NA
GSSPFG00012350001-RA	insertion	89665	91248	exon	overlap=8.23	coverage=59.65	GSSPFG00012350001	unknown	ref|XP_011497818.1|:PREDICTED: sodium- and chloride-dependent GABA transporter 1-like [Ceratosolen solmsi marchali](0.0)	0016021:integral to membrane[cellular_component];0006836:neurotransmitter transport[biological_process];0005328:neurotransmitter:sodium symporter activity[molecular_function];0055085:transmembrane transport[biological_process]
GSSPFG00012345001-RA	insertion	9934	10504	intron	overlap=0.00	coverage=123.08	GSSPFG00012345001	unknown	ref|XP_011209227.1|:PREDICTED: NACHT and WD repeat domain-containing protein 2 [Bactrocera dorsalis](0.0)	NA
GSSPFG00008148001-RA	deletion	35808	35808	intron	overlap=0.00	coverage=NA	GSSPFG00008148001	unknown	ref|XP_011255207.1|:PREDICTED: D-2-hydroxyglutarate dehydrogenase, mitochondrial [Camponotus floridanus(0.0)	0055114:oxidation reduction[biological_process];0050660:FAD binding[molecular_function];0008762:UDP-N-acetylmuramate dehydrogenase activity[molecular_function]
GSSPFG00032429001-RA	deletion	3010	3010	intron	overlap=0.00	coverage=NA	GSSPFG00032429001	unknown	dbj|BAM18704.1|:unknown unsecreted protein [Papilio xuthus](8e-42)	NA
GSSPFG00007283001-RA	deletion	17196	17196	exon	overlap=0.00	coverage=NA	GSSPFG00007283001	unknown	ref|XP_004930500.1|:PREDICTED: THO complex subunit 6-like [Bombyx mori](9e-77)	NA
GSSPFG00009309001-RA	deletion	38000	38000	intron	overlap=0.00	coverage=NA	GSSPFG00009309001	unknown	gb|EHJ70585.1|:cysteine-rich/pacifastin venom protein 1 [Danaus plexippus](5e-51)	NA
GSSPFG00012120001-RA	deletion	5265	5265	intron	overlap=0.00	coverage=NA	GSSPFG00012120001	unknown	ref|XP_004933918.1|:PREDICTED: glucose dehydrogenase [acceptor(0.0)	NA
GSSPFG00028553001.1-RA	deletion	8462	8462	intron	overlap=0.00	coverage=NA	GSSPFG00006254001	unknown	ref|XP_011552612.1|:PREDICTED: solute carrier family 35 member B1 homolog [Plutella xylostella](4e-168)	0016021:integral to membrane[cellular_component];0055085:transmembrane transport[biological_process]
GSSPFG00002339001.2-RA	deletion	11562	11562	intron	overlap=0.00	coverage=NA	RunxA	developmental	gb|ACF35310.1|:RUNX1 [Aedes aegypti](0.0)	0006355:regulation of transcription, DNA-dependent[biological_process];0005524:ATP binding[molecular_function];0048813:dendrite morphogenesis[biological_process];0003700:transcription factor activity[molecular_function];0003677:DNA binding[molecular_function];0005634:nucleus[cellular_component]
GSSPFG00032126001-RA	deletion	354503	354503	intron	overlap=0.00	coverage=NA	GSSPFG00032126001	unknown	ref|XP_008201635.1|:PREDICTED: glutamate receptor ionotropic, kainate 2 [Tribolium castaneum](0.0)	0004970:ionotropic glutamate receptor activity[molecular_function];0016021:integral to membrane[cellular_component];0005234:extracellular-glutamate-gated ion channel activity[molecular_function];0045211:postsynaptic membrane[cellular_component];0030054:cell junction[cellular_component];0034220:ion transmembrane transport[biological_process];0035235:ionotropic glutamate receptor signaling pathway[…
GSSPFG00029693001.1-RA	deletion	61194	61194	intron	overlap=0.00	coverage=NA	GSSPFG00003080001	unknown	ref|XP_004924454.1|:PREDICTED: mitochondrial 2-oxoglutarate/malate carrier protein-like [Bombyx mori](2e-129)	0016021:integral to membrane[cellular_component];0006810:transport[biological_process]
GSSPFG00033828001-RA	deletion	1868	1868	exon	overlap=0.00	coverage=NA	GSSPFG00033828001	unknown	ref|XP_008178355.1|:PREDICTED: putative nuclease HARBI1 [Acyrthosiphon pisum](6e-62)	NA
GSSPFG00011086001-RA	deletion	8470	8470	intron	overlap=0.00	coverage=NA	GSSPFG00011086001	unknown	ref|XP_011561177.1|:PREDICTED: LOW QUALITY PROTEIN: atrial natriuretic peptide receptor 1-like [Plutella xylostella](1e-56)	0016021:integral to membrane[cellular_component];0005524:ATP binding[molecular_function];0006182:cGMP biosynthetic process[biological_process];0004383:guanylate cyclase activity[molecular_function];0006468:protein amino acid phosphorylation[biological_process];0005622:intracellular[cellular_component];0004672:protein kinase activity[molecular_function]
GSSPFG00015692001-RA	deletion	647	647	intron	overlap=0.00	coverage=NA	GSSPFG00015692001	unknown	ref|XP_004922616.1|:PREDICTED: trypsin-2-like [Bombyx mori](1e-67)	0004252:serine-type endopeptidase activity[molecular_function];0006508:proteolysis[biological_process]
GSSPFG00029693001.1-RA	deletion	56969	56969	intron	overlap=0.00	coverage=NA	GSSPFG00003080001	unknown	ref|XP_004924454.1|:PREDICTED: mitochondrial 2-oxoglutarate/malate carrier protein-like [Bombyx mori](2e-129)	0016021:integral to membrane[cellular_component];0006810:transport[biological_process]
GSSPFG00025320001-RA	deletion	163718	163718	intron	overlap=0.00	coverage=NA	GSSPFG00025320001	unknown	No hit	NA
GSSPFG00028553001.1-RA	deletion	8462	8462	intron	overlap=0.00	coverage=NA	GSSPFG00006254001	unknown	ref|XP_011552612.1|:PREDICTED: solute carrier family 35 member B1 homolog [Plutella xylostella](4e-168)	0016021:integral to membrane[cellular_component];0055085:transmembrane transport[biological_process]
GSSPFG00034446001.1-RA	inversion	192414	193441	intron	overlap=0.00	coverage=NA	GSSPFG00016409001	unknown	ref|XP_011548162.1|:PREDICTED: NFX1-type zinc finger-containing protein 1-like isoform X1 [Plutella xylostella](0.0)	0016021:integral to membrane[cellular_component];0005488:binding[molecular_function];0015031:protein transport[biological_process];0008565:protein transporter activity[molecular_function]
GSSPFG00006392001-RA	inversion	836	1938	exon	overlap=18.68	coverage=NA	GSSPFG00006392001	unknown	ref|XP_004927441.1|:PREDICTED: selenocysteine Se-methyltransferase-like [Bombyx mori](6e-98)	0005737:cytoplasm[cellular_component];0008270:zinc ion binding[molecular_function];0032259:methylation[biological_process];0008898:homocysteine S-methyltransferase activity[molecular_function];0047150:betaine-homocysteine S-methyltransferase activity[molecular_function];0009086:methionine biosynthetic process[biological_process]
GSSPFG00004392001-RA	inversion	3194	4164	intron	overlap=0.00	coverage=NA	GSSPFG00004392001	unknown	emb|CAA08918.2|:dimethylallyltransferase [Agrotis ipsilon](3e-169)	0004337:geranyltranstransferase activity[molecular_function];0008299:isoprenoid biosynthetic process[biological_process];0004161:dimethylallyltranstransferase activity[molecular_function]
GSSPFG00027381001-RA	inversion	2306	3311	exon	overlap=56.88	coverage=NA	GSSPFG00027381001	unknown	No hit	NA
GSSPFG00021899001.1-RA	inversion	105142	106326	intron	overlap=0.00	coverage=NA	GSSPFG00018239001	unknown	ref|XP_011559200.1|:PREDICTED: uncharacterized protein LOC105389730 isoform X1 [Plutella xylostella](2e-151)	NA
GSSPFG00033759001-RA	inversion	114230	115838	intron	overlap=0.00	coverage=NA	GSSPFG00033759001	unknown	gb|EHJ69881.1|:peroxisomal bioproteinsis protein [Danaus plexippus](7e-102)	0016021:integral to membrane[cellular_component];0016560:protein import into peroxisome matrix, docking[biological_process];0005777:peroxisome[cellular_component];0048137:spermatocyte division[biological_process]
GSSPFG00018508001-RA	transposition	73106	75981	intron	overlap=0.00	coverage=NA	GSSPFG00018508001	unknown	ref|XP_004922273.1|:PREDICTED: suppressor protein SRP40-like [Bombyx mori](5e-125)	0046872:metal ion binding[molecular_function];0003676:nucleic acid binding[molecular_function]
GSSPFG00007705001-RA	transposition	6280	7354	exon	overlap=100.00	coverage=NA	GSSPFG00007705001	unknown	gb|EHJ63813.1|:putative Diacylglycerol kinase epsilon [Danaus plexippus](3e-24)	0004143:diacylglycerol kinase activity[molecular_function];0016310:phosphorylation[biological_process];0007205:activation of protein kinase C activity by G-protein coupled receptor protein signaling pathway[biological_process]
GSSPFG00032195001-RA	transposition	82368	82882	intron	overlap=0.00	coverage=NA	GSSPFG00032195001	unknown	dbj|BAM18028.1|:takeout/JHBP like protein [Papilio xuthus](9e-135)	NA
GSSPFG00028770001-RA	transposition	20158	21162	exon	overlap=18.86	coverage=NA	GSSPFG00028770001	unknown	gb|EHJ78297.1|:putative purple acid phosphatase [Danaus plexippus](0.0)	0006470:protein amino acid dephosphorylation[biological_process];0046872:metal ion binding[molecular_function];0003993:acid phosphatase activity[molecular_function]
GSSPFG00022750001.3-RA	transposition	4446	5076	intron	overlap=0.00	coverage=NA	putative Relish	Immunity	gb|AEO51739.1|:relish [Helicoverpa armigera](0.0)	0048536:spleen development[biological_process];0045064:T-helper 2 cell differentiation[biological_process];0042536:negative regulation of tumor necrosis factor biosynthetic process[biological_process];0005515:protein binding[molecular_function];0005737:cytoplasm[cellular_component];0045944:positive regulation of transcription from RNA polymerase II promoter[biological_process];0002455:humoral imm…
GSSPFG00004052001-RA	transposition	61655	63592	intron	overlap=0.00	coverage=NA	GSSPFG00004052001	unknown	gb|AEW46850.1|:seminal fluid protein CSSFP002 [Chilo suppressalis](0.0)	0004252:serine-type endopeptidase activity[molecular_function];0006508:proteolysis[biological_process]
GSSPFG00011831001-RA	transposition	100844	103425	exon	overlap=79.25	coverage=NA	GSSPFG00011831001	unknown	No hit	NA
GSSPFG00034106001.1-RA	transposition	59928	65441	intron	overlap=0.00	coverage=NA	GSSPFG00018537001	unknown	ref|NP_001093267.1|:phosphatidylethanolamine binding protein isoform 2 [Bombyx mori(5e-108)	NA
GSSPFG00034801001-RA	transposition	520117	520668	intron	overlap=0.00	coverage=NA	GSSPFG00034801001	unknown	ref|XP_011560823.1|:PREDICTED: uncharacterized protein LOC105391105 isoform X3 [Plutella xylostella](0.0)	0055114:oxidation reduction[biological_process];0046872:metal ion binding[molecular_function];0051537:2 iron, 2 sulfur cluster binding[molecular_function];0016491:oxidoreductase activity[molecular_function]
GSSPFG00023950001-RA	transposition	87867	89708	exon	overlap=100.00	coverage=NA	GSSPFG00023950001	unknown	ref|XP_011548493.1|:PREDICTED: uncharacterized protein LOC105380601 [Plutella xylostella](3e-87)	NA
GSSPFG00035955001.2-RA	transposition	107842	108564	intron	overlap=0.00	coverage=NA	Gustatory receptor 57	Chemosensory	gb|AJD81605.1|:gustatory receptor 12, partial [Helicoverpa assulta](6e-39)	NA
GSSPFG00000450001-RA	transposition	4584	5197	exon	overlap=3.00	coverage=NA	GSSPFG00000450001	unknown	ref|XP_004933382.1|:PREDICTED: mucin-2-like [Bombyx mori](2e-52)	NA
GSSPFG00001679001-RA	transposition	96327	96977	intron	overlap=0.00	coverage=NA	GSSPFG00001679001	unknown	gb|KDR18107.1|:Apolipophorin, partial [Zootermopsis nevadensis](0.0)	0005319:lipid transporter activity[molecular_function];0006869:lipid transport[biological_process]
GSSPFG00008462001-RA	transposition	13894	14394	intron	overlap=0.00	coverage=NA	GSSPFG00008462001	unknown	ref|XP_011548997.1|:PREDICTED: nuclear factor related to kappa-B-binding protein-like [Plutella xylostella](0.0)	0005634:nucleus[cellular_component]
GSSPFG00012753001-RA	transposition	43932	46139	intron	overlap=0.00	coverage=NA	GSSPFG00012753001	unknown	ref|XP_003691999.1|:PREDICTED: LOW QUALITY PROTEIN: acyl-CoA synthetase short-chain family member 3, mitochondrial [Apis florea](0.0)	0008152:metabolic process[biological_process];0016874:ligase activity[molecular_function]
GSSPFG00032627001-RA	transposition	14969	16014	intron	overlap=0.00	coverage=NA	GSSPFG00032627001	unknown	ref|XP_004932164.1|:PREDICTED: lysophospholipid acyltransferase 7-like [Bombyx mori](4e-40)	NA
GSSPFG00007447001.1-RA	transposition	26731	27357	intron	overlap=0.00	coverage=NA	GSSPFG00018609001	unknown	ref|XP_011558225.1|:PREDICTED: geranylgeranyl pyrophosphate synthase [Plutella xylostella](0.0)	0048477:oogenesis[biological_process];0003735:structural constituent of ribosome[molecular_function];0008354:germ cell migration[biological_process];0004337:geranyltranstransferase activity[molecular_function];0051298:centrosome duplication[biological_process];0004311:farnesyltranstransferase activity[molecular_function];0008299:isoprenoid biosynthetic process[biological_process];0004161:dimethyl…
GSSPFG00032513001-RA	transposition	49552	50076	intron	overlap=0.00	coverage=NA	GSSPFG00032513001	unknown	gb|EHJ64706.1|:trypsin-like protease [Danaus plexippus](2e-45)	0004252:serine-type endopeptidase activity[molecular_function];0006508:proteolysis[biological_process]
GSSPFG00016859001-RA	transposition	40428	41880	exon	overlap=80.57	coverage=NA	GSSPFG00016859001	unknown	ref|XP_011563593.1|:PREDICTED: uncharacterized protein LOC105393516 [Plutella xylostella](0.0)	0003676:nucleic acid binding[molecular_function]
GSSPFG00016859001-RA	transposition	39103	40427	exon	overlap=19.43	coverage=NA	GSSPFG00016859001	unknown	ref|XP_011563593.1|:PREDICTED: uncharacterized protein LOC105393516 [Plutella xylostella](0.0)	0003676:nucleic acid binding[molecular_function]
GSSPFG00024378001-RA	transposition	3788	5287	intron	overlap=0.00	coverage=NA	GSSPFG00024378001	unknown	ref|NP_001139704.1|:serine protease inhibitor 11 precursor [Bombyx mori(1e-129)	NA
GSSPFG00012832001-RA	transposition	107170	107709	intron	overlap=0.00	coverage=NA	GSSPFG00012832001	unknown	ref|XP_011561890.1|:PREDICTED: uncharacterized protein LOC105392003, partial [Plutella xylostella](0.0)	0005524:ATP binding[molecular_function];0003677:DNA binding[molecular_function]
GSSPFG00001660001-RA	transposition	10855	11524	exon	overlap=9.63	coverage=NA	GSSPFG00001660001	unknown	ref|XP_004922578.1|:PREDICTED: pogo transposable element with ZNF domain-like [Bombyx mori](2e-47)	NA
GSSPFG00017904001-RA	transposition	7337	9240	exon	overlap=35.88	coverage=NA	GSSPFG00017904001	unknown	emb|CAA32198.1|:polyprotein [Drosophila melanogaster](0.0)	0005488:binding[molecular_function]
GSSPFG00017904001-RA	transposition	5614	6494	exon	overlap=16.59	coverage=NA	GSSPFG00017904001	unknown	emb|CAA32198.1|:polyprotein [Drosophila melanogaster](0.0)	0005488:binding[molecular_function]
GSSPFG00024012001-RA	transposition	18360	19119	exon	overlap=13.13	coverage=NA	GSSPFG00024012001	unknown	No hit	NA
GSSPFG00002365001-RA	transposition	44171	44800	exon	overlap=10.68	coverage=NA	GSSPFG00002365001	unknown	gb|EFX81466.1|:hypothetical protein DAPPUDRAFT_317650 [Daphnia pulex](2e-43)	0046872:metal ion binding[molecular_function]
GSSPFG00014701001.1-RA	transposition	100650	103175	exon	overlap=1.39	coverage=NA	GSSPFG00034697001	unknown	ref|XP_011551248.1|:PREDICTED: luciferin 4-monooxygenase-like [Plutella xylostella](0.0)	0003824:catalytic activity[molecular_function];0008152:metabolic process[biological_process]
GSSPFG00014703001.1-RA	transposition	100650	103175	exon	overlap=3.32	coverage=NA	GSSPFG00034700001	unknown	ref|XP_011209487.1|:PREDICTED: LOW QUALITY PROTEIN: probable ATP-dependent RNA helicase kurz [Bactrocera dorsalis](0.0)	0005524:ATP binding[molecular_function];0007076:mitotic chromosome condensation[biological_process];0005875:microtubule associated complex[cellular_component];0030018:Z disc[cellular_component];0008152:metabolic process[biological_process];0045214:sarcomere organization[biological_process];0007498:mesoderm development[biological_process];0005863:striated muscle thick filament[cellular_component];…
GSSPFG00034702001-RA	transposition	100650	103175	exon	overlap=97.49	coverage=NA	GSSPFG00034702001	unknown	gb|AEH16743.1|:fatty acid binding protein [Spodoptera litura](8e-82)	0008289:lipid binding[molecular_function];0005215:transporter activity[molecular_function];0006810:transport[biological_process]
GSSPFG00002352001.1-RA	transposition	273940	274630	intron	overlap=0.00	coverage=NA	GSSPFG00034716001	unknown	ref|XP_004929052.1|:PREDICTED: alpha-tocopherol transfer protein-like [Bombyx mori](7e-117)	NA
GSSPFG00026832001-RA	transposition	112280	115837	exon	overlap=81.57	coverage=NA	GSSPFG00026832001	unknown	ref|XP_011562937.1|:PREDICTED: uncharacterized protein LOC105392943 [Plutella xylostella](7e-164)	NA
GSSPFG00034816001-RA	transposition	402566	403227	intron	overlap=0.00	coverage=NA	GSSPFG00034816001	unknown	ref|XP_011568620.1|:PREDICTED: choline/ethanolamine kinase isoform X3 [Plutella xylostella](0.0)	0016310:phosphorylation[biological_process];0046474:glycerophospholipid biosynthetic process[biological_process];0016301:kinase activity[molecular_function]
GSSPFG00024660001-RA	transposition	24099	25118	exon	overlap=100.00	coverage=NA	GSSPFG00024660001	unknown	ref|XP_012215479.1|:PREDICTED: putative nuclease HARBI1 [Linepithema humile](3e-72)	NA
GSSPFG00021758001-RA	transposition	45881	49807	exon	overlap=94.25	coverage=NA	GSSPFG00021758001	unknown	gb|ACL97386.1|:Gag-Pol polyprotein [Medicago truncatula](0.0)	0016787:hydrolase activity[molecular_function]
GSSPFG00034404001-RA	transposition	26755	27598	intron	overlap=0.00	coverage=NA	GSSPFG00034404001	unknown	ref|XP_011561730.1|:PREDICTED: UPF0505 protein C16orf62-like [Plutella xylostella](0.0)	NA
GSSPFG00009297001-RA	transposition	253008	255664	exon	overlap=74.30	coverage=NA	GSSPFG00009297001	unknown	ref|XP_011568794.1|:PREDICTED: uncharacterized protein LOC105398399 [Plutella xylostella](2e-51)	NA
GSSPFG00026426001-RA	transposition	560	1315	intron	overlap=0.00	coverage=NA	GSSPFG00026426001	unknown	ref|XP_011567825.1|:PREDICTED: short stature homeobox protein 2-like [Plutella xylostella](6e-57)	0006355:regulation of transcription, DNA-dependent[biological_process];0043565:sequence-specific DNA binding[molecular_function];0003700:transcription factor activity[molecular_function];0005634:nucleus[cellular_component]
GSSPFG00000520001-RA	transposition	37953	39019	exon	overlap=0.61	coverage=NA	GSSPFG00000520001	unknown	ref|XP_001850736.1|:conserved hypothetical protein [Culex quinquefasciatus(0.0)	0005319:lipid transporter activity[molecular_function];0006869:lipid transport[biological_process]
GSSPFG00010982001.2-RA	transposition	79805	80747	exon	overlap=28.36	coverage=NA	spermine oxidase	Other	gb|EHJ68243.1|:putative amine oxidase [Danaus plexippus](6e-126)	NA
GSSPFG00010984001-RA	transposition	79805	80747	exon	overlap=55.53	coverage=NA	GSSPFG00010984001	unknown	ref|XP_004922349.1|:PREDICTED: spermine oxidase-like [Bombyx mori](1e-67)	0008152:metabolic process[biological_process]
GSSPFG00030698001-RA	transposition	176210	177006	exon	overlap=5.85	coverage=NA	GSSPFG00030698001	unknown	gb|KFD60653.1|:hypothetical protein M514_27162 [Trichuris suis](0.0)	NA
GSSPFG00010232001-RA	transposition	53496	54305	exon	overlap=1.08	coverage=NA	GSSPFG00010232001	unknown	ref|XP_004926290.1|:PREDICTED: synaptonemal complex protein 1-like [Bombyx mori](8e-97)	0003824:catalytic activity[molecular_function]
GSSPFG00030698001-RA	transposition	177007	181126	exon	overlap=93.11	coverage=NA	GSSPFG00030698001	unknown	gb|KFD60653.1|:hypothetical protein M514_27162 [Trichuris suis](0.0)	NA
GSSPFG00017058001-RA	transposition	72024	73135	exon	overlap=34.95	coverage=NA	GSSPFG00017058001	unknown	ref|XP_011701483.1|:PREDICTED: uncharacterized protein LOC105458113 [Wasmannia auropunctata](6e-92)	NA
GSSPFG00031269001-RA	transposition	14321	15163	intron	overlap=0.00	coverage=NA	GSSPFG00031269001	unknown	ref|XP_011561375.1|:PREDICTED: uncharacterized protein LOC105391573 [Plutella xylostella](0.0)	0016310:phosphorylation[biological_process];0046872:metal ion binding[molecular_function];0000166:nucleotide binding[molecular_function];0016301:kinase activity[molecular_function]
GSSPFG00031131001-RA	transposition	32062	34810	exon	overlap=100.00	coverage=NA	GSSPFG00031131001	unknown	ref|XP_011551075.1|:PREDICTED: putative nuclease HARBI1 [Plutella xylostella](7e-152)	NA
GSSPFG00031132001-RA	transposition	32062	34810	exon	overlap=57.48	coverage=NA	GSSPFG00031132001	unknown	ref|XP_004930015.1|:PREDICTED: uncharacterized protein LOC101746671 isoform X1 [Bombyx mori](1e-29)	NA
GSSPFG00018813001-RA	transposition	189359	189942	intron	overlap=0.00	coverage=NA	GSSPFG00018813001	unknown	ref|XP_003428139.1|:PREDICTED: kinesin light chain isoform X3 [Nasonia vitripennis](0.0)	0008152:metabolic process[biological_process];0003777:microtubule motor activity[molecular_function];0005871:kinesin complex[cellular_component]
GSSPFG00001499001-RA	transposition	188956	189568	exon	overlap=36.56	coverage=NA	GSSPFG00001499001	unknown	ref|XP_004212084.1|:PREDICTED: uncharacterized protein LOC101236178, partial [Hydra vulgaris](8e-163)	NA
GSSPFG00001499001-RA	transposition	189569	191335	exon	overlap=35.24	coverage=NA	GSSPFG00001499001	unknown	ref|XP_004212084.1|:PREDICTED: uncharacterized protein LOC101236178, partial [Hydra vulgaris](8e-163)	NA
GSSPFG00000888001-RA	transposition	248911	250761	exon	overlap=7.13	coverage=NA	GSSPFG00000888001	unknown	ref|XP_011550580.1|:PREDICTED: sorting nexin-6-like [Plutella xylostella](0.0)	0035091:phosphoinositide binding[molecular_function]
GSSPFG00024364001.1-RA	transposition	36945	38015	intron	overlap=0.00	coverage=NA	GSSPFG00031596001	unknown	ref|XP_006618397.1|:PREDICTED: vacuolar protein sorting-associated protein 41 homolog [Apis dorsata](0.0)	0008270:zinc ion binding[molecular_function];0005622:intracellular[cellular_component];0006886:intracellular protein transport[biological_process];0016192:vesicle-mediated transport[biological_process]
GSSPFG00031594001-RA	transposition	36945	38015	exon	overlap=3.36	coverage=NA	GSSPFG00031594001	unknown	ref|XP_011559629.1|:PREDICTED: DNA polymerase nu-like [Plutella xylostella](1e-120)	0006259:DNA metabolic process[biological_process]
GSSPFG00034748001-RA	transposition	533373	539715	exon	overlap=100.00	coverage=NA	GSSPFG00034748001	unknown	gb|AEH16631.1|:parathyroid hormone-responsive B1 [Helicoverpa armigera](1e-124)	0034464:BBSome[cellular_component]
GSSPFG00034747001-RA	transposition	533373	539715	exon	overlap=0.00	coverage=NA	GSSPFG00034747001	unknown	gb|ENN72157.1|:hypothetical protein YQE_11214, partial [Dendroctonus ponderosae(0.0)	0016021:integral to membrane[cellular_component];0006836:neurotransmitter transport[biological_process];0005328:neurotransmitter:sodium symporter activity[molecular_function];0055085:transmembrane transport[biological_process]
GSSPFG00028066001.1-RA	transposition	238371	239035	intron	overlap=0.00	coverage=NA	GSSPFG00007429001	unknown	ref|XP_004928869.1|:PREDICTED: trichohyalin-like [Bombyx mori](2e-139)	NA
GSSPFG00030542001-RA	transposition	46508	47081	intron	overlap=0.00	coverage=NA	GSSPFG00030542001	unknown	ref|XP_011551126.1|:PREDICTED: serine/threonine-protein phosphatase 6 regulatory subunit 1 [Plutella xylostella](1e-122)	NA
GSSPFG00020693001.1-RA	transposition	93161	93868	intron	overlap=0.00	coverage=NA	GSSPFG00010283001	unknown	ref|XP_012277867.1|:PREDICTED: AP-1 complex subunit gamma-1 isoform X10 [Orussus abietinus](0.0)	0005794:Golgi apparatus[cellular_component];0030131:clathrin adaptor complex[cellular_component];0008565:protein transporter activity[molecular_function];0006886:intracellular protein transport[biological_process];0016192:vesicle-mediated transport[biological_process]
GSSPFG00025795001-RA	transposition	65045	66038	exon	overlap=82.27	coverage=NA	GSSPFG00025795001	unknown	ref|XP_011883832.1|:PREDICTED: uncharacterized protein LOC105570982 [Vollenhovia emeryi](2e-142)	NA
GSSPFG00025829001-RA	transposition	90510	91192	intron	overlap=0.00	coverage=NA	GSSPFG00025829001	unknown	gb|ENN73667.1|:hypothetical protein YQE_09724, partial [Dendroctonus ponderosae](0.0)	NA
GSSPFG00016828001-RA	transposition	128683	129460	exon	overlap=62.37	coverage=NA	GSSPFG00016828001	unknown	No hit	NA
GSSPFG00015501001-RA	transposition	58666	59332	intron	overlap=0.00	coverage=NA	GSSPFG00015501001	unknown	ref|XP_004926006.1|:PREDICTED: fasciclin-3-like [Bombyx mori](0.0)	NA
GSSPFG00014867001.1-RA	transposition	87296	89899	intron	overlap=0.00	coverage=NA	GSSPFG00005682001	unknown	ref|XP_321174.5|:AGAP001888-PA [Anopheles gambiae str. PEST(0.0)	0006486:protein amino acid glycosylation[biological_process];0043229:intracellular organelle[cellular_component];0008424:glycoprotein 6-alpha-L-fucosyltransferase activity[molecular_function];0016020:membrane[cellular_component]
GSSPFG00033137001.1-RA	transposition	75003	79291	exon	overlap=46.84	coverage=NA	GSSPFG00027761001	unknown	ref|XP_004926852.1|:PREDICTED: ras-related protein Rab-18-like [Bombyx mori](2e-35)	0005794:Golgi apparatus[cellular_component];0008152:metabolic process[biological_process];0006913:nucleocytoplasmic transport[biological_process];0001654:eye development[biological_process];0005525:GTP binding[molecular_function];0043009:chordate embryonic development[biological_process];0032482:Rab protein signal transduction[biological_process];0006886:intracellular protein transport[biological…
GSSPFG00027760001-RA	transposition	75003	79291	exon	overlap=100.00	coverage=NA	GSSPFG00027760001	unknown	gb|EZA54533.1|:hypothetical protein X777_05512, partial [Cerapachys biroi](0.0)	NA
GSSPFG00004890001.2-RA	transposition	15074	16599	intron	overlap=0.00	coverage=NA	Juvenil Hormone Binding Protein like	developmental	gb|AEW46914.1|:seminal fluid protein CSSFP066 [Chilo suppressalis](6e-105)	NA
GSSPFG00031432001-RA	transposition	103740	104458	intron	overlap=0.00	coverage=NA	GSSPFG00031432001	unknown	dbj|BAM20321.1|:cuticular protein PpolCPR146, partial [Papilio polytes](2e-89)	0030446:hyphal cell wall[cellular_component];0031505:fungal-type cell wall organization[biological_process]
GSSPFG00033877001.1-RA	transposition	147567	155574	exon	overlap=3.38	coverage=NA	GSSPFG00027468001	unknown	ref|XP_004927661.1|:PREDICTED: fatty acid synthase-like [Bombyx mori](0.0)	0003824:catalytic activity[molecular_function]
GSSPFG00033876001.1-RA	transposition	147567	155574	exon	overlap=27.47	coverage=NA	GSSPFG00027467001	unknown	ref|XP_012254303.1|:PREDICTED: fatty acid synthase-like [Athalia rosae](0.0)	0003824:catalytic activity[molecular_function];0008152:metabolic process[biological_process]
GSSPFG00033876001.1-RA	transposition	155646	156972	exon	overlap=9.60	coverage=NA	GSSPFG00027467001	unknown	ref|XP_012254303.1|:PREDICTED: fatty acid synthase-like [Athalia rosae](0.0)	0003824:catalytic activity[molecular_function];0008152:metabolic process[biological_process]
GSSPFG00033878001.1-RA	transposition	137076	147110	exon	overlap=50.36	coverage=NA	GSSPFG00027469001	unknown	ref|XP_011564065.1|:PREDICTED: fatty acid synthase-like [Plutella xylostella](0.0)	0003824:catalytic activity[molecular_function];0008152:metabolic process[biological_process]
GSSPFG00033877001.1-RA	transposition	137076	147110	exon	overlap=76.31	coverage=NA	GSSPFG00027468001	unknown	ref|XP_004927661.1|:PREDICTED: fatty acid synthase-like [Bombyx mori](0.0)	0003824:catalytic activity[molecular_function]
GSSPFG00005404001-RA	transposition	75398	80178	exon	overlap=99.62	coverage=NA	GSSPFG00005404001	unknown	dbj|BAA92690.1|:pol polyprotein [Bombyx mori](3e-125)	0043170:macromolecule metabolic process[biological_process];0044238:primary metabolic process[biological_process]
GSSPFG00017899001-RA	transposition	135738	136727	intron	overlap=0.00	coverage=NA	GSSPFG00017899001	unknown	gb|ACR15982.2|:serine protease 45 [Mamestra configurata](5e-74)	0008233:peptidase activity[molecular_function]
GSSPFG00035941001.2-RA	transposition	127077	128189	intron	overlap=0.00	coverage=NA	Gustatory receptor 119	Chemosensory	tpg|DAA06390.1|:TPA_inf: gustatory receptor 56 [Bombyx mori](3e-16)	NA
GSSPFG00004286001-RA	transposition	34796	36261	exon	overlap=100.00	coverage=NA	GSSPFG00004286001	unknown	No hit	NA
GSSPFG00029526001-RA	transposition	163377	163967	exon	overlap=100.00	coverage=NA	GSSPFG00029526001	unknown	No hit	NA
GSSPFG00002876001.1-RA	transposition	91149	92179	intron	overlap=0.00	coverage=NA	GSSPFG00033762001	unknown	ref|XP_011557891.1|:PREDICTED: UDP-glucose 4-epimerase-like isoform X2 [Plutella xylostella](0.0)	0006012:galactose metabolic process[biological_process];0003978:UDP-glucose 4-epimerase activity[molecular_function]
GSSPFG00000680001-RA	transposition	339279	340399	intron	overlap=0.00	coverage=NA	GSSPFG00000680001	unknown	ref|XP_011329619.1|:PREDICTED: ubiquitin carboxyl-terminal hydrolase 20 [Cerapachys biroi(0.0)	0006511:ubiquitin-dependent protein catabolic process[biological_process];0008270:zinc ion binding[molecular_function];0065007:biological regulation[biological_process];0004843:ubiquitin-specific protease activity[molecular_function]
GSSPFG00029477001-RA	transposition	41600	42833	exon	overlap=100.00	coverage=NA	GSSPFG00029477001	unknown	No hit	NA
GSSPFG00018488001.1-RA	transposition	136048	136832	exon	overlap=2.68	coverage=NA	GSSPFG00005451001	unknown	ref|XP_012280235.1|:PREDICTED: nose resistant to fluoxetine protein 6-like isoform X1 [Orussus abietinus(0.0)	0008152:metabolic process[biological_process];0016747:transferase activity, transferring acyl groups other than amino-acyl groups[molecular_function]
GSSPFG00018804001.1-RA	duplication	38298	39864	intron	overlap=0.00	coverage=NA	GSSPFG00016073001	unknown	ref|XP_011262056.1|:PREDICTED: uncharacterized protein LOC105254830 [Camponotus floridanus](0.0)	0004180:carboxypeptidase activity[molecular_function]
GSSPFG00010958001-RA	duplication	125	5481	exon	overlap=100.00	coverage=NA	GSSPFG00010958001	unknown	ref|NP_001036828.1|:larval cuticle protein LCP-22 precursor [Bombyx mori(1e-59)	0042302:structural constituent of cuticle[molecular_function]
GSSPFG00004003001.1-RA	duplication	216001	226219	exon	overlap=6.17	coverage=NA	GSSPFG00023447001	unknown	ref|XP_011188411.1|:PREDICTED: trifunctional purine biosynthetic protein adenosine-3 [Bactrocera cucurbitae](0.0)	0005524:ATP binding[molecular_function];0004637:phosphoribosylamine-glycine ligase activity[molecular_function];0032259:methylation[biological_process];0046872:metal ion binding[molecular_function];0005975:carbohydrate metabolic process[biological_process];0004563:beta-N-acetylhexosaminidase activity[molecular_function];0006189:'de novo' IMP biosynthetic process[biological_process];0004644:phosph…
GSSPFG00023454001-RA	duplication	216001	226219	exon	overlap=100.00	coverage=NA	GSSPFG00023454001	unknown	ref|XP_011562723.1|:PREDICTED: CTD nuclear envelope phosphatase 1 homolog [Plutella xylostella](8e-167)	0004721:phosphoprotein phosphatase activity[molecular_function];0006470:protein amino acid dephosphorylation[biological_process]
GSSPFG00000110001-RA	duplication	16172	25802	exon	overlap=100.00	coverage=NA	GSSPFG00000110001	unknown	ref|XP_011562723.1|:PREDICTED: CTD nuclear envelope phosphatase 1 homolog [Plutella xylostella](2e-148)	0004721:phosphoprotein phosphatase activity[molecular_function];0006470:protein amino acid dephosphorylation[biological_process]
GSSPFG00021760001-RA	duplication	2451	3701	exon	overlap=22.03	coverage=NA	GSSPFG00021760001	unknown	ref|XP_011549739.1|:PREDICTED: zinc finger protein Xfin-like [Plutella xylostella](0.0)	NA
GSSPFG00024658001-RA	duplication	7240	52616	exon	overlap=100.00	coverage=NA	GSSPFG00024658001	unknown	ref|XP_004922057.1|:PREDICTED: uncharacterized protein LOC101744346 [Bombyx mori](6e-20)	NA
GSSPFG00024660001-RA	duplication	7240	52616	exon	overlap=100.00	coverage=NA	GSSPFG00024660001	unknown	ref|XP_012215479.1|:PREDICTED: putative nuclease HARBI1 [Linepithema humile](3e-72)	NA
GSSPFG00033150001-RA	duplication	1	869	exon	overlap=94.70	coverage=NA	GSSPFG00033150001	unknown	gb|ABE27189.1|:trehalase [Spodoptera frugiperda](6e-18)	0005993:trehalose catabolic process[biological_process];0070062:extracellular vesicular exosome[cellular_component];0046658:anchored to plasma membrane[cellular_component];0004555:alpha,alpha-trehalase activity[molecular_function];0044245:polysaccharide digestion[biological_process]
GSSPFG00005491001-RA	duplication	121381	121906	intron	overlap=0.00	coverage=NA	GSSPFG00005491001	unknown	ref|XP_004928635.1|:PREDICTED: ras-related protein Rab-9B-like [Bombyx mori](3e-146)	0007264:small GTPase mediated signal transduction[biological_process];0015031:protein transport[biological_process];0005525:GTP binding[molecular_function];0005622:intracellular[cellular_component];0046907:intracellular transport[biological_process]
GSSPFG00032677001-RA	duplication	33876	50954	exon	overlap=91.44	coverage=NA	GSSPFG00032677001	unknown	ref|XP_011550172.1|:PREDICTED: dynein intermediate chain 1, axonemal-like [Plutella xylostella](0.0)	NA
GSSPFG00004421001-RA	duplication	150	13980	exon	overlap=100.00	coverage=NA	GSSPFG00004421001	unknown	ref|XP_011550172.1|:PREDICTED: dynein intermediate chain 1, axonemal-like [Plutella xylostella](8e-180)	NA
GSSPFG00004423001-RA	duplication	150	13980	exon	overlap=100.00	coverage=NA	GSSPFG00004423001	unknown	No hit	NA
GSSPFG00000842001-RA	duplication	114818	115935	exon	overlap=26.60	coverage=NA	GSSPFG00000842001	unknown	ref|XP_011565596.1|:PREDICTED: uncharacterized protein LOC105395340 isoform X1 [Plutella xylostella](1e-30)	NA
GSSPFG00015329001-RA	duplication	676	3142	exon	overlap=87.11	coverage=NA	GSSPFG00015329001	unknown	gb|AIS85928.1|:FAR-like protein VII [Spodoptera exigua](3e-34)	0055114:oxidation reduction[biological_process];0080019:fatty acyl-CoA reductase (alcohol-forming) activity[molecular_function]
GSSPFG00008585001-RA	duplication	3216	5896	exon	overlap=9.72	coverage=NA	GSSPFG00008585001	unknown	ref|XP_002057000.1|:GJ16585 [Drosophila virilis(0.0)	0008045:motor axon guidance[biological_process];0016201:synaptic target inhibition[biological_process]
GSSPFG00026245001-RA	duplication	141344	144024	exon	overlap=9.72	coverage=NA	GSSPFG00026245001	unknown	ref|XP_002057000.1|:GJ16585 [Drosophila virilis(0.0)	0008045:motor axon guidance[biological_process];0016201:synaptic target inhibition[biological_process]
GSSPFG00012674001-RA	duplication	50418	52847	exon	overlap=42.06	coverage=NA	GSSPFG00012674001	unknown	ref|XP_011558841.1|:PREDICTED: EF-hand domain-containing family member C2-like [Plutella xylostella](0.0)	NA
GSSPFG00001872001-RA	duplication	63546	66118	exon	overlap=15.64	coverage=NA	GSSPFG00001872001	unknown	ref|XP_004924240.1|:PREDICTED: beta-hexosaminidase subunit beta-like [Bombyx mori](0.0)	0005975:carbohydrate metabolic process[biological_process];0004563:beta-N-acetylhexosaminidase activity[molecular_function]
GSSPFG00026941001-RA	duplication	128500	129147	exon	overlap=2.04	coverage=NA	GSSPFG00026941001	unknown	ref|XP_008206675.1|:PREDICTED: dynein heavy chain 10, axonemal isoform X1 [Nasonia vitripennis(0.0)	0007018:microtubule-based movement[biological_process];0005524:ATP binding[molecular_function];0008152:metabolic process[biological_process];0030286:dynein complex[cellular_component];0016887:ATPase activity[molecular_function];0003777:microtubule motor activity[molecular_function]
GSSPFG00033865001.1-RA	duplication	45921	49868	exon	overlap=57.16	coverage=NA	GSSPFG00032976001	unknown	ref|XP_004922790.1|:PREDICTED: ectonucleoside triphosphate diphosphohydrolase 5-like [Bombyx mori](1e-154)	0017110:nucleoside-diphosphatase activity[molecular_function]
GSSPFG00004458001-RA	duplication	87537	97193	exon	overlap=100.00	coverage=NA	GSSPFG00004458001	unknown	No hit	NA
GSSPFG00009998001-RA	duplication	114	7529	exon	overlap=100.00	coverage=NA	GSSPFG00009998001	unknown	No hit	NA
GSSPFG00005387001.1-RA	duplication	37904	39694	exon	overlap=10.20	coverage=NA	GSSPFG00005387001	unknown	ref|XP_011565065.1|:PREDICTED: gem-associated protein 5-like [Plutella xylostella](0.0)	NA
GSSPFG00024804001-RA	duplication	5623	6875	intron	overlap=0.00	coverage=NA	GSSPFG00024804001	unknown	ref|XP_011556492.1|:PREDICTED: low-density lipoprotein receptor-related protein 2 [Plutella xylostella](8e-42)	0016021:integral to membrane[cellular_component];0005509:calcium ion binding[molecular_function]
GSSPFG00005455001-RA	duplication	31993	35693	intron	overlap=0.00	coverage=NA	GSSPFG00005455001	unknown	ref|XP_004927145.1|:PREDICTED: protein takeout-like isoform X1 [Bombyx mori(4e-101)	NA
GSSPFG00020742001-RA	duplication	1	643	exon	overlap=5.69	coverage=NA	GSSPFG00020742001	unknown	ref|XP_011555003.1|:PREDICTED: alpha-(1,3)-fucosyltransferase C-like [Plutella xylostella](1e-85)	0016740:transferase activity[molecular_function];0016020:membrane[cellular_component]
GSSPFG00020743001-RA	duplication	1983	2625	exon	overlap=6.36	coverage=NA	GSSPFG00020743001	unknown	ref|XP_011555003.1|:PREDICTED: alpha-(1,3)-fucosyltransferase C-like [Plutella xylostella](8e-86)	0016740:transferase activity[molecular_function];0016020:membrane[cellular_component]
GSSPFG00031449001-RA	duplication	1	14424	exon	overlap=100.00	coverage=NA	GSSPFG00031449001	unknown	ref|XP_004922953.1|:PREDICTED: aminopeptidase N-like [Bombyx mori](2e-74)	0008270:zinc ion binding[molecular_function];0006508:proteolysis[biological_process];0008237:metallopeptidase activity[molecular_function]
GSSPFG00031450001-RA	duplication	1	14424	exon	overlap=100.00	coverage=NA	GSSPFG00031450001	unknown	ref|XP_004922953.1|:PREDICTED: aminopeptidase N-like [Bombyx mori](3e-108)	0008270:zinc ion binding[molecular_function];0006508:proteolysis[biological_process];0008237:metallopeptidase activity[molecular_function]
GSSPFG00012282001-RA	duplication	1	14438	exon	overlap=70.53	coverage=NA	GSSPFG00012282001	unknown	ref|XP_011135533.1|:PREDICTED: aminopeptidase N [Harpegnathos saltator](0.0)	0008270:zinc ion binding[molecular_function];0006508:proteolysis[biological_process];0008237:metallopeptidase activity[molecular_function]
GSSPFG00028640001-RA	duplication	139733	184806	exon	overlap=100.00	coverage=NA	GSSPFG00028640001	unknown	ref|XP_004926325.1|:PREDICTED: graves disease carrier protein-like [Bombyx mori](1e-53)	0016021:integral to membrane[cellular_component];0005267:potassium channel activity[molecular_function];0005743:mitochondrial inner membrane[cellular_component]
GSSPFG00028641001-RA	duplication	139733	184806	exon	overlap=100.00	coverage=NA	GSSPFG00028641001	unknown	ref|XP_004926325.1|:PREDICTED: graves disease carrier protein-like [Bombyx mori](3e-100)	0016021:integral to membrane[cellular_component];0055085:transmembrane transport[biological_process];0005743:mitochondrial inner membrane[cellular_component]
GSSPFG00028642001-RA	duplication	139733	184806	exon	overlap=100.00	coverage=NA	GSSPFG00028642001	unknown	No hit	NA
GSSPFG00028643001-RA	duplication	139733	184806	exon	overlap=100.00	coverage=NA	GSSPFG00028643001	unknown	gb|AGK93074.1|:serine/threonine-protein phosphatase 2A catalytic subunit [Plutella xylostella](0.0)	0004721:phosphoprotein phosphatase activity[molecular_function];0006470:protein amino acid dephosphorylation[biological_process]
GSSPFG00025389001-RA	duplication	46733	88546	exon	overlap=70.53	coverage=NA	GSSPFG00025389001	unknown	ref|XP_002426726.1|:serine/threonine-protein phosphatase PP-V, putative [Pediculus humanus corporis(0.0)	0004721:phosphoprotein phosphatase activity[molecular_function];0006470:protein amino acid dephosphorylation[biological_process]
GSSPFG00025391001-RA	duplication	46733	88546	exon	overlap=100.00	coverage=NA	GSSPFG00025391001	unknown	No hit	NA
GSSPFG00025392001-RA	duplication	46733	88546	exon	overlap=100.00	coverage=NA	GSSPFG00025392001	unknown	ref|XP_004926325.1|:PREDICTED: graves disease carrier protein-like [Bombyx mori](9e-143)	0016021:integral to membrane[cellular_component];0055085:transmembrane transport[biological_process];0005743:mitochondrial inner membrane[cellular_component]
GSSPFG00025393001-RA	duplication	46733	88546	exon	overlap=100.00	coverage=NA	GSSPFG00025393001	unknown	ref|XP_004926325.1|:PREDICTED: graves disease carrier protein-like [Bombyx mori](2e-53)	0016021:integral to membrane[cellular_component];0005267:potassium channel activity[molecular_function];0005743:mitochondrial inner membrane[cellular_component]
GSSPFG00000633001-RA	duplication	9298	13957	exon	overlap=16.05	coverage=NA	GSSPFG00000633001	unknown	ref|XP_974118.3|:PREDICTED: protein king tubby [Tribolium castaneum(0.0)	NA
GSSPFG00027719001-RA	duplication	45609	50418	exon	overlap=29.80	coverage=NA	GSSPFG00027719001	unknown	ref|XP_974118.3|:PREDICTED: protein king tubby [Tribolium castaneum(0.0)	NA
GSSPFG00035436001.2-RA	duplication	67	903	exon	overlap=60.78	coverage=NA	Dicer2	PIWI/ARGONAUTE	gb|AHC98017.1|:dicer 2 [Spodoptera litura](1e-50)	0005524:ATP binding[molecular_function];0003723:RNA binding[molecular_function];0006396:RNA processing[biological_process];0003677:DNA binding[molecular_function];0016075:rRNA catabolic process[biological_process];0004525:ribonuclease III activity[molecular_function]
GSSPFG00023230001-RA	duplication	81321	87783	exon	overlap=83.19	coverage=NA	GSSPFG00023230001	unknown	ref|XP_004925386.1|:PREDICTED: uncharacterized protein LOC101736316 [Bombyx mori](7e-140)	NA
GSSPFG00023229001-RA	duplication	81321	87783	exon	overlap=100.00	coverage=NA	GSSPFG00023229001	unknown	No hit	NA
GSSPFG00023228001-RA	duplication	81321	87783	exon	overlap=66.04	coverage=NA	GSSPFG00023228001	unknown	ref|XP_011558086.1|:PREDICTED: LOW QUALITY PROTEIN: uncharacterized protein LOC105388804 [Plutella xylostella](2e-80)	NA
GSSPFG00008214001-RA	duplication	1	5184	exon	overlap=100.00	coverage=NA	GSSPFG00008214001	unknown	ref|XP_004925386.1|:PREDICTED: uncharacterized protein LOC101736316 [Bombyx mori](9e-133)	NA
GSSPFG00010157001.3-RA	duplication	1870	2671	exon	overlap=53.54	coverage=NA	Calcium-dependent lectin	Immunity	gb|AFI47453.1|:C-type lectin 8, partial [Helicoverpa armigera](5e-65)	NA
GSSPFG00003715001-RA	duplication	133482	134689	intron	overlap=0.00	coverage=NA	GSSPFG00003715001	unknown	ref|XP_004923605.1|:PREDICTED: uncharacterized protein LOC101737983 [Bombyx mori](0.0)	0005634:nucleus[cellular_component]
GSSPFG00029890001-RA	duplication	484378	488515	exon	overlap=19.57	coverage=NA	GSSPFG00029890001	unknown	ref|XP_011563075.1|:PREDICTED: tryptase gamma-like [Plutella xylostella](2e-53)	NA
GSSPFG00024444001-RA	duplication	30095	64167	exon	overlap=27.37	coverage=NA	GSSPFG00024444001	unknown	No hit	NA
GSSPFG00022313001-RA	duplication	180564	214544	exon	overlap=100.00	coverage=NA	GSSPFG00022313001	unknown	No hit	NA
GSSPFG00022314001-RA	duplication	180564	214544	exon	overlap=27.20	coverage=NA	GSSPFG00022314001	unknown	No hit	NA
GSSPFG00006389001-RA	duplication	24388	25622	intron	overlap=0.00	coverage=NA	GSSPFG00006389001	unknown	ref|XP_011563853.1|:PREDICTED: uncharacterized protein LOC105393750 [Plutella xylostella](3e-80)	NA
GSSPFG00008317001-RA	duplication	5724	6241	exon	overlap=7.41	coverage=NA	GSSPFG00008317001	unknown	ref|XP_004925597.1|:PREDICTED: E3 ubiquitin-protein ligase TRIM9-like [Bombyx mori](0.0)	0008270:zinc ion binding[molecular_function];0005622:intracellular[cellular_component]
GSSPFG00006788001-RA	duplication	5086	7805	exon	overlap=63.64	coverage=NA	GSSPFG00006788001	unknown	ref|NP_001259918.1|:Sec24CD ortholog, isoform C [Drosophila melanogaster(2e-14)	0090110:cargo loading into COPII-coated vesicle[biological_process];0040003:chitin-based cuticle development[biological_process];0003331:positive regulation of extracellular matrix constituent secretion[biological_process];0030011:maintenance of cell polarity[biological_process];0008360:regulation of cell shape[biological_process];0007030:Golgi organization[biological_process];0008270:zinc ion bi…
GSSPFG00019640001-RA	duplication	86508	89227	exon	overlap=10.34	coverage=NA	GSSPFG00019640001	unknown	gb|ENN78393.1|:hypothetical protein YQE_05193, partial [Dendroctonus ponderosae](1e-34)	0015031:protein transport[biological_process];0046907:intracellular transport[biological_process]
GSSPFG00019639001-RA	duplication	81038	83763	exon	overlap=3.17	coverage=NA	GSSPFG00019639001	unknown	ref|XP_012287232.1|:PREDICTED: protein transport protein Sec24C isoform X1 [Orussus abietinus](0.0)	0015031:protein transport[biological_process];0046907:intracellular transport[biological_process]
GSSPFG00019640001-RA	duplication	81038	83763	exon	overlap=40.90	coverage=NA	GSSPFG00019640001	unknown	gb|ENN78393.1|:hypothetical protein YQE_05193, partial [Dendroctonus ponderosae](1e-34)	0015031:protein transport[biological_process];0046907:intracellular transport[biological_process]
GSSPFG00014558001-RA	duplication	1597	2260	exon	overlap=6.22	coverage=NA	GSSPFG00014558001	unknown	dbj|BAD86656.1|:reverse transcriptase [Bombyx mori](5e-83)	NA
GSSPFG00013618001-RA	duplication	36088	37505	exon	overlap=0.52	coverage=NA	GSSPFG00013618001	unknown	ref|XP_002065625.1|:GK14571 [Drosophila willistoni(0.0)	NA
GSSPFG00012245001-RA	duplication	570	2962	exon	overlap=100.00	coverage=NA	GSSPFG00012245001	unknown	gb|EHJ71663.1|:beta-glucosidase precursor [Danaus plexippus](2e-95)	0004553:hydrolase activity, hydrolyzing O-glycosyl compounds[molecular_function];0005975:carbohydrate metabolic process[biological_process]
GSSPFG00023788001-RA	duplication	22525	24018	exon	overlap=4.54	coverage=NA	GSSPFG00023788001	unknown	ref|XP_004924143.1|:PREDICTED: POU domain, class 6, transcription factor 2-like [Bombyx mori](2e-157)	0006355:regulation of transcription, DNA-dependent[biological_process];0003700:transcription factor activity[molecular_function];0003677:DNA binding[molecular_function];0005634:nucleus[cellular_component]
GSSPFG00014911001-RA	duplication	68609	69523	intron	overlap=0.00	coverage=NA	GSSPFG00014911001	unknown	ref|XP_004927985.1|:PREDICTED: proton-coupled amino acid transporter 4-like [Bombyx mori](0.0)	0016021:integral to membrane[cellular_component];0003333:amino acid transmembrane transport[biological_process];0015171:amino acid transmembrane transporter activity[molecular_function]
GSSPFG00027401001-RA	duplication	5	5259	exon	overlap=100.00	coverage=NA	GSSPFG00027401001	unknown	ref|XP_011564417.1|:PREDICTED: Usher syndrome type-1G protein homolog isoform X1 [Plutella xylostella(0.0)	NA
GSSPFG00032861001-RA	duplication	121902	122613	exon	overlap=11.95	coverage=NA	GSSPFG00032861001	unknown	ref|XP_004932236.1|:PREDICTED: uncharacterized protein LOC101739235 [Bombyx mori](4e-17)	NA
GSSPFG00009297001-RA	duplication	253659	254308	exon	overlap=13.23	coverage=NA	GSSPFG00009297001	unknown	ref|XP_011568794.1|:PREDICTED: uncharacterized protein LOC105398399 [Plutella xylostella](2e-51)	NA
GSSPFG00017051001-RA	duplication	11159	12820	intron	overlap=0.00	coverage=NA	GSSPFG00017051001	unknown	ref|XP_004933345.1|:PREDICTED: synaptic vesicle glycoprotein 2C-like [Bombyx mori](1e-74)	0016021:integral to membrane[cellular_component];0022857:transmembrane transporter activity[molecular_function];0055085:transmembrane transport[biological_process]
GSSPFG00000576001-RA	duplication	52961	54576	exon	overlap=9.25	coverage=NA	GSSPFG00000576001	unknown	ref|XP_004923630.1|:PREDICTED: mucin-17-like [Bombyx mori](0.0)	NA
GSSPFG00033699001-RA	duplication	31513	49465	exon	overlap=100.00	coverage=NA	GSSPFG00033699001	unknown	ref|XP_004924476.1|:PREDICTED: uncharacterized protein LOC101739297 [Bombyx mori](1e-86)	NA
GSSPFG00033700001.2-RA	duplication	31513	49465	exon	overlap=11.10	coverage=NA	Spodoptera frugiperda Neuroligin 1	esterases	ref|XP_011867355.1|:PREDICTED: uncharacterized protein LOC105561728 isoform X1 [Vollenhovia emeryi](0.0)	NA
GSSPFG00009464001-RA	duplication	11972	29752	exon	overlap=100.00	coverage=NA	GSSPFG00009464001	unknown	ref|XP_004924476.1|:PREDICTED: uncharacterized protein LOC101739297 [Bombyx mori](4e-85)	NA
GSSPFG00031233001-RA	duplication	29638	30740	exon	overlap=21.92	coverage=NA	GSSPFG00031233001	unknown	ref|XP_004926584.1|:PREDICTED: uncharacterized protein LOC101737725 [Bombyx mori](0.0)	NA
GSSPFG00009981001-RA	duplication	47610	50479	intron	overlap=0.00	coverage=NA	GSSPFG00009981001	unknown	ref|XP_011549560.1|:PREDICTED: solute carrier family 2, facilitated glucose transporter member 5-like isoform X4 [Plutella xylostella](1e-50)	0016021:integral to membrane[cellular_component];0055085:transmembrane transport[biological_process];0022891:substrate-specific transmembrane transporter activity[molecular_function]
GSSPFG00004969001-RA	duplication	20931	23672	exon	overlap=100.00	coverage=NA	GSSPFG00004969001	unknown	ref|XP_004923475.1|:PREDICTED: multiple C2 and transmembrane domain-containing protein 1-like [Bombyx mori](7e-23)	NA
GSSPFG00031634001-RA	duplication	40	3612	exon	overlap=100.00	coverage=NA	GSSPFG00031634001	unknown	ref|XP_004923475.1|:PREDICTED: multiple C2 and transmembrane domain-containing protein 1-like [Bombyx mori](7e-23)	NA
GSSPFG00031566001-RA	duplication	80659	129460	exon	overlap=100.00	coverage=NA	GSSPFG00031566001	unknown	ref|XP_011339629.1|:PREDICTED: eukaryotic translation initiation factor 3 subunit H [Cerapachys biroi(0.0)	0003743:translation initiation factor activity[molecular_function];0033290:eukaryotic 48S preinitiation complex[cellular_component];0001731:formation of translation preinitiation complex[biological_process];0005852:eukaryotic translation initiation factor 3 complex[cellular_component];0016282:eukaryotic 43S preinitiation complex[cellular_component]
GSSPFG00031567001-RA	duplication	80659	129460	exon	overlap=100.00	coverage=NA	GSSPFG00031567001	unknown	ref|XP_003397996.2|:PREDICTED: LOW QUALITY PROTEIN: alsin [Bombus terrestris](0.0)	NA
GSSPFG00031571001-RA	duplication	80659	129460	exon	overlap=48.20	coverage=NA	GSSPFG00031571001	unknown	ref|XP_004929197.1|:PREDICTED: carboxy-terminal domain RNA polymerase II polypeptide A small phosphatase 1-like isoform X1 [Bombyx mori(2e-180)	0016791:phosphatase activity[molecular_function];0006470:protein amino acid dephosphorylation[biological_process]
GSSPFG00021128001-RA	duplication	85964	130428	exon	overlap=100.00	coverage=NA	GSSPFG00021128001	unknown	ref|XP_011339629.1|:PREDICTED: eukaryotic translation initiation factor 3 subunit H [Cerapachys biroi(0.0)	0003743:translation initiation factor activity[molecular_function];0033290:eukaryotic 48S preinitiation complex[cellular_component];0001731:formation of translation preinitiation complex[biological_process];0005852:eukaryotic translation initiation factor 3 complex[cellular_component];0016282:eukaryotic 43S preinitiation complex[cellular_component]
GSSPFG00021129001-RA	duplication	85964	130428	exon	overlap=100.00	coverage=NA	GSSPFG00021129001	unknown	gb|EFN76628.1|:Alsin [Harpegnathos saltator](0.0)	NA
GSSPFG00021134001-RA	duplication	85964	130428	exon	overlap=48.20	coverage=NA	GSSPFG00021134001	unknown	ref|XP_004929197.1|:PREDICTED: carboxy-terminal domain RNA polymerase II polypeptide A small phosphatase 1-like isoform X1 [Bombyx mori(8e-180)	0016791:phosphatase activity[molecular_function];0006470:protein amino acid dephosphorylation[biological_process]
GSSPFG00032177001.3-RB	duplication	85807	97838	intron	overlap=0.00	coverage=NA	filamin-A	Other	ref|XP_012142400.1|:PREDICTED: filamin-A isoform X3 [Megachile rotundata](0.0)	0051015:actin filament binding[molecular_function];0008152:metabolic process[biological_process];0016787:hydrolase activity[molecular_function]
GSSPFG00032177001.3-RC	duplication	85807	97838	intron	overlap=0.00	coverage=NA	filamin-A	Other	ref|XP_012142400.1|:PREDICTED: filamin-A isoform X3 [Megachile rotundata](0.0)	0051015:actin filament binding[molecular_function];0008152:metabolic process[biological_process];0016787:hydrolase activity[molecular_function]
GSSPFG00032177001.3-RA	duplication	85807	97838	intron	overlap=0.00	coverage=NA	filamin-A	Other	ref|XP_012142400.1|:PREDICTED: filamin-A isoform X3 [Megachile rotundata](0.0)	0051015:actin filament binding[molecular_function];0008152:metabolic process[biological_process];0016787:hydrolase activity[molecular_function]
GSSPFG00032177001.3-RD	duplication	85807	97838	intron	overlap=0.00	coverage=NA	filamin-A	Other	ref|XP_008199787.1|:PREDICTED: filamin-A isoform X1 [Tribolium castaneum](0.0)	0051015:actin filament binding[molecular_function];0008152:metabolic process[biological_process];0016787:hydrolase activity[molecular_function]
GSSPFG00010600001-RA	duplication	17621	26405	exon	overlap=49.00	coverage=NA	GSSPFG00010600001	unknown	ref|XP_004933483.1|:PREDICTED: angiogenic factor with G patch and FHA domains 1-like [Bombyx mori](0.0)	0005488:binding[molecular_function]
GSSPFG00002444001.3-RA	duplication	124386	160970	exon	overlap=74.81	coverage=NA	carboxylesterase 28	esterases	gb|ADD97148.1|:carboxylesterase [Helicoverpa armigera](0.0)	0008152:metabolic process[biological_process];0016787:hydrolase activity[molecular_function]
GSSPFG00002442001.4-RA	duplication	124386	160970	exon	overlap=100.00	coverage=NA	carboxylesterase 28	esterases	gb|ADD97148.1|:carboxylesterase [Helicoverpa armigera](0.0)	0008152:metabolic process[biological_process];0016787:hydrolase activity[molecular_function]
GSSPFG00002441001.4-RA	duplication	124386	160970	exon	overlap=100.00	coverage=NA	carboxylesterase T	esterases	gb|ADE05553.1|:carboxylesterase [Helicoverpa armigera](0.0)	NA
GSSPFG00035127001.2-RA	duplication	124386	160970	exon	overlap=100.00	coverage=NA	carboxylesterase AAAC	esterases	gb|ADJ96632.1|:carboxylesterase [Helicoverpa armigera](0.0)	NA
GSSPFG00002440001.2-RA	duplication	124386	160970	exon	overlap=100.00	coverage=NA	carboxylesterase 001o	esterases	gb|AFH40334.1|:carboxylesterase [Helicoverpa armigera](3e-172)	NA
GSSPFG00035130001.2-RA	duplication	124386	160970	exon	overlap=100.00	coverage=NA	carboxylesterase 001n	esterases	gb|AGJ94046.1|:antennal esterase CXE4 [Spodoptera exigua](0.0)	NA
GSSPFG00035132001.2-RA	duplication	124386	160970	exon	overlap=100.00	coverage=NA	carboxylesterase 001f	esterases	gb|ADF43459.1|:carboxyl/choline esterase CCE001c [Helicoverpa armigera](0.0)	NA
GSSPFG00023347001.5-RA	duplication	124386	160970	exon	overlap=100.00	coverage=NA	carboxylesterase 001b	esterases	gb|ADE05555.1|:carboxylesterase [Helicoverpa armigera](0.0)	NA
GSSPFG00021089001.2-RA	duplication	2471	34615	exon	overlap=100.00	coverage=NA	carboxylesterase 28	esterases	gb|ADD97135.1|:carboxylesterase [Helicoverpa armigera](0.0)	0008152:metabolic process[biological_process];0016787:hydrolase activity[molecular_function]
GSSPFG00021091001.3-RA	duplication	2471	34615	exon	overlap=100.00	coverage=NA	carboxylesterase 001i	esterases	gb|ADE05557.1|:carboxylesterase [Helicoverpa armigera](0.0)	NA
GSSPFG00035314001.3-RA	duplication	2471	34615	exon	overlap=100.00	coverage=NA	carboxylesterase 001p	esterases	gb|ADJ96632.1|:carboxylesterase [Helicoverpa armigera](0.0)	NA
GSSPFG00035313001.4-RA	duplication	2471	34615	exon	overlap=100.00	coverage=NA	carboxylesterase 001o	esterases	gb|AFH40334.1|:carboxylesterase [Helicoverpa armigera](6e-171)	NA
GSSPFG00021092001.4-RA	duplication	2471	34615	exon	overlap=100.00	coverage=NA	carboxylesterase 001n	esterases	gb|ADE05556.1|:carboxylesterase [Helicoverpa armigera](0.0)	NA
GSSPFG00021093001.4-RA	duplication	2471	34615	exon	overlap=100.00	coverage=NA	carboxylesterase 001f	esterases	gb|ACV60231.1|:antennal esterase CXE4 [Spodoptera littoralis](0.0)	NA
GSSPFG00021094001.3-RA	duplication	2471	34615	exon	overlap=100.00	coverage=NA	carboxylesterase 001b	esterases	gb|ADD97152.1|:carboxylesterase [Helicoverpa armigera](0.0)	NA
GSSPFG00020793001-RA	duplication	150315	151599	exon	overlap=23.93	coverage=NA	GSSPFG00020793001	unknown	ref|XP_012284102.1|:PREDICTED: cytohesin-1 isoform X2 [Orussus abietinus](0.0)	0032012:regulation of ARF protein signal transduction[biological_process];0043547:positive regulation of GTPase activity[biological_process];0005086:ARF guanyl-nucleotide exchange factor activity[molecular_function]
GSSPFG00000696001-RA	duplication	43588	46983	exon	overlap=62.78	coverage=NA	GSSPFG00000696001	unknown	ref|XP_004930658.1|:PREDICTED: uncharacterized protein LOC101743370 [Bombyx mori](8e-34)	NA
GSSPFG00007034001-RA	duplication	3546	4202	exon	overlap=16.62	coverage=NA	GSSPFG00007034001	unknown	ref|XP_011552958.1|:PREDICTED: tudor domain-containing protein 1 [Plutella xylostella](0.0)	NA
GSSPFG00000696001-RA	duplication	43308	44265	exon	overlap=75.95	coverage=NA	GSSPFG00000696001	unknown	ref|XP_004930658.1|:PREDICTED: uncharacterized protein LOC101743370 [Bombyx mori](8e-34)	NA
GSSPFG00034341001-RA	duplication	8208	9287	exon	overlap=19.45	coverage=NA	GSSPFG00034341001	unknown	ref|XP_008548159.1|:PREDICTED: glucose dehydrogenase [FAD, quinone(0.0)	0055114:oxidation reduction[biological_process];0016614:oxidoreductase activity, acting on CH-OH group of donors[molecular_function];0050660:FAD binding[molecular_function]
GSSPFG00008633001-RA	duplication	23	1436	exon	overlap=100.00	coverage=NA	GSSPFG00008633001	unknown	ref|XP_004930848.1|:PREDICTED: P protein-like [Bombyx mori](5e-19)	0016021:integral to membrane[cellular_component];0055085:transmembrane transport[biological_process]
GSSPFG00024424001-RA	duplication	72689	73979	exon	overlap=27.86	coverage=NA	GSSPFG00024424001	unknown	ref|XP_004925381.1|:PREDICTED: uncharacterized protein LOC101735373 [Bombyx mori](5e-134)	NA
GSSPFG00025051001-RA	duplication	218752	229687	exon	overlap=100.00	coverage=NA	GSSPFG00025051001	unknown	No hit	NA
GSSPFG00020461001-RA	duplication	30856	42763	exon	overlap=100.00	coverage=NA	GSSPFG00020461001	unknown	No hit	NA
GSSPFG00010191001-RA	duplication	3213	12964	exon	overlap=100.00	coverage=NA	GSSPFG00010191001	unknown	No hit	NA
GSSPFG00027241001-RA	duplication	429842	430737	intron	overlap=0.00	coverage=NA	GSSPFG00027241001	unknown	gb|EHJ79060.1|:putative ras-related protein Rab [Danaus plexippus](4e-131)	0004767:sphingomyelin phosphodiesterase activity[molecular_function];0008152:metabolic process[biological_process];0007264:small GTPase mediated signal transduction[biological_process];0006913:nucleocytoplasmic transport[biological_process];0005525:GTP binding[molecular_function];0005622:intracellular[cellular_component];0006886:intracellular protein transport[biological_process];0016020:membrane…
GSSPFG00009981001-RA	duplication	50480	52628	intron	overlap=0.00	coverage=NA	GSSPFG00009981001	unknown	ref|XP_011549560.1|:PREDICTED: solute carrier family 2, facilitated glucose transporter member 5-like isoform X4 [Plutella xylostella](1e-50)	0016021:integral to membrane[cellular_component];0055085:transmembrane transport[biological_process];0022891:substrate-specific transmembrane transporter activity[molecular_function]
GSSPFG00017186001-RA	duplication	34062	36045	exon	overlap=38.88	coverage=NA	GSSPFG00017186001	unknown	gb|EHJ78456.1|:putative threonine dehydratase catabolic [Danaus plexippus](6e-171)	NA
GSSPFG00026293001-RA	duplication	14330	14849	exon	overlap=5.77	coverage=NA	GSSPFG00026293001	unknown	ref|XP_011214323.1|:PREDICTED: nucleoporin NUP188 homolog [Bactrocera dorsalis](0.0)	0035023:regulation of Rho protein signal transduction[biological_process];0005622:intracellular[cellular_component];0005089:Rho guanyl-nucleotide exchange factor activity[molecular_function];0043547:positive regulation of GTPase activity[biological_process]
GSSPFG00008993001-RA	duplication	227027	236002	exon	overlap=93.53	coverage=NA	GSSPFG00008993001	unknown	ref|XP_011562968.1|:PREDICTED: putative inorganic phosphate cotransporter [Plutella xylostella](0.0)	NA
GSSPFG00015366001-RA	duplication	10885	13518	intron	overlap=0.00	coverage=NA	GSSPFG00015366001	unknown	dbj|BAM19692.1|:unknown unsecreted protein [Papilio xuthus](2e-68)	NA
GSSPFG00020578001-RA	duplication	254	4213	exon	overlap=42.64	coverage=NA	GSSPFG00020578001	unknown	ref|XP_012151377.1|:PREDICTED: proteasome-associated protein ECM29 homolog isoform X2 [Megachile rotundata](0.0)	NA
GSSPFG00010025001.1-RA	duplication	33554	35027	exon	overlap=2.64	coverage=NA	GSSPFG00006093001	unknown	ref|XP_011553164.1|:PREDICTED: endoplasmic reticulum metallopeptidase 1-like [Plutella xylostella](0.0)	NA
GSSPFG00007579001-RA	duplication	5987	13861	exon	overlap=100.00	coverage=NA	GSSPFG00007579001	unknown	gb|EHJ63494.1|:fibulin 1 [Danaus plexippus](4e-23)	NA
GSSPFG00007580001-RA	duplication	5987	13861	exon	overlap=79.03	coverage=NA	GSSPFG00007580001	unknown	ref|XP_004926873.1|:PREDICTED: uncharacterized protein LOC101739962 [Bombyx mori](9e-69)	0005509:calcium ion binding[molecular_function]
GSSPFG00002987001-RA	duplication	77853	85543	exon	overlap=45.02	coverage=NA	GSSPFG00002987001	unknown	ref|XP_011552040.1|:PREDICTED: fibulin-1-like isoform X1 [Plutella xylostella](0.0)	0005488:binding[molecular_function]
GSSPFG00028583001-RA	duplication	1	7267	exon	overlap=99.82	coverage=NA	GSSPFG00028583001	unknown	ref|XP_004926873.1|:PREDICTED: uncharacterized protein LOC101739962 [Bombyx mori](6e-33)	NA
GSSPFG00015077001-RA	duplication	24505	55180	exon	overlap=100.00	coverage=NA	GSSPFG00015077001	unknown	No hit	NA
GSSPFG00015078001-RA	duplication	24505	55180	exon	overlap=100.00	coverage=NA	GSSPFG00015078001	unknown	ref|XP_011569041.1|:PREDICTED: segmentation protein cap'n'collar-like [Plutella xylostella](7e-138)	NA
GSSPFG00009573001-RA	duplication	36649	60414	exon	overlap=100.00	coverage=NA	GSSPFG00009573001	unknown	gb|AER37577.1|:CncC [Plutella xylostella](4e-45)	0006355:regulation of transcription, DNA-dependent[biological_process];0043565:sequence-specific DNA binding[molecular_function];0003700:transcription factor activity[molecular_function];0005634:nucleus[cellular_component]
GSSPFG00009574001-RA	duplication	36649	60414	exon	overlap=100.00	coverage=NA	GSSPFG00009574001	unknown	ref|XP_011569041.1|:PREDICTED: segmentation protein cap'n'collar-like [Plutella xylostella](1e-142)	NA
GSSPFG00034231001-RA	duplication	201	14840	exon	overlap=19.82	coverage=NA	GSSPFG00034231001	unknown	gb|KFB42494.1|:hypothetical protein ZHAS_00010200 [Anopheles sinensis](0.0)	0016805:dipeptidase activity[molecular_function];0006508:proteolysis[biological_process];0034701:tripeptidase activity[molecular_function];0008237:metallopeptidase activity[molecular_function];0004180:carboxypeptidase activity[molecular_function]
GSSPFG00009598001-RA	duplication	1	10935	exon	overlap=100.00	coverage=NA	GSSPFG00009598001	unknown	No hit	NA
GSSPFG00004073001.1-RA	duplication	106261	108311	exon	overlap=23.61	coverage=NA	GSSPFG00005220001	unknown	ref|XP_011548992.1|:PREDICTED: uncharacterized protein LOC105381050 [Plutella xylostella](0.0)	0033180:proton-transporting V-type ATPase, V1 domain[cellular_component];0046961:proton-transporting ATPase activity, rotational mechanism[molecular_function];0015991:ATP hydrolysis coupled proton transport[biological_process];0046933:hydrogen ion transporting ATP synthase activity, rotational mechanism[molecular_function]
GSSPFG00022042001-RA	duplication	3482	4581	intron	overlap=0.00	coverage=NA	GSSPFG00022042001	unknown	ref|XP_004921823.1|:PREDICTED: protein pellino-like [Bombyx mori](3e-70)	0045751:negative regulation of Toll signaling pathway[biological_process];0005737:cytoplasm[cellular_component];0006952:defense response[biological_process];0019207:kinase regulator activity[molecular_function];0042325:regulation of phosphorylation[biological_process];0005886:plasma membrane[cellular_component];0008348:negative regulation of antimicrobial humoral response[biological_process]
GSSPFG00017255001.4-RA	duplication	31668	32213	exon	overlap=6.58	coverage=NA	CYP6AE69PARTIAL	P450	gb|AID54887.1|:cytochrome P450 CYP6AE11 [Helicoverpa armigera](0.0)	0055114:oxidation reduction[biological_process];0020037:heme binding[molecular_function];0005506:iron ion binding[molecular_function];0004497:monooxygenase activity[molecular_function];0016705:oxidoreductase activity, acting on paired donors, with incorporation or reduction of molecular oxygen[molecular_function]
GSSPFG00017256001.2-RA	duplication	31668	32213	exon	overlap=7.69	coverage=NA	CYP6AE70PARTIAL	P450	gb|ABI84381.1|:gossypol-induced cytochrome P450 [Helicoverpa armigera(0.0)	0055114:oxidation reduction[biological_process];0020037:heme binding[molecular_function];0005506:iron ion binding[molecular_function];0004497:monooxygenase activity[molecular_function];0016705:oxidoreductase activity, acting on paired donors, with incorporation or reduction of molecular oxygen[molecular_function]
GSSPFG00000960001.1-RA	duplication	18818	21934	exon	overlap=5.22	coverage=NA	CYP4G108	unknown	gb|ACZ97414.1|:cytochrome P450 CYP4G48 [Zygaena filipendulae](0.0)	0055114:oxidation reduction[biological_process];0020037:heme binding[molecular_function];0005506:iron ion binding[molecular_function];0004497:monooxygenase activity[molecular_function];0016705:oxidoreductase activity, acting on paired donors, with incorporation or reduction of molecular oxygen[molecular_function]
GSSPFG00017613001.3-RA	duplication	18818	21934	exon	overlap=5.41	coverage=NA	CYP4G108	P450	No hit	NA
GSSPFG00011936001-RA	duplication	27652	30601	exon	overlap=100.00	coverage=NA	GSSPFG00011936001	unknown	No hit	NA
GSSPFG00000171001-RA	duplication	69992	94528	exon	overlap=100.00	coverage=NA	GSSPFG00000171001	unknown	No hit	NA
GSSPFG00000172001-RA	duplication	69992	94528	exon	overlap=100.00	coverage=NA	GSSPFG00000172001	unknown	gb|EHJ74695.1|:cuticular protein RR-1 motif 37 [Danaus plexippus](1e-63)	0040003:chitin-based cuticle development[biological_process];0031012:extracellular matrix[cellular_component];0008010:structural constituent of chitin-based larval cuticle[molecular_function]
GSSPFG00000175001-RA	duplication	69992	94528	exon	overlap=7.21	coverage=NA	GSSPFG00000175001	unknown	gb|EHJ74696.1|:cuticular protein RR-1 motif 36 [Danaus plexippus](1e-41)	0042302:structural constituent of cuticle[molecular_function]
GSSPFG00010957001-RA	duplication	21994	41131	exon	overlap=100.00	coverage=NA	GSSPFG00010957001	unknown	No hit	NA
GSSPFG00010956001.1-RA	duplication	21994	41131	exon	overlap=100.00	coverage=NA	GSSPFG00010956001	unknown	gb|EHJ74695.1|:cuticular protein RR-1 motif 37 [Danaus plexippus](2e-63)	0040003:chitin-based cuticle development[biological_process];0031012:extracellular matrix[cellular_component];0008010:structural constituent of chitin-based larval cuticle[molecular_function]
GSSPFG00010955001.1-RA	duplication	21994	41131	exon	overlap=7.21	coverage=NA	GSSPFG00001452001	unknown	gb|EHJ74696.1|:cuticular protein RR-1 motif 36 [Danaus plexippus](1e-41)	0042302:structural constituent of cuticle[molecular_function]
GSSPFG00026571001-RA	duplication	40661	52108	exon	overlap=100.00	coverage=NA	GSSPFG00026571001	unknown	No hit	NA
GSSPFG00014323001-RA	duplication	103312	105397	intron	overlap=0.00	coverage=NA	GSSPFG00014323001	unknown	ref|XP_004922410.1|:PREDICTED: collagen type IV alpha-3-binding protein-like isoform X2 [Bombyx mori](2e-30)	NA
GSSPFG00023336001-RA	duplication	82625	85948	exon	overlap=35.11	coverage=NA	GSSPFG00023336001	unknown	ref|XP_003703930.1|:PREDICTED: organic cation transporter protein [Megachile rotundata](0.0)	0016021:integral to membrane[cellular_component];0022857:transmembrane transporter activity[molecular_function];0055085:transmembrane transport[biological_process]
GSSPFG00021726001-RA	duplication	44406	65390	exon	overlap=100.00	coverage=NA	GSSPFG00021726001	unknown	ref|XP_004925274.1|:PREDICTED: chorion peroxidase-like [Bombyx mori](1e-141)	0007304:chorion-containing eggshell formation[biological_process];0044237:cellular metabolic process[biological_process]
GSSPFG00015208001-RA	duplication	110	19732	exon	overlap=97.10	coverage=NA	GSSPFG00015208001	unknown	ref|XP_002103030.1|:GD19183 [Drosophila simulans(0.0)	0007304:chorion-containing eggshell formation[biological_process];0005875:microtubule associated complex[cellular_component];0001516:prostaglandin biosynthetic process[biological_process];0016491:oxidoreductase activity[molecular_function]
GSSPFG00031075001.5-RA	duplication	183437	185212	exon	overlap=13.68	coverage=NA	ionotropic receptor 93a	Chemosensory	ref|XP_001650166.1|:AAEL005012-PA [Aedes aegypti(0.0)	0004970:ionotropic glutamate receptor activity[molecular_function];0034220:ion transmembrane transport[biological_process];0016020:membrane[cellular_component];0035235:ionotropic glutamate receptor signaling pathway[biological_process]
GSSPFG00000591001.5-RA	duplication	125634	127476	exon	overlap=13.68	coverage=NA	Ionotropic receptor 93a	Chemosensory	ref|XP_001650166.1|:AAEL005012-PA [Aedes aegypti(0.0)	0004970:ionotropic glutamate receptor activity[molecular_function];0034220:ion transmembrane transport[biological_process];0016020:membrane[cellular_component];0035235:ionotropic glutamate receptor signaling pathway[biological_process]
GSSPFG00017672001-RA	duplication	51335	58042	exon	overlap=100.00	coverage=NA	GSSPFG00017672001	unknown	No hit	NA
GSSPFG00010594001-RA	duplication	104789	109292	exon	overlap=23.38	coverage=NA	GSSPFG00010594001	unknown	ref|XP_012140972.1|:PREDICTED: neurexin-4 isoform X4 [Megachile rotundata](0.0)	0016021:integral to membrane[cellular_component];0008152:metabolic process[biological_process];0008897:holo-[acyl-carrier-protein] synthase activity[molecular_function];0000287:magnesium ion binding[molecular_function]
GSSPFG00012795001-RA	duplication	41976	46594	exon	overlap=27.79	coverage=NA	GSSPFG00012795001	unknown	gb|KDR21164.1|:Neurexin-4 [Zootermopsis nevadensis](0.0)	0008152:metabolic process[biological_process];0008897:holo-[acyl-carrier-protein] synthase activity[molecular_function];0000287:magnesium ion binding[molecular_function];0016020:membrane[cellular_component]
GSSPFG00035416001.3-RA	duplication	132939	143208	exon	overlap=100.00	coverage=NA	Hdd23-like protein	Immunity	gb|AHA43054.1|:Hdd23-like protein [Helicoverpa armigera](2e-45)	NA
GSSPFG00035032001.3-RA	duplication	1	14230	exon	overlap=100.00	coverage=NA	putative Hdd23	Immunity	gb|AHA43054.1|:Hdd23-like protein [Helicoverpa armigera](7e-47)	NA
GSSPFG00010526001-RA	duplication	4491	10299	exon	overlap=72.03	coverage=NA	GSSPFG00010526001	unknown	ref|XP_004931225.1|:PREDICTED: disks large homolog 4-like [Bombyx mori](5e-159)	NA
GSSPFG00010526001-RA	duplication	9041	11480	exon	overlap=7.60	coverage=NA	GSSPFG00010526001	unknown	ref|XP_004931225.1|:PREDICTED: disks large homolog 4-like [Bombyx mori](5e-159)	NA
GSSPFG00023128001.1-RA	duplication	45909	60548	exon	overlap=5.39	coverage=NA	GSSPFG00029350001	unknown	gb|AFP66875.1|:autophagy related protein Atg6 [Galleria mellonella](0.0)	0016021:integral to membrane[cellular_component];0006914:autophagy[biological_process];0004930:G-protein coupled receptor activity[molecular_function];0004553:hydrolase activity, hydrolyzing O-glycosyl compounds[molecular_function];0007166:cell surface receptor linked signal transduction[biological_process];0005975:carbohydrate metabolic process[biological_process];0030246:carbohydrate binding[mo…
GSSPFG00029336001-RA	duplication	45909	60548	exon	overlap=54.18	coverage=NA	GSSPFG00029336001	unknown	ref|XP_004923181.1|:PREDICTED: lysosome-associated membrane glycoprotein 5-like [Bombyx mori](7e-148)	0016020:membrane[cellular_component]
GSSPFG00029091001-RA	duplication	54395	68432	exon	overlap=100.00	coverage=NA	GSSPFG00029091001	unknown	No hit	NA
GSSPFG00019120001.1-RA	duplication	42217	42909	exon	overlap=10.73	coverage=NA	GSSPFG00034874001	unknown	ref|XP_011569306.1|:PREDICTED: putative U5 small nuclear ribonucleoprotein 200 kDa helicase [Plutella xylostella](5e-153)	0071011:precatalytic spliceosome[cellular_component];0071013:catalytic step 2 spliceosome[cellular_component];0000381:regulation of alternative nuclear mRNA splicing, via spliceosome[biological_process];0004004:ATP-dependent RNA helicase activity[molecular_function];0005682:U5 snRNP[cellular_component];0007067:mitosis[biological_process]
GSSPFG00019120001.1-RA	duplication	37888	38580	exon	overlap=9.71	coverage=NA	GSSPFG00034874001	unknown	ref|XP_011569306.1|:PREDICTED: putative U5 small nuclear ribonucleoprotein 200 kDa helicase [Plutella xylostella](5e-153)	0071011:precatalytic spliceosome[cellular_component];0071013:catalytic step 2 spliceosome[cellular_component];0000381:regulation of alternative nuclear mRNA splicing, via spliceosome[biological_process];0004004:ATP-dependent RNA helicase activity[molecular_function];0005682:U5 snRNP[cellular_component];0007067:mitosis[biological_process]
GSSPFG00003796001-RA	duplication	5461	6327	exon	overlap=27.23	coverage=NA	GSSPFG00003796001	unknown	gb|AAC47136.1|:retinol dehydratase [Spodoptera frugiperda](2e-134)	0016740:transferase activity[molecular_function]
GSSPFG00014669001.1-RA	duplication	215695	217204	exon	overlap=14.73	coverage=NA	GSSPFG00033527001	unknown	ref|XP_003399539.1|:PREDICTED: LMBR1 domain-containing protein 2 homolog [Bombus terrestris](0.0)	0016021:integral to membrane[cellular_component]
GSSPFG00033998001-RA	duplication	116608	131055	exon	overlap=68.06	coverage=NA	GSSPFG00033998001	unknown	ref|XP_004924071.1|:PREDICTED: arylsulfatase B-like [Bombyx mori](0.0)	NA
GSSPFG00018527001-RA	duplication	1	13699	exon	overlap=56.74	coverage=NA	GSSPFG00018527001	unknown	ref|XP_011560228.1|:PREDICTED: uncharacterized protein LOC105390596 [Plutella xylostella](5e-162)	NA
GSSPFG00027217001-RA	duplication	23813	48908	exon	overlap=100.00	coverage=NA	GSSPFG00027217001	unknown	ref|XP_004926231.1|:PREDICTED: uncharacterized protein LOC101736926 [Bombyx mori](0.0)	0003964:RNA-directed DNA polymerase activity[molecular_function];0004519:endonuclease activity[molecular_function];0006278:RNA-dependent DNA replication[biological_process]
GSSPFG00028839001.1-RA	duplication	365537	368761	intron	overlap=0.00	coverage=NA	GSSPFG00030648001	unknown	ref|XP_011639882.1|:PREDICTED: ras-related GTP-binding protein A [Pogonomyrmex barbatus(0.0)	0071230:cellular response to amino acid stimulus[biological_process];0032008:positive regulation of TOR signaling pathway[biological_process];0034448:EGO complex[cellular_component];0009267:cellular response to starvation[biological_process];0005525:GTP binding[molecular_function];0005764:lysosome[cellular_component];0010506:regulation of autophagy[biological_process];0003924:GTPase activity[mole…
GSSPFG00019424001-RA	duplication	3764	4407	exon	overlap=7.11	coverage=NA	GSSPFG00019424001	unknown	ref|XP_004932039.1|:PREDICTED: uncharacterized protein LOC101742417 [Bombyx mori](0.0)	NA
GSSPFG00013028001-RA	duplication	27629	29091	exon	overlap=12.62	coverage=NA	GSSPFG00013028001	unknown	ref|XP_006611257.1|:PREDICTED: eukaryotic translation initiation factor 5B-like isoform X1 [Apis dorsata](0.0)	0006413:translational initiation[biological_process];0005525:GTP binding[molecular_function];0017151:DEAD/H-box RNA helicase binding[molecular_function];0003743:translation initiation factor activity[molecular_function];0005829:cytosol[cellular_component];0003924:GTPase activity[molecular_function]
GSSPFG00028231001-RA	duplication	10005	11248	exon	overlap=11.01	coverage=NA	GSSPFG00028231001	unknown	ref|NP_001040369.1|:RAN binding protein [Bombyx mori(3e-133)	0005622:intracellular[cellular_component];0046907:intracellular transport[biological_process]
GSSPFG00030173001-RA	duplication	27257	30128	exon	overlap=30.75	coverage=NA	GSSPFG00030173001	unknown	ref|XP_011565845.1|:PREDICTED: conserved oligomeric Golgi complex subunit 1-like, partial [Plutella xylostella](0.0)	NA
GSSPFG00023409001-RA	duplication	18952	21948	exon	overlap=29.75	coverage=NA	GSSPFG00023409001	unknown	ref|XP_011565845.1|:PREDICTED: conserved oligomeric Golgi complex subunit 1-like, partial [Plutella xylostella](0.0)	NA
GSSPFG00024869001-RA	duplication	25667	54603	exon	overlap=100.00	coverage=NA	GSSPFG00024869001	unknown	ref|XP_004923939.1|:PREDICTED: uncharacterized protein LOC101739296 [Bombyx mori](5e-29)	0046331:lateral inhibition[biological_process]
GSSPFG00024870001-RA	duplication	25667	54603	exon	overlap=100.00	coverage=NA	GSSPFG00024870001	unknown	No hit	NA
GSSPFG00011935001-RA	duplication	1	27651	exon	overlap=100.00	coverage=NA	GSSPFG00011935001	unknown	ref|XP_004923939.1|:PREDICTED: uncharacterized protein LOC101739296 [Bombyx mori](3e-83)	NA
GSSPFG00020250001-RA	duplication	152847	194447	exon	overlap=100.00	coverage=NA	GSSPFG00020250001	unknown	No hit	NA
GSSPFG00014895001-RA	duplication	1	40380	exon	overlap=100.00	coverage=NA	GSSPFG00014895001	unknown	No hit	NA
GSSPFG00014896001-RA	duplication	1	40380	exon	overlap=100.00	coverage=NA	GSSPFG00014896001	unknown	ref|XP_011555132.1|:PREDICTED: inosine triphosphate pyrophosphatase [Plutella xylostella](3e-76)	0048812:neuron projection morphogenesis[biological_process];0005488:binding[molecular_function];0009143:nucleoside triphosphate catabolic process[biological_process];0016787:hydrolase activity[molecular_function]
GSSPFG00009829001-RA	duplication	26387	36104	exon	overlap=100.00	coverage=NA	GSSPFG00009829001	unknown	ref|XP_004924303.1|:PREDICTED: UPF0728 protein-like [Bombyx mori](3e-53)	NA
GSSPFG00009830001-RA	duplication	26387	36104	exon	overlap=100.00	coverage=NA	GSSPFG00009830001	unknown	ref|XP_004924303.1|:PREDICTED: UPF0728 protein-like [Bombyx mori](3e-52)	NA
GSSPFG00019605001-RA	duplication	21514	29819	exon	overlap=77.65	coverage=NA	GSSPFG00019605001	unknown	ref|XP_004924303.1|:PREDICTED: UPF0728 protein-like [Bombyx mori](2e-45)	NA
GSSPFG00019606001-RA	duplication	21514	29819	exon	overlap=100.00	coverage=NA	GSSPFG00019606001	unknown	ref|XP_004924303.1|:PREDICTED: UPF0728 protein-like [Bombyx mori](3e-53)	NA
GSSPFG00019607001-RA	duplication	21514	29819	exon	overlap=100.00	coverage=NA	GSSPFG00019607001	unknown	ref|XP_004924303.1|:PREDICTED: UPF0728 protein-like [Bombyx mori](8e-53)	NA
GSSPFG00027710001-RA	duplication	2832	7617	exon	overlap=100.00	coverage=NA	GSSPFG00027710001	unknown	No hit	NA
GSSPFG00034446001.1-RA	duplication	239084	242395	intron	overlap=0.00	coverage=NA	GSSPFG00016409001	unknown	ref|XP_011548162.1|:PREDICTED: NFX1-type zinc finger-containing protein 1-like isoform X1 [Plutella xylostella](0.0)	0016021:integral to membrane[cellular_component];0005488:binding[molecular_function];0015031:protein transport[biological_process];0008565:protein transporter activity[molecular_function]
GSSPFG00024308001.1-RA	duplication	3298	4594	exon	overlap=84.63	coverage=NA	GSSPFG00024308001	unknown	No hit	NA
GSSPFG00009356001-RA	duplication	255634	259703	exon	overlap=21.15	coverage=NA	GSSPFG00009356001	unknown	gb|AAV91016.1|:hemolymph proteinase 18 [Manduca sexta](1e-115)	0008233:peptidase activity[molecular_function]
GSSPFG00022316001-RA	duplication	231842	238708	exon	overlap=0.00	coverage=NA	GSSPFG00022316001	unknown	ref|XP_004924275.1|:PREDICTED: uncharacterized protein LOC101739815 [Bombyx mori](5e-53)	NA
GSSPFG00035055001.2-RA	duplication	106439	107569	exon	overlap=61.57	coverage=NA	gustatory receptor 212	Chemosensory	tpg|DAA06392.1|:TPA_inf: gustatory receptor 58 [Bombyx mori](9e-28)	NA
GSSPFG00019526001-RA	duplication	38991	80156	exon	overlap=100.00	coverage=NA	GSSPFG00019526001	unknown	ref|XP_004931030.1|:PREDICTED: transcription factor SOX-14-like [Bombyx mori](6e-78)	NA
GSSPFG00019527001-RA	duplication	38991	80156	exon	overlap=100.00	coverage=NA	GSSPFG00019527001	unknown	ref|XP_011564135.1|:PREDICTED: transcription factor Sox-14 [Plutella xylostella](2e-30)	0005667:transcription factor complex[cellular_component];0021781:glial cell fate commitment[biological_process];0006325:chromatin organization[biological_process];0007530:sex determination[biological_process];0001942:hair follicle development[biological_process];0000122:negative regulation of transcription from RNA polymerase II promoter[biological_process];0005515:protein binding[molecular_funct…
GSSPFG00019528001-RA	duplication	38991	80156	exon	overlap=100.00	coverage=NA	GSSPFG00019528001	unknown	No hit	NA
GSSPFG00019529001-RA	duplication	38991	80156	exon	overlap=100.00	coverage=NA	GSSPFG00019529001	unknown	ref|NP_001274768.1|:sex-determining region Y protein-like [Bombyx mori(3e-110)	0055114:oxidation reduction[biological_process];0032440:2-alkenal reductase activity[molecular_function];0048856:anatomical structure development[biological_process];0048522:positive regulation of cellular process[biological_process]
GSSPFG00032992001-RA	duplication	1	41935	exon	overlap=100.00	coverage=NA	GSSPFG00032992001	unknown	ref|NP_001274768.1|:sex-determining region Y protein-like [Bombyx mori(3e-110)	0055114:oxidation reduction[biological_process];0032440:2-alkenal reductase activity[molecular_function];0048856:anatomical structure development[biological_process];0048522:positive regulation of cellular process[biological_process]
GSSPFG00032993001-RA	duplication	1	41935	exon	overlap=100.00	coverage=NA	GSSPFG00032993001	unknown	ref|XP_011564135.1|:PREDICTED: transcription factor Sox-14 [Plutella xylostella](2e-30)	0005667:transcription factor complex[cellular_component];0021781:glial cell fate commitment[biological_process];0006325:chromatin organization[biological_process];0007530:sex determination[biological_process];0001942:hair follicle development[biological_process];0000122:negative regulation of transcription from RNA polymerase II promoter[biological_process];0005515:protein binding[molecular_funct…
GSSPFG00032994001-RA	duplication	1	41935	exon	overlap=100.00	coverage=NA	GSSPFG00032994001	unknown	ref|XP_011564135.1|:PREDICTED: transcription factor Sox-14 [Plutella xylostella](2e-30)	0005667:transcription factor complex[cellular_component];0021781:glial cell fate commitment[biological_process];0006325:chromatin organization[biological_process];0007530:sex determination[biological_process];0001942:hair follicle development[biological_process];0000122:negative regulation of transcription from RNA polymerase II promoter[biological_process];0005515:protein binding[molecular_funct…
GSSPFG00032995001-RA	duplication	1	41935	exon	overlap=100.00	coverage=NA	GSSPFG00032995001	unknown	ref|XP_004931030.1|:PREDICTED: transcription factor SOX-14-like [Bombyx mori](6e-78)	NA
GSSPFG00032996001-RA	duplication	1	41935	exon	overlap=100.00	coverage=NA	GSSPFG00032996001	unknown	No hit	NA
GSSPFG00011733001-RA	duplication	46527	73942	exon	overlap=100.00	coverage=NA	GSSPFG00011733001	unknown	No hit	NA
GSSPFG00012822001-RA	duplication	35028	84397	exon	overlap=29.93	coverage=NA	GSSPFG00012822001	unknown	ref|XP_010218497.1|:PREDICTED: muskelin [Tinamus guttatus](0.0)	0044464:cell part[cellular_component]
GSSPFG00012825001-RA	duplication	35028	84397	exon	overlap=100.00	coverage=NA	GSSPFG00012825001	unknown	ref|XP_004927007.1|:PREDICTED: protein bicaudal D-like [Bombyx mori](0.0)	0005794:Golgi apparatus[cellular_component];0006810:transport[biological_process]
GSSPFG00012826001-RA	duplication	35028	84397	exon	overlap=100.00	coverage=NA	GSSPFG00012826001	unknown	No hit	NA
GSSPFG00012827001-RA	duplication	35028	84397	exon	overlap=100.00	coverage=NA	GSSPFG00012827001	unknown	ref|XP_004927007.1|:PREDICTED: protein bicaudal D-like [Bombyx mori](3e-61)	0005794:Golgi apparatus[cellular_component];0006810:transport[biological_process]
GSSPFG00012829001-RA	duplication	35028	84397	exon	overlap=100.00	coverage=NA	GSSPFG00012829001	unknown	ref|XP_004927008.1|:PREDICTED: protein RIC1 homolog [Bombyx mori](0.0)	NA
GSSPFG00012830001-RA	duplication	35028	84397	exon	overlap=100.00	coverage=NA	GSSPFG00012830001	unknown	ref|XP_011561887.1|:PREDICTED: cuticle protein 19-like [Plutella xylostella](2e-68)	0040003:chitin-based cuticle development[biological_process];0031012:extracellular matrix[cellular_component];0008010:structural constituent of chitin-based larval cuticle[molecular_function]
GSSPFG00013799001-RA	duplication	191	47766	exon	overlap=100.00	coverage=NA	GSSPFG00013799001	unknown	No hit	NA
GSSPFG00013801001-RA	duplication	191	47766	exon	overlap=100.00	coverage=NA	GSSPFG00013801001	unknown	ref|XP_011691133.1|:PREDICTED: protein bicaudal D isoform X2 [Wasmannia auropunctata](0.0)	0005794:Golgi apparatus[cellular_component];0006810:transport[biological_process]
GSSPFG00013803001-RA	duplication	191	47766	exon	overlap=100.00	coverage=NA	GSSPFG00013803001	unknown	ref|XP_004927007.1|:PREDICTED: protein bicaudal D-like [Bombyx mori](2e-61)	0005794:Golgi apparatus[cellular_component];0006810:transport[biological_process]
GSSPFG00013806001-RA	duplication	191	47766	exon	overlap=100.00	coverage=NA	GSSPFG00013806001	unknown	ref|XP_004927008.1|:PREDICTED: protein RIC1 homolog [Bombyx mori](0.0)	NA
GSSPFG00013807001-RA	duplication	191	47766	exon	overlap=100.00	coverage=NA	GSSPFG00013807001	unknown	gb|EHJ65013.1|:cuticular protein RR-2 motif 135 [Danaus plexippus](4e-71)	0042302:structural constituent of cuticle[molecular_function]
GSSPFG00018677001-RA	duplication	82369	87468	exon	overlap=100.00	coverage=NA	GSSPFG00018677001	unknown	ref|XP_011554621.1|:PREDICTED: uncharacterized protein LOC105385876 isoform X1 [Plutella xylostella](2e-19)	NA
GSSPFG00018678001-RA	duplication	82369	87468	exon	overlap=100.00	coverage=NA	GSSPFG00018678001	unknown	ref|XP_011559281.1|:PREDICTED: putative nuclease HARBI1 [Plutella xylostella](3e-66)	NA
GSSPFG00000519001-RA	duplication	135466	145330	exon	overlap=100.00	coverage=NA	GSSPFG00000519001	unknown	gb|EHJ69470.1|:ecdysteroid regulated protein [Danaus plexippus](3e-78)	NA
GSSPFG00017666001-RA	duplication	19451	29222	exon	overlap=40.54	coverage=NA	GSSPFG00017666001	unknown	gb|EHJ69470.1|:ecdysteroid regulated protein [Danaus plexippus](0.0)	NA
GSSPFG00006586001-RA	duplication	13702	43009	exon	overlap=100.00	coverage=NA	GSSPFG00006586001	unknown	No hit	NA
GSSPFG00023822001-RA	duplication	134979	167250	exon	overlap=100.00	coverage=NA	GSSPFG00023822001	unknown	gb|ADI61827.1|:endonuclease-reverse transcriptase [Bombyx mori](0.0)	0003964:RNA-directed DNA polymerase activity[molecular_function];0004519:endonuclease activity[molecular_function];0006278:RNA-dependent DNA replication[biological_process]
GSSPFG00023823001-RA	duplication	134979	167250	exon	overlap=100.00	coverage=NA	GSSPFG00023823001	unknown	No hit	NA
GSSPFG00035395001.3-RA	duplication	76008	78382	exon	overlap=52.44	coverage=NA	gustatory receptor 165	Chemosensory	ref|NP_001124347.1|:gustatory receptor 60 [Bombyx mori(1e-16)	NA
GSSPFG00035393001.3-RA	duplication	76008	78382	exon	overlap=9.14	coverage=NA	SfruGR373-22	Chemosensory	tpg|DAA06392.1|:TPA_inf: gustatory receptor 58 [Bombyx mori](7e-10)	NA
GSSPFG00012747001-RA	duplication	1702	3539	intron	overlap=0.00	coverage=NA	GSSPFG00012747001	unknown	ref|XP_004923321.1|:PREDICTED: LOW QUALITY PROTEIN: phosphatidylinositol-binding clathrin assembly protein LAP-like [Bombyx mori](2e-155)	0005543:phospholipid binding[molecular_function]
GSSPFG00033273001-RA	duplication	66534	68721	exon	overlap=18.57	coverage=NA	GSSPFG00033273001	unknown	ref|NP_001286818.1|:CG3209, isoform D [Drosophila melanogaster(0.0)	0012505:endomembrane system[cellular_component];0003841:1-acylglycerol-3-phosphate O-acyltransferase activity[molecular_function];0008152:metabolic process[biological_process]
GSSPFG00032925001-RA	duplication	339494	341846	exon	overlap=42.82	coverage=NA	GSSPFG00032925001	unknown	gb|AIN34712.1|:fatty alcohol acetyltransferase [Agrotis segetum](3e-137)	0016746:transferase activity, transferring acyl groups[molecular_function];0008152:metabolic process[biological_process]
GSSPFG00015302001-RA	duplication	29266	30236	exon	overlap=41.88	coverage=NA	GSSPFG00015302001	unknown	ref|XP_011568335.1|:PREDICTED: uncharacterized protein LOC105397991 [Plutella xylostella](2e-132)	NA
GSSPFG00004366001-RA	duplication	1	27068	exon	overlap=100.00	coverage=NA	GSSPFG00004366001	unknown	ref|XP_967927.1|:PREDICTED: DC-STAMP domain-containing protein 1 [Tribolium castaneum(4e-109)	NA
GSSPFG00004368001-RA	duplication	1	27068	exon	overlap=100.00	coverage=NA	GSSPFG00004368001	unknown	ref|XP_008559288.1|:PREDICTED: ubiquitin carboxyl-terminal hydrolase 14 [Microplitis demolitor](0.0)	0006511:ubiquitin-dependent protein catabolic process[biological_process];0008233:peptidase activity[molecular_function]
GSSPFG00004369001-RA	duplication	1	27068	exon	overlap=100.00	coverage=NA	GSSPFG00004369001	unknown	No hit	NA
GSSPFG00026209001-RA	duplication	8115	33970	exon	overlap=95.89	coverage=NA	GSSPFG00026209001	unknown	ref|XP_967927.1|:PREDICTED: DC-STAMP domain-containing protein 1 [Tribolium castaneum(2e-111)	NA
GSSPFG00026211001-RA	duplication	8115	33970	exon	overlap=100.00	coverage=NA	GSSPFG00026211001	unknown	ref|XP_004927226.1|:PREDICTED: ubiquitin carboxyl-terminal hydrolase 14-like [Bombyx mori](2e-50)	0008234:cysteine-type peptidase activity[molecular_function];0006511:ubiquitin-dependent protein catabolic process[biological_process]
GSSPFG00026212001-RA	duplication	8115	33970	exon	overlap=100.00	coverage=NA	GSSPFG00026212001	unknown	ref|XP_011557160.1|:PREDICTED: ubiquitin carboxyl-terminal hydrolase 14-like [Plutella xylostella](0.0)	0008234:cysteine-type peptidase activity[molecular_function];0006511:ubiquitin-dependent protein catabolic process[biological_process];0070647:protein modification by small protein conjugation or removal[biological_process]
GSSPFG00014066001-RA	duplication	14069	16680	exon	overlap=45.89	coverage=NA	GSSPFG00014066001	unknown	ref|XP_011557246.1|:PREDICTED: EF-hand domain-containing protein D2 homolog [Plutella xylostella](1e-81)	0005509:calcium ion binding[molecular_function]
GSSPFG00011350001-RA	duplication	570883	571972	exon	overlap=19.30	coverage=NA	GSSPFG00011350001	unknown	ref|XP_011557246.1|:PREDICTED: EF-hand domain-containing protein D2 homolog [Plutella xylostella](5e-122)	0005509:calcium ion binding[molecular_function]
GSSPFG00017887001.1-RA	duplication	356426	358789	intron	overlap=0.00	coverage=NA	GSSPFG00020129001	unknown	ref|XP_011555837.1|:PREDICTED: fatty acid synthase-like [Plutella xylostella](0.0)	0016788:hydrolase activity, acting on ester bonds[molecular_function];0016740:transferase activity[molecular_function];0009058:biosynthetic process[biological_process]
GSSPFG00031917001.2-RA	duplication	84962	85994	exon	overlap=8.53	coverage=NA	Serine-Threonine kinase protein	Oxid. stress, hypoxia, autophagy, cell death, HSP	ref|XP_003492721.1|:PREDICTED: serine/threonine-protein kinase 3 isoform X2 [Bombus impatiens](0.0)	0005524:ATP binding[molecular_function];0007165:signal transduction[biological_process];0006468:protein amino acid phosphorylation[biological_process];0004674:protein serine/threonine kinase activity[molecular_function]
GSSPFG00031342001.3-RA	duplication	7336	8368	exon	overlap=5.34	coverage=NA	Serine-Threonine kinase protein	Oxid. stress, hypoxia, autophagy, cell death, HSP	ref|XP_012272920.1|:PREDICTED: serine/threonine-protein kinase 3 isoform X4 [Orussus abietinus](0.0)	0005524:ATP binding[molecular_function];0007165:signal transduction[biological_process];0006468:protein amino acid phosphorylation[biological_process];0004674:protein serine/threonine kinase activity[molecular_function]
GSSPFG00028636001-RA	duplication	114716	124015	exon	overlap=66.41	coverage=NA	GSSPFG00028636001	unknown	ref|XP_011566838.1|:PREDICTED: 5-methylcytosine rRNA methyltransferase NSUN4-like [Plutella xylostella](0.0)	0032259:methylation[biological_process];0008168:methyltransferase activity[molecular_function]
GSSPFG00007142001-RA	duplication	20639	26930	exon	overlap=60.95	coverage=NA	GSSPFG00007142001	unknown	ref|XP_011566838.1|:PREDICTED: 5-methylcytosine rRNA methyltransferase NSUN4-like [Plutella xylostella](0.0)	0032259:methylation[biological_process];0008168:methyltransferase activity[molecular_function]
GSSPFG00007143001-RA	duplication	20639	26930	exon	overlap=82.51	coverage=NA	GSSPFG00007143001	unknown	ref|NP_001036849.1|:Ec74 protein [Bombyx mori(6e-84)	0016021:integral to membrane[cellular_component];0055085:transmembrane transport[biological_process]
GSSPFG00025976001-RA	duplication	8943	17027	exon	overlap=75.35	coverage=NA	GSSPFG00025976001	unknown	ref|XP_011566838.1|:PREDICTED: 5-methylcytosine rRNA methyltransferase NSUN4-like [Plutella xylostella](0.0)	0032259:methylation[biological_process];0008168:methyltransferase activity[molecular_function]
GSSPFG00016933001-RA	duplication	243237	243885	intron	overlap=0.00	coverage=NA	GSSPFG00016933001	unknown	gb|EHJ67539.1|:TPAputative cuticle protein [Danaus plexippus](5e-37)	0042302:structural constituent of cuticle[molecular_function]
GSSPFG00009087001-RA	duplication	3898	18548	exon	overlap=9.53	coverage=NA	GSSPFG00009087001	unknown	ref|NP_001166694.1|:cuticular protein RR-2 motif 63 precursor [Bombyx mori(2e-53)	0042302:structural constituent of cuticle[molecular_function]
GSSPFG00009088001-RA	duplication	3898	18548	exon	overlap=100.00	coverage=NA	GSSPFG00009088001	unknown	ref|NP_001166693.1|:cuticular protein RR-2 motif 64 precursor [Bombyx mori(3e-44)	0042302:structural constituent of cuticle[molecular_function]
GSSPFG00019762001-RA	duplication	202210	216702	exon	overlap=3.92	coverage=NA	GSSPFG00019762001	unknown	ref|NP_001166694.1|:cuticular protein RR-2 motif 63 precursor [Bombyx mori(1e-52)	0042302:structural constituent of cuticle[molecular_function]
GSSPFG00019763001-RA	duplication	202210	216702	exon	overlap=100.00	coverage=NA	GSSPFG00019763001	unknown	ref|NP_001166693.1|:cuticular protein RR-2 motif 64 precursor [Bombyx mori(8e-43)	0042302:structural constituent of cuticle[molecular_function]
GSSPFG00019764001-RA	duplication	202210	216702	exon	overlap=100.00	coverage=NA	GSSPFG00019764001	unknown	ref|NP_001166692.1|:cuticular protein RR-2 motif 65 precursor [Bombyx mori(2e-53)	NA
GSSPFG00016091001-RA	duplication	26851	38902	exon	overlap=79.96	coverage=NA	GSSPFG00016091001	unknown	gb|EHJ71700.1|:putative PHD finger protein 8 [Danaus plexippus](0.0)	0032259:methylation[biological_process];0008168:methyltransferase activity[molecular_function]
GSSPFG00015032001-RA	duplication	1768	14824	exon	overlap=86.20	coverage=NA	GSSPFG00015032001	unknown	dbj|BAM19827.1|:JmjC domain-containing histone demethylase 1, partial [Papilio xuthus](0.0)	0008270:zinc ion binding[molecular_function];0032259:methylation[biological_process];0008168:methyltransferase activity[molecular_function];0005634:nucleus[cellular_component]
GSSPFG00012080001-RA	duplication	22681	35340	exon	overlap=97.20	coverage=NA	GSSPFG00012080001	unknown	gb|EHJ71700.1|:putative PHD finger protein 8 [Danaus plexippus](0.0)	0008270:zinc ion binding[molecular_function];0032259:methylation[biological_process];0008168:methyltransferase activity[molecular_function];0005634:nucleus[cellular_component]
GSSPFG00020155001-RA	duplication	25435	31565	exon	overlap=100.00	coverage=NA	GSSPFG00020155001	unknown	dbj|BAM18316.1|:conserved hypothetical protein [Papilio xuthus](3e-133)	0000398:nuclear mRNA splicing, via spliceosome[biological_process];0005681:spliceosomal complex[cellular_component]
GSSPFG00020156001-RA	duplication	25435	31565	exon	overlap=12.37	coverage=NA	GSSPFG00020156001	unknown	ref|XP_003397899.1|:PREDICTED: RNA-binding protein 39 isoform X3 [Bombus terrestris](0.0)	0003723:RNA binding[molecular_function];0006397:mRNA processing[biological_process];0005634:nucleus[cellular_component];0000166:nucleotide binding[molecular_function]
GSSPFG00005648001-RA	duplication	1	5934	exon	overlap=100.00	coverage=NA	GSSPFG00005648001	unknown	dbj|BAM18316.1|:conserved hypothetical protein [Papilio xuthus](9e-134)	0000398:nuclear mRNA splicing, via spliceosome[biological_process];0005681:spliceosomal complex[cellular_component]
GSSPFG00021288001-RA	duplication	69461	72047	exon	overlap=13.28	coverage=NA	GSSPFG00021288001	unknown	ref|XP_011295892.1|:PREDICTED: uncharacterized protein LOC101887310 isoform X5 [Musca domestica](0.0)	NA
GSSPFG00018278001-RA	duplication	280996	287808	exon	overlap=100.00	coverage=NA	GSSPFG00018278001	unknown	No hit	NA
GSSPFG00034378001.1-RA	duplication	237251	242264	exon	overlap=6.09	coverage=NA	GSSPFG00012967001	unknown	ref|XP_004930683.1|:PREDICTED: solute carrier family 46 member 3-like [Bombyx mori](0.0)	0016021:integral to membrane[cellular_component];0055085:transmembrane transport[biological_process]
GSSPFG00034164001-RA	duplication	1	2731	exon	overlap=60.00	coverage=NA	GSSPFG00034164001	unknown	ref|XP_004927564.1|:PREDICTED: proton-coupled folate transporter-like [Bombyx mori](7e-75)	0016021:integral to membrane[cellular_component];0006413:translational initiation[biological_process];0009190:cyclic nucleotide biosynthetic process[biological_process];0016849:phosphorus-oxygen lyase activity[molecular_function];0008238:exopeptidase activity[molecular_function];0055085:transmembrane transport[biological_process];0070993:translation preinitiation complex[cellular_component];00507…
GSSPFG00004193001-RA	duplication	213296	215094	exon	overlap=72.64	coverage=NA	GSSPFG00004193001	unknown	ref|XP_011559389.1|:PREDICTED: deoxynucleotidyltransferase terminal-interacting protein 2-like [Plutella xylostella](2e-145)	0008152:metabolic process[biological_process];0016740:transferase activity[molecular_function]
GSSPFG00032601001-RA	duplication	10206	12004	exon	overlap=72.64	coverage=NA	GSSPFG00032601001	unknown	ref|XP_011559389.1|:PREDICTED: deoxynucleotidyltransferase terminal-interacting protein 2-like [Plutella xylostella](2e-145)	0008152:metabolic process[biological_process];0016740:transferase activity[molecular_function]
GSSPFG00003990001-RA	duplication	131563	172246	exon	overlap=100.00	coverage=NA	GSSPFG00003990001	unknown	No hit	NA
GSSPFG00003991001-RA	duplication	131563	172246	exon	overlap=100.00	coverage=NA	GSSPFG00003991001	unknown	No hit	NA
GSSPFG00027701001-RA	duplication	3572	4183	exon	overlap=27.10	coverage=NA	GSSPFG00027701001	unknown	No hit	NA
GSSPFG00018931001-RA	duplication	38863	39814	intron	overlap=0.00	coverage=NA	GSSPFG00018931001	unknown	ref|XP_011557739.1|:PREDICTED: rho GDP-dissociation inhibitor 1-like [Plutella xylostella(6e-132)	0005737:cytoplasm[cellular_component];0005094:Rho GDP-dissociation inhibitor activity[molecular_function];0050790:regulation of catalytic activity[biological_process]
GSSPFG00009523001-RA	duplication	15452	15971	intron	overlap=0.00	coverage=NA	GSSPFG00009523001	unknown	No hit	NA
GSSPFG00009523001-RA	duplication	15146	15746	intron	overlap=0.00	coverage=NA	GSSPFG00009523001	unknown	No hit	NA
GSSPFG00011487001-RA	duplication	181775	185727	exon	overlap=56.57	coverage=NA	GSSPFG00011487001	unknown	ref|XP_011548775.1|:PREDICTED: uncharacterized protein LOC105380866 [Plutella xylostella](6e-118)	NA
GSSPFG00002821001-RA	duplication	95753	108130	exon	overlap=100.00	coverage=NA	GSSPFG00002821001	unknown	ref|XP_004926231.1|:PREDICTED: uncharacterized protein LOC101736926 [Bombyx mori](0.0)	0003964:RNA-directed DNA polymerase activity[molecular_function];0004519:endonuclease activity[molecular_function];0006278:RNA-dependent DNA replication[biological_process]
GSSPFG00035095001.3-RA	duplication	44683	49745	exon	overlap=27.32	coverage=NA	gustatory receptor 23	Chemosensory	gb|AJD81605.1|:gustatory receptor 12, partial [Helicoverpa assulta](8e-30)	NA
GSSPFG00035096001.3-RA	duplication	44683	49745	exon	overlap=100.00	coverage=NA	gustatory receptor 24	Chemosensory	gb|AJD81605.1|:gustatory receptor 12, partial [Helicoverpa assulta](1e-21)	NA
GSSPFG00035083001.3-RA	duplication	44683	49745	exon	overlap=24.02	coverage=NA	gustatory receptor 186	Chemosensory	tpg|DAA06392.1|:TPA_inf: gustatory receptor 58 [Bombyx mori](8e-15)	NA
GSSPFG00035950001.2-RA	duplication	132934	140011	exon	overlap=84.38	coverage=NA	Gustatory receptor 76	Chemosensory	tpg|DAA06392.1|:TPA_inf: gustatory receptor 58 [Bombyx mori](1e-29)	NA
GSSPFG00035951001.2-RA	duplication	132934	140011	exon	overlap=100.00	coverage=NA	Gustatory receptor 81	Chemosensory	gb|AJD81605.1|:gustatory receptor 12, partial [Helicoverpa assulta](3e-26)	NA
GSSPFG00035956001.2-RA	duplication	132934	140011	exon	overlap=29.19	coverage=NA	Gustatory receptor 77	Chemosensory	tpg|DAA06392.1|:TPA_inf: gustatory receptor 58 [Bombyx mori](3e-27)	NA
GSSPFG00035171001.3-RA	duplication	136	5584	exon	overlap=100.00	coverage=NA	gustatory receptor 24	Chemosensory	ref|NP_001124347.1|:gustatory receptor 60 [Bombyx mori(9e-23)	NA
GSSPFG00019212001-RA	duplication	1	16879	exon	overlap=100.00	coverage=NA	GSSPFG00019212001	unknown	ref|XP_003737382.1|:PREDICTED: uncharacterized protein LOC100904063 [Metaseiulus occidentalis](6e-180)	NA
GSSPFG00019213001-RA	duplication	1	16879	exon	overlap=100.00	coverage=NA	GSSPFG00019213001	unknown	ref|XP_003737382.1|:PREDICTED: uncharacterized protein LOC100904063 [Metaseiulus occidentalis](0.0)	NA
GSSPFG00030557001-RA	duplication	311096	313695	exon	overlap=28.04	coverage=NA	GSSPFG00030557001	unknown	ref|XP_004926912.1|:PREDICTED: zinc finger protein 135-like [Bombyx mori](1e-91)	0046872:metal ion binding[molecular_function];0003677:DNA binding[molecular_function]
GSSPFG00003126001.3-RA	duplication	5279	19266	exon	overlap=20.23	coverage=NA	vrille	circadian signaling	gb|AJB84658.1|:vrille, partial [Spodoptera frugiperda](0.0)	0006355:regulation of transcription, DNA-dependent[biological_process];0043565:sequence-specific DNA binding[molecular_function];0003700:transcription factor activity[molecular_function]
GSSPFG00003128001-RA	duplication	5279	19266	exon	overlap=45.49	coverage=NA	GSSPFG00003128001	unknown	ref|XP_011549481.1|:PREDICTED: protein THEM6-like [Plutella xylostella(5e-123)	NA
GSSPFG00016470001-RA	duplication	22093	34775	exon	overlap=34.68	coverage=NA	GSSPFG00016470001	unknown	ref|XP_011549481.1|:PREDICTED: protein THEM6-like [Plutella xylostella(5e-123)	NA
GSSPFG00000579001-RA	duplication	80657	92740	exon	overlap=45.49	coverage=NA	GSSPFG00000579001	unknown	ref|XP_011549481.1|:PREDICTED: protein THEM6-like [Plutella xylostella(5e-123)	NA
GSSPFG00034842001-RA	duplication	520993	527857	exon	overlap=100.00	coverage=NA	GSSPFG00034842001	unknown	No hit	NA
GSSPFG00019534001-RA	duplication	15120	22095	exon	overlap=78.94	coverage=NA	GSSPFG00019534001	unknown	ref|XP_001653498.1|:AAEL008859-PA [Aedes aegypti(0.0)	0016021:integral to membrane[cellular_component];0009190:cyclic nucleotide biosynthetic process[biological_process];0016849:phosphorus-oxygen lyase activity[molecular_function];0005622:intracellular[cellular_component];0000166:nucleotide binding[molecular_function]
GSSPFG00003967001-RA	duplication	1	6656	exon	overlap=100.00	coverage=NA	GSSPFG00003967001	unknown	ref|XP_011554492.1|:PREDICTED: adenylate cyclase type 2 [Plutella xylostella](0.0)	0016020:membrane[cellular_component];0016829:lyase activity[molecular_function]
GSSPFG00032160001-RA	duplication	1237	7299	intron	overlap=0.00	coverage=NA	GSSPFG00032160001	unknown	ref|XP_011549162.1|:PREDICTED: UNC93-like protein MFSD11 [Plutella xylostella](0.0)	NA
GSSPFG00029722001-RA	duplication	24514	37746	exon	overlap=100.00	coverage=NA	GSSPFG00029722001	unknown	No hit	NA
GSSPFG00012345001-RA	duplication	1460	2941	exon	overlap=2.04	coverage=NA	GSSPFG00012345001	unknown	ref|XP_011209227.1|:PREDICTED: NACHT and WD repeat domain-containing protein 2 [Bactrocera dorsalis](0.0)	NA
GSSPFG00004108001-RA	duplication	1	1435	exon	overlap=100.00	coverage=NA	GSSPFG00004108001	unknown	gb|ENN71567.1|:hypothetical protein YQE_11667, partial [Dendroctonus ponderosae(8e-14)	NA
GSSPFG00001006001-RA	duplication	1696	2864	exon	overlap=37.42	coverage=NA	GSSPFG00001006001	unknown	ref|XP_004925836.1|:PREDICTED: uncharacterized protein C630.12-like [Bombyx mori](7e-144)	NA
GSSPFG00017035001-RA	duplication	6099	7261	exon	overlap=34.75	coverage=NA	GSSPFG00017035001	unknown	ref|XP_004925836.1|:PREDICTED: uncharacterized protein C630.12-like [Bombyx mori](6e-150)	NA
GSSPFG00000378001.1-RA	duplication	66546	67654	exon	overlap=6.05	coverage=NA	Pattern recognition serine proteinase precursor	Immunity	gb|AAR29602.1|:pattern recognition serine proteinase precursor [Manduca sexta](0.0)	0008233:peptidase activity[molecular_function]
GSSPFG00000878001-RA	duplication	119641	120189	exon	overlap=6.56	coverage=NA	GSSPFG00000878001	unknown	gb|AFK93534.1|:hemolymph protein 14 [Bombyx mori](2e-107)	0004252:serine-type endopeptidase activity[molecular_function];0006508:proteolysis[biological_process]
GSSPFG00027279001-RA	duplication	31996	32609	exon	overlap=36.88	coverage=NA	GSSPFG00027279001	unknown	No hit	NA
GSSPFG00022245001.4-RA	duplication	15296	16106	exon	overlap=6.52	coverage=NA	scavenger receptor SR-C	Immunity	gb|ABB92836.1|:scavenger receptor SR-C-like protein [Spodoptera frugiperda](0.0)	0005044:scavenger receptor activity[molecular_function];0030247:polysaccharide binding[molecular_function];0016020:membrane[cellular_component];0006955:immune response[biological_process];0006898:receptor-mediated endocytosis[biological_process]
GSSPFG00034834001-RA	duplication	57610	58185	exon	overlap=19.47	coverage=NA	GSSPFG00034834001	unknown	gb|EHJ69111.1|:putative leucine rich repeat containing 34 [Danaus plexippus](0.0)	NA
GSSPFG00014092001-RA	duplication	73	3405	exon	overlap=97.11	coverage=NA	GSSPFG00014092001	unknown	ref|XP_004922640.1|:PREDICTED: LOW QUALITY PROTEIN: N-alpha-acetyltransferase 15, NatA auxiliary subunit-like [Bombyx mori](1e-160)	0008152:metabolic process[biological_process];0016740:transferase activity[molecular_function]
GSSPFG00002671001-RA	duplication	4248	6153	exon	overlap=4.99	coverage=NA	GSSPFG00002671001	unknown	ref|XP_004922966.1|:PREDICTED: testican-2-like [Bombyx mori](1e-144)	NA
GSSPFG00032589001-RA	duplication	112637	114363	intron	overlap=0.00	coverage=NA	GSSPFG00032589001	unknown	ref|XP_011558626.1|:PREDICTED: 27 kDa glycoprotein-like [Plutella xylostella](7e-93)	NA
GSSPFG00021259001-RA	duplication	80693	81821	intron	overlap=0.00	coverage=NA	GSSPFG00021259001	unknown	ref|XP_011558626.1|:PREDICTED: 27 kDa glycoprotein-like [Plutella xylostella](5e-95)	NA
GSSPFG00026630001-RA	duplication	74833	84909	exon	overlap=100.00	coverage=NA	GSSPFG00026630001	unknown	ref|XP_011877689.1|:PREDICTED: KRAB-A domain-containing protein 2-like [Vollenhovia emeryi](3e-10)	NA
GSSPFG00023402001-RA	duplication	151553	160287	exon	overlap=3.26	coverage=NA	GSSPFG00023402001	unknown	ref|XP_012153983.1|:PREDICTED: muscle M-line assembly protein unc-89-like isoform X1 [Megachile rotundata](0.0)	0008152:metabolic process[biological_process];0050789:regulation of biological process[biological_process];0009987:cellular process[biological_process]
GSSPFG00010498001.1-RA	duplication	7113	8188	intron	overlap=0.00	coverage=NA	GSSPFG00007593001	unknown	ref|XP_004925927.1|:PREDICTED: peroxidase-like [Bombyx mori](6e-178)	0048477:oogenesis[biological_process]
GSSPFG00033686001-RA	duplication	54517	68063	exon	overlap=100.00	coverage=NA	GSSPFG00033686001	unknown	ref|XP_004922128.1|:PREDICTED: dedicator of cytokinesis protein 1-like [Bombyx mori](1e-42)	0005737:cytoplasm[cellular_component]
GSSPFG00029074001-RA	duplication	4943	16029	exon	overlap=63.46	coverage=NA	GSSPFG00029074001	unknown	ref|XP_004922128.1|:PREDICTED: dedicator of cytokinesis protein 1-like [Bombyx mori](5e-74)	0005737:cytoplasm[cellular_component]
GSSPFG00032547001-RA	duplication	1	6552	exon	overlap=100.00	coverage=NA	GSSPFG00032547001	unknown	ref|XP_004929774.1|:PREDICTED: dmX-like protein 2-like [Bombyx mori](6e-130)	NA
GSSPFG00017854001-RA	duplication	90729	91331	exon	overlap=15.94	coverage=NA	GSSPFG00017854001	unknown	ref|XP_004922116.1|:PREDICTED: uncharacterized protein LOC101743762 [Bombyx mori](2e-149)	NA
GSSPFG00009162001.2-RA	duplication	11621	19661	exon	overlap=100.00	coverage=NA	Deadpan	Sex determining genes	gb|EHJ74566.1|:putative transcription factor hes-1 [Danaus plexippus](0.0)	0008344:adult locomotory behavior[biological_process];0048813:dendrite morphogenesis[biological_process];0000122:negative regulation of transcription from RNA polymerase II promoter[biological_process];0007540:sex determination, establishment of X:A ratio[biological_process];0045840:positive regulation of mitosis[biological_process];0002052:positive regulation of neuroblast proliferation[biologic…
GSSPFG00009164001-RA	duplication	11621	19661	exon	overlap=16.55	coverage=NA	GSSPFG00009164001	unknown	ref|XP_004927132.1|:PREDICTED: calponin homology domain-containing protein DDB_G0272472-like [Bombyx mori](3e-123)	NA
GSSPFG00006791001.2-RA	duplication	3729	10474	exon	overlap=100.00	coverage=NA	Deadpan	Sex determining genes	No hit	NA
GSSPFG00009679001.2-RA	duplication	3001	8235	exon	overlap=37.38	coverage=NA	CYP367A12ALLELE	P450	ref|XP_011559128.1|:PREDICTED: cytochrome P450 4C1-like [Plutella xylostella](0.0)	0055114:oxidation reduction[biological_process];0020037:heme binding[molecular_function];0005506:iron ion binding[molecular_function];0016705:oxidoreductase activity, acting on paired donors, with incorporation or reduction of molecular oxygen[molecular_function]
GSSPFG00004701001.2-RA	duplication	1	3369	exon	overlap=9.74	coverage=NA	CYP367A12	P450	gb|AFP20601.1|:cytochrome CYP367A6 [Spodoptera littoralis](5e-79)	0055114:oxidation reduction[biological_process];0020037:heme binding[molecular_function];0005506:iron ion binding[molecular_function];0016705:oxidoreductase activity, acting on paired donors, with incorporation or reduction of molecular oxygen[molecular_function]
GSSPFG00023821001-RA	duplication	121013	132726	exon	overlap=100.00	coverage=NA	GSSPFG00023821001	unknown	No hit	NA
GSSPFG00031921001-RA	duplication	21655	40019	exon	overlap=42.43	coverage=NA	GSSPFG00031921001	unknown	ref|XP_011560154.1|:PREDICTED: uncharacterized protein LOC105390536 [Plutella xylostella](2e-58)	NA
GSSPFG00031949001-RA	duplication	1	16169	exon	overlap=100.00	coverage=NA	GSSPFG00031949001	unknown	No hit	NA
GSSPFG00022507001.1-RA	duplication	4161	7861	exon	overlap=61.97	coverage=NA	GSSPFG00024531001	unknown	sp|Q962S7.3|RL37_SPOFR:RecName: Full=60S ribosomal protein L37 [Spodoptera frugiperda(2e-40)	0003735:structural constituent of ribosome[molecular_function];0046872:metal ion binding[molecular_function];0019843:rRNA binding[molecular_function];0006412:translation[biological_process];0000022:mitotic spindle elongation[biological_process];0022625:cytosolic large ribosomal subunit[cellular_component]
GSSPFG00015109001-RA	duplication	274181	300929	exon	overlap=22.32	coverage=NA	GSSPFG00015109001	unknown	ref|XP_004923883.1|:PREDICTED: epidermal retinol dehydrogenase 2-like [Bombyx mori](1e-157)	0055114:oxidation reduction[biological_process];0016491:oxidoreductase activity[molecular_function]
GSSPFG00018622001-RA	duplication	50226	61805	exon	overlap=100.00	coverage=NA	GSSPFG00018622001	unknown	No hit	NA
GSSPFG00008288001-RA	duplication	437	3035	exon	overlap=26.47	coverage=NA	GSSPFG00008288001	unknown	No hit	NA
GSSPFG00013028001-RA	duplication	28985	30035	exon	overlap=8.34	coverage=NA	GSSPFG00013028001	unknown	ref|XP_006611257.1|:PREDICTED: eukaryotic translation initiation factor 5B-like isoform X1 [Apis dorsata](0.0)	0006413:translational initiation[biological_process];0005525:GTP binding[molecular_function];0017151:DEAD/H-box RNA helicase binding[molecular_function];0003743:translation initiation factor activity[molecular_function];0005829:cytosol[cellular_component];0003924:GTPase activity[molecular_function]
GSSPFG00015002001-RA	duplication	1	1066	exon	overlap=100.00	coverage=NA	GSSPFG00015002001	unknown	ref|XP_004927950.1|:PREDICTED: eukaryotic translation initiation factor 5B-like isoform X3 [Bombyx mori](2e-34)	0006413:translational initiation[biological_process];0005525:GTP binding[molecular_function];0003743:translation initiation factor activity[molecular_function];0003924:GTPase activity[molecular_function]
GSSPFG00019285001-RA	duplication	14834	17208	exon	overlap=53.02	coverage=NA	GSSPFG00019285001	unknown	ref|XP_004922671.1|:PREDICTED: uncharacterized protein LOC101742817 isoform X1 [Bombyx mori(2e-121)	NA
GSSPFG00035916001.2-RA	duplication	182896	185301	exon	overlap=66.92	coverage=NA	lethal (2) k09913	Other	ref|XP_004922674.1|:PREDICTED: uncharacterized protein LOC101743157 [Bombyx mori](5e-124)	NA
GSSPFG00007683001-RA	duplication	4081	6961	exon	overlap=93.59	coverage=NA	GSSPFG00007683001	unknown	ref|XP_004922671.1|:PREDICTED: uncharacterized protein LOC101742817 isoform X1 [Bombyx mori(6e-09)	NA
GSSPFG00009150001.4-RA	duplication	48486	51186	exon	overlap=36.75	coverage=NA	methionine sulfoxide reductase A	unknown	dbj|BAM18391.1|:ecdysone-induced protein 28/29kD [Papilio xuthus](9e-144)	0055114:oxidation reduction[biological_process];0030091:protein repair[biological_process];0008113:peptide-methionine-(S)-S-oxide reductase activity[molecular_function];0006979:response to oxidative stress[biological_process]
GSSPFG00006513001-RA	duplication	12266	17166	exon	overlap=100.00	coverage=NA	GSSPFG00006513001	unknown	No hit	NA
GSSPFG00006514001-RA	duplication	12266	17166	exon	overlap=100.00	coverage=NA	GSSPFG00006514001	unknown	gb|EHJ68562.1|:endonuclease-reverse transcriptase [Danaus plexippus](3e-109)	0003964:RNA-directed DNA polymerase activity[molecular_function];0004519:endonuclease activity[molecular_function];0006278:RNA-dependent DNA replication[biological_process]
GSSPFG00015813001.1-RA	duplication	118512	123137	exon	overlap=9.12	coverage=NA	GSSPFG00007093001	unknown	gb|EHJ73685.1|:putative Toutatis [Danaus plexippus](0.0)	0005488:binding[molecular_function]
GSSPFG00005761001-RA	duplication	92581	100325	exon	overlap=10.59	coverage=NA	GSSPFG00005761001	unknown	dbj|BAM18659.1|:unknown secreted protein [Papilio xuthus](3e-71)	NA
GSSPFG00007419001-RA	duplication	96679	102159	exon	overlap=100.00	coverage=NA	GSSPFG00007419001	unknown	gb|EHJ74806.1|:red protein [Danaus plexippus](2e-82)	0008236:serine-type peptidase activity[molecular_function];0051537:2 iron, 2 sulfur cluster binding[molecular_function];0005634:nucleus[cellular_component]
GSSPFG00007420001-RA	duplication	96679	102159	exon	overlap=3.52	coverage=NA	GSSPFG00007420001	unknown	gb|EHJ74806.1|:red protein [Danaus plexippus](1e-159)	0008233:peptidase activity[molecular_function];0005634:nucleus[cellular_component]
GSSPFG00020050001-RA	duplication	1	7538	exon	overlap=100.00	coverage=NA	GSSPFG00020050001	unknown	gb|EHJ74806.1|:red protein [Danaus plexippus](7e-53)	0008233:peptidase activity[molecular_function];0005634:nucleus[cellular_component]
GSSPFG00030381001-RA	duplication	312206	321093	exon	overlap=94.47	coverage=NA	GSSPFG00030381001	unknown	ref|XP_011564804.1|:PREDICTED: protein transport protein Sec31A-like [Plutella xylostella](1e-24)	NA
GSSPFG00008839001-RA	duplication	2408	3642	exon	overlap=18.06	coverage=NA	GSSPFG00008839001	unknown	gb|EHJ69924.1|:putative AT-rich interactive domain-containing protein 5B [Danaus plexippus](2e-144)	NA
GSSPFG00012311001-RA	duplication	15764	16466	exon	overlap=63.02	coverage=NA	GSSPFG00012311001	unknown	No hit	NA
GSSPFG00002527001-RA	duplication	126200	127063	intron	overlap=0.00	coverage=NA	GSSPFG00002527001	unknown	ref|XP_004923595.1|:PREDICTED: uncharacterized protein LOC101735993 [Bombyx mori](4e-62)	0007157:heterophilic cell adhesion[biological_process];0005887:integral to plasma membrane[cellular_component];0007415:defasciculation of motor neuron axon[biological_process];0005576:extracellular region[cellular_component];0016198:axon choice point recognition[biological_process]
GSSPFG00014901001-RA	duplication	103254	106552	exon	overlap=28.71	coverage=NA	GSSPFG00014901001	unknown	ref|XP_002423364.1|:hormone receptor hr3, putative [Pediculus humanus corporis(0.0)	0006355:regulation of transcription, DNA-dependent[biological_process];0003707:steroid hormone receptor activity[molecular_function];0030522:intracellular receptor-mediated signaling pathway[biological_process];0043565:sequence-specific DNA binding[molecular_function];0004887:thyroid hormone receptor activity[molecular_function];0008270:zinc ion binding[molecular_function];0043401:steroid hormone…
GSSPFG00020245001-RA	duplication	82298	85523	exon	overlap=10.48	coverage=NA	GSSPFG00020245001	unknown	gb|ACZ71479.1|:hormone receptor 3 [Xestia cnigrum](5e-179)	0006355:regulation of transcription, DNA-dependent[biological_process];0003707:steroid hormone receptor activity[molecular_function];0030522:intracellular receptor-mediated signaling pathway[biological_process];0043565:sequence-specific DNA binding[molecular_function];0004887:thyroid hormone receptor activity[molecular_function];0008270:zinc ion binding[molecular_function];0043401:steroid hormone…
GSSPFG00020246001-RA	duplication	82298	85523	exon	overlap=100.00	coverage=NA	GSSPFG00020246001	unknown	No hit	NA
GSSPFG00020247001-RA	duplication	82298	85523	exon	overlap=33.46	coverage=NA	GSSPFG00020247001	unknown	sp|P49868.1|HR3_GALME:RecName: Full=Probable nuclear hormone receptor HR3; Short=gHR3; AltName: Full=Nuclear receptor subfamily 1 group F member 4 [Galleria mellonella(0.0)	0006355:regulation of transcription, DNA-dependent[biological_process];0003707:steroid hormone receptor activity[molecular_function];0030522:intracellular receptor-mediated signaling pathway[biological_process];0043565:sequence-specific DNA binding[molecular_function];0004887:thyroid hormone receptor activity[molecular_function];0008270:zinc ion binding[molecular_function];0043401:steroid hormone…
GSSPFG00031064001-RA	duplication	76288	77732	exon	overlap=39.86	coverage=NA	GSSPFG00031064001	unknown	gb|EHJ70295.1|:putative Artemis protein [Danaus plexippus](2e-55)	NA
GSSPFG00028359001-RA	duplication	44576	47492	exon	overlap=58.39	coverage=NA	GSSPFG00028359001	unknown	gb|EHJ70295.1|:putative Artemis protein [Danaus plexippus](3e-54)	NA
GSSPFG00006309001.1-RA	duplication	30624	31838	exon	overlap=5.63	coverage=NA	GSSPFG00007156001	unknown	ref|XP_004933537.1|:PREDICTED: uncharacterized protein LOC101744771 [Bombyx mori](0.0)	0016592:mediator complex[cellular_component];0006357:regulation of transcription from RNA polymerase II promoter[biological_process]
GSSPFG00028926001-RA	duplication	47324	53533	exon	overlap=100.00	coverage=NA	GSSPFG00028926001	unknown	ref|XP_004933646.1|:PREDICTED: transcription elongation regulator 1-like, partial [Bombyx mori](7e-10)	NA
GSSPFG00011910001-RA	duplication	42454	48117	exon	overlap=100.00	coverage=NA	GSSPFG00011910001	unknown	ref|XP_004933646.1|:PREDICTED: transcription elongation regulator 1-like, partial [Bombyx mori](5e-10)	NA
GSSPFG00019850001-RA	duplication	14069	26359	exon	overlap=55.67	coverage=NA	GSSPFG00019850001	unknown	gb|EZA57280.1|:Cadherin-23 [Cerapachys biroi](0.0)	0016021:integral to membrane[cellular_component];0007156:homophilic cell adhesion[biological_process];0005886:plasma membrane[cellular_component];0005509:calcium ion binding[molecular_function]
GSSPFG00026941001-RA	duplication	130133	131143	exon	overlap=2.43	coverage=NA	GSSPFG00026941001	unknown	ref|XP_008206675.1|:PREDICTED: dynein heavy chain 10, axonemal isoform X1 [Nasonia vitripennis(0.0)	0007018:microtubule-based movement[biological_process];0005524:ATP binding[molecular_function];0008152:metabolic process[biological_process];0030286:dynein complex[cellular_component];0016887:ATPase activity[molecular_function];0003777:microtubule motor activity[molecular_function]
GSSPFG00032228001-RA	duplication	76	4384	exon	overlap=6.97	coverage=NA	GSSPFG00032228001	unknown	ref|XP_004930658.1|:PREDICTED: uncharacterized protein LOC101743370 [Bombyx mori](2e-63)	NA
GSSPFG00012782001.3-RA	duplication	57939	94162	exon	overlap=18.36	coverage=NA	Nesprin-1	developmental	ref|XP_012253399.1|:PREDICTED: nesprin-1 isoform X8 [Athalia rosae](0.0)	NA
GSSPFG00012783001-RA	duplication	57939	94162	exon	overlap=100.00	coverage=NA	GSSPFG00012783001	unknown	ref|XP_011556257.1|:PREDICTED: glycerol-3-phosphate acyltransferase 1, mitochondrial-like [Plutella xylostella](9e-13)	NA
GSSPFG00012784001-RA	duplication	57939	94162	exon	overlap=100.00	coverage=NA	GSSPFG00012784001	unknown	ref|XP_011556257.1|:PREDICTED: glycerol-3-phosphate acyltransferase 1, mitochondrial-like [Plutella xylostella](1e-21)	NA
GSSPFG00010545001-RA	duplication	198897	225213	exon	overlap=100.00	coverage=NA	GSSPFG00010545001	unknown	ref|XP_011558973.1|:PREDICTED: LOW QUALITY PROTEIN: nesprin-1-like, partial [Plutella xylostella](1e-68)	NA
GSSPFG00016624001-RA	duplication	4035	10289	exon	overlap=100.00	coverage=NA	GSSPFG00016624001	unknown	No hit	NA
GSSPFG00016625001-RA	duplication	4035	10289	exon	overlap=100.00	coverage=NA	GSSPFG00016625001	unknown	No hit	NA
GSSPFG00020182001-RA	duplication	2700	8690	exon	overlap=100.00	coverage=NA	GSSPFG00020182001	unknown	No hit	NA
GSSPFG00008799001-RA	duplication	34768	40033	exon	overlap=16.12	coverage=NA	GSSPFG00008799001	unknown	sp|P82176.2|IMPI_GALME:RecName: Full=Inducible metalloproteinase inhibitor protein; Contains: RecName: Full=IMPI alpha; Flags: Precursor [Galleria mellonella(6e-14)	0010466:negative regulation of peptidase activity[biological_process];0030414:peptidase inhibitor activity[molecular_function]
GSSPFG00008800001-RA	duplication	34768	40033	exon	overlap=100.00	coverage=NA	GSSPFG00008800001	unknown	ref|XP_004924284.1|:PREDICTED: inducible metalloproteinase inhibitor protein-like isoform X2 [Bombyx mori](3e-20)	NA
GSSPFG00009481001-RA	duplication	27992	41143	exon	overlap=45.84	coverage=NA	GSSPFG00009481001	unknown	ref|XP_011703203.1|:PREDICTED: fatty acid synthase [Wasmannia auropunctata(0.0)	0003824:catalytic activity[molecular_function];0008152:metabolic process[biological_process]
GSSPFG00002412001-RA	duplication	1	15082	exon	overlap=100.00	coverage=NA	GSSPFG00002412001	unknown	ref|XP_004925620.1|:PREDICTED: fatty acid synthase-like [Bombyx mori](7e-67)	0004312:fatty-acid synthase activity[molecular_function];0016788:hydrolase activity, acting on ester bonds[molecular_function];0016491:oxidoreductase activity[molecular_function]
GSSPFG00019048001-RA	duplication	1764	2791	intron	overlap=0.00	coverage=NA	GSSPFG00019048001	unknown	ref|XP_004933837.1|:PREDICTED: lysosomal alpha-mannosidase-like [Bombyx mori](7e-86)	0006013:mannose metabolic process[biological_process];0008270:zinc ion binding[molecular_function];0004559:alpha-mannosidase activity[molecular_function];0030246:carbohydrate binding[molecular_function]
GSSPFG00001498001-RA	duplication	141957	142816	exon	overlap=12.49	coverage=NA	GSSPFG00001498001	unknown	ref|XP_004926006.1|:PREDICTED: fasciclin-3-like [Bombyx mori](0.0)	NA
GSSPFG00026397001.1-RA	duplication	72487	73144	exon	overlap=5.04	coverage=NA	GSSPFG00008247001	unknown	ref|XP_011262259.1|:PREDICTED: uncharacterized protein LOC105254956 [Camponotus floridanus](0.0)	0016021:integral to membrane[cellular_component];0004930:G-protein coupled receptor activity[molecular_function];0007186:G-protein coupled receptor protein signaling pathway[biological_process]
GSSPFG00015501001-RA	duplication	55012	56363	exon	overlap=11.66	coverage=NA	GSSPFG00015501001	unknown	ref|XP_004926006.1|:PREDICTED: fasciclin-3-like [Bombyx mori](0.0)	NA
GSSPFG00014701001.1-RA	duplication	39656	40646	exon	overlap=1.49	coverage=NA	GSSPFG00034697001	unknown	ref|XP_011551248.1|:PREDICTED: luciferin 4-monooxygenase-like [Plutella xylostella](0.0)	0003824:catalytic activity[molecular_function];0008152:metabolic process[biological_process]
GSSPFG00019279001-RA	duplication	265888	266814	exon	overlap=11.59	coverage=NA	GSSPFG00019279001	unknown	ref|XP_011556962.1|:PREDICTED: protein CASC1-like [Plutella xylostella](2e-129)	NA
GSSPFG00017600001-RA	duplication	17975	19027	exon	overlap=10.93	coverage=NA	GSSPFG00017600001	unknown	ref|XP_011556784.1|:PREDICTED: fasciclin-3 isoform X8 [Plutella xylostella](0.0)	NA
GSSPFG00006880001-RA	duplication	3588	4360	exon	overlap=8.72	coverage=NA	GSSPFG00006880001	unknown	ref|XP_011556962.1|:PREDICTED: protein CASC1-like [Plutella xylostella](3e-127)	NA
GSSPFG00029139001-RA	duplication	257313	261075	exon	overlap=49.58	coverage=NA	GSSPFG00029139001	unknown	No hit	NA
GSSPFG00031506001-RA	duplication	256266	257349	exon	overlap=21.00	coverage=NA	GSSPFG00031506001	unknown	ref|XP_011558718.1|:PREDICTED: uncharacterized protein LOC105389314, partial [Plutella xylostella](0.0)	NA
GSSPFG00030508001-RA	duplication	70987	79552	exon	overlap=89.32	coverage=NA	GSSPFG00030508001	unknown	ref|XP_011561213.1|:PREDICTED: uncharacterized protein LOC105391441 [Plutella xylostella](0.0)	NA
GSSPFG00031536001-RA	duplication	54364	63130	exon	overlap=89.32	coverage=NA	GSSPFG00031536001	unknown	ref|XP_011561213.1|:PREDICTED: uncharacterized protein LOC105391441 [Plutella xylostella](0.0)	NA
GSSPFG00014740001-RA	duplication	82401	85282	intron	overlap=0.00	coverage=NA	GSSPFG00014740001	unknown	gb|AAF16704.1|AF117582_1:calcyphosine-like protein [Manduca sexta](1e-138)	0005509:calcium ion binding[molecular_function]
GSSPFG00022317001-RA	duplication	249715	260421	exon	overlap=73.74	coverage=NA	GSSPFG00022317001	unknown	ref|XP_001972952.1|:GG15818 [Drosophila erecta(0.0)	0016021:integral to membrane[cellular_component];0007156:homophilic cell adhesion[biological_process];0016324:apical plasma membrane[cellular_component];0042803:protein homodimerization activity[molecular_function];0016339:calcium-dependent cell-cell adhesion[biological_process];0046843:dorsal appendage formation[biological_process];0005509:calcium ion binding[molecular_function];0005902:microvil…
GSSPFG00009158001-RA	duplication	17264	26994	exon	overlap=88.41	coverage=NA	GSSPFG00009158001	unknown	ref|XP_011254683.1|:PREDICTED: cadherin-23 [Camponotus floridanus(0.0)	0016021:integral to membrane[cellular_component];0007156:homophilic cell adhesion[biological_process];0005886:plasma membrane[cellular_component];0005509:calcium ion binding[molecular_function]
GSSPFG00023673001-RA	duplication	1	6265	exon	overlap=100.00	coverage=NA	GSSPFG00023673001	unknown	ref|XP_004929553.1|:PREDICTED: uncharacterized protein LOC101740376 [Bombyx mori](1e-56)	NA
GSSPFG00008857001-RA	duplication	80480	86914	exon	overlap=100.00	coverage=NA	GSSPFG00008857001	unknown	ref|XP_004929553.1|:PREDICTED: uncharacterized protein LOC101740376 [Bombyx mori](1e-56)	NA
GSSPFG00014243001.1-RA	duplication	104644	105285	intron	overlap=0.00	coverage=NA	GSSPFG00031649001	unknown	ref|XP_011558831.1|:PREDICTED: aquaporin-12 isoform X1 [Plutella xylostella](0.0)	NA
GSSPFG00018886001.5-RA	duplication	39600	40576	exon	overlap=15.11	coverage=NA	CYP4M15V2	P450	dbj|BAM73808.1|:cytochrome P450 [Bombyx mori](0.0)	0055114:oxidation reduction[biological_process];0020037:heme binding[molecular_function];0005506:iron ion binding[molecular_function];0004497:monooxygenase activity[molecular_function];0016705:oxidoreductase activity, acting on paired donors, with incorporation or reduction of molecular oxygen[molecular_function]
GSSPFG00009456001-RA	duplication	20727	24081	exon	overlap=100.00	coverage=NA	GSSPFG00009456001	unknown	No hit	NA
GSSPFG00009457001-RA	duplication	20727	24081	exon	overlap=100.00	coverage=NA	GSSPFG00009457001	unknown	No hit	NA
GSSPFG00000709001-RA	duplication	52781	54580	exon	overlap=100.00	coverage=NA	GSSPFG00000709001	unknown	sp|P0C0U2.1|CHA2A_LYMDI:RecName: Full=Chorion class A protein Ld2/Ld41; Flags: Precursor [Lymantria dispar(2e-36)	0032501:multicellular organismal process[biological_process]
GSSPFG00009457001-RA	duplication	23863	27762	exon	overlap=100.00	coverage=NA	GSSPFG00009457001	unknown	No hit	NA
GSSPFG00009458001-RA	duplication	23863	27762	exon	overlap=100.00	coverage=NA	GSSPFG00009458001	unknown	gb|EHJ73704.1|:endonuclease-reverse transcriptase [Danaus plexippus](8e-31)	0003964:RNA-directed DNA polymerase activity[molecular_function];0004519:endonuclease activity[molecular_function];0006278:RNA-dependent DNA replication[biological_process]
GSSPFG00009459001-RA	duplication	23863	27762	exon	overlap=100.00	coverage=NA	GSSPFG00009459001	unknown	sp|P0C0U2.1|CHA2A_LYMDI:RecName: Full=Chorion class A protein Ld2/Ld41; Flags: Precursor [Lymantria dispar(6e-36)	NA
GSSPFG00003791001-RA	duplication	7024	11061	exon	overlap=100.00	coverage=NA	GSSPFG00003791001	unknown	sp|P0C0U2.1|CHA2A_LYMDI:RecName: Full=Chorion class A protein Ld2/Ld41; Flags: Precursor [Lymantria dispar(2e-35)	NA
GSSPFG00003792001-RA	duplication	7024	11061	exon	overlap=33.61	coverage=NA	GSSPFG00003792001	unknown	sp|P0C0U2.1|CHA2A_LYMDI:RecName: Full=Chorion class A protein Ld2/Ld41; Flags: Precursor [Lymantria dispar(2e-35)	NA
GSSPFG00020658001-RA	duplication	32	3653	exon	overlap=100.00	coverage=NA	GSSPFG00020658001	unknown	No hit	NA
GSSPFG00000714001-RA	duplication	65275	65922	exon	overlap=60.26	coverage=NA	GSSPFG00000714001	unknown	sp|P43517.1|CHA7_LYMDI:RecName: Full=Chorion class A protein Ld19; Flags: Precursor [Lymantria dispar(5e-33)	NA
GSSPFG00003791001-RA	duplication	7068	8771	exon	overlap=100.00	coverage=NA	GSSPFG00003791001	unknown	sp|P0C0U2.1|CHA2A_LYMDI:RecName: Full=Chorion class A protein Ld2/Ld41; Flags: Precursor [Lymantria dispar(2e-35)	NA
GSSPFG00009459001-RA	duplication	26740	27650	exon	overlap=95.73	coverage=NA	GSSPFG00009459001	unknown	sp|P0C0U2.1|CHA2A_LYMDI:RecName: Full=Chorion class A protein Ld2/Ld41; Flags: Precursor [Lymantria dispar(6e-36)	NA
GSSPFG00009456001-RA	duplication	23053	23963	exon	overlap=100.00	coverage=NA	GSSPFG00009456001	unknown	No hit	NA
GSSPFG00009457001-RA	duplication	23053	23963	exon	overlap=79.80	coverage=NA	GSSPFG00009457001	unknown	No hit	NA
GSSPFG00004820001-RA	duplication	15042	15916	exon	overlap=60.26	coverage=NA	GSSPFG00004820001	unknown	sp|P0C0U2.1|CHA2A_LYMDI:RecName: Full=Chorion class A protein Ld2/Ld41; Flags: Precursor [Lymantria dispar(8e-37)	NA
GSSPFG00002208001-RA	duplication	1425	2653	exon	overlap=77.13	coverage=NA	GSSPFG00002208001	unknown	sp|P60607.1|CHB3_LYMDI:RecName: Full=Chorion class B protein Ld34; Flags: Precursor [Lymantria dispar(8e-38)	0007304:chorion-containing eggshell formation[biological_process];0005213:structural constituent of chorion[molecular_function];0007275:multicellular organismal development[biological_process];0042600:chorion[cellular_component]
GSSPFG00000716001-RA	duplication	68784	69431	exon	overlap=60.47	coverage=NA	GSSPFG00000716001	unknown	sp|P0C0U2.1|CHA2A_LYMDI:RecName: Full=Chorion class A protein Ld2/Ld41; Flags: Precursor [Lymantria dispar(4e-35)	NA
GSSPFG00000709001-RA	duplication	52881	57749	exon	overlap=95.51	coverage=NA	GSSPFG00000709001	unknown	sp|P0C0U2.1|CHA2A_LYMDI:RecName: Full=Chorion class A protein Ld2/Ld41; Flags: Precursor [Lymantria dispar(2e-36)	0032501:multicellular organismal process[biological_process]
GSSPFG00000710001-RA	duplication	52881	57749	exon	overlap=100.00	coverage=NA	GSSPFG00000710001	unknown	sp|P0C0U2.1|CHA2A_LYMDI:RecName: Full=Chorion class A protein Ld2/Ld41; Flags: Precursor [Lymantria dispar(2e-36)	NA
GSSPFG00000711001-RA	duplication	52881	57749	exon	overlap=100.00	coverage=NA	GSSPFG00000711001	unknown	No hit	NA
GSSPFG00000712001-RA	duplication	52881	57749	exon	overlap=95.40	coverage=NA	GSSPFG00000712001	unknown	No hit	NA
GSSPFG00000709001-RA	duplication	53046	53693	exon	overlap=60.26	coverage=NA	GSSPFG00000709001	unknown	sp|P0C0U2.1|CHA2A_LYMDI:RecName: Full=Chorion class A protein Ld2/Ld41; Flags: Precursor [Lymantria dispar(2e-36)	0032501:multicellular organismal process[biological_process]
GSSPFG00003794001-RA	duplication	15148	16854	exon	overlap=100.00	coverage=NA	GSSPFG00003794001	unknown	sp|P0C0U2.1|CHA2A_LYMDI:RecName: Full=Chorion class A protein Ld2/Ld41; Flags: Precursor [Lymantria dispar(4e-36)	0032501:multicellular organismal process[biological_process]
GSSPFG00003794001-RA	duplication	16022	16668	exon	overlap=60.47	coverage=NA	GSSPFG00003794001	unknown	sp|P0C0U2.1|CHA2A_LYMDI:RecName: Full=Chorion class A protein Ld2/Ld41; Flags: Precursor [Lymantria dispar(4e-36)	0032501:multicellular organismal process[biological_process]
GSSPFG00009456001-RA	duplication	22364	23984	exon	overlap=100.00	coverage=NA	GSSPFG00009456001	unknown	No hit	NA
GSSPFG00009457001-RA	duplication	22364	23984	exon	overlap=100.00	coverage=NA	GSSPFG00009457001	unknown	No hit	NA
GSSPFG00014818001-RA	duplication	4617	6591	exon	overlap=100.00	coverage=NA	GSSPFG00014818001	unknown	sp|P0C0U2.1|CHA2A_LYMDI:RecName: Full=Chorion class A protein Ld2/Ld41; Flags: Precursor [Lymantria dispar(4e-34)	NA
GSSPFG00004820001-RA	duplication	8723	16764	exon	overlap=100.00	coverage=NA	GSSPFG00004820001	unknown	sp|P0C0U2.1|CHA2A_LYMDI:RecName: Full=Chorion class A protein Ld2/Ld41; Flags: Precursor [Lymantria dispar(8e-37)	NA
GSSPFG00014818001-RA	duplication	5460	6405	exon	overlap=53.61	coverage=NA	GSSPFG00014818001	unknown	sp|P0C0U2.1|CHA2A_LYMDI:RecName: Full=Chorion class A protein Ld2/Ld41; Flags: Precursor [Lymantria dispar(4e-34)	NA
GSSPFG00020658001-RA	duplication	1525	3631	exon	overlap=81.82	coverage=NA	GSSPFG00020658001	unknown	No hit	NA
GSSPFG00000717001-RA	duplication	76544	78131	exon	overlap=76.60	coverage=NA	GSSPFG00000717001	unknown	sp|P0C0U2.1|CHA2A_LYMDI:RecName: Full=Chorion class A protein Ld2/Ld41; Flags: Precursor [Lymantria dispar(5e-36)	NA
GSSPFG00000717001-RA	duplication	75931	78234	exon	overlap=99.34	coverage=NA	GSSPFG00000717001	unknown	sp|P0C0U2.1|CHA2A_LYMDI:RecName: Full=Chorion class A protein Ld2/Ld41; Flags: Precursor [Lymantria dispar(5e-36)	NA
GSSPFG00003792001-RA	duplication	10940	12647	exon	overlap=100.00	coverage=NA	GSSPFG00003792001	unknown	sp|P0C0U2.1|CHA2A_LYMDI:RecName: Full=Chorion class A protein Ld2/Ld41; Flags: Precursor [Lymantria dispar(2e-35)	NA
GSSPFG00003791001-RA	duplication	7254	7901	exon	overlap=53.61	coverage=NA	GSSPFG00003791001	unknown	sp|P0C0U2.1|CHA2A_LYMDI:RecName: Full=Chorion class A protein Ld2/Ld41; Flags: Precursor [Lymantria dispar(2e-35)	NA
GSSPFG00003792001-RA	duplication	11126	11773	exon	overlap=53.61	coverage=NA	GSSPFG00003792001	unknown	sp|P0C0U2.1|CHA2A_LYMDI:RecName: Full=Chorion class A protein Ld2/Ld41; Flags: Precursor [Lymantria dispar(2e-35)	NA
GSSPFG00000715001-RA	duplication	68047	69596	exon	overlap=45.39	coverage=NA	GSSPFG00000715001	unknown	sp|P60607.1|CHB3_LYMDI:RecName: Full=Chorion class B protein Ld34; Flags: Precursor [Lymantria dispar(4e-41)	0032501:multicellular organismal process[biological_process]
GSSPFG00000716001-RA	duplication	68047	69596	exon	overlap=95.73	coverage=NA	GSSPFG00000716001	unknown	sp|P0C0U2.1|CHA2A_LYMDI:RecName: Full=Chorion class A protein Ld2/Ld41; Flags: Precursor [Lymantria dispar(4e-35)	NA
GSSPFG00000710001-RA	duplication	56276	56920	exon	overlap=48.33	coverage=NA	GSSPFG00000710001	unknown	sp|P0C0U2.1|CHA2A_LYMDI:RecName: Full=Chorion class A protein Ld2/Ld41; Flags: Precursor [Lymantria dispar(2e-36)	NA
GSSPFG00009459001-RA	duplication	26067	27671	exon	overlap=100.00	coverage=NA	GSSPFG00009459001	unknown	sp|P0C0U2.1|CHA2A_LYMDI:RecName: Full=Chorion class A protein Ld2/Ld41; Flags: Precursor [Lymantria dispar(6e-36)	NA
GSSPFG00004820001-RA	duplication	14877	16635	exon	overlap=95.51	coverage=NA	GSSPFG00004820001	unknown	sp|P0C0U2.1|CHA2A_LYMDI:RecName: Full=Chorion class A protein Ld2/Ld41; Flags: Precursor [Lymantria dispar(8e-37)	NA
GSSPFG00009454001-RA	duplication	334	17916	exon	overlap=100.00	coverage=NA	GSSPFG00009454001	unknown	No hit	NA
GSSPFG00000717001-RA	duplication	77322	78232	exon	overlap=98.90	coverage=NA	GSSPFG00000717001	unknown	sp|P0C0U2.1|CHA2A_LYMDI:RecName: Full=Chorion class A protein Ld2/Ld41; Flags: Precursor [Lymantria dispar(5e-36)	NA
GSSPFG00000713001-RA	duplication	62059	63462	exon	overlap=21.55	coverage=NA	GSSPFG00000713001	unknown	sp|P43517.1|CHA7_LYMDI:RecName: Full=Chorion class A protein Ld19; Flags: Precursor [Lymantria dispar(9e-34)	0007304:chorion-containing eggshell formation[biological_process];0005213:structural constituent of chorion[molecular_function];0007275:multicellular organismal development[biological_process];0042600:chorion[cellular_component]
GSSPFG00017696001-RA	duplication	2275	27259	exon	overlap=100.00	coverage=NA	GSSPFG00017696001	unknown	ref|XP_011334999.1|:PREDICTED: uncharacterized protein LOC105277944, partial [Cerapachys biroi](3e-62)	0005488:binding[molecular_function]
GSSPFG00017697001-RA	duplication	2275	27259	exon	overlap=73.08	coverage=NA	GSSPFG00017697001	unknown	ref|XP_011560782.1|:PREDICTED: uncharacterized protein LOC105391071 [Plutella xylostella](0.0)	NA
GSSPFG00026572001-RA	duplication	34459	60686	exon	overlap=82.07	coverage=NA	GSSPFG00026572001	unknown	ref|XP_011560782.1|:PREDICTED: uncharacterized protein LOC105391071 [Plutella xylostella](0.0)	NA
GSSPFG00026571001-RA	duplication	34459	60686	exon	overlap=100.00	coverage=NA	GSSPFG00026571001	unknown	No hit	NA
GSSPFG00012113001-RA	duplication	190173	190820	exon	overlap=7.34	coverage=NA	GSSPFG00012113001	unknown	ref|XP_006218134.1|:PREDICTED: protein MON2 homolog isoform X3 [Vicugna pacos](0.0)	0015031:protein transport[biological_process]
GSSPFG00001615001-RA	duplication	24439	25133	exon	overlap=9.20	coverage=NA	GSSPFG00001615001	unknown	ref|XP_011157639.1|:PREDICTED: protein MON2 homolog isoform X2 [Solenopsis invicta](0.0)	0015031:protein transport[biological_process]
GSSPFG00034755001-RA	duplication	485442	489705	exon	overlap=94.09	coverage=NA	GSSPFG00034755001	unknown	No hit	NA
GSSPFG00015834001-RA	duplication	3903	5565	exon	overlap=38.80	coverage=NA	GSSPFG00015834001	unknown	ref|XP_011167012.1|:PREDICTED: exostosin-3 [Solenopsis invicta](0.0)	0006024:glycosaminoglycan biosynthetic process[biological_process];0016021:integral to membrane[cellular_component];0015012:heparan sulfate proteoglycan biosynthetic process[biological_process]
GSSPFG00015636001-RA	duplication	46365	82169	exon	overlap=100.00	coverage=NA	GSSPFG00015636001	unknown	ref|NP_001166740.1|:cuticular protein RR-1 motif 8 precursor [Bombyx mori(2e-71)	0042302:structural constituent of cuticle[molecular_function]
GSSPFG00015637001-RA	duplication	46365	82169	exon	overlap=100.00	coverage=NA	GSSPFG00015637001	unknown	ref|NP_001166741.1|:cuticular protein RR-1 motif 7 precursor [Bombyx mori(2e-64)	0042302:structural constituent of cuticle[molecular_function]
GSSPFG00021408001-RA	duplication	4938	35812	exon	overlap=100.00	coverage=NA	GSSPFG00021408001	unknown	ref|NP_001166740.1|:cuticular protein RR-1 motif 8 precursor [Bombyx mori(1e-80)	0042302:structural constituent of cuticle[molecular_function]
GSSPFG00017303001.1-RA	duplication	27167	28361	intron	overlap=0.00	coverage=NA	Caspar	unknown	ref|XP_011335317.1|:PREDICTED: FAS-associated factor 1 isoform X3 [Cerapachys biroi(0.0)	NA
GSSPFG00017303001.1-RA	duplication	25749	26936	intron	overlap=0.00	coverage=NA	Caspar	unknown	ref|XP_011335317.1|:PREDICTED: FAS-associated factor 1 isoform X3 [Cerapachys biroi(0.0)	NA
GSSPFG00010446001-RA	duplication	7349	17782	exon	overlap=11.11	coverage=NA	GSSPFG00010446001	unknown	gb|AEU17117.1|:D-1 like dopamine receptor [Manduca sexta](3e-94)	0042594:response to starvation[biological_process];0007613:memory[biological_process];0043052:thermotaxis[biological_process];0040040:thermosensory behavior[biological_process];0007191:activation of adenylate cyclase activity by dopamine receptor signaling pathway[biological_process];0005887:integral to plasma membrane[cellular_component];0071329:cellular response to sucrose stimulus[biological_p…
GSSPFG00004009001.1-RA	duplication	221702	235233	exon	overlap=23.37	coverage=NA	GSSPFG00001928001	unknown	ref|XP_001979897.1|:GG21429 [Drosophila erecta(0.0)	0042594:response to starvation[biological_process];0007613:memory[biological_process];0043052:thermotaxis[biological_process];0040040:thermosensory behavior[biological_process];0007191:activation of adenylate cyclase activity by dopamine receptor signaling pathway[biological_process];0005887:integral to plasma membrane[cellular_component];0071329:cellular response to sucrose stimulus[biological_p…
GSSPFG00018398001-RA	duplication	175481	178529	exon	overlap=100.00	coverage=NA	GSSPFG00018398001	unknown	No hit	NA
GSSPFG00018401001.5-RA	duplication	204303	205464	exon	overlap=26.73	coverage=NA	Nuc3	Midgut	ref|XP_011547989.1|:PREDICTED: uncharacterized protein LOC105380185 [Plutella xylostella](0.0)	0008152:metabolic process[biological_process];0046872:metal ion binding[molecular_function];0016787:hydrolase activity[molecular_function];0003676:nucleic acid binding[molecular_function]
GSSPFG00019582001.4-RA	duplication	200137	201650	exon	overlap=54.28	coverage=NA	Nuclease2	unknown	ref|XP_011569364.1|:PREDICTED: uncharacterized protein LOC105398827 [Plutella xylostella](0.0)	0008152:metabolic process[biological_process];0046872:metal ion binding[molecular_function];0016787:hydrolase activity[molecular_function];0003676:nucleic acid binding[molecular_function]
GSSPFG00019583001.3-RA	duplication	195937	197094	exon	overlap=56.97	coverage=NA	dsRNase1	unknown	ref|XP_011547989.1|:PREDICTED: uncharacterized protein LOC105380185 [Plutella xylostella](0.0)	0008152:metabolic process[biological_process];0046872:metal ion binding[molecular_function];0016787:hydrolase activity[molecular_function];0003676:nucleic acid binding[molecular_function]
GSSPFG00000378001.1-RA	duplication	61510	63322	intron	overlap=0.00	coverage=NA	Pattern recognition serine proteinase precursor	Immunity	gb|AAR29602.1|:pattern recognition serine proteinase precursor [Manduca sexta](0.0)	0008233:peptidase activity[molecular_function]
GSSPFG00014401001-RA	duplication	25992	54284	exon	overlap=100.00	coverage=NA	GSSPFG00014401001	unknown	ref|XP_011564755.1|:PREDICTED: uncharacterized protein LOC105394547 [Plutella xylostella](0.0)	0016020:membrane[cellular_component]
GSSPFG00018630001-RA	duplication	564	23877	exon	overlap=100.00	coverage=NA	GSSPFG00018630001	unknown	ref|XP_004929371.1|:PREDICTED: uncharacterized protein LOC101741820 [Bombyx mori](0.0)	0016020:membrane[cellular_component]
GSSPFG00020136001-RA	duplication	7638	9674	exon	overlap=100.00	coverage=NA	GSSPFG00020136001	unknown	ref|XP_003244198.1|:PREDICTED: uncharacterized protein LOC100573332 [Acyrthosiphon pisum](1e-110)	NA
GSSPFG00027831001-RA	duplication	66355	68705	exon	overlap=100.00	coverage=NA	GSSPFG00027831001	unknown	ref|XP_011871618.1|:PREDICTED: uncharacterized protein LOC105564102, partial [Vollenhovia emeryi](4e-40)	NA
GSSPFG00024745001-RA	duplication	63415	69025	exon	overlap=100.00	coverage=NA	GSSPFG00024745001	unknown	gb|EHJ74581.1|:endonuclease-reverse transcriptase [Danaus plexippus](0.0)	0003964:RNA-directed DNA polymerase activity[molecular_function];0004519:endonuclease activity[molecular_function];0006278:RNA-dependent DNA replication[biological_process]
GSSPFG00013964001-RA	duplication	8165	10539	exon	overlap=18.72	coverage=NA	GSSPFG00013964001	unknown	ref|XP_004926651.1|:PREDICTED: talin-2-like [Bombyx mori](1e-10)	NA
GSSPFG00016736001-RA	duplication	294	1314	exon	overlap=12.05	coverage=NA	GSSPFG00016736001	unknown	ref|XP_011568402.1|:PREDICTED: E3 ubiquitin-protein ligase UHRF1-like [Plutella xylostella](0.0)	0032270:positive regulation of cellular protein metabolic process[biological_process];0000792:heterochromatin[cellular_component];0043434:response to peptide hormone stimulus[biological_process];0016574:histone ubiquitination[biological_process];0000122:negative regulation of transcription from RNA polymerase II promoter[biological_process];0005657:replication fork[cellular_component];0004842:ubi…
GSSPFG00010580001.3-RA	duplication	37601	64296	exon	overlap=100.00	coverage=NA	TRAF3	developmental	ref|NP_001243916.1|:TRAF3 [Bombyx mori(0.0)	NA
GSSPFG00010581001-RA	duplication	37601	64296	exon	overlap=100.00	coverage=NA	GSSPFG00010581001	unknown	No hit	NA
GSSPFG00022362001-RA	duplication	13300	41832	exon	overlap=44.57	coverage=NA	GSSPFG00022362001	unknown	ref|XP_004922828.1|:PREDICTED: NEDD8 ultimate buster 1-like [Bombyx mori](0.0)	NA
GSSPFG00022364001.3-RA	duplication	13300	41832	exon	overlap=100.00	coverage=NA	TRAF3	developmental	ref|NP_001243916.1|:TRAF3 [Bombyx mori(0.0)	NA
GSSPFG00015967001.1-RA	duplication	328643	329327	intron	overlap=0.00	coverage=NA	GSSPFG00007347001	unknown	gb|EHJ66105.1|:GTPase-activating protein [Danaus plexippus](0.0)	0004842:ubiquitin-protein ligase activity[molecular_function];0008270:zinc ion binding[molecular_function];0005096:GTPase activator activity[molecular_function];0005622:intracellular[cellular_component];0016874:ligase activity[molecular_function];0016567:protein ubiquitination[biological_process];0043547:positive regulation of GTPase activity[biological_process]
GSSPFG00007345001-RA	duplication	328643	329327	exon	overlap=47.24	coverage=NA	GSSPFG00007345001	unknown	No hit	NA
GSSPFG00027830001-RA	duplication	53278	53962	exon	overlap=27.71	coverage=NA	GSSPFG00027830001	unknown	ref|XP_009030325.1|:hypothetical protein HELRODRAFT_165511 [Helobdella robusta(0.0)	NA
GSSPFG00033590001.1-RA	duplication	111391	119428	exon	overlap=3.53	coverage=NA	GSSPFG00032313001	unknown	ref|XP_001809966.1|:PREDICTED: rab GTPase-activating protein 1-like isoform X1 [Tribolium castaneum](0.0)	NA
GSSPFG00013620001-RA	duplication	1	8981	exon	overlap=55.61	coverage=NA	GSSPFG00013620001	unknown	ref|XP_011550349.1|:PREDICTED: uncharacterized protein LOC105382199 [Plutella xylostella](0.0)	NA
GSSPFG00003267001-RA	duplication	41960	43967	exon	overlap=11.21	coverage=NA	GSSPFG00003267001	unknown	ref|XP_011159515.1|:PREDICTED: prolyl 4-hydroxylase subunit alpha-2 [Solenopsis invicta](0.0)	0055114:oxidation reduction[biological_process];0019511:peptidyl-proline hydroxylation[biological_process];0016702:oxidoreductase activity, acting on single donors with incorporation of molecular oxygen, incorporation of two atoms of oxygen[molecular_function];0005783:endoplasmic reticulum[cellular_component];0004656:procollagen-proline 4-dioxygenase activity[molecular_function];0005506:iron ion …
GSSPFG00019538001.2-RA	duplication	1940	3716	exon	overlap=33.59	coverage=NA	Spermine/spermidine synthase	Other	ref|XP_011553281.1|:PREDICTED: spermidine synthase [Plutella xylostella](5e-166)	0016740:transferase activity[molecular_function]
GSSPFG00013886001-RA	duplication	47491	49463	exon	overlap=5.76	coverage=NA	GSSPFG00013886001	unknown	ref|XP_008548747.1|:PREDICTED: uncharacterized protein LOC103572103 [Microplitis demolitor(0.0)	0006665:sphingolipid metabolic process[biological_process];0005764:lysosome[cellular_component]
GSSPFG00021580001-RA	duplication	67	2032	exon	overlap=1.67	coverage=NA	GSSPFG00021580001	unknown	ref|XP_011060801.1|:PREDICTED: proactivator polypeptide-like [Acromyrmex echinatior(0.0)	0006665:sphingolipid metabolic process[biological_process];0005764:lysosome[cellular_component]
GSSPFG00010361001-RA	duplication	1	1165	exon	overlap=99.88	coverage=NA	GSSPFG00010361001	unknown	No hit	NA
GSSPFG00017208001-RA	duplication	66040	67896	exon	overlap=100.00	coverage=NA	GSSPFG00017208001	unknown	No hit	NA
GSSPFG00017500001-RA	duplication	190174	203593	exon	overlap=41.68	coverage=NA	GSSPFG00017500001	unknown	ref|XP_004928800.1|:PREDICTED: uncharacterized protein LOC101741494 [Bombyx mori](2e-23)	NA
GSSPFG00010141001-RA	duplication	571	1161	exon	overlap=58.06	coverage=NA	GSSPFG00010141001	unknown	ref|XP_011290423.1|:PREDICTED: putative nuclease HARBI1 [Musca domestica](5e-29)	NA
GSSPFG00017975001-RA	duplication	43161	52709	exon	overlap=100.00	coverage=NA	GSSPFG00017975001	unknown	gb|EHJ63200.1|:endonuclease-reverse transcriptase [Danaus plexippus](6e-152)	0003964:RNA-directed DNA polymerase activity[molecular_function];0004519:endonuclease activity[molecular_function];0006278:RNA-dependent DNA replication[biological_process]
GSSPFG00017976001-RA	duplication	43161	52709	exon	overlap=100.00	coverage=NA	GSSPFG00017976001	unknown	gb|EHJ73704.1|:endonuclease-reverse transcriptase [Danaus plexippus](2e-159)	0003964:RNA-directed DNA polymerase activity[molecular_function];0004519:endonuclease activity[molecular_function];0006278:RNA-dependent DNA replication[biological_process]
GSSPFG00023128001.1-RA	duplication	131505	133314	exon	overlap=1.13	coverage=NA	GSSPFG00029350001	unknown	gb|AFP66875.1|:autophagy related protein Atg6 [Galleria mellonella](0.0)	0016021:integral to membrane[cellular_component];0006914:autophagy[biological_process];0004930:G-protein coupled receptor activity[molecular_function];0004553:hydrolase activity, hydrolyzing O-glycosyl compounds[molecular_function];0007166:cell surface receptor linked signal transduction[biological_process];0005975:carbohydrate metabolic process[biological_process];0030246:carbohydrate binding[mo…
GSSPFG00019162001.1-RA	duplication	131505	133314	exon	overlap=2.82	coverage=NA	GSSPFG00029338001	unknown	ref|XP_004923133.1|:PREDICTED: uncharacterized protein LOC101739009 [Bombyx mori](0.0)	0015629:actin cytoskeleton[cellular_component];0003779:actin binding[molecular_function];0030042:actin filament depolymerization[biological_process]
GSSPFG00017601001-RA	duplication	29349	32627	exon	overlap=2.15	coverage=NA	GSSPFG00017601001	unknown	ref|XP_011556781.1|:PREDICTED: fasciclin-3 isoform X5 [Plutella xylostella](7e-35)	NA
GSSPFG00018514001-RA	duplication	40960	43385	exon	overlap=20.72	coverage=NA	GSSPFG00018514001	unknown	ref|XP_011563704.1|:PREDICTED: zinc finger protein 260-like [Plutella xylostella](9e-167)	0046872:metal ion binding[molecular_function];0005634:nucleus[cellular_component];0003676:nucleic acid binding[molecular_function]
GSSPFG00018514001-RA	duplication	44740	45265	intron	overlap=0.00	coverage=NA	GSSPFG00018514001	unknown	ref|XP_011563704.1|:PREDICTED: zinc finger protein 260-like [Plutella xylostella](9e-167)	0046872:metal ion binding[molecular_function];0005634:nucleus[cellular_component];0003676:nucleic acid binding[molecular_function]
GSSPFG00009716001-RA	duplication	2586	24772	exon	overlap=100.00	coverage=NA	GSSPFG00009716001	unknown	No hit	NA
GSSPFG00021428001-RA	duplication	51993	69045	exon	overlap=100.00	coverage=NA	GSSPFG00021428001	unknown	No hit	NA
GSSPFG00011016001-RA	duplication	48562	53002	exon	overlap=100.00	coverage=NA	GSSPFG00011016001	unknown	ref|XP_011563356.1|:PREDICTED: uncharacterized protein LOC105393320 [Plutella xylostella](4e-37)	NA
GSSPFG00015505001-RA	duplication	1	4281	exon	overlap=100.00	coverage=NA	GSSPFG00015505001	unknown	ref|XP_011563356.1|:PREDICTED: uncharacterized protein LOC105393320 [Plutella xylostella](1e-37)	NA
GSSPFG00006502001.3-RA	duplication	82252	83505	exon	overlap=6.61	coverage=NA	timeless	circadian signaling	ref|NP_001106934.1|:timeless isoform A [Tribolium castaneum(0.0)	NA
GSSPFG00009730001-RA	duplication	16701	19442	exon	overlap=11.30	coverage=NA	GSSPFG00009730001	unknown	ref|XP_004933707.1|:PREDICTED: clusterin-associated protein 1-like [Bombyx mori](4e-160)	NA
GSSPFG00031603001-RA	duplication	119502	122242	exon	overlap=11.00	coverage=NA	GSSPFG00031603001	unknown	ref|XP_004933707.1|:PREDICTED: clusterin-associated protein 1-like [Bombyx mori](2e-160)	NA
GSSPFG00034446001.1-RA	duplication	346168	346702	intron	overlap=0.00	coverage=NA	GSSPFG00016409001	unknown	ref|XP_011548162.1|:PREDICTED: NFX1-type zinc finger-containing protein 1-like isoform X1 [Plutella xylostella](0.0)	0016021:integral to membrane[cellular_component];0005488:binding[molecular_function];0015031:protein transport[biological_process];0008565:protein transporter activity[molecular_function]
GSSPFG00016415001-RA	duplication	346168	346702	intron	overlap=0.00	coverage=NA	GSSPFG00016415001	unknown	ref|XP_004924120.1|:PREDICTED: translocation protein SEC62-like isoform X1 [Bombyx mori](1e-63)	0016021:integral to membrane[cellular_component];0015031:protein transport[biological_process];0008565:protein transporter activity[molecular_function]
GSSPFG00017013001-RA	duplication	1885	15830	exon	overlap=100.00	coverage=NA	GSSPFG00017013001	unknown	No hit	NA
GSSPFG00017014001-RA	duplication	1885	15830	exon	overlap=86.05	coverage=NA	GSSPFG00017014001	unknown	ref|XP_004926874.1|:PREDICTED: dual specificity protein phosphatase CDC14A-like [Bombyx mori](0.0)	0000922:spindle pole[cellular_component];0007096:regulation of exit from mitosis[biological_process];0042384:cilium assembly[biological_process];0004725:protein tyrosine phosphatase activity[molecular_function];0008138:protein tyrosine/serine/threonine phosphatase activity[molecular_function];0005813:centrosome[cellular_component]
GSSPFG00022747001-RA	duplication	1	12847	exon	overlap=100.00	coverage=NA	GSSPFG00022747001	unknown	ref|XP_004926874.1|:PREDICTED: dual specificity protein phosphatase CDC14A-like [Bombyx mori](2e-114)	0007096:regulation of exit from mitosis[biological_process];0004725:protein tyrosine phosphatase activity[molecular_function];0008138:protein tyrosine/serine/threonine phosphatase activity[molecular_function]
GSSPFG00022748001-RA	duplication	1	12847	exon	overlap=100.00	coverage=NA	GSSPFG00022748001	unknown	ref|XP_004926874.1|:PREDICTED: dual specificity protein phosphatase CDC14A-like [Bombyx mori](1e-174)	0000922:spindle pole[cellular_component];0007096:regulation of exit from mitosis[biological_process];0042384:cilium assembly[biological_process];0004725:protein tyrosine phosphatase activity[molecular_function];0008138:protein tyrosine/serine/threonine phosphatase activity[molecular_function];0005813:centrosome[cellular_component]
GSSPFG00017887001.1-RA	duplication	362703	365223	exon	overlap=4.82	coverage=NA	GSSPFG00020129001	unknown	ref|XP_011555837.1|:PREDICTED: fatty acid synthase-like [Plutella xylostella](0.0)	0016788:hydrolase activity, acting on ester bonds[molecular_function];0016740:transferase activity[molecular_function];0009058:biosynthetic process[biological_process]
GSSPFG00033468001-RA	duplication	1	1816	exon	overlap=30.86	coverage=NA	GSSPFG00033468001	unknown	ref|NP_001037476.1|:p260 [Bombyx mori(6e-164)	0016788:hydrolase activity, acting on ester bonds[molecular_function];0016740:transferase activity[molecular_function];0009058:biosynthetic process[biological_process]
GSSPFG00028769001-RA	duplication	17078	23137	exon	overlap=22.49	coverage=NA	GSSPFG00028769001	unknown	ref|XP_011562230.1|:PREDICTED: iron/zinc purple acid phosphatase-like protein isoform X4 [Plutella xylostella](0.0)	0006470:protein amino acid dephosphorylation[biological_process];0046872:metal ion binding[molecular_function];0003993:acid phosphatase activity[molecular_function]
GSSPFG00028770001-RA	duplication	17078	23137	exon	overlap=71.50	coverage=NA	GSSPFG00028770001	unknown	gb|EHJ78297.1|:putative purple acid phosphatase [Danaus plexippus](0.0)	0006470:protein amino acid dephosphorylation[biological_process];0046872:metal ion binding[molecular_function];0003993:acid phosphatase activity[molecular_function]
GSSPFG00032739001-RA	duplication	159403	161048	exon	overlap=9.57	coverage=NA	GSSPFG00032739001	unknown	ref|XP_011568646.1|:PREDICTED: sequestosome-1-like isoform X2 [Plutella xylostella](2e-165)	0005488:binding[molecular_function];0044424:intracellular part[cellular_component]
GSSPFG00020907001.1-RA	duplication	16745	21839	exon	overlap=46.80	coverage=NA	GSSPFG00020393001	unknown	ref|XP_004924141.1|:PREDICTED: uncharacterized protein LOC101737432 [Bombyx mori](6e-123)	NA
GSSPFG00016750001-RA	duplication	434	4934	exon	overlap=100.00	coverage=NA	GSSPFG00016750001	unknown	ref|XP_004924141.1|:PREDICTED: uncharacterized protein LOC101737432 [Bombyx mori](4e-23)	NA
GSSPFG00014977001-RA	duplication	145170	163438	exon	overlap=100.00	coverage=NA	GSSPFG00014977001	unknown	ref|XP_011551077.1|:PREDICTED: elongation of very long chain fatty acids protein AAEL008004-like isoform X2 [Plutella xylostella](2e-155)	0016021:integral to membrane[cellular_component];0006633:fatty acid biosynthetic process[biological_process];0016740:transferase activity[molecular_function]
GSSPFG00014980001-RA	duplication	145170	163438	exon	overlap=100.00	coverage=NA	GSSPFG00014980001	unknown	ref|XP_004924776.1|:PREDICTED: elongation of very long chain fatty acids protein AAEL008004-like [Bombyx mori](6e-98)	0016020:membrane[cellular_component];0006631:fatty acid metabolic process[biological_process]
GSSPFG00018893001-RA	duplication	27878	43332	exon	overlap=100.00	coverage=NA	GSSPFG00018893001	unknown	ref|XP_011551077.1|:PREDICTED: elongation of very long chain fatty acids protein AAEL008004-like isoform X2 [Plutella xylostella](2e-155)	0016021:integral to membrane[cellular_component];0006633:fatty acid biosynthetic process[biological_process];0016740:transferase activity[molecular_function]
GSSPFG00018895001-RA	duplication	27878	43332	exon	overlap=100.00	coverage=NA	GSSPFG00018895001	unknown	No hit	NA
GSSPFG00027435001-RA	duplication	3	816	exon	overlap=100.00	coverage=NA	GSSPFG00027435001	unknown	No hit	NA
GSSPFG00027074001-RA	duplication	139534	140081	intron	overlap=0.00	coverage=NA	GSSPFG00027074001	unknown	ref|XP_004922081.1|:PREDICTED: mitoferrin-like [Bombyx mori](4e-47)	0016021:integral to membrane[cellular_component];0006810:transport[biological_process]
GSSPFG00022589001-RA	duplication	166976	167726	intron	overlap=0.00	coverage=NA	GSSPFG00022589001	unknown	gb|EHJ75546.1|:putative Mitogen-activated protein kinase kinase kinase 7 [Danaus plexippus](1e-82)	0005524:ATP binding[molecular_function];0006468:protein amino acid phosphorylation[biological_process];0004674:protein serine/threonine kinase activity[molecular_function]
GSSPFG00011890001.1-RA	duplication	4311	5355	intron	overlap=0.00	coverage=NA	GSSPFG00018786001	unknown	ref|XP_004930428.1|:PREDICTED: uncharacterized protein LOC101738452 [Bombyx mori](0.0)	NA
GSSPFG00012328001.1-RA	duplication	39825	40683	intron	overlap=0.00	coverage=NA	GSSPFG00021077001	unknown	ref|XP_001866961.1|:pumilio [Culex quinquefasciatus(0.0)	0003723:RNA binding[molecular_function]
GSSPFG00011890001.1-RA	duplication	4341	4972	intron	overlap=0.00	coverage=NA	GSSPFG00018786001	unknown	ref|XP_004930428.1|:PREDICTED: uncharacterized protein LOC101738452 [Bombyx mori](0.0)	NA
GSSPFG00034235001-RA	duplication	1997	2639	intron	overlap=0.00	coverage=NA	GSSPFG00034235001	unknown	ref|XP_004924832.1|:PREDICTED: splicing factor 3B subunit 1-like [Bombyx mori](2e-161)	NA
GSSPFG00005532001-RA	duplication	5931	6460	intron	overlap=0.00	coverage=NA	GSSPFG00005532001	unknown	ref|XP_011553915.1|:PREDICTED: THO complex subunit 2 [Plutella xylostella](5e-73)	NA
GSSPFG00004782001-RA	duplication	85	12107	exon	overlap=36.08	coverage=NA	GSSPFG00004782001	unknown	ref|XP_004924148.1|:PREDICTED: putative polypeptide N-acetylgalactosaminyltransferase 9-like [Bombyx mori](4e-177)	0005794:Golgi apparatus[cellular_component];0008152:metabolic process[biological_process];0005488:binding[molecular_function];0016740:transferase activity[molecular_function];0016020:membrane[cellular_component]
GSSPFG00018804001.1-RA	duplication	40543	44590	exon	overlap=7.58	coverage=NA	GSSPFG00016073001	unknown	ref|XP_011262056.1|:PREDICTED: uncharacterized protein LOC105254830 [Camponotus floridanus](0.0)	0004180:carboxypeptidase activity[molecular_function]
GSSPFG00016071001-RA	duplication	40543	44590	exon	overlap=46.80	coverage=NA	GSSPFG00016071001	unknown	gb|EHJ72812.1|:putative carboxypeptidase A-like protein [Danaus plexippus](7e-66)	0046872:metal ion binding[molecular_function];0008237:metallopeptidase activity[molecular_function];0004180:carboxypeptidase activity[molecular_function]
GSSPFG00009066001-RA	duplication	1267	2455	exon	overlap=57.95	coverage=NA	GSSPFG00009066001	unknown	ref|NP_001036859.1|:ecdysteroid-inducible angiotensin-converting enzyme-related gene product precursor [Bombyx mori(0.0)	0008241:peptidyl-dipeptidase activity[molecular_function];0006508:proteolysis[biological_process];0046872:metal ion binding[molecular_function];0008237:metallopeptidase activity[molecular_function];0016020:membrane[cellular_component];0004180:carboxypeptidase activity[molecular_function]
GSSPFG00015247001-RA	duplication	41944	43542	exon	overlap=8.91	coverage=NA	GSSPFG00015247001	unknown	ref|XP_001948241.2|:PREDICTED: 1-phosphatidylinositol 4,5-bisphosphate phosphodiesterase isoform X2 [Acyrthosiphon pisum](0.0)	0016042:lipid catabolic process[biological_process];0004871:signal transducer activity[molecular_function];0005622:intracellular[cellular_component];0005509:calcium ion binding[molecular_function];0004435:phosphoinositide phospholipase C activity[molecular_function]
GSSPFG00032961001-RA	duplication	192	1405	exon	overlap=100.00	coverage=NA	GSSPFG00032961001	unknown	gb|ADB57045.1|:fatty acid beta-oxidation complex subunit beta [Heliothis virescens](4e-54)	0008152:metabolic process[biological_process];0016747:transferase activity, transferring acyl groups other than amino-acyl groups[molecular_function]
GSSPFG00014210001-RA	duplication	126395	127454	exon	overlap=6.83	coverage=NA	GSSPFG00014210001	unknown	ref|NP_001164467.1|:uncharacterized protein LOC100327241 [Bombyx mori(0.0)	0005875:microtubule associated complex[cellular_component]
GSSPFG00027443001-RA	duplication	18812	19864	exon	overlap=10.59	coverage=NA	GSSPFG00027443001	unknown	ref|NP_001164467.1|:uncharacterized protein LOC100327241 [Bombyx mori(1e-96)	NA
GSSPFG00007473001.2-RA	duplication	23799	35327	exon	overlap=100.00	coverage=NA	putative protein CcBV_5.3-like	Other	ref|YP_184787.1|:hypothetical protein CcBV_5.3 [Cotesia congregata bracovirus(1e-19)	NA
GSSPFG00021013001.3-RA	duplication	41991	42516	exon	overlap=4.85	coverage=NA	Prophenoloxidase subunit 1	Immunity	gb|ABW16859.1|:prophenoloxidase 1 [Choristoneura fumiferana(0.0)	0055114:oxidation reduction[biological_process];0005507:copper ion binding[molecular_function];0006583:melanin biosynthetic process from tyrosine[biological_process];0005576:extracellular region[cellular_component];0004503:monophenol monooxygenase activity[molecular_function];0035008:positive regulation of melanization defense response[biological_process];0031404:chloride ion binding[molecular_fu…
GSSPFG00012369001-RA	duplication	5640	6191	exon	overlap=6.57	coverage=NA	GSSPFG00012369001	unknown	gb|AAC34251.1|:prophenoloxidase [Hyphantria cunea](0.0)	0055114:oxidation reduction[biological_process];0005507:copper ion binding[molecular_function];0006583:melanin biosynthetic process from tyrosine[biological_process];0005576:extracellular region[cellular_component];0004503:monophenol monooxygenase activity[molecular_function];0035008:positive regulation of melanization defense response[biological_process];0031404:chloride ion binding[molecular_fu…
GSSPFG00008918001.1-RA	duplication	80740	90072	exon	overlap=15.29	coverage=NA	GSSPFG00012954001	unknown	ref|XP_004924748.1|:PREDICTED: proton-coupled folate transporter-like [Bombyx mori](0.0)	0016021:integral to membrane[cellular_component];0004930:G-protein coupled receptor activity[molecular_function];0007602:phototransduction[biological_process];0007601:visual perception[biological_process];0007186:G-protein coupled receptor protein signaling pathway[biological_process];0009881:photoreceptor activity[molecular_function];0018298:protein-chromophore linkage[biological_process]
GSSPFG00019670001.1-RA	duplication	161872	165361	exon	overlap=8.36	coverage=NA	GSSPFG00018030001	unknown	ref|XP_011555018.1|:PREDICTED: ethanolamine kinase [Plutella xylostella](0.0)	0005488:binding[molecular_function]
GSSPFG00011978001-RA	duplication	54456	73656	exon	overlap=100.00	coverage=NA	GSSPFG00011978001	unknown	No hit	NA
GSSPFG00011980001-RA	duplication	54456	73656	exon	overlap=55.10	coverage=NA	GSSPFG00011980001	unknown	ref|XP_008193750.1|:PREDICTED: 5'-3' exoribonuclease 1 isoform X3 [Tribolium castaneum](0.0)	0000956:nuclear-transcribed mRNA catabolic process[biological_process];0008409:5'-3' exonuclease activity[molecular_function];0003676:nucleic acid binding[molecular_function]
GSSPFG00006168001-RA	duplication	17583	39013	exon	overlap=46.21	coverage=NA	GSSPFG00006168001	unknown	ref|XP_008193748.1|:PREDICTED: 5'-3' exoribonuclease 1 isoform X1 [Tribolium castaneum](0.0)	0000956:nuclear-transcribed mRNA catabolic process[biological_process];0008409:5'-3' exonuclease activity[molecular_function];0003676:nucleic acid binding[molecular_function]
GSSPFG00006170001-RA	duplication	17583	39013	exon	overlap=100.00	coverage=NA	GSSPFG00006170001	unknown	No hit	NA
GSSPFG00001631001-RA	duplication	69479	71966	exon	overlap=8.74	coverage=NA	GSSPFG00001631001	unknown	gb|KDR24519.1|:Leucine-rich repeat-containing protein 40 [Zootermopsis nevadensis](0.0)	NA
GSSPFG00013685001-RA	duplication	70649	96252	exon	overlap=100.00	coverage=NA	GSSPFG00013685001	unknown	No hit	NA
GSSPFG00018506001-RA	duplication	45952	46736	exon	overlap=3.66	coverage=NA	GSSPFG00018506001	unknown	ref|XP_011563233.1|:PREDICTED: plasminogen-like [Plutella xylostella](7e-152)	0009950:dorsal/ventral axis specification[biological_process];0008063:Toll signaling pathway[biological_process];0016485:protein processing[biological_process];0008233:peptidase activity[molecular_function]
GSSPFG00021627001-RA	duplication	22827	23449	exon	overlap=5.49	coverage=NA	GSSPFG00021627001	unknown	ref|XP_011563233.1|:PREDICTED: plasminogen-like [Plutella xylostella](2e-151)	0009950:dorsal/ventral axis specification[biological_process];0008063:Toll signaling pathway[biological_process];0016485:protein processing[biological_process];0008233:peptidase activity[molecular_function]
GSSPFG00022864001-RA	duplication	12070	15178	exon	overlap=57.17	coverage=NA	GSSPFG00022864001	unknown	gb|ERL92615.1|:hypothetical protein D910_09928 [Dendroctonus ponderosae](0.0)	0055114:oxidation reduction[biological_process];0042572:retinol metabolic process[biological_process];0046872:metal ion binding[molecular_function];0004497:monooxygenase activity[molecular_function]
GSSPFG00003373001.3-RA	duplication	32898	37277	exon	overlap=66.49	coverage=NA	REPAT 32	Immunity	gb|AFH57171.1|:REPAT32 [Spodoptera littoralis](3e-73)	NA
GSSPFG00031993001-RA	duplication	1	2706	exon	overlap=10.75	coverage=NA	GSSPFG00031993001	unknown	No hit	NA
GSSPFG00031571001-RA	duplication	123262	124451	intron	overlap=0.00	coverage=NA	GSSPFG00031571001	unknown	ref|XP_004929197.1|:PREDICTED: carboxy-terminal domain RNA polymerase II polypeptide A small phosphatase 1-like isoform X1 [Bombyx mori(2e-180)	0016791:phosphatase activity[molecular_function];0006470:protein amino acid dephosphorylation[biological_process]
GSSPFG00021134001-RA	duplication	124227	125419	intron	overlap=0.00	coverage=NA	GSSPFG00021134001	unknown	ref|XP_004929197.1|:PREDICTED: carboxy-terminal domain RNA polymerase II polypeptide A small phosphatase 1-like isoform X1 [Bombyx mori(8e-180)	0016791:phosphatase activity[molecular_function];0006470:protein amino acid dephosphorylation[biological_process]
GSSPFG00013295001-RA	duplication	18659	19666	exon	overlap=6.14	coverage=NA	GSSPFG00013295001	unknown	ref|XP_011563573.1|:PREDICTED: putative E3 ubiquitin-protein ligase UBR7 [Plutella xylostella](0.0)	0046872:metal ion binding[molecular_function]
GSSPFG00030461001.3-RA	duplication	6059	6858	exon	overlap=12.77	coverage=NA	C-type lectin 6	Immunity	gb|AFI47451.1|:C-type lectin 6 [Helicoverpa armigera](3e-131)	NA
GSSPFG00020098001-RA	duplication	20374	47345	exon	overlap=7.66	coverage=NA	GSSPFG00020098001	unknown	ref|XP_005189648.2|:PREDICTED: calreticulin [Musca domestica](0.0)	0006355:regulation of transcription, DNA-dependent[biological_process];0006457:protein folding[biological_process];0051082:unfolded protein binding[molecular_function];0043565:sequence-specific DNA binding[molecular_function];0003700:transcription factor activity[molecular_function];0030246:carbohydrate binding[molecular_function];0005788:endoplasmic reticulum lumen[cellular_component];0005509:ca…
GSSPFG00006181001-RA	duplication	133443	160091	exon	overlap=19.02	coverage=NA	GSSPFG00006181001	unknown	ref|XP_005189648.2|:PREDICTED: calreticulin [Musca domestica](0.0)	0006355:regulation of transcription, DNA-dependent[biological_process];0006457:protein folding[biological_process];0051082:unfolded protein binding[molecular_function];0043565:sequence-specific DNA binding[molecular_function];0003700:transcription factor activity[molecular_function];0030246:carbohydrate binding[molecular_function];0005788:endoplasmic reticulum lumen[cellular_component];0005509:ca…
GSSPFG00027900001-RA	duplication	1	24915	exon	overlap=100.00	coverage=NA	GSSPFG00027900001	unknown	No hit	NA
GSSPFG00006183001-RA	duplication	1011	2023	exon	overlap=8.80	coverage=NA	GSSPFG00006183001	unknown	ref|XP_011346325.1|:PREDICTED: uncharacterized protein LOC105284481 isoform X6 [Cerapachys biroi](0.0)	0007165:signal transduction[biological_process]
GSSPFG00014188001-RA	duplication	22952	25366	exon	overlap=53.61	coverage=NA	GSSPFG00014188001	unknown	gb|EHJ71923.1|:putative asparagine amidohydrolase [Danaus plexippus](0.0)	0008152:metabolic process[biological_process];0008418:protein N-terminal asparagine amidohydrolase activity[molecular_function]
GSSPFG00001138001-RA	duplication	35287	42363	exon	overlap=100.00	coverage=NA	GSSPFG00001138001	unknown	ref|XP_006822105.1|:PREDICTED: RNA-directed DNA polymerase from mobile element jockey-like, partial [Saccoglossus kowalevskii](2e-74)	NA
GSSPFG00001139001-RA	duplication	35287	42363	exon	overlap=100.00	coverage=NA	GSSPFG00001139001	unknown	No hit	NA
GSSPFG00034446001.1-RA	duplication	295862	298004	intron	overlap=0.00	coverage=NA	GSSPFG00016409001	unknown	ref|XP_011548162.1|:PREDICTED: NFX1-type zinc finger-containing protein 1-like isoform X1 [Plutella xylostella](0.0)	0016021:integral to membrane[cellular_component];0005488:binding[molecular_function];0015031:protein transport[biological_process];0008565:protein transporter activity[molecular_function]
GSSPFG00033586001-RA	duplication	34665	36096	exon	overlap=13.53	coverage=NA	GSSPFG00033586001	unknown	ref|XP_001651027.1|:AAEL005512-PA [Aedes aegypti(0.0)	0007349:cellularization[biological_process];0042308:negative regulation of protein import into nucleus[biological_process];0042803:protein homodimerization activity[molecular_function];0043065:positive regulation of apoptosis[biological_process];0046331:lateral inhibition[biological_process];0030162:regulation of proteolysis[biological_process];0046330:positive regulation of JNK cascade[biologica…
GSSPFG00029437001-RA	duplication	13190	14457	exon	overlap=34.48	coverage=NA	GSSPFG00029437001	unknown	ref|XP_004930885.1|:PREDICTED: mediator of RNA polymerase II transcription subunit 15-like [Bombyx mori](4e-105)	NA
GSSPFG00004967001-RA	duplication	111242	112525	exon	overlap=5.70	coverage=NA	GSSPFG00004967001	unknown	ref|XP_004929388.1|:PREDICTED: mitochondrial sodium/hydrogen exchanger 9B2-like [Bombyx mori](0.0)	0015299:solute:hydrogen antiporter activity[molecular_function];0015672:monovalent inorganic cation transport[biological_process];0055085:transmembrane transport[biological_process]
GSSPFG00009695001.1-RA	duplication	71269	72362	intron	overlap=0.00	coverage=NA	GSSPFG00029968001	unknown	ref|XP_011565795.1|:PREDICTED: folliculin-interacting protein 2 isoform X2 [Plutella xylostella](0.0)	NA
GSSPFG00012890001.4-RA	duplication	40333	41603	exon	overlap=60.42	coverage=NA	Serine protease	Serine proteases	gb|ACR15983.2|:serine protease 33 [Mamestra configurata](2e-120)	0008236:serine-type peptidase activity[molecular_function]
GSSPFG00028610001.3-RA	duplication	24266	25671	exon	overlap=43.23	coverage=NA	Serine protease	Serine proteases	gb|ACR15983.2|:serine protease 33 [Mamestra configurata](6e-126)	0008236:serine-type peptidase activity[molecular_function]
GSSPFG00012891001.3-RA	duplication	46224	47275	exon	overlap=59.43	coverage=NA	Serine protease	Serine proteases	gb|ACR15983.2|:serine protease 33 [Mamestra configurata](1e-163)	0004252:serine-type endopeptidase activity[molecular_function];0006508:proteolysis[biological_process]
GSSPFG00032516001-RA	duplication	19289	20923	exon	overlap=2.97	coverage=NA	GSSPFG00032516001	unknown	gb|ENN73667.1|:hypothetical protein YQE_09724, partial [Dendroctonus ponderosae](0.0)	NA
GSSPFG00025829001-RA	duplication	89839	91182	exon	overlap=4.04	coverage=NA	GSSPFG00025829001	unknown	gb|ENN73667.1|:hypothetical protein YQE_09724, partial [Dendroctonus ponderosae](0.0)	NA
GSSPFG00028372001-RA	duplication	28359	32370	exon	overlap=5.45	coverage=NA	GSSPFG00028372001	unknown	ref|XP_004924073.1|:PREDICTED: tubulin-specific chaperone D-like [Bombyx mori](0.0)	0048813:dendrite morphogenesis[biological_process];0008152:metabolic process[biological_process];0050789:regulation of biological process[biological_process];0007409:axonogenesis[biological_process];0000226:microtubule cytoskeleton organization[biological_process]
GSSPFG00012223001.1-RA	duplication	28359	32370	exon	overlap=18.16	coverage=NA	GSSPFG00028374001	unknown	dbj|BAM18749.1|:serine protease [Papilio xuthus](2e-83)	0006508:proteolysis[biological_process];0008233:peptidase activity[molecular_function]
GSSPFG00000844001-RA	duplication	149058	150386	exon	overlap=54.43	coverage=NA	GSSPFG00000844001	unknown	ref|XP_004922680.1|:PREDICTED: uncharacterized protein LOC101744019 [Bombyx mori](9e-120)	NA
GSSPFG00005757001-RA	duplication	61878	62996	intron	overlap=0.00	coverage=NA	GSSPFG00005757001	unknown	dbj|BAM18091.1|:unknown secreted protein [Papilio xuthus](7e-66)	NA
[truncated: 10,006 more rows]

## Sheet: OGS2.3 rice
SFRICE032670-RA	deletion	4191	4191	intron	overlap=0.00	coverage=NA	SFRICE032670	unknown	No hit	NA
[truncated: 16,455 more rows]
