# Supplementary material for: Two genomes of highly polyphagous lepidopteran pests (Spodoptera frugiperda, Noctuidae) with different host-plant ranges
Source: Sci Rep. 2017 Sep 25;7:11816. doi: 10.1038/s41598-017-10461-4 (PMC5613006; doi:10.1038/s41598-017-10461-4)
Supplement: Supplementary file 3 — Dataset 2 [file 41598_2017_10461_MOESM3_ESM.xls]

## Sheet: Feuil1
OrthoID	Gene.1	Gene.2	t	N	S	dN	dS	dN.dS	lnA.or	lnN.or	uncorrectd.p.or	corrected.p.or	selection.or	lnA.sm	lnN.sm	uncorrectd.p.sm	corrected.p.sm	selection.sm	Best match Gene.1	Best match Gene.2	GO classification Gene.1	GO classification Gene.2
IOG13	GSSPFG00006019001	SFRICE008257	0.0805	6397.7	2380.3	0.0013	0.0956	0.0131	-12828.219449	-13075.493183	1.45997058044186e-109	5.57030918245014e-107	purifying selection	-12810.152038	-12818.89583	2.8919e-05	0.000819473944297082	positive selection	ref|XP_003485007.1|:PREDICTED: transformation/transcription domain-associated protein [Bombus impatiens(0.0)	ref|XP_011162173.1|:PREDICTED: transformation/transcription domain-associated protein isoform X2 [Solenopsis invicta](0.0)	0008152:metabolic process[biological_process];0016773:phosphotransferase activity, alcohol group as acceptor[molecular_function]	0016740:transferase activity[molecular_function]
IOG31	GSSPFG00000856001	SFRICE012013	0.0434	5068.3	1693.7	0.002	0.0518	0.0383	-9511.084778	-9598.553528	6.17810217589102e-40	1.4798355503373e-38	purifying selection	-9502.412526	-9507.78061	0.0010506167	0.0175645355338028	positive selection	gb|KDR12657.1|:Serine/threonine-protein kinase SMG1, partial [Zootermopsis nevadensis](0.0)	ref|XP_012219292.1|:PREDICTED: serine/threonine-protein kinase SMG1 [Linepithema humile(0.0)	0016310:phosphorylation[biological_process];0005524:ATP binding[molecular_function];0016773:phosphotransferase activity, alcohol group as acceptor[molecular_function];0016301:kinase activity[molecular_function]	0016310:phosphorylation[biological_process];0005524:ATP binding[molecular_function];0016773:phosphotransferase activity, alcohol group as acceptor[molecular_function];0016301:kinase activity[molecular_function]
IOG45	GSSPFG00012781001	SFRICE023129	0.0493	4956.8	1733.2	0.013	0.0263	0.4918	-9383.019722	-9389.065309	0.0005066107	0.000671812575484111	purifying selection	-9369.033591	-9378.353958	1.57812389031123e-05	0.000481224483806129	positive selection	ref|XP_004929535.1|:PREDICTED: titin-like [Bombyx mori](0.0)	ref|XP_004929535.1|:PREDICTED: titin-like [Bombyx mori](0.0)	NA	NA
IOG63	GSSPFG00004192001.1	SFRICE016755	0.04	4531.6	1204.4	0.0053	0.0436	0.1213	-7863.056806	-7899.946992	8.73104808742471e-18	3.92897163934112e-17	purifying selection	-7852.636909	-7856.968843	0.0032458157	0.0450338174509091	positive selection	ref|XP_012170955.1|:PREDICTED: obg-like ATPase 1 [Bombus terrestris](0.0)	gb|EHJ68331.1|:GTP binding protein [Danaus plexippus](0.0)	0008152:metabolic process[biological_process];0005525:GTP binding[molecular_function];0016887:ATPase activity[molecular_function];0043022:ribosome binding[molecular_function];0005524:ATP binding[molecular_function];0003723:RNA binding[molecular_function];0043023:ribosomal large subunit binding[molecular_function];0005737:cytoplasm[cellular_component]	0006165:nucleoside diphosphate phosphorylation[biological_process]
IOG73	GSSPFG00017033001	SFRICE012467	0.036	3839.6	1473.4	0.004	0.0328	0.1213	-7547.524957	-7577.299674	1.19260437780136e-14	4.10854323381229e-14	purifying selection	-7511.360956	-7537.033159	7.75025351496182e-13	1.68971343470076e-10	positive selection	ref|XP_012165681.1|:PREDICTED: CCR4-NOT transcription complex subunit 1 isoform X1 [Bombus terrestris](0.0)	gb|EFN67724.1|:CCR4-NOT transcription complex subunit 1 [Camponotus floridanus](0.0)	NA	NA
IOG78	GSSPFG00026146001	SFRICE014129	0.2949	4895.5	1620.5	0.07	0.1837	0.3812	-10394.210437	-10447.317848	6.61599501012094e-25	5.29428274854846e-24	purifying selection	-10361.952461	-10369.602862	9.16775804913036e-05	0.0022360538639009	positive selection	ref|XP_011563001.1|:PREDICTED: mucin-17-like isoform X3 [Plutella xylostella](7e-122)	ref|XP_011563002.1|:PREDICTED: mucin-17-like isoform X4 [Plutella xylostella(4e-79)	NA	NA
IOG87	GSSPFG00030882001	SFRICE041488	0.0949	4107.9	1145.1	0.0135	0.0967	0.1398	-7604.324744	-7672.343846	1.95728088398858e-31	2.59424710715261e-30	purifying selection	-7591.802865	-7599.850331	6.0245e-05	0.00154710897836538	positive selection	ref|XP_011564073.1|:PREDICTED: LOW QUALITY PROTEIN: uncharacterized protein LOC105393942 [Plutella xylostella](0.0)	ref|XP_011564073.1|:PREDICTED: LOW QUALITY PROTEIN: uncharacterized protein LOC105393942 [Plutella xylostella](0.0)	NA	NA
IOG93	GSSPFG00005949001.1	SFRICE001486	0.0836	3841.2	1420.8	0.0084	0.0805	0.1044	-7711.950453	-7789.006938	2.18796577203668e-35	3.88919107199132e-34	purifying selection	-7702.381139	-7708.170607	0.000667031	0.0119561949211409	positive selection	ref|XP_011553244.1|:PREDICTED: cytospin-A-like [Plutella xylostella](0.0)	ref|XP_011553244.1|:PREDICTED: cytospin-A-like [Plutella xylostella](0.0)	NA	NA
IOG119	GSSPFG00013332001	SFRICE001776	0.024	3422.6	1374.4	0.003	0.0205	0.1443	-6687.224882	-6702.980028	1.98385958409411e-08	3.90377084856831e-08	purifying selection	-6672.824157	-6682.744979	8.413e-06	0.000278254114551084	positive selection	ref|XP_012226059.1|:PREDICTED: LOW QUALITY PROTEIN: protein lap4 [Linepithema humile](0.0)	gb|KDR06513.1|:Protein lap4, partial [Zootermopsis nevadensis](0.0)	NA	NA
IOG127	GSSPFG00014000001	SFRICE003274	0.1275	3276.9	1448.1	0.0037	0.1303	0.0284	-7157.432597	-7323.077678	5.03257190429569e-74	6.98220333163518e-72	purifying selection	-7142.83133	-7150.024733	0.0001488416	0.0033616803653277	positive selection	ref|XP_011551618.1|:PREDICTED: uncharacterized protein LOC105383283 [Plutella xylostella](0.0)	ref|XP_011551572.1|:PREDICTED: uncharacterized protein LOC105383243 [Plutella xylostella](0.0)	NA	NA
IOG130	GSSPFG00003033001	SFRICE006330	0.0957	3482.6	1254.4	0.0017	0.1156	0.0151	-6973.592748	-7132.197697	5.87021572683511e-71	6.8913752318439e-69	purifying selection	-6960.557406	-6964.962503	0.0029955218	0.0422736583743725	positive selection	gb|EFA03008.1|:hypothetical protein TcasGA2_TC010431 [Tribolium castaneum](0.0)	gb|EFA03008.1|:hypothetical protein TcasGA2_TC010431 [Tribolium castaneum](0.0)	NA	NA
IOG138	GSSPFG00018111001	SFRICE001278	0.06	3593.3	1221.7	0.0011	0.0755	0.0147	-6852.253676	-6956.218336	3.88722712350434e-47	1.37053621651475e-45	purifying selection	-6838.685457	-6847.79651	1.96583873923137e-05	0.000586621655061696	positive selection	ref|XP_008200558.1|:PREDICTED: muscle calcium channel subunit alpha-1-like [Tribolium castaneum](0.0)	ref|XP_011880298.1|:PREDICTED: muscle calcium channel subunit alpha-1 isoform X1 [Vollenhovia emeryi](0.0)	0070588:calcium ion transmembrane transport[biological_process];0005891:voltage-gated calcium channel complex[cellular_component];0005245:voltage-gated calcium channel activity[molecular_function];0034765:regulation of ion transmembrane transport[biological_process]	0070588:calcium ion transmembrane transport[biological_process];0005891:voltage-gated calcium channel complex[cellular_component];0005245:voltage-gated calcium channel activity[molecular_function];0034765:regulation of ion transmembrane transport[biological_process]
IOG149	GSSPFG00026501001	SFRICE001238	0.0871	3480.8	1217.2	0.0095	0.0849	0.1119	-6863.120923	-6931.172874	1.8935800049143e-31	2.52233356514956e-30	purifying selection	-6847.329543	-6856.648109	1.58110824502435e-05	0.000481224483806129	positive selection	ref|XP_011553855.1|:PREDICTED: remodeling and spacing factor 1, partial [Plutella xylostella](0.0)	ref|XP_004924739.1|:PREDICTED: remodeling and spacing factor 1-like [Bombyx mori](0.0)	NA	NA
IOG155	GSSPFG00018036001	SFRICE003575	0.0789	3317.7	1233.3	0.0107	0.0682	0.1571	-6625.56212	-6669.696834	5.71194724026517e-21	3.34727001468748e-20	purifying selection	-6616.246719	-6622.214123	0.0005509481	0.0102251017671875	positive selection	ref|XP_001958657.1|:GF12508 [Drosophila ananassae(0.0)	ref|XP_002049249.1|:GJ20857 [Drosophila virilis(0.0)	0006836:neurotransmitter transport[biological_process];0016021:integral to membrane[cellular_component];0005328:neurotransmitter:sodium symporter activity[molecular_function];0055085:transmembrane transport[biological_process]	0006836:neurotransmitter transport[biological_process];0016021:integral to membrane[cellular_component];0005328:neurotransmitter:sodium symporter activity[molecular_function];0055085:transmembrane transport[biological_process]
IOG164	GSSPFG00015606001	SFRICE013013	0.043	3421.2	928.8	0.0095	0.0323	0.2933	-6047.682872	-6057.722708	7.42820310045608e-06	1.16118662162968e-05	purifying selection	-6038.422853	-6043.556171	0.0013545757	0.0218791148179758	positive selection	ref|XP_011556074.1|:PREDICTED: uncharacterized protein LOC105387096 [Plutella xylostella](0.0)	ref|XP_011556074.1|:PREDICTED: uncharacterized protein LOC105387096 [Plutella xylostella](0.0)	NA	NA
IOG183	GSSPFG00015473001	SFRICE004840	0.0594	3233.5	894.5	0.0031	0.0802	0.0385	-5720.864844	-5795.032311	4.00789805928156e-34	6.57701612400997e-33	purifying selection	-5697.890197	-5709.944751	9.10287314655848e-07	4.03510347820267e-05	positive selection	ref|XP_012263285.1|:PREDICTED: sperm flagellar protein 2-like [Athalia rosae](3e-143)	ref|XP_012263285.1|:PREDICTED: sperm flagellar protein 2-like [Athalia rosae](2e-171)	NA	NA
IOG194	GSSPFG00019912001	SFRICE026330	0.0362	2930.3	1161.7	0.002	0.0373	0.0545	-5759.603861	-5796.283871	1.08032323332706e-17	4.81882801738329e-17	purifying selection	-5752.250664	-5756.637107	0.003057413	0.0428639672952756	positive selection	ref|XP_011561902.1|:PREDICTED: uncharacterized protein LOC105392014 isoform X1 [Plutella xylostella(0.0)	ref|XP_011561902.1|:PREDICTED: uncharacterized protein LOC105392014 isoform X1 [Plutella xylostella(0.0)	0016020:membrane[cellular_component]	0016020:membrane[cellular_component]
IOG235	GSSPFG00027085001	SFRICE026679	0.0455	3179.7	1275.3	0.0076	0.034	0.2242	-6357.46394	-6374.923496	3.43690615844574e-09	7.23905135857173e-09	purifying selection	-6351.471921	-6356.285701	0.0019167909	0.0290345373369688	positive selection	ref|XP_004922084.1|:PREDICTED: antigen KI-67-like [Bombyx mori](0.0)	ref|XP_004922084.1|:PREDICTED: antigen KI-67-like [Bombyx mori](0.0)	NA	NA
IOG251	GSSPFG00022150001.1	SFRICE013268	0.0323	3018.2	923.8	0.0037	0.0339	0.1083	-5385.567449	-5408.191165	1.73648084339976e-11	4.49499027139318e-11	purifying selection	-5373.801695	-5380.868239	0.0001703214	0.00377498654813278	positive selection	ref|XP_011704587.1|:PREDICTED: ankyrin repeat domain-containing protein 17 isoform X1 [Wasmannia auropunctata](0.0)	ref|XP_012245158.1|:PREDICTED: ankyrin repeat domain-containing protein 17 isoform X2 [Bombus impatiens](0.0)	0003723:RNA binding[molecular_function]	0003676:nucleic acid binding[molecular_function]
IOG255	GSSPFG00034268001.1	SFRICE001589	0.1166	2811.7	1073.3	0.0069	0.1227	0.0559	-5896.47643	-6002.077669	7.50797249141556e-48	2.74683801800659e-46	purifying selection	-5858.319022	-5881.898195	6.54772496751479e-12	1.12120823200195e-09	positive selection	ref|XP_012278506.1|:PREDICTED: diacylglycerol kinase eta isoform X5 [Orussus abietinus](0.0)	ref|XP_012257181.1|:PREDICTED: diacylglycerol kinase eta isoform X6 [Athalia rosae](0.0)	0004143:diacylglycerol kinase activity[molecular_function];0016310:phosphorylation[biological_process];0007205:activation of protein kinase C activity by G-protein coupled receptor protein signaling pathway[biological_process]	0004143:diacylglycerol kinase activity[molecular_function];0016310:phosphorylation[biological_process];0007205:activation of protein kinase C activity by G-protein coupled receptor protein signaling pathway[biological_process]
IOG259	GSSPFG00012622001.1	SFRICE022589	0.0717	3256.6	856.4	0.0133	0.0642	0.2068	-5808.581057	-5834.770916	4.57423814989927e-13	1.37342850352372e-12	purifying selection	-5794.613645	-5801.716317	0.0001639044	0.00366316047112971	positive selection	dbj|BAG30748.1|:hypothetical protein [Papilio xuthus](5e-151)	dbj|BAG30748.1|:hypothetical protein [Papilio xuthus](1e-154)	NA	NA
IOG306	GSSPFG00024980001.1	SFRICE013324	0.2045	3042.8	887.2	0.0237	0.2206	0.1076	-5997.925182	-6117.538844	5.79674892414054e-54	2.89376956806511e-52	purifying selection	-5973.019948	-5977.456995	0.0028924575	0.040981596117374	positive selection	ref|XP_004932935.1|:PREDICTED: uncharacterized protein PF11_0213-like [Bombyx mori](3e-135)	ref|XP_004932935.1|:PREDICTED: uncharacterized protein PF11_0213-like [Bombyx mori](5e-150)	NA	NA
IOG311	GSSPFG00020200001.1	SFRICE008264	0.1552	2658.3	911.7	0.0097	0.1743	0.0556	-5551.397895	-5682.663327	4.8179057450105e-59	3.15764951373909e-57	purifying selection	-5531.561587	-5537.136281	0.000840594	0.01464937308646	positive selection	ref|XP_008197975.1|:PREDICTED: protocadherin-like wing polarity protein stan isoform X2 [Tribolium castaneum](0.0)	ref|XP_002004905.1|:GI19343 [Drosophila mojavensis(0.0)	0016020:membrane[cellular_component];0007165:signal transduction[biological_process];0007155:cell adhesion[biological_process];0004888:transmembrane receptor activity[molecular_function]	0004872:receptor activity[molecular_function];0007156:homophilic cell adhesion[biological_process];0048813:dendrite morphogenesis[biological_process];0030111:regulation of Wnt receptor signaling pathway[biological_process];0070593:dendrite self-avoidance[biological_process];0090175:regulation of establishment of planar polarity[biological_process];0007367:segment polarity determination[biological…
IOG326	GSSPFG00002917001.2	SFRICE005934	0.05	4153.9	1528.1	0.0044	0.0499	0.0886	-8142.26463	-8196.706566	1.72077850932913e-25	1.45474040557445e-24	purifying selection	-8114.952101	-8130.776959	1.84641597642706e-08	1.29771459711647e-06	positive selection	gb|ETN63184.1|:down syndrome cell adhesion molecule [Anopheles darlingi](0.0)	ref|XP_012341765.1|:PREDICTED: Down syndrome cell adhesion molecule-like protein Dscam2 isoform X1 [Apis florea(0.0)	NA	NA
IOG390	GSSPFG00005311001	SFRICE008898	0.1916	2520.7	827.3	0.0182	0.2031	0.0895	-5276.836756	-5389.093207	9.37667531431245e-51	4.10536976978688e-49	purifying selection	-5215.174204	-5240.432098	1.18210001655968e-12	2.38271216545416e-10	positive selection	No hit	No hit	NA	NA
IOG435	GSSPFG00026723001	SFRICE002305	0.1364	2473.5	697.5	0.0054	0.1877	0.0285	-4707.724366	-4847.63481	8.21538252475413e-63	6.35977764579336e-61	purifying selection	-4677.995915	-4690.836063	4.0292002309582e-07	1.99277528089474e-05	positive selection	ref|XP_012221464.1|:PREDICTED: lysine-specific demethylase lid isoform X1 [Linepithema humile](0.0)	ref|XP_011631336.1|:PREDICTED: lysine-specific demethylase lid isoform X2 [Pogonomyrmex barbatus](0.0)	0046872:metal ion binding[molecular_function]	0003824:catalytic activity[molecular_function];0008152:metabolic process[biological_process];0046872:metal ion binding[molecular_function]
IOG451	GSSPFG00000643001.1	SFRICE017173	0.0912	2311.7	865.3	0.0048	0.0988	0.0487	-4708.5175	-4783.269764	2.22463761574737e-34	3.71340682016081e-33	purifying selection	-4688.46311	-4698.416167	8.134e-06	0.000269861869565217	positive selection	ref|XP_012239943.1|:PREDICTED: ral GTPase-activating protein subunit alpha-1 isoform X4 [Bombus impatiens](0.0)	ref|XP_012239944.1|:PREDICTED: ral GTPase-activating protein subunit alpha-1 isoform X5 [Bombus impatiens](0.0)	NA	NA
IOG475	GSSPFG00020571001	SFRICE003220	0.0126	2097.7	872.3	0.0009	0.012	0.079	-4103.945885	-4111.80176	7.37645171942919e-05	0.000105379290878125	purifying selection	-4095.913593	-4101.04608	0.0013557965	0.0218791148179758	positive selection	ref|XP_008193711.1|:PREDICTED: homeotic protein spalt-major-like isoform X2 [Tribolium castaneum(0.0)	ref|XP_008193711.1|:PREDICTED: homeotic protein spalt-major-like isoform X2 [Tribolium castaneum(0.0)	0046872:metal ion binding[molecular_function];0003676:nucleic acid binding[molecular_function]	0046872:metal ion binding[molecular_function];0003676:nucleic acid binding[molecular_function]
IOG491	GSSPFG00023911001	SFRICE012173	0.0318	3509	976	0.0017	0.0426	0.0402	-6002.67992	-6047.479364	2.91688072820624e-21	1.75062004603524e-20	purifying selection	-5987.823229	-5999.397175	1.50007560317907e-06	6.18737747828649e-05	positive selection	ref|XP_011560880.1|:PREDICTED: serine/arginine repetitive matrix protein 1-like, partial [Plutella xylostella](0.0)	ref|XP_004926175.1|:PREDICTED: transcription initiation factor TFIID subunit 3-like [Bombyx mori](0.0)	NA	0044238:primary metabolic process[biological_process]
IOG498	GSSPFG00006824001	SFRICE008873	0.1029	2241.7	761.3	0.0018	0.13	0.0138	-4430.531088	-4541.72256	2.7328460627705e-50	1.16779977954309e-48	purifying selection	-4416.504122	-4421.267767	0.0020243883	0.0303308249810924	positive selection	ref|XP_001603808.1|:PREDICTED: uncharacterized protein C05D11.1-like [Nasonia vitripennis](0.0)	ref|XP_001603808.1|:PREDICTED: uncharacterized protein C05D11.1-like [Nasonia vitripennis](0.0)	0003824:catalytic activity[molecular_function];0008152:metabolic process[biological_process];0046872:metal ion binding[molecular_function]	0003824:catalytic activity[molecular_function];0008152:metabolic process[biological_process];0046872:metal ion binding[molecular_function]
IOG504	GSSPFG00030376001	SFRICE006999	0.0842	2490.8	740.2	0.0057	0.1033	0.0554	-4615.890694	-4687.764201	4.03555010747571e-33	6.18533454779957e-32	purifying selection	-4601.850506	-4609.268719	0.0001172489	0.00277117256349557	positive selection	ref|XP_011550678.1|:PREDICTED: early endosome antigen 1-like [Plutella xylostella](0.0)	ref|XP_011550678.1|:PREDICTED: early endosome antigen 1-like [Plutella xylostella](0.0)	NA	NA
IOG514	GSSPFG00033864001	SFRICE018068	0.0241	1872	672	0.0059	0.0139	0.4254	-3539.521606	-3541.195941	0.0672593364	0.0751601977783682	non-significant	-3525.786558	-3537.329827	1.54871232935784e-06	6.33169629988508e-05	positive selection	ref|XP_008207541.1|:PREDICTED: retinal guanylyl cyclase 2-like isoform X5 [Nasonia vitripennis](0.0)	ref|XP_012341611.1|:PREDICTED: LOW QUALITY PROTEIN: uncharacterized protein LOC100865263 [Apis florea](0.0)	0009190:cyclic nucleotide biosynthetic process[biological_process];0016849:phosphorus-oxygen lyase activity[molecular_function];0016020:membrane[cellular_component];0000166:nucleotide binding[molecular_function]	0009190:cyclic nucleotide biosynthetic process[biological_process];0016849:phosphorus-oxygen lyase activity[molecular_function];0016020:membrane[cellular_component];0000166:nucleotide binding[molecular_function]
IOG524	GSSPFG00004783001.1	SFRICE003529	0.0683	2415.9	779.1	0.0076	0.0699	0.1082	-4572.104677	-4610.29317	2.34366715366589e-18	1.09957822585036e-17	purifying selection	-4524.773902	-4553.63419	3.02125820779386e-14	8.72327065780049e-12	positive selection	ref|XP_011493146.1|:AAEL017357-PA, partial [Aedes aegypti(0.0)	gb|EFZ18263.1|:hypothetical protein SINV_16586, partial [Solenopsis invicta](0.0)	0004842:ubiquitin-protein ligase activity[molecular_function];0016874:ligase activity[molecular_function];0016567:protein ubiquitination[biological_process]	0004842:ubiquitin-protein ligase activity[molecular_function];0016874:ligase activity[molecular_function];0016567:protein ubiquitination[biological_process]
IOG539	GSSPFG00012160001.1	SFRICE007268	0.1179	2232.5	770.5	0.013	0.1156	0.1123	-4576.468425	-4632.263319	4.39445411887968e-26	3.86386447341495e-25	purifying selection	-4528.213887	-4552.616662	2.82638885577342e-12	5.21036639844668e-10	positive selection	ref|XP_001605126.1|:PREDICTED: tyrosine-protein phosphatase 69D isoform X1 [Nasonia vitripennis(0.0)	ref|XP_003489524.1|:PREDICTED: tyrosine-protein phosphatase 69D [Bombus impatiens](0.0)	0016791:phosphatase activity[molecular_function];0016311:dephosphorylation[biological_process]	0004721:phosphoprotein phosphatase activity[molecular_function];0006470:protein amino acid dephosphorylation[biological_process]
IOG553	GSSPFG00028935001	SFRICE000312	0.0998	2101.5	769.5	0.0014	0.1202	0.012	-4256.661202	-4356.325638	2.92609384022312e-45	9.14019312722327e-44	purifying selection	-4243.024402	-4249.531894	0.0003090084	0.00625215291136364	positive selection	ref|XP_012247589.1|:PREDICTED: dyslexia-associated protein KIAA0319-like protein isoform X2 [Bombus impatiens](0.0)	gb|KDR12486.1|:hypothetical protein L798_13730 [Zootermopsis nevadensis](0.0)	NA	NA
IOG556	GSSPFG00007353001	SFRICE011060	0.0135	2443	776	0.0029	0.0097	0.2942	-4412.107827	-4414.572312	0.0264100546	0.0301526785606284	purifying selection	-4402.098501	-4409.089886	0.0001844936	0.00404711525420945	positive selection	ref|XP_012136922.1|:PREDICTED: sterile alpha and TIR motif-containing protein 1 isoform X1 [Megachile rotundata(0.0)	ref|XP_006609759.1|:PREDICTED: LOW QUALITY PROTEIN: sterile alpha and TIR motif-containing protein 1-like [Apis dorsata](0.0)	0007165:signal transduction[biological_process]	0007165:signal transduction[biological_process]
IOG571	GSSPFG00034285001	SFRICE004898	0.0361	2316.5	869.5	0.0009	0.0417	0.0214	-4537.063203	-4572.299674	4.66622913782689e-17	1.977363184427e-16	purifying selection	-4524.829581	-4533.882227	2.0902e-05	0.000608862336388615	positive selection	ref|NP_001261447.1|:still life, isoform L [Drosophila melanogaster(0.0)	ref|NP_001097516.3|:still life, isoform K [Drosophila melanogaster(0.0)	0007268:synaptic transmission[biological_process];0030036:actin cytoskeleton organization[biological_process];0050803:regulation of synapse structure and activity[biological_process];0035023:regulation of Rho protein signal transduction[biological_process];0050770:regulation of axonogenesis[biological_process];0005622:intracellular[cellular_component];0030676:Rac guanyl-nucleotide exchange factor…	0007268:synaptic transmission[biological_process];0030036:actin cytoskeleton organization[biological_process];0050803:regulation of synapse structure and activity[biological_process];0035023:regulation of Rho protein signal transduction[biological_process];0050770:regulation of axonogenesis[biological_process];0005622:intracellular[cellular_component];0030676:Rac guanyl-nucleotide exchange factor…
IOG589	GSSPFG00012820001	SFRICE004484	0.1053	2167.4	748.6	0.0038	0.1258	0.0299	-4342.008872	-4435.42543	1.56179232059329e-42	4.21328973760053e-41	purifying selection	-4325.92328	-4333.794016	7.26145514904766e-05	0.001816724247243	positive selection	ref|XP_006000869.1|:PREDICTED: protein FAM91A1 isoform X3 [Latimeria chalumnae](0.0)	ref|XP_006000869.1|:PREDICTED: protein FAM91A1 isoform X3 [Latimeria chalumnae](0.0)	NA	NA
IOG605	GSSPFG00017681001	SFRICE031430	0.1011	2207.5	702.5	0.015	0.0926	0.1616	-4332.208636	-4366.445188	1.28619942882653e-16	5.28682897197146e-16	purifying selection	-4318.268579	-4323.773692	0.000906106	0.0156633177961165	positive selection	gb|ADI61831.1|:endonuclease-reverse transcriptase [Bombyx mori](0.0)	gb|ADI61831.1|:endonuclease-reverse transcriptase [Bombyx mori](0.0)	NA	NA
IOG607	GSSPFG00011334001	SFRICE001534	0.0553	2102.2	783.8	0.0047	0.0553	0.0843	-4106.82074	-4137.810047	3.47207702847845e-15	1.25864264999102e-14	purifying selection	-4090.964708	-4098.459415	0.000108116	0.00257813220535714	positive selection	ref|XP_011144459.1|:PREDICTED: hepatocyte growth factor-regulated tyrosine kinase substrate [Harpegnathos saltator(0.0)	ref|XP_011144459.1|:PREDICTED: hepatocyte growth factor-regulated tyrosine kinase substrate [Harpegnathos saltator(0.0)	NA	NA
IOG613	GSSPFG00017853001	SFRICE001481	0.0745	2147.5	633.5	0.011	0.0717	0.1535	-4015.034596	-4040.304191	1.16808811967366e-12	3.37901039330455e-12	purifying selection	-3992.871117	-4003.81492	2.891e-06	0.000108366852631579	positive selection	gb|AEU11667.1|:seminal fluid protein HACP038 [Heliconius hewitsoni](0.0)	gb|AEU11665.1|:seminal fluid protein HACP038 [Heliconius erato](0.0)	0004252:serine-type endopeptidase activity[molecular_function];0006508:proteolysis[biological_process]	0004252:serine-type endopeptidase activity[molecular_function];0006508:proteolysis[biological_process]
IOG614	GSSPFG00005131001	SFRICE016947	0.0604	1996.6	733.4	0.002	0.0694	0.029	-3976.772394	-4027.415459	7.96112808899588e-24	5.91437631256905e-23	purifying selection	-3965.358977	-3972.726571	0.0001237156	0.0028920213452954	positive selection	ref|XP_012151133.1|:PREDICTED: WD repeat-containing protein 59 isoform X3 [Megachile rotundata](0.0)	ref|XP_006566466.1|:PREDICTED: WD repeat-containing protein 59-like isoform X2 [Apis mellifera](0.0)	NA	NA
IOG636	GSSPFG00011210001	SFRICE003909	0.0804	2094.2	674.8	0.0058	0.092	0.0633	-4059.02871	-4112.85869	3.1908425685013e-25	2.63633187620258e-24	purifying selection	-4045.475018	-4053.278131	7.7997347413661e-05	0.0019377806102794	positive selection	ref|XP_011548993.1|:PREDICTED: immunoglobulin superfamily DCC subclass member 4-like [Plutella xylostella](0.0)	ref|XP_011548993.1|:PREDICTED: immunoglobulin superfamily DCC subclass member 4-like [Plutella xylostella](0.0)	NA	NA
IOG656	GSSPFG00019294001.1	SFRICE011032	0.0676	2074.6	748.4	0.0049	0.0713	0.0693	-4043.28823	-4086.018931	2.36268794783855e-20	1.3125634605699e-19	purifying selection	-4029.598892	-4036.891465	0.0001339664	0.00308440312758621	positive selection	ref|XP_004926531.1|:PREDICTED: importin-13-like [Bombyx mori](3e-176)	ref|XP_004926531.1|:PREDICTED: importin-13-like [Bombyx mori](2e-168)	NA	NA
IOG658	GSSPFG00002624001.1	SFRICE005364	0.0592	2162.1	615.9	0.0076	0.0623	0.122	-3896.50363	-3922.343753	6.53166257938119e-13	1.9366569896067e-12	purifying selection	-3882.40449	-3893.201414	3.36930824799747e-06	0.000124980277824156	positive selection	ref|XP_004927752.1|:PREDICTED: uncharacterized protein LOC101737353 [Bombyx mori](7e-180)	ref|XP_004927752.1|:PREDICTED: uncharacterized protein LOC101737353 [Bombyx mori](1e-180)	NA	NA
IOG678	GSSPFG00020691001.3	SFRICE041575	0.0871	2209.6	625.4	0.0118	0.0901	0.1306	-4064.019063	-4100.305269	1.61014252531454e-17	7.06993530535768e-17	purifying selection	-4051.42291	-4056.203603	0.0019871302	0.0299414836764457	positive selection	ref|XP_004933797.1|:PREDICTED: centromere protein J-like [Bombyx mori](0.0)	ref|XP_011557096.1|:PREDICTED: centromere protein J [Plutella xylostella](0.0)	NA	NA
IOG684	GSSPFG00019292001.1	SFRICE012291	0.0683	1920	777	0.0074	0.0608	0.1214	-3973.257401	-4001.768615	4.3086999075826e-14	1.41801797649659e-13	purifying selection	-3961.787968	-3966.454982	0.0022493737	0.0329998690641975	positive selection	ref|XP_002075437.1|:GK15147 [Drosophila willistoni(0.0)	ref|XP_002075437.1|:GK15147 [Drosophila willistoni(0.0)	0008152:metabolic process[biological_process];0016298:lipase activity[molecular_function];0005576:extracellular region[cellular_component]	0008152:metabolic process[biological_process];0016298:lipase activity[molecular_function];0005576:extracellular region[cellular_component]
IOG695	GSSPFG00000450001	SFRICE008059	0.1564	2150.8	996.2	0.029	0.102	0.2846	-4862.393059	-4889.719137	1.43866403160718e-13	4.52435909616117e-13	purifying selection	-4844.370181	-4851.010371	0.0002681981	0.00557424183326848	positive selection	ref|XP_004933382.1|:PREDICTED: mucin-2-like [Bombyx mori](2e-52)	ref|XP_004933382.1|:PREDICTED: mucin-2-like [Bombyx mori](1e-91)	NA	NA
IOG713	GSSPFG00003807001.1	SFRICE000468	0.1076	2229	609	0.0143	0.1147	0.1248	-4130.317353	-4177.130139	3.81230233925121e-22	2.46381281852515e-21	purifying selection	-4114.514412	-4121.217648	0.0002507576	0.00524235507005871	positive selection	ref|XP_011563486.1|:PREDICTED: thyroid adenoma-associated protein homolog [Plutella xylostella](0.0)	ref|XP_011563486.1|:PREDICTED: thyroid adenoma-associated protein homolog [Plutella xylostella](0.0)	NA	NA
IOG728	GSSPFG00015708001	SFRICE011830	0.1429	1985.7	681.3	0.0148	0.1433	0.1034	-4076.761483	-4140.984164	8.96823807168892e-30	1.05631408290907e-28	purifying selection	-4040.411717	-4054.803972	8.08955283123999e-08	4.9216889124403e-06	positive selection	gb|EHJ67854.1|:putative oxidase/peroxidase [Danaus plexippus](0.0)	ref|XP_011265458.1|:PREDICTED: uncharacterized protein LOC105256885 [Camponotus floridanus(0.0)	NA	0055114:oxidation reduction[biological_process];0004601:peroxidase activity[molecular_function];0020037:heme binding[molecular_function];0006979:response to oxidative stress[biological_process]
IOG734	GSSPFG00016656001.1	SFRICE005034	0.08	2117.7	708.3	0.0063	0.0876	0.0715	-4168.675424	-4218.665002	1.5400939362616e-23	1.12305962601247e-22	purifying selection	-4162.716194	-4167.768102	0.0014796262	0.023557148576155	positive selection	ref|XP_011550850.1|:PREDICTED: uncharacterized protein LOC105382631, partial [Plutella xylostella](0.0)	ref|XP_011550850.1|:PREDICTED: uncharacterized protein LOC105382631, partial [Plutella xylostella](0.0)	0016021:integral to membrane[cellular_component]	0016021:integral to membrane[cellular_component]
IOG744	GSSPFG00002222001	SFRICE029697	0.0586	2402.2	333.8	0.0085	0.0993	0.0851	-3450.674637	-3483.312627	6.51101366088879e-16	2.51745055878664e-15	purifying selection	-3404.429435	-3430.311938	6.2556880549735e-13	1.39228157273504e-10	positive selection	ref|XP_010563498.1|:PREDICTED: prolow-density lipoprotein receptor-related protein 1 [Haliaeetus leucocephalus](0.0)	ref|XP_004534629.1|:PREDICTED: low-density lipoprotein receptor-related protein 1 isoform X1 [Ceratitis capitata(0.0)	NA	0016021:integral to membrane[cellular_component];0005515:protein binding[molecular_function];0032370:positive regulation of lipid transport[biological_process];0019222:regulation of metabolic process[biological_process];0007166:cell surface receptor linked signal transduction[biological_process];0046872:metal ion binding[molecular_function];0032374:regulation of cholesterol transport[biological_p…
IOG748	GSSPFG00032374001.1	SFRICE009353	0.0395	1897.6	703.4	0.0037	0.0386	0.0966	-3701.100956	-3720.664509	3.97092432032879e-10	9.11895625839907e-10	purifying selection	-3683.015639	-3693.175675	6.551e-06	0.000224308759615385	positive selection	ref|XP_012279966.1|:PREDICTED: eye-specific diacylglycerol kinase isoform X1 [Orussus abietinus(0.0)	ref|XP_012279966.1|:PREDICTED: eye-specific diacylglycerol kinase isoform X1 [Orussus abietinus(0.0)	0004143:diacylglycerol kinase activity[molecular_function];0005524:ATP binding[molecular_function];0016310:phosphorylation[biological_process];0007205:activation of protein kinase C activity by G-protein coupled receptor protein signaling pathway[biological_process]	0004143:diacylglycerol kinase activity[molecular_function];0005524:ATP binding[molecular_function];0016310:phosphorylation[biological_process];0007205:activation of protein kinase C activity by G-protein coupled receptor protein signaling pathway[biological_process]
IOG780	GSSPFG00017108001.1	SFRICE006654	0.0486	2008.7	511.3	0.003	0.068	0.0444	-3450.243894	-3487.057653	9.43402623028884e-18	4.23460933689814e-17	purifying selection	-3434.801074	-3442.92917	5.53284779016637e-05	0.00144347609269003	positive selection	ref|XP_012238558.1|:PREDICTED: WD repeat-containing protein mio-B isoform X1 [Bombus impatiens](0.0)	ref|XP_001122492.2|:PREDICTED: WD repeat-containing protein mio-B isoform X1 [Apis mellifera](0.0)	NA	NA
IOG826	GSSPFG00024171001	SFRICE000333	0.0677	1838	763	0.0011	0.0743	0.0149	-3760.828879	-3818.682984	5.50635102341176e-27	5.16456084136153e-26	purifying selection	-3750.065795	-3755.559011	0.0009178134	0.0158400655124394	positive selection	ref|XP_001606869.2|:PREDICTED: cullin-associated NEDD8-dissociated protein 1 isoform X1 [Nasonia vitripennis](0.0)	ref|XP_003695932.2|:PREDICTED: LOW QUALITY PROTEIN: cullin-associated NEDD8-dissociated protein 1 [Apis florea](0.0)	NA	0006810:transport[biological_process]
IOG831	GSSPFG00024469001.1	SFRICE022218	0.0871	1714.6	760.4	0.0018	0.0905	0.0193	-3602.102688	-3665.787924	1.54139477411169e-29	1.78018598614434e-28	purifying selection	-3593.098047	-3597.961278	0.0018163378	0.0278392205414634	positive selection	ref|XP_308581.3|:AGAP007204-PA [Anopheles gambiae str. PEST(0.0)	ref|XP_308581.3|:AGAP007204-PA [Anopheles gambiae str. PEST(0.0)	NA	0005488:binding[molecular_function]
IOG841	GSSPFG00005906001.3	SFRICE031051	0.0373	2079.3	479.7	0.006	0.0402	0.1496	-3377.087149	-3389.743401	4.87537988645914e-07	8.43187361616367e-07	purifying selection	-3363.691601	-3371.839302	5.41952969864925e-05	0.00142603043770123	positive selection	ref|XP_004927316.1|:PREDICTED: protein toll-like [Bombyx mori](3e-143)	ref|XP_004927316.1|:PREDICTED: protein toll-like [Bombyx mori](3e-158)	NA	NA
IOG868	GSSPFG00019639001	SFRICE019936	0.1392	2072.9	519.1	0.0138	0.1765	0.0781	-3842.389813	-3917.424626	1.67394493704598e-34	2.82507958332736e-33	purifying selection	-3793.441873	-3818.924858	9.39812554390015e-13	2.00800350370971e-10	positive selection	ref|XP_012287232.1|:PREDICTED: protein transport protein Sec24C isoform X1 [Orussus abietinus](0.0)	ref|XP_006561263.1|:PREDICTED: protein transport protein Sec24C-like [Apis mellifera](0.0)	0015031:protein transport[biological_process];0046907:intracellular transport[biological_process]	0006810:transport[biological_process]
IOG898	GSSPFG00003806001.1	SFRICE000469	0.0495	1836.2	668.8	0.0094	0.036	0.2617	-3593.15208	-3601.6286	3.83159148463517e-05	5.61185794219324e-05	purifying selection	-3581.637764	-3590.181111	3.57116333397073e-05	0.000998710416146841	positive selection	gb|KDR16796.1|:Transient receptor potential cation channel protein painless [Zootermopsis nevadensis](0.0)	dbj|BAO53208.1|:transient receptor potential PAINLESS [Bombyx mori](0.0)	0016021:integral to membrane[cellular_component];0005216:ion channel activity[molecular_function];0034220:ion transmembrane transport[biological_process]	0016021:integral to membrane[cellular_component];0005216:ion channel activity[molecular_function];0034220:ion transmembrane transport[biological_process]
IOG945	GSSPFG00009481001	SFRICE011978	0.123	1891.2	634.8	0.0164	0.1143	0.1436	-3828.860299	-3868.511007	5.33214777315303e-19	2.64699510504618e-18	purifying selection	-3819.827383	-3824.579226	0.0020505955	0.0306384779391608	positive selection	ref|XP_011703203.1|:PREDICTED: fatty acid synthase [Wasmannia auropunctata(0.0)	ref|XP_011333197.1|:PREDICTED: LOW QUALITY PROTEIN: fatty acid synthase-like [Cerapachys biroi](0.0)	0003824:catalytic activity[molecular_function];0008152:metabolic process[biological_process]	0003824:catalytic activity[molecular_function];0008152:metabolic process[biological_process]
IOG984	GSSPFG00004610001	SFRICE012326	0.0624	1817.4	507.6	0.0103	0.0582	0.1775	-3366.474291	-3381.320895	5.06118394604735e-08	9.61220055033313e-08	purifying selection	-3310.967452	-3351.720647	1.74695813737954e-19	1.30659768234932e-16	positive selection	ref|XP_012260906.1|:PREDICTED: insulin-like receptor [Athalia rosae](0.0)	ref|NP_001291521.1|:insulin-like peptide receptor [Solenopsis invicta(0.0)	0016021:integral to membrane[cellular_component];0005524:ATP binding[molecular_function];0046777:protein amino acid autophosphorylation[biological_process];0004714:transmembrane receptor protein tyrosine kinase activity[molecular_function];0018108:peptidyl-tyrosine phosphorylation[biological_process];0007169:transmembrane receptor protein tyrosine kinase signaling pathway[biological_process];0043…	0005515:protein binding[molecular_function];0006468:protein amino acid phosphorylation[biological_process];0004713:protein tyrosine kinase activity[molecular_function];0016020:membrane[cellular_component];0000166:nucleotide binding[molecular_function]
IOG1037	GSSPFG00002685001	SFRICE007640	0.1091	1755.3	512.7	0.0011	0.1569	0.0073	-3307.468978	-3407.665856	1.71358612807912e-45	5.48091036115845e-44	purifying selection	-3297.196116	-3302.110042	0.0017188897	0.0266602451682148	positive selection	ref|XP_008207297.1|:PREDICTED: dipeptidyl peptidase 9 isoform X1 [Nasonia vitripennis(0.0)	gb|EEZ98338.1|:hypothetical protein TcasGA2_TC000792 [Tribolium castaneum](0.0)	0006508:proteolysis[biological_process];0008236:serine-type peptidase activity[molecular_function];0016020:membrane[cellular_component]	NA
IOG1054	GSSPFG00017382001	SFRICE007081	0.0805	1602	516	0.0031	0.1006	0.0305	-3077.542249	-3130.981149	4.73482993625643e-25	3.84655423642794e-24	purifying selection	-3069.186884	-3073.594674	0.0029866926	0.0422048109071429	positive selection	gb|EHJ78959.1|:putative zinc finger protein 347 [Danaus plexippus](2e-166)	ref|XP_011569194.1|:PREDICTED: zinc finger protein 37-like isoform X1 [Plutella xylostella](0.0)	0046872:metal ion binding[molecular_function];0003676:nucleic acid binding[molecular_function]	0008270:zinc ion binding[molecular_function];0005634:nucleus[cellular_component]
IOG1082	GSSPFG00007867001	SFRICE004450	0.1238	1668	678	0.0405	0.0431	0.9399	-3655.92908	-3655.963065	0.7943157161	0.816951458081862	non-significant	-3632.613505	-3651.838821	5.61563930915884e-10	5.88155634703371e-08	positive selection	No hit	No hit	NA	NA
IOG1088	GSSPFG00020102001.1	SFRICE009103	0.097	1660.3	649.7	0.0061	0.0994	0.0614	-3426.831131	-3476.667954	1.79696547279452e-23	1.29621756555462e-22	purifying selection	-3406.781551	-3417.228866	4.85253049625162e-06	0.00017198809178818	positive selection	ref|XP_004933491.1|:PREDICTED: uncharacterized protein DDB_G0283697-like [Bombyx mori](0.0)	ref|XP_004933492.1|:PREDICTED: protein disabled-like [Bombyx mori](0.0)	NA	NA
IOG1089	GSSPFG00025413001	SFRICE021292	0.1706	1788.7	554.3	0.0137	0.1962	0.0697	-3570.476451	-3654.660566	1.68101338262742e-38	3.63527651145926e-37	purifying selection	-3546.16243	-3555.682262	1.2802935263581e-05	0.000407064754228678	positive selection	ref|XP_011551399.1|:PREDICTED: uncharacterized protein LOC105383085 [Plutella xylostella](1e-110)	ref|XP_011551399.1|:PREDICTED: uncharacterized protein LOC105383085 [Plutella xylostella](1e-114)	NA	NA
IOG1090	GSSPFG00028950001	SFRICE035788	0.0642	1798.4	502.6	0.0135	0.0498	0.2702	-3289.973021	-3298.982805	2.18645902066171e-05	3.26730196079578e-05	purifying selection	-3277.122039	-3283.933149	0.0002235242	0.00476628548622754	positive selection	ref|XP_011560255.1|:PREDICTED: uncharacterized protein LOC105390618 [Plutella xylostella](4e-35)	ref|XP_011560255.1|:PREDICTED: uncharacterized protein LOC105390618 [Plutella xylostella](3e-09)	NA	NA
IOG1116	GSSPFG00027078001	SFRICE019077	0.016	1915.5	235.5	0.0018	0.0342	0.052	-2654.509397	-2664.207327	1.06237111759369e-05	1.63699850703208e-05	purifying selection	-2648.05299	-2652.379989	0.0032634449	0.0452183941202335	positive selection	ref|XP_008198001.1|:PREDICTED: actin-binding LIM protein 3 isoform X4 [Tribolium castaneum](0.0)	ref|XP_004533565.1|:PREDICTED: actin-binding LIM protein 3 isoform X1 [Ceratitis capitata](0.0)	0008270:zinc ion binding[molecular_function];0007010:cytoskeleton organization[biological_process];0003779:actin binding[molecular_function]	0046872:metal ion binding[molecular_function]
IOG1131	GSSPFG00027005001.1	SFRICE019938	0.052	1675	527	0.0115	0.0359	0.3198	-3175.35567	-3180.947449	0.0008252537	0.0010692765648393	purifying selection	-3169.47377	-3174.356451	0.001778305	0.0274532258887283	positive selection	ref|XP_004930260.1|:PREDICTED: atlastin-like [Bombyx mori](6e-172)	ref|XP_004930260.1|:PREDICTED: atlastin-like [Bombyx mori](1e-163)	NA	NA
IOG1132	GSSPFG00023388001	SFRICE028750	0.0396	1873.7	271.3	0.0022	0.0894	0.0241	-2614.26893	-2651.424601	6.67190799376061e-18	3.03173088461695e-17	purifying selection	-2604.499139	-2610.456114	0.0005571513	0.0102810110720207	positive selection	gb|KFB46072.1|:AGAP013233-PA-like protein [Anopheles sinensis](0.0)	gb|KFB46072.1|:AGAP013233-PA-like protein [Anopheles sinensis](0.0)	0004842:ubiquitin-protein ligase activity[molecular_function];0008270:zinc ion binding[molecular_function];0016874:ligase activity[molecular_function];0016567:protein ubiquitination[biological_process]	0004842:ubiquitin-protein ligase activity[molecular_function];0008270:zinc ion binding[molecular_function];0016874:ligase activity[molecular_function];0016567:protein ubiquitination[biological_process]
IOG1143	GSSPFG00013368001	SFRICE024085	0.0476	1588.1	598.9	0.002	0.0528	0.0371	-3078.801855	-3108.041935	2.05351352281958e-14	6.95330743717324e-14	purifying selection	-3061.589267	-3073.998479	6.29924946606804e-07	2.95152991429846e-05	positive selection	ref|XP_011564435.1|:PREDICTED: zinc finger CCCH domain-containing protein 18-like, partial [Plutella xylostella](0.0)	ref|XP_011564435.1|:PREDICTED: zinc finger CCCH domain-containing protein 18-like, partial [Plutella xylostella](0.0)	NA	NA
IOG1180	GSSPFG00013022001.1	SFRICE008823	0.0883	1587.2	512.8	0.0109	0.0869	0.125	-3040.341085	-3067.11525	2.5230880438354e-13	7.76552854286764e-13	purifying selection	-3020.174295	-3032.947735	4.31763657608537e-07	2.1255903936553e-05	positive selection	pdb|4L37|B:Chain B, Sp2-sp3 - A Complex Of Two Storage Proteins From Bombyx Mori Hemolymph(0.0)	ref|NP_001037590.1|:sex-specific storage-protein 2 precursor [Bombyx mori(0.0)	0005576:extracellular region[cellular_component]	0005576:extracellular region[cellular_component]
IOG1192	GSSPFG00022568001.1	SFRICE010674	0.0905	1787.9	420.1	0.0053	0.136	0.0389	-3089.709815	-3150.293195	3.51323759712239e-28	3.61579164258752e-27	purifying selection	-3070.937329	-3078.862584	6.85480598737592e-05	0.00173942737204601	positive selection	ref|XP_011563467.1|:PREDICTED: U4/U6.U5 tri-snRNP-associated protein 1 [Plutella xylostella](0.0)	ref|XP_011563467.1|:PREDICTED: U4/U6.U5 tri-snRNP-associated protein 1 [Plutella xylostella](0.0)	NA	NA
IOG1194	GSSPFG00024675001	SFRICE000776	0.0212	1530.8	536.2	0.0031	0.0184	0.1682	-2888.891642	-2893.011494	0.0040983816	0.00499293085104345	purifying selection	-2880.153829	-2886.345854	0.0004330169	0.00830506201561939	positive selection	ref|XP_012175845.1|:PREDICTED: NADH-ubiquinone oxidoreductase 75 kDa subunit, mitochondrial [Bombus terrestris](0.0)	ref|XP_006611953.1|:PREDICTED: NADH-ubiquinone oxidoreductase 75 kDa subunit, mitochondrial-like [Apis dorsata](0.0)	0042773:ATP synthesis coupled electron transport[biological_process];0051536:iron-sulfur cluster binding[molecular_function];0008137:NADH dehydrogenase (ubiquinone) activity[molecular_function];0009055:electron carrier activity[molecular_function];0016020:membrane[cellular_component]	0042773:ATP synthesis coupled electron transport[biological_process];0051536:iron-sulfur cluster binding[molecular_function];0008137:NADH dehydrogenase (ubiquinone) activity[molecular_function];0009055:electron carrier activity[molecular_function];0016020:membrane[cellular_component]
IOG1202	GSSPFG00004728001	SFRICE020087	0.0239	1579.8	484.2	0.0042	0.0202	0.2097	-2863.138402	-2866.827687	0.0066005633	0.00791934161431941	purifying selection	-2841.782388	-2859.194029	3.61030170467818e-09	3.2581417016151e-07	positive selection	ref|XP_004928612.1|:PREDICTED: uncharacterized protein LOC101738448 [Bombyx mori](0.0)	ref|XP_004928612.1|:PREDICTED: uncharacterized protein LOC101738448 [Bombyx mori](0.0)	NA	NA
IOG1204	GSSPFG00012775001	SFRICE005703	0.0907	1620.9	572.1	0.0165	0.0691	0.239	-3267.683729	-3282.77191	3.94488332931728e-08	7.55118950136114e-08	purifying selection	-3257.13299	-3261.50556	0.0031042827	0.043407136235733	positive selection	gb|AII79410.1|:integrin alphaPS1 [Bombyx mori](8e-121)	gb|ABF59518.1|:hemocyte-specific integrin alpha subunit 1 [Manduca sexta](5e-146)	NA	NA
IOG1211	GSSPFG00032020001.2	SFRICE019685	0.0423	1875	345	0.0069	0.0532	0.1303	-2880.263511	-2893.19826	3.65296039408504e-07	6.40271958818876e-07	purifying selection	-2839.587974	-2864.742924	1.31285555754679e-12	2.58537845868939e-10	positive selection	ref|XP_011303254.1|:PREDICTED: programmed cell death 6-interacting protein [Fopius arisanus](0.0)	ref|XP_011556937.1|:PREDICTED: LOW QUALITY PROTEIN: programmed cell death 6-interacting protein-like [Plutella xylostella](0.0)	NA	NA
IOG1217	GSSPFG00025224001	SFRICE000249	0.0362	1692.5	527.5	0.0038	0.0385	0.0988	-3075.044357	-3090.028772	4.39047478510152e-08	8.37411928749144e-08	purifying selection	-3043.869896	-3065.283395	5.98011200216311e-11	7.79091908769616e-09	positive selection	dbj|BAM17768.1|:paramyosin [Papilio xuthus](0.0)	gb|ACF21977.1|:paramyosin [Bombyx mandarina](0.0)	0008152:metabolic process[biological_process];0030239:myofibril assembly[biological_process];0003774:motor activity[molecular_function];0005863:striated muscle thick filament[cellular_component];0007498:mesoderm development[biological_process];0008307:structural constituent of muscle[molecular_function]	0016459:myosin complex[cellular_component];0008152:metabolic process[biological_process];0003774:motor activity[molecular_function]
IOG1229	GSSPFG00026994001	SFRICE004989	0.5903	2104.5	709.5	0.1445	0.3518	0.4106	-5389.852098	-5421.693348	1.46177381514942e-15	5.50639268943627e-15	purifying selection	-5347.811259	-5361.804783	1.2213015967859e-07	6.90326188278506e-06	positive selection	ref|XP_011555476.1|:PREDICTED: aminopeptidase N-like [Plutella xylostella](0.0)	ref|XP_011555476.1|:PREDICTED: aminopeptidase N-like [Plutella xylostella](0.0)	NA	NA
IOG1231	GSSPFG00008430001	SFRICE022939	0.0494	1810.4	607.6	0.0045	0.052	0.0868	-3368.056546	-3390.920639	1.35853831245251e-11	3.55891731042917e-11	purifying selection	-3337.213449	-3358.57707	6.29297696755446e-11	8.09974372823907e-09	positive selection	ref|XP_004931910.1|:PREDICTED: serine/arginine repetitive matrix protein 1-like [Bombyx mori](7e-114)	ref|XP_004931910.1|:PREDICTED: serine/arginine repetitive matrix protein 1-like [Bombyx mori](3e-76)	NA	0006397:mRNA processing[biological_process]
IOG1236	GSSPFG00027818001	SFRICE002779	0.0536	1688.8	480.2	0.0042	0.0658	0.0642	-2995.65746	-3024.723915	2.44993305910825e-14	8.25374798815939e-14	purifying selection	-2987.878164	-2992.534514	0.0022757087	0.0333032822494521	positive selection	ref|XP_004924479.1|:PREDICTED: protocadherin-16-like [Bombyx mori](0.0)	ref|XP_004924479.1|:PREDICTED: protocadherin-16-like [Bombyx mori](0.0)	0016021:integral to membrane[cellular_component];0005886:plasma membrane[cellular_component];0007424:open tracheal system development[biological_process]	0016021:integral to membrane[cellular_component];0005886:plasma membrane[cellular_component];0007424:open tracheal system development[biological_process]
IOG1243	GSSPFG00018322001	SFRICE005377	0.0752	1552.7	544.3	0.006	0.0795	0.0752	-3070.425484	-3103.10261	6.25747686517677e-16	2.42909249094053e-15	purifying selection	-3052.836682	-3063.783708	2.88125605013355e-06	0.000108366852631579	positive selection	ref|XP_011170974.1|:PREDICTED: semaphorin-1A-like [Solenopsis invicta](0.0)	ref|XP_011631180.1|:PREDICTED: semaphorin-1A-like [Pogonomyrmex barbatus](0.0)	0016021:integral to membrane[cellular_component]	0016021:integral to membrane[cellular_component]
IOG1274	GSSPFG00001369001	SFRICE011187	0.0302	1527.7	542.3	0.0033	0.0292	0.1127	-2907.854274	-2918.630321	3.44346500173847e-06	5.54181027622357e-06	purifying selection	-2897.680885	-2902.942162	0.0011792639	0.0194715243333849	positive selection	ref|XP_011552621.1|:PREDICTED: uncharacterized protein LOC105384128 [Plutella xylostella](0.0)	ref|XP_011552621.1|:PREDICTED: uncharacterized protein LOC105384128 [Plutella xylostella](0.0)	NA	NA
IOG1310	GSSPFG00030655001	SFRICE008693	0.0403	1612.3	472.7	0.0025	0.0507	0.0491	-2870.846562	-2895.07078	3.39088645523131e-12	9.40172333278902e-12	purifying selection	-2863.246795	-2867.620733	0.0030996287	0.0433988642229358	positive selection	ref|XP_011556077.1|:PREDICTED: paramyosin-like [Plutella xylostella](0.0)	ref|XP_011556077.1|:PREDICTED: paramyosin-like [Plutella xylostella](0.0)	NA	NA
IOG1312	GSSPFG00012688001.1	SFRICE025826	0.097	1372.8	643.2	0.0158	0.0677	0.2331	-2956.172464	-2971.122353	4.54964921600314e-08	8.66688704967217e-08	purifying selection	-2944.331627	-2952.58817	4.8315463715866e-05	0.00129361929543007	positive selection	ref|XP_004925958.1|:PREDICTED: glutenin, high molecular weight subunit DX5-like [Bombyx mori](4e-153)	ref|XP_004925958.1|:PREDICTED: glutenin, high molecular weight subunit DX5-like [Bombyx mori](1e-150)	NA	NA
IOG1318	GSSPFG00011451001	SFRICE033186	0.0219	1493.8	588.2	0.0081	0.0052	1.5615	-2898.899435	-2899.157554	0.4724508708	0.493371715811965	non-significant	-2893.304614	-2899.157556	0.0006230278	0.01133868140954	positive selection	gb|EHJ69302.1|:venus kinase receptor [Danaus plexippus](4e-132)	gb|EHJ69302.1|:venus kinase receptor [Danaus plexippus](2e-137)	0006796:phosphate metabolic process[biological_process];0016740:transferase activity[molecular_function]	0006796:phosphate metabolic process[biological_process];0016740:transferase activity[molecular_function]
IOG1349	GSSPFG00015024001.2	SFRICE013838	0.1561	1763.6	384.4	0.014	0.2265	0.0618	-3109.419418	-3189.138764	1.50068202337181e-36	2.87307993829409e-35	purifying selection	-3083.549856	-3090.688141	0.0001578171	0.00354938964063158	positive selection	ref|XP_004929924.1|:PREDICTED: multidrug resistance protein homolog 49-like [Bombyx mori](0.0)	ref|XP_004929922.1|:PREDICTED: multidrug resistance protein homolog 49-like [Bombyx mori](0.0)	0016887:ATPase activity[molecular_function];0006810:transport[biological_process];0000166:nucleotide binding[molecular_function]	0016887:ATPase activity[molecular_function];0006810:transport[biological_process];0000166:nucleotide binding[molecular_function]
IOG1352	GSSPFG00006530001	SFRICE003892	0.0204	1602.6	404.4	0.0014	0.0281	0.0513	-2706.574094	-2716.73423	6.5502894211918e-06	1.03028182989682e-05	purifying selection	-2692.369697	-2701.218721	2.58892136273916e-05	0.000737531917817132	positive selection	ref|XP_001966462.1|:GF21987 [Drosophila ananassae(0.0)	gb|ENN78731.1|:hypothetical protein YQE_04803, partial [Dendroctonus ponderosae](0.0)	0051015:actin filament binding[molecular_function];0051764:actin crosslink formation[biological_process];0051017:actin filament bundle assembly[biological_process];0005509:calcium ion binding[molecular_function]	0051015:actin filament binding[molecular_function];0007016:cytoskeletal anchoring at plasma membrane[biological_process];0031532:actin cytoskeleton reorganization[biological_process];0030018:Z disc[cellular_component];0045214:sarcomere organization[biological_process];0005925:focal adhesion[cellular_component];0007629:flight behavior[biological_process];0051764:actin crosslink formation[biologica…
IOG1372	GSSPFG00027940001	SFRICE008933	0.055	1327.5	538.5	0.003	0.056	0.054	-2704.866772	-2730.074392	1.2442422166621e-12	3.59444012996247e-12	purifying selection	-2695.516818	-2701.822537	0.0003833934	0.00746045845573771	positive selection	gb|EHJ71098.1|:putative thrombospondin repeat protein 1 [Danaus plexippus](0.0)	gb|EHJ71098.1|:putative thrombospondin repeat protein 1 [Danaus plexippus](0.0)	0004222:metalloendopeptidase activity[molecular_function];0031012:extracellular matrix[cellular_component];0006508:proteolysis[biological_process]	0008233:peptidase activity[molecular_function]
IOG1376	GSSPFG00007293001.1	SFRICE005321	0.11	1658.8	564.2	0.0067	0.1248	0.0537	-3346.020744	-3407.570429	1.32636948610681e-28	1.41980012225241e-27	purifying selection	-3333.574567	-3339.850391	0.000395857	0.00766112378804348	positive selection	ref|XP_011266962.1|:PREDICTED: myosin-IIIb-like isoform X4 [Camponotus floridanus](0.0)	ref|XP_011865313.1|:PREDICTED: myosin-IIIa-like isoform X5 [Vollenhovia emeryi](0.0)	0005524:ATP binding[molecular_function];0016459:myosin complex[cellular_component];0003774:motor activity[molecular_function];0006468:protein amino acid phosphorylation[biological_process];0004672:protein kinase activity[molecular_function]	0003824:catalytic activity[molecular_function];0000166:nucleotide binding[molecular_function]
IOG1377	GSSPFG00016337001.1	SFRICE025795	0.0779	1542.6	515.4	0.0111	0.0704	0.1581	-2934.548595	-2954.299256	3.27837407036701e-10	7.57906734337389e-10	purifying selection	-2925.757252	-2930.617332	0.0018225765	0.0278948205580229	positive selection	ref|XP_004925935.1|:PREDICTED: uncharacterized protein LOC101745226 [Bombyx mori](1e-156)	ref|XP_006613110.1|:PREDICTED: uncharacterized protein LOC102671978 isoform X2 [Apis dorsata](3e-96)	NA	NA
IOG1378	GSSPFG00023922001	SFRICE005962	0.211	1514.7	558.3	0.0289	0.1828	0.1581	-3354.681281	-3404.14368	2.6227455602895e-23	1.86667493807946e-22	purifying selection	-3329.11179	-3339.606677	4.61741348197482e-06	0.000166037397662557	positive selection	ref|XP_011563638.1|:PREDICTED: vanin-like protein 2 isoform X1 [Plutella xylostella](0.0)	ref|XP_011563638.1|:PREDICTED: vanin-like protein 2 isoform X1 [Plutella xylostella](0.0)	0016810:hydrolase activity, acting on carbon-nitrogen (but not peptide) bonds[molecular_function]	0008152:metabolic process[biological_process];0016810:hydrolase activity, acting on carbon-nitrogen (but not peptide) bonds[molecular_function]
IOG1380	GSSPFG00002987001	SFRICE010307	0.1373	2130.4	761.6	0.0137	0.1355	0.1012	-4451.645831	-4518.179792	8.73708789911548e-31	1.10853099793647e-29	purifying selection	-4405.051499	-4427.214393	2.78029475976956e-11	4.01376877278624e-09	positive selection	ref|XP_011552040.1|:PREDICTED: fibulin-1-like isoform X1 [Plutella xylostella](0.0)	gb|EHJ63494.1|:fibulin 1 [Danaus plexippus](0.0)	0005488:binding[molecular_function]	NA
IOG1399	GSSPFG00000573001	SFRICE029114	0.0389	1640.3	447.7	0.0079	0.0315	0.2511	-2757.665162	-2763.372855	0.0007283836	0.000949520683197071	purifying selection	-2746.353593	-2754.468428	5.61084518467421e-05	0.00145487036669599	positive selection	ref|XP_004925099.1|:PREDICTED: vegetative incompatibility protein HET-E-1-like [Bombyx mori](4e-144)	ref|XP_004925099.1|:PREDICTED: vegetative incompatibility protein HET-E-1-like [Bombyx mori](4e-141)	NA	NA
IOG1403	GSSPFG00031051001.1	SFRICE000493	0.1244	1735.8	592.2	0.0059	0.1458	0.0405	-3463.000335	-3541.72271	4.09229561100048e-36	7.62966736689671e-35	purifying selection	-3447.279586	-3454.718831	0.000114663	0.00271606392239468	positive selection	ref|XP_011555423.1|:PREDICTED: cilia- and flagella-associated protein 61 [Plutella xylostella](0.0)	ref|XP_004928224.1|:PREDICTED: uncharacterized protein LOC101742547 [Bombyx mori](0.0)	NA	0008017:microtubule binding[molecular_function];0000910:cytokinesis[biological_process];0000226:microtubule cytoskeleton organization[biological_process]
IOG1430	GSSPFG00008652001	SFRICE003020	0.037	1420.8	538.2	0.0064	0.0279	0.231	-2794.835233	-2800.640691	0.0006556585	0.000859752025960476	purifying selection	-2787.980663	-2793.030147	0.0014835238	0.0235840546955357	positive selection	ref|XP_002427108.1|:sodium-dependent nutrient amino acid transporter, putative [Pediculus humanus corporis(0.0)	ref|XP_011346361.1|:PREDICTED: sodium-dependent nutrient amino acid transporter 1-like [Cerapachys biroi](0.0)	0016021:integral to membrane[cellular_component];0006836:neurotransmitter transport[biological_process];0005328:neurotransmitter:sodium symporter activity[molecular_function];0055085:transmembrane transport[biological_process]	0016021:integral to membrane[cellular_component];0006836:neurotransmitter transport[biological_process];0005328:neurotransmitter:sodium symporter activity[molecular_function];0055085:transmembrane transport[biological_process]
IOG1442	GSSPFG00017508001	SFRICE010945	0.1673	1571.7	426.3	0.0078	0.2326	0.0335	-3039.699352	-3142.658638	1.06747689869792e-46	3.65508195794547e-45	purifying selection	-3019.582737	-3030.025025	4.87806719197027e-06	0.00017198809178818	positive selection	ref|XP_001843386.1|:iron-responsive element-binding protein 1 [Culex quinquefasciatus(0.0)	emb|CAB93519.1|:iron regulatory protein 1A [Drosophila melanogaster](0.0)	0006447:regulation of translational initiation by iron[biological_process];0005506:iron ion binding[molecular_function];0007370:ventral furrow formation[biological_process];0030350:iron-responsive element binding[molecular_function];0051539:4 iron, 4 sulfur cluster binding[molecular_function];0003994:aconitate hydratase activity[molecular_function]	0006447:regulation of translational initiation by iron[biological_process];0005506:iron ion binding[molecular_function];0007370:ventral furrow formation[biological_process];0030350:iron-responsive element binding[molecular_function];0051539:4 iron, 4 sulfur cluster binding[molecular_function];0003994:aconitate hydratase activity[molecular_function]
IOG1480	GSSPFG00009680001	SFRICE008697	0.134	1531.4	481.6	0.0158	0.1366	0.1154	-3010.917213	-3051.164475	2.91511629021565e-19	1.47453538486618e-18	purifying selection	-2986.779084	-2996.617395	9.17165670977782e-06	0.000301479411170943	positive selection	ref|XP_011554982.1|:PREDICTED: probable ATP-dependent RNA helicase CG8611 [Plutella xylostella](0.0)	ref|XP_004928772.1|:PREDICTED: probable ATP-dependent RNA helicase CG8611-like [Bombyx mori](0.0)	0016787:hydrolase activity[molecular_function];0003676:nucleic acid binding[molecular_function];0000166:nucleotide binding[molecular_function]	0016787:hydrolase activity[molecular_function];0003676:nucleic acid binding[molecular_function];0000166:nucleotide binding[molecular_function]
IOG1482	GSSPFG00033711001	SFRICE015195	0.1178	1261.3	178.7	0.0189	0.1828	0.1036	-2043.840232	-2067.303193	7.37211550805942e-12	1.97979663078428e-11	purifying selection	-1982.302657	-2023.007485	1.8345937690948e-19	1.30659768234932e-16	positive selection	gb|EHJ72435.1|:crumbs [Danaus plexippus](0.0)	gb|EHJ72435.1|:crumbs [Danaus plexippus](0.0)	0007431:salivary gland development[biological_process];0000904:cell morphogenesis involved in differentiation[biological_process];0031323:regulation of cellular metabolic process[biological_process];0046620:regulation of organ growth[biological_process];0005515:protein binding[molecular_function];0032880:regulation of protein localization[biological_process];0042052:rhabdomere development[biologi…	0048208:COPII coating of ER-derived vesicle[biological_process];0000139:Golgi membrane[cellular_component];0005509:calcium ion binding[molecular_function]
IOG1545	GSSPFG00018052001	SFRICE034150	0.0562	2048.5	513.5	0.0104	0.052	0.1998	-3539.747473	-3553.571079	1.4558174267916e-07	2.63825234442997e-07	purifying selection	-3524.685418	-3534.681784	7.77370773699034e-06	0.000260333917724977	positive selection	gb|EHJ74834.1|:putative dystrophin [Danaus plexippus](7e-176)	ref|XP_004927076.1|:PREDICTED: dystrophin, isoforms A/C/F/G/H-like [Bombyx mori](2e-80)	NA	NA
IOG1557	GSSPFG00006067001	SFRICE004902	0.1603	1492.1	457.9	0.0177	0.17	0.1039	-2998.874205	-3050.412624	3.2239837305931e-24	2.46364937009486e-23	purifying selection	-2968.780916	-2981.45699	4.77620242090163e-07	2.31928047556782e-05	positive selection	ref|XP_011556388.1|:PREDICTED: transcription termination factor 2 [Plutella xylostella](0.0)	ref|XP_002013145.1|:GL23967 [Drosophila persimilis(0.0)	NA	0005737:cytoplasm[cellular_component];0007283:spermatogenesis[biological_process];0034454:microtubule anchoring at centrosome[biological_process];0007143:female meiosis[biological_process];0005634:nucleus[cellular_component];0006353:transcription termination[biological_process];0008094:DNA-dependent ATPase activity[molecular_function]
IOG1567	GSSPFG00026133001	SFRICE003125	0.0555	1438.7	433.3	0.003	0.0701	0.0427	-2650.676714	-2680.628851	9.95849610394721e-15	3.45074972035251e-14	purifying selection	-2641.163529	-2645.451914	0.0034047882	0.0468728767275773	positive selection	ref|XP_011550033.1|:PREDICTED: uncharacterized protein LOC105381919 [Plutella xylostella](0.0)	ref|XP_011550066.1|:PREDICTED: putative phospholipase B-like 2 [Plutella xylostella](0.0)	NA	0016740:transferase activity[molecular_function]
IOG1579	GSSPFG00027701001	SFRICE021350	0.0829	1502.5	396.5	0.021	0.0527	0.3988	-2636.384858	-2640.336313	0.0049355333	0.00598075116196688	purifying selection	-2628.109917	-2633.540053	0.0009824926	0.0167399815722488	positive selection	No hit	No hit	NA	NA
IOG1665	GSSPFG00019023001	SFRICE017317	0.0559	1323.9	470.1	0.0101	0.0427	0.236	-2580.790365	-2588.148309	0.0001249886	0.000175161119480519	purifying selection	-2558.298861	-2572.984749	5.97414136657545e-08	3.75422071877209e-06	positive selection	ref|XP_004931086.1|:PREDICTED: junctophilin-3-like [Bombyx mori](3e-150)	ref|XP_012237467.1|:PREDICTED: junctophilin-1-like [Bombus impatiens](0.0)	NA	NA
IOG1674	GSSPFG00016279001	SFRICE026632	0.0297	1310.3	453.7	0.0066	0.0194	0.3397	-2489.796091	-2492.006066	0.0355210772	0.0402281000453302	purifying selection	-2469.21554	-2486.174275	5.75000666511011e-09	4.76180784522258e-07	positive selection	ref|XP_003424857.1|:PREDICTED: annulin isoform X1 [Nasonia vitripennis](0.0)	ref|XP_001601988.1|:PREDICTED: annulin isoform X2 [Nasonia vitripennis](0.0)	0003810:protein-glutamine gamma-glutamyltransferase activity[molecular_function];0046872:metal ion binding[molecular_function];0018149:peptide cross-linking[biological_process];0016020:membrane[cellular_component]	0003810:protein-glutamine gamma-glutamyltransferase activity[molecular_function];0046872:metal ion binding[molecular_function];0018149:peptide cross-linking[biological_process]
IOG1679	GSSPFG00033194001	SFRICE012009	0.2193	1544.9	441.1	0.0386	0.1937	0.1995	-3142.506336	-3178.623723	1.9105916925276e-17	8.34117329434914e-17	purifying selection	-3131.796072	-3136.338314	0.0025778721	0.0372154157355405	positive selection	No hit	gb|EHJ78259.1|:putative cpg binding protein [Danaus plexippus](0.0)	NA	0008270:zinc ion binding[molecular_function];0003677:DNA binding[molecular_function]
IOG1685	GSSPFG00000350001	SFRICE015782	0.0501	1592.2	372.8	0.0052	0.0661	0.078	-2672.650604	-2696.368082	5.68596432506582e-12	1.54092229540026e-11	purifying selection	-2655.038785	-2667.017252	9.85148405875026e-07	4.27818716258655e-05	positive selection	ref|XP_004926355.1|:PREDICTED: protein IWS1 homolog [Bombyx mori](2e-167)	ref|XP_004926355.1|:PREDICTED: protein IWS1 homolog [Bombyx mori](3e-172)	NA	0006351:transcription, DNA-dependent[biological_process];0003677:DNA binding[molecular_function];0005634:nucleus[cellular_component]
IOG1687	GSSPFG00018725001.1	SFRICE025759	0.0916	1309.3	454.7	0.0063	0.1003	0.0625	-2610.206139	-2647.94382	3.69995047805199e-18	1.71258972950734e-17	purifying selection	-2589.924568	-2600.3687	4.86868421681598e-06	0.00017198809178818	positive selection	ref|XP_011555479.1|:PREDICTED: peroxidase-like [Plutella xylostella](0.0)	gb|EHJ67805.1|:oxidase/peroxidase [Danaus plexippus](0.0)	0055114:oxidation reduction[biological_process];0004601:peroxidase activity[molecular_function];0020037:heme binding[molecular_function];0006979:response to oxidative stress[biological_process]	0055114:oxidation reduction[biological_process];0004601:peroxidase activity[molecular_function];0020037:heme binding[molecular_function];0006979:response to oxidative stress[biological_process]
IOG1735	GSSPFG00031681001.1	SFRICE027222	0.2055	1249.3	385.7	0.0285	0.1981	0.1438	-2619.154013	-2661.131141	5.06356446343061e-20	2.72651507877163e-19	purifying selection	-2602.521293	-2610.306464	7.94917428817089e-05	0.00196122468638636	positive selection	gb|EHJ64047.1|:organic cation transporter [Danaus plexippus](0.0)	gb|EHJ64047.1|:organic cation transporter [Danaus plexippus](0.0)	0016021:integral to membrane[cellular_component];0022857:transmembrane transporter activity[molecular_function];0055085:transmembrane transport[biological_process]	0016021:integral to membrane[cellular_component];0022857:transmembrane transporter activity[molecular_function];0055085:transmembrane transport[biological_process]
IOG1748	GSSPFG00006550001	SFRICE002678	0.1045	1332.7	443.3	0.0098	0.1101	0.089	-2627.256696	-2661.366152	1.46315706383159e-16	5.99344590219052e-16	purifying selection	-2604.51563	-2616.175047	1.37249447657564e-06	5.70519785729866e-05	positive selection	ref|XP_011559347.1|:PREDICTED: adenylate kinase 7-like [Plutella xylostella](0.0)	ref|XP_011559347.1|:PREDICTED: adenylate kinase 7-like [Plutella xylostella](0.0)	NA	NA
IOG1755	GSSPFG00017615001.3	SFRICE014181	0.0938	1416.9	461.1	0.0181	0.0719	0.251	-2730.037958	-2742.264672	7.61279388308991e-07	1.29522976673116e-06	purifying selection	-2702.114506	-2720.392994	1.48268392861384e-09	1.46662151938719e-07	positive selection	gb|EHJ70248.1|:programmed cell death protein 11 [Danaus plexippus](1e-115)	ref|XP_004925728.1|:PREDICTED: protein RRP5 homolog [Bombyx mori](0.0)	0006397:mRNA processing[biological_process];0005634:nucleus[cellular_component]	0006397:mRNA processing[biological_process];0005634:nucleus[cellular_component];0003676:nucleic acid binding[molecular_function]
IOG1803	GSSPFG00008967001	SFRICE019352	0.0403	1455.7	365.3	0.0048	0.0478	0.101	-2405.392356	-2419.703475	8.8e-08	1.62732213951878e-07	purifying selection	-2395.786838	-2400.517703	0.0020980311	0.03112953644625	positive selection	ref|XP_004932273.1|:PREDICTED: DNA repair protein RAD50-like [Bombyx mori](0.0)	gb|EHJ63748.1|:putative RAD50-like protein [Danaus plexippus](0.0)	0005634:nucleus[cellular_component];0006259:DNA metabolic process[biological_process]	NA
IOG1829	GSSPFG00020566001	SFRICE005939	0.0378	1293.9	449.1	0.0024	0.0419	0.0575	-2438.071335	-2454.184954	1.37154464674433e-08	2.73975532183427e-08	purifying selection	-2427.521014	-2433.906958	0.0003518675	0.00698698978159851	positive selection	ref|XP_011568380.1|:PREDICTED: ankyrin repeat domain-containing protein 11 [Plutella xylostella](0.0)	ref|XP_004929921.1|:PREDICTED: ankyrin repeat domain-containing protein 12-like isoform X2 [Bombyx mori](0.0)	NA	NA
IOG1870	GSSPFG00030563001.1	SFRICE023123	0.1141	1302.3	473.7	0.0095	0.1165	0.0815	-2660.531901	-2700.169491	5.403428346426e-19	2.68113446469433e-18	purifying selection	-2643.262622	-2652.901371	1.13030639642797e-05	0.00036480553574139	positive selection	ref|XP_004926910.1|:PREDICTED: armadillo repeat-containing protein 2-like [Bombyx mori](0.0)	ref|XP_004926910.1|:PREDICTED: armadillo repeat-containing protein 2-like [Bombyx mori](0.0)	NA	NA
IOG1882	GSSPFG00008671001	SFRICE012011	0.0738	1291.7	427.3	0.0039	0.087	0.0452	-2486.529707	-2521.188209	8.38436189246906e-17	3.49065230308835e-16	purifying selection	-2469.129584	-2479.131177	7.73132405808006e-06	0.000259728726139841	positive selection	ref|XP_011645241.1|:PREDICTED: protein ROP isoform X2 [Pogonomyrmex barbatus](0.0)	ref|XP_012059257.1|:PREDICTED: protein ROP [Atta cephalotes](0.0)	0006904:vesicle docking during exocytosis[biological_process];0005623:cell[cellular_component]	0006904:vesicle docking during exocytosis[biological_process];0005623:cell[cellular_component]
IOG1886	GSSPFG00008982001	SFRICE025165	0.0344	1436.8	288.2	0.0083	0.027	0.3094	-2229.948383	-2232.562097	0.022233386	0.0255040548306668	purifying selection	-2222.33815	-2227.288043	0.0016529799	0.0257792471119708	positive selection	No hit	No hit	NA	NA
IOG1909	GSSPFG00022193001.1	SFRICE025293	0.1383	1406.7	378.3	0.0155	0.16	0.0967	-2605.454549	-2649.780311	4.70863738522141e-21	2.78067292351135e-20	purifying selection	-2570.883482	-2588.394546	3.2597972908143e-09	2.97644568015121e-07	positive selection	ref|XP_004925038.1|:PREDICTED: neogenin-like [Bombyx mori](0.0)	ref|XP_004925038.1|:PREDICTED: neogenin-like [Bombyx mori](0.0)	NA	NA
IOG1926	GSSPFG00001078001.1	SFRICE032555	0.1081	1238	457	0.0033	0.1248	0.0262	-2523.618999	-2579.805131	2.96142715741697e-26	2.65633302457477e-25	purifying selection	-2514.86252	-2519.934595	0.001447599	0.0231854574467766	positive selection	ref|XP_001814215.1|:PREDICTED: phagocyte signaling-impaired protein [Tribolium castaneum(0.0)	ref|XP_011550877.1|:PREDICTED: phagocyte signaling-impaired protein-like [Plutella xylostella](0.0)	NA	0002253:activation of immune response[biological_process];0010592:positive regulation of lamellipodium assembly[biological_process];0006959:humoral immune response[biological_process];0006911:phagocytosis, engulfment[biological_process];0005764:lysosome[cellular_component];0031416:NatB complex[cellular_component];0043524:negative regulation of neuron apoptosis[biological_process];0007298:border f…
IOG1928	GSSPFG00006262001	SFRICE007333	0.1642	1316.3	432.7	0.0167	0.1706	0.0977	-2733.966217	-2784.704683	7.23005330559873e-24	5.39376113573402e-23	purifying selection	-2721.203352	-2726.080714	0.0017886249	0.0274933522398561	positive selection	gb|EHJ66276.1|:putative Fanconi anemia, complementation group I [Danaus plexippus](0.0)	gb|EHJ66276.1|:putative Fanconi anemia, complementation group I [Danaus plexippus](0.0)	NA	NA
IOG1934	GSSPFG00016939001	SFRICE011715	0.206	2093.2	564.8	0.0557	0.1168	0.4767	-4107.731997	-4116.567644	2.62559267209157e-05	3.90114137913133e-05	purifying selection	-4092.190823	-4102.174294	7.87926844418401e-06	0.000263044452466306	positive selection	No hit	No hit	NA	NA
IOG1989	GSSPFG00028494001	SFRICE013104	0.1212	1211.4	444.6	0.005	0.1367	0.0368	-2504.770587	-2559.636337	1.12204558422204e-25	9.58945038099524e-25	purifying selection	-2491.481344	-2496.86629	0.0010316453	0.0173560106140157	positive selection	gb|KDR11508.1|:hypothetical protein L798_14576 [Zootermopsis nevadensis](0.0)	ref|XP_012254792.1|:PREDICTED: selenoprotein O-like isoform X1 [Athalia rosae(0.0)	NA	NA
IOG1995	GSSPFG00003479001	SFRICE000310	0.146	1344.7	455.3	0.0215	0.1288	0.1669	-2733.935577	-2761.889113	7.59787598719661e-14	2.44408639479739e-13	purifying selection	-2695.620748	-2716.192323	1.41478218064861e-10	1.73725494665162e-08	positive selection	ref|XP_011547956.1|:PREDICTED: dynein regulatory complex protein 1-like [Plutella xylostella](0.0)	ref|XP_011565152.1|:PREDICTED: dynein regulatory complex protein 1-like, partial [Plutella xylostella](0.0)	0016021:integral to membrane[cellular_component]	NA
IOG2017	GSSPFG00016268001	SFRICE000010	0.1015	1232.2	504.8	0.0058	0.1023	0.0564	-2602.398232	-2642.539688	3.24462900845082e-19	1.63424666182367e-18	purifying selection	-2587.100531	-2595.300537	5.12849049623118e-05	0.00136287721321487	positive selection	ref|XP_011562975.1|:PREDICTED: uncharacterized protein LOC105392979 [Plutella xylostella](0.0)	ref|XP_011562975.1|:PREDICTED: uncharacterized protein LOC105392979 [Plutella xylostella](0.0)	NA	NA
IOG2029	GSSPFG00007844001.4	SFRICE020655	0.1719	1294.8	445.2	0.0197	0.1666	0.1182	-2691.591405	-2733.621766	4.79809164185089e-20	2.59140611779035e-19	purifying selection	-2667.637154	-2678.854432	2.1742673224406e-06	8.57110620134056e-05	positive selection	ref|XP_011551109.1|:PREDICTED: esterase E4-like [Plutella xylostella](0.0)	gb|AIY69075.1|:carboxylesterase, partial [Chilo suppressalis](0.0)	NA	NA
IOG2034	GSSPFG00005421001	SFRICE013968	0.0332	1280.9	336.1	0.0023	0.0443	0.053	-2226.286474	-2241.067138	5.41751031018609e-08	1.02470365870606e-07	purifying selection	-2217.351002	-2223.09231	0.0007025018	0.0124872324948419	positive selection	ref|XP_010784471.1|:PREDICTED: serine/threonine-protein kinase TAO1-like [Notothenia coriiceps(0.0)	ref|XP_008560246.1|:PREDICTED: serine/threonine-protein kinase TAO1 isoform X3 [Microplitis demolitor](0.0)	0070062:extracellular vesicular exosome[cellular_component];0005524:ATP binding[molecular_function];0046329:negative regulation of JNK cascade[biological_process];0043507:positive regulation of JUN kinase activity[biological_process];0046777:protein amino acid autophosphorylation[biological_process];0005622:intracellular[cellular_component];0004674:protein serine/threonine kinase activity[molecul…	0005524:ATP binding[molecular_function];0006468:protein amino acid phosphorylation[biological_process];0004674:protein serine/threonine kinase activity[molecular_function]
IOG2040	GSSPFG00010788001.1	SFRICE002916	0.0937	1225.4	397.6	0.0075	0.1044	0.0716	-2414.13932	-2448.729707	8.98395642394136e-17	3.73266686481469e-16	purifying selection	-2400.140225	-2408.453396	4.55144723881844e-05	0.00122476349753898	positive selection	ref|XP_319911.4|:AGAP009150-PA [Anopheles gambiae str. PEST(0.0)	ref|XP_001654205.1|:AAEL001898-PA [Aedes aegypti(0.0)	0006464:protein modification process[biological_process]	0006464:protein modification process[biological_process]
IOG2045	GSSPFG00022373001	SFRICE020810	0.1066	1436.7	429.3	0.0084	0.1262	0.0668	-2756.828456	-2803.328445	5.22949213278497e-22	3.34932041094376e-21	purifying selection	-2744.775577	-2750.90364	0.0004637332	0.00886236453595706	positive selection	ref|XP_004927322.1|:PREDICTED: protein cramped-like [Bombyx mori](0.0)	ref|XP_004927322.1|:PREDICTED: protein cramped-like [Bombyx mori](0.0)	NA	NA
IOG2048	GSSPFG00021218001	SFRICE008493	0.1676	1315.7	427.3	0.0277	0.1426	0.1943	-2757.526671	-2783.415847	6.21331023175016e-13	1.84482471389069e-12	purifying selection	-2691.338689	-2731.667784	2.68340065027046e-19	1.79167307167746e-16	positive selection	ref|XP_011557664.1|:PREDICTED: phosphoinositide 3-kinase adapter protein 1 isoform X1 [Plutella xylostella](0.0)	ref|XP_011557666.1|:PREDICTED: phosphoinositide 3-kinase adapter protein 1 isoform X3 [Plutella xylostella](0.0)	0008152:metabolic process[biological_process];0016787:hydrolase activity[molecular_function]	NA
IOG2059	GSSPFG00008808001	SFRICE019144	0.0674	1251.4	383.6	0.0083	0.0686	0.1211	-2348.124576	-2365.604004	3.36746289864875e-09	7.10258759057544e-09	purifying selection	-2336.333944	-2342.018585	0.0007466874	0.0131631377792079	positive selection	ref|XP_004931374.1|:PREDICTED: zinc finger CCCH domain-containing protein 13-like [Bombyx mori](2e-147)	ref|XP_004931374.1|:PREDICTED: zinc finger CCCH domain-containing protein 13-like [Bombyx mori](0.0)	NA	NA
IOG2074	GSSPFG00027440001.2	SFRICE005717	0.0247	1235.4	381.6	0.0053	0.0176	0.3031	-2229.223757	-2230.754602	0.0801582585	0.0889694208369351	non-significant	-2218.743648	-2227.120623	4.25535840523366e-05	0.00115674284588069	positive selection	ref|XP_011549989.1|:PREDICTED: uncharacterized protein LOC105381882 [Plutella xylostella](0.0)	gb|AEA76321.1|:polycalin [Mamestra configurata](0.0)	NA	NA
IOG2121	GSSPFG00027690001	SFRICE004093	0.0316	1149.6	482.4	0.0047	0.0245	0.1904	-2307.018721	-2312.22144	0.0012564476	0.00160040893177537	purifying selection	-2287.77997	-2302.151843	8.26162803247638e-08	4.96893907191284e-06	positive selection	ref|XP_012247736.1|:PREDICTED: probable ATP-dependent RNA helicase DDX17 isoform X2 [Bombus impatiens](0.0)	ref|XP_004933685.1|:PREDICTED: mediator of RNA polymerase II transcription subunit 13-like, partial [Bombyx mori](4e-61)	0005524:ATP binding[molecular_function];0008152:metabolic process[biological_process];0003676:nucleic acid binding[molecular_function];0004386:helicase activity[molecular_function]	0005524:ATP binding[molecular_function];0008152:metabolic process[biological_process];0003676:nucleic acid binding[molecular_function];0004386:helicase activity[molecular_function]
IOG2123	GSSPFG00024523001.1	SFRICE006777	0.0492	1131.1	410.9	0.0027	0.0542	0.0491	-2218.20243	-2238.471645	1.92786728041107e-10	4.53543407985718e-10	purifying selection	-2210.455704	-2215.00385	0.0025612822	0.0370259509372124	positive selection	ref|XP_012056970.1|:PREDICTED: pancreatic triacylglycerol lipase-like [Atta cephalotes](0.0)	ref|XP_012288550.1|:PREDICTED: pancreatic triacylglycerol lipase-like [Orussus abietinus](0.0)	0006629:lipid metabolic process[biological_process];0005576:extracellular region[cellular_component];0004806:triglyceride lipase activity[molecular_function]	0006629:lipid metabolic process[biological_process];0005576:extracellular region[cellular_component];0004806:triglyceride lipase activity[molecular_function]
IOG2150	GSSPFG00025170001	SFRICE025334	0.1126	1190.1	402.9	0.0035	0.1381	0.0251	-2355.429909	-2411.311458	4.02661343292783e-26	3.56390317348534e-25	purifying selection	-2343.820943	-2350.008583	0.0004350556	0.00832920963225806	positive selection	ref|XP_008213342.1|:PREDICTED: multiple C2 and transmembrane domain-containing protein 1 isoform X2 [Nasonia vitripennis](0.0)	ref|XP_012229752.1|:PREDICTED: multiple C2 and transmembrane domain-containing protein 1 isoform X3 [Linepithema humile](0.0)	0016021:integral to membrane[cellular_component]	0016021:integral to membrane[cellular_component]
IOG2182	GSSPFG00012020001.1	SFRICE010440	0.0563	1257.8	410.2	0.0081	0.0516	0.1564	-2418.435362	-2430.328681	1.07627024149196e-06	1.80697705325454e-06	purifying selection	-2410.854743	-2416.242588	0.0010284187	0.0173290173061514	positive selection	ref|XP_011552438.1|:PREDICTED: RILP-like protein homolog isoform X1 [Plutella xylostella](1e-76)	ref|XP_011552438.1|:PREDICTED: RILP-like protein homolog isoform X1 [Plutella xylostella](2e-90)	NA	NA
IOG2220	GSSPFG00014431001	SFRICE003774	0.1464	1211.6	399.4	0.0127	0.1583	0.0804	-2410.260252	-2456.569754	6.33957417981084e-22	4.02171442772679e-21	purifying selection	-2395.68023	-2401.967941	0.000390853	0.00757800834664247	positive selection	gb|EHJ72031.1|:putative serologically defined colon cancer antigen 10 [Danaus plexippus](0.0)	gb|EHJ72031.1|:putative serologically defined colon cancer antigen 10 [Danaus plexippus](0.0)	0016853:isomerase activity[molecular_function];0006464:protein modification process[biological_process]	0016853:isomerase activity[molecular_function];0071011:precatalytic spliceosome[cellular_component];0071013:catalytic step 2 spliceosome[cellular_component];0006464:protein modification process[biological_process]
IOG2246	GSSPFG00014583001.1	SFRICE006275	0.1014	1255.5	397.5	0.0024	0.1329	0.0183	-2430.502832	-2489.474768	1.78364629090238e-27	1.72910102774139e-26	purifying selection	-2421.265602	-2425.765386	0.0027004343	0.0386712327438338	positive selection	ref|XP_011554503.1|:PREDICTED: sorting nexin-14-like, partial [Plutella xylostella](0.0)	gb|EHJ69901.1|:putative sorting nexin 14 [Danaus plexippus](0.0)	NA	NA
IOG2254	GSSPFG00018370001	SFRICE006966	0.0534	1177.9	394.1	0.0017	0.0659	0.0259	-2223.656727	-2251.384696	9.55775479262237e-14	3.0488353075421e-13	purifying selection	-2212.842491	-2219.633273	0.0002284178	0.00484164158214286	positive selection	ref|XP_004924172.1|:PREDICTED: uncharacterized protein C18orf8-like [Bombyx mori](0.0)	ref|XP_011553353.1|:PREDICTED: uncharacterized protein C18orf8-like [Plutella xylostella](0.0)	NA	NA
IOG2269	GSSPFG00023960001	SFRICE003902	0.0538	1155.5	386.5	0.0018	0.0663	0.0266	-2162.910944	-2189.666186	2.5721649891746e-13	7.90974052370531e-13	purifying selection	-2157.412139	-2162.113723	0.0021661084	0.0319179807409655	positive selection	ref|XP_004922785.1|:PREDICTED: HIRA-interacting protein 3-like [Bombyx mori](0.0)	ref|XP_004922785.1|:PREDICTED: HIRA-interacting protein 3-like [Bombyx mori](0.0)	0003677:DNA binding[molecular_function]	0003677:DNA binding[molecular_function]
IOG2279	GSSPFG00007141001	SFRICE015023	0.119	1219.3	409.7	0.0132	0.1183	0.112	-2495.208057	-2527.548479	8.80668844503127e-16	3.36605506371077e-15	purifying selection	-2481.683636	-2486.105527	0.0029408909	0.0416126324300662	positive selection	ref|XP_011564667.1|:PREDICTED: uncharacterized protein LOC105394461 [Plutella xylostella](0.0)	ref|XP_011564667.1|:PREDICTED: uncharacterized protein LOC105394461 [Plutella xylostella](0.0)	NA	NA
IOG2329	GSSPFG00005987001	SFRICE005401	0.1116	1247.9	420.1	0.0197	0.0892	0.2206	-2559.46201	-2574.804434	3.03526018245412e-08	5.86784012471179e-08	purifying selection	-2549.267083	-2554.523335	0.0011856948	0.0195474962166667	positive selection	gb|EHJ66425.1|:putative zinc finger protein [Danaus plexippus](5e-149)	gb|EHJ66425.1|:putative zinc finger protein [Danaus plexippus](1e-146)	NA	NA
IOG2340	GSSPFG00018882001	SFRICE000103	0.0768	1138.5	346.5	0.0045	0.095	0.047	-2151.510232	-2183.158131	1.77883368924325e-15	6.66080627486353e-15	purifying selection	-2136.817351	-2144.691694	7.23381670522169e-05	0.001816724247243	positive selection	gb|AEW46862.1|:seminal fluid protein CSSFP012 [Chilo suppressalis](0.0)	gb|AEW46862.1|:seminal fluid protein CSSFP012 [Chilo suppressalis](0.0)	0004553:hydrolase activity, hydrolyzing O-glycosyl compounds[molecular_function];0005975:carbohydrate metabolic process[biological_process]	0004553:hydrolase activity, hydrolyzing O-glycosyl compounds[molecular_function];0005975:carbohydrate metabolic process[biological_process]
IOG2362	GSSPFG00008645001.1	SFRICE028141	0.0585	1477.7	190.3	0.0041	0.1393	0.0294	-2171.4409	-2210.513733	9.57154046234101e-19	4.6541996704228e-18	purifying selection	-2150.981787	-2163.578215	5.18739970296609e-07	2.48506686218775e-05	positive selection	ref|XP_004923163.1|:PREDICTED: RNA polymerase-associated protein Rtf1-like [Bombyx mori](0.0)	ref|XP_011551260.1|:PREDICTED: RNA polymerase-associated protein Rtf1-like isoform X1 [Plutella xylostella(0.0)	0016570:histone modification[biological_process];0031325:positive regulation of cellular metabolic process[biological_process];0010604:positive regulation of macromolecule metabolic process[biological_process];0006351:transcription, DNA-dependent[biological_process];0032991:macromolecular complex[cellular_component];0005634:nucleus[cellular_component];0044446:intracellular organelle part[cellular…	0044260:cellular macromolecule metabolic process[biological_process];0044238:primary metabolic process[biological_process]
IOG2406	GSSPFG00027403001	SFRICE002822	0.0313	1113.9	392.1	0.0018	0.035	0.0515	-2122.566108	-2135.157616	5.2139346692958e-07	8.98684480027219e-07	purifying selection	-2111.022057	-2119.231925	5.0754e-05	0.001355512455	positive selection	ref|XP_001990032.1|:Rfp1 [Drosophila grimshawi(0.0)	gb|KFB50225.1|:AGAP011745-PA-like protein [Anopheles sinensis](0.0)	NA	NA
IOG2419	GSSPFG00023216001	SFRICE006585	0.1691	1190.5	408.5	0.0068	0.2007	0.034	-2425.8584	-2500.690725	2.05238953009975e-34	3.4312484115893e-33	purifying selection	-2416.873478	-2421.753102	0.0017842288	0.0274652972195965	positive selection	ref|XP_011264069.1|:PREDICTED: cationic amino acid transporter 2 isoform X1 [Camponotus floridanus(0.0)	ref|XP_011264071.1|:PREDICTED: cationic amino acid transporter 2 isoform X3 [Camponotus floridanus](0.0)	0016021:integral to membrane[cellular_component];0003333:amino acid transmembrane transport[biological_process];0015171:amino acid transmembrane transporter activity[molecular_function]	0015174:basic amino acid transmembrane transporter activity[molecular_function];0016021:integral to membrane[cellular_component];0003333:amino acid transmembrane transport[biological_process]
IOG2428	GSSPFG00026383001	SFRICE004238	0.0529	1146.7	407.3	0.0053	0.0523	0.1019	-2243.273118	-2257.677635	7.9877657172486e-08	1.48148092287095e-07	purifying selection	-2232.06289	-2240.13708	5.85686419048141e-05	0.00150768385896176	positive selection	ref|XP_004926582.1|:PREDICTED: uncharacterized protein LOC101737441 [Bombyx mori](0.0)	ref|XP_004926582.1|:PREDICTED: uncharacterized protein LOC101737441 [Bombyx mori](0.0)	0006325:chromatin organization[biological_process];0006352:transcription initiation[biological_process];0005634:nucleus[cellular_component];0046982:protein heterodimerization activity[molecular_function]	0006325:chromatin organization[biological_process];0006352:transcription initiation[biological_process];0005634:nucleus[cellular_component];0046982:protein heterodimerization activity[molecular_function]
IOG2453	GSSPFG00027337001	SFRICE015684	0.0873	1372.2	412.8	0.0164	0.0715	0.2287	-2530.149993	-2542.143417	9.7e-07	1.63549715909091e-06	purifying selection	-2493.612992	-2521.088875	1.23524343265429e-13	3.04450992740976e-11	positive selection	gb|EHJ64466.1|:p160 coactivator FISC [Danaus plexippus](6e-82)	gb|EHJ64466.1|:p160 coactivator FISC [Danaus plexippus](0.0)	0016301:kinase activity[molecular_function]	0006468:protein amino acid phosphorylation[biological_process];0004713:protein tyrosine kinase activity[molecular_function];0000166:nucleotide binding[molecular_function]
IOG2461	GSSPFG00028026001	SFRICE014503	0.0253	1144.8	310.2	0.0075	0.0118	0.6361	-2014.988224	-2015.19811	0.5170508338	0.538158033659918	non-significant	-2008.361768	-2013.88204	0.000891407	0.0154341993209076	positive selection	ref|XP_006614473.1|:PREDICTED: calpain-B-like isoform X12 [Apis dorsata](0.0)	ref|XP_006614473.1|:PREDICTED: calpain-B-like isoform X12 [Apis dorsata](0.0)	0006508:proteolysis[biological_process];0005622:intracellular[cellular_component];0005509:calcium ion binding[molecular_function];0004198:calcium-dependent cysteine-type endopeptidase activity[molecular_function]	0008234:cysteine-type peptidase activity[molecular_function]
IOG2486	GSSPFG00032418001	SFRICE012360	0.0733	1266.9	440.1	0.0095	0.0673	0.1419	-2268.161562	-2284.739516	8.50575434451126e-09	1.72915268624955e-08	purifying selection	-2258.393771	-2265.768233	0.0001228176	0.00287732548421053	positive selection	ref|XP_004926464.1|:PREDICTED: nucleolin 2-like [Bombyx mori](7e-47)	ref|XP_004926464.1|:PREDICTED: nucleolin 2-like [Bombyx mori](4e-17)	0005730:nucleolus[cellular_component];0005654:nucleoplasm[cellular_component];0048701:embryonic cranial skeleton morphogenesis[biological_process]	NA
IOG2503	GSSPFG00012008001.1	SFRICE001542	0.0834	1088.6	390.4	0.0047	0.0922	0.0509	-2164.094057	-2194.643684	5.42686994941882e-15	1.93832335906524e-14	purifying selection	-2152.598939	-2159.906697	0.0001318247	0.00305592660780911	positive selection	gb|EHJ73754.1|:sodium-bile acid cotransporter [Danaus plexippus](0.0)	gb|EHJ73754.1|:sodium-bile acid cotransporter [Danaus plexippus](0.0)	0016020:membrane[cellular_component]	0016020:membrane[cellular_component]
IOG2507	GSSPFG00027816001	SFRICE002777	0.0361	1153	320	0.003	0.0448	0.0659	-2023.014516	-2035.664206	4.90866502683201e-07	8.48531852453825e-07	purifying selection	-2013.249817	-2018.150299	0.0017442041	0.0269734927858177	positive selection	ref|XP_001954862.1|:GF18482 [Drosophila ananassae(0.0)	ref|XP_002104095.1|:GD18630 [Drosophila simulans(0.0)	0012505:endomembrane system[cellular_component];0004860:protein kinase inhibitor activity[molecular_function]	0012505:endomembrane system[cellular_component];0004860:protein kinase inhibitor activity[molecular_function]
IOG2513	GSSPFG00017159001.1	SFRICE007347	0.0383	1137.5	338.5	0.0027	0.0467	0.0569	-2062.434128	-2077.466513	4.17853775981832e-08	7.98842499787744e-08	purifying selection	-2050.826687	-2059.209963	4.22718963862477e-05	0.00115201701299562	positive selection	ref|XP_011554058.1|:PREDICTED: ATP-dependent Clp protease ATP-binding subunit clpX-like, mitochondrial isoform X1 [Plutella xylostella(0.0)	ref|XP_008204315.1|:PREDICTED: ATP-dependent Clp protease ATP-binding subunit clpX-like, mitochondrial isoform X2 [Nasonia vitripennis](0.0)	0019538:protein metabolic process[biological_process];0043167:ion binding[molecular_function];0008237:metallopeptidase activity[molecular_function]	0019538:protein metabolic process[biological_process];0043167:ion binding[molecular_function];0008237:metallopeptidase activity[molecular_function];0000166:nucleotide binding[molecular_function]
IOG2526	GSSPFG00012121001	SFRICE009569	0.144	1094.2	471.8	0.0101	0.1358	0.0746	-2372.780765	-2414.20391	8.86885519428463e-20	4.65811111310436e-19	purifying selection	-2338.291606	-2359.555624	6.96763060961927e-11	8.86133307173365e-09	positive selection	ref|XP_011559632.1|:PREDICTED: LOW QUALITY PROTEIN: histone acetyltransferase KAT7-like [Plutella xylostella](6e-119)	ref|XP_011559632.1|:PREDICTED: LOW QUALITY PROTEIN: histone acetyltransferase KAT7-like [Plutella xylostella](0.0)	0006355:regulation of transcription, DNA-dependent[biological_process];0010629:negative regulation of gene expression[biological_process];0005488:binding[molecular_function];0048666:neuron development[biological_process];0007423:sensory organ development[biological_process];0009887:organ morphogenesis[biological_process];0007444:imaginal disc development[biological_process];0003002:regionalizatio…	0048813:dendrite morphogenesis[biological_process];0016360:sensory organ precursor cell fate determination[biological_process];0016573:histone acetylation[biological_process];0022416:bristle development[biological_process];0045944:positive regulation of transcription from RNA polymerase II promoter[biological_process];0046529:imaginal disc fusion, thorax closure[biological_process];0016458:gene s…
IOG2538	GSSPFG00017248001.1	SFRICE008599	0.0331	1099.5	406.5	0.0029	0.0331	0.0873	-2131.275645	-2140.818432	1.24986075047424e-05	1.91156226160577e-05	purifying selection	-2125.320296	-2130.299677	0.0016008567	0.0251869692578792	positive selection	ref|XP_012244870.1|:PREDICTED: dynamin-1-like protein [Bombus impatiens](0.0)	ref|XP_012268659.1|:PREDICTED: dynamin-1-like protein isoform X1 [Athalia rosae](0.0)	0008152:metabolic process[biological_process];0005525:GTP binding[molecular_function];0016559:peroxisome fission[biological_process];0000266:mitochondrial fission[biological_process];0003924:GTPase activity[molecular_function]	0048285:organelle fission[biological_process];0008152:metabolic process[biological_process];0005525:GTP binding[molecular_function];0003924:GTPase activity[molecular_function]
IOG2560	GSSPFG00004397001	SFRICE029781	0.0662	1097.2	348.8	0.0065	0.071	0.0914	-2065.403843	-2083.911693	1.17181894311039e-09	2.58433975418008e-09	purifying selection	-2051.0075	-2059.416854	4.11258673723671e-05	0.00112942838339074	positive selection	ref|XP_011566008.1|:PREDICTED: serine/threonine-protein kinase RIO3 [Plutella xylostella](0.0)	ref|XP_011566008.1|:PREDICTED: serine/threonine-protein kinase RIO3 [Plutella xylostella](0.0)	0005524:ATP binding[molecular_function];0006468:protein amino acid phosphorylation[biological_process];0044424:intracellular part[cellular_component];0004674:protein serine/threonine kinase activity[molecular_function]	0005524:ATP binding[molecular_function];0006468:protein amino acid phosphorylation[biological_process];0044424:intracellular part[cellular_component];0004674:protein serine/threonine kinase activity[molecular_function]
IOG2589	GSSPFG00021029001.2	SFRICE006689	0.0896	1194.2	371.8	0.0086	0.0982	0.0877	-2281.255446	-2308.680906	1.30027883478864e-13	4.10244500651123e-13	purifying selection	-2265.583985	-2274.646802	2.06798654207028e-05	0.000608862336388615	positive selection	gb|EHJ66682.1|:sex-linked proline rich protein [Danaus plexippus](0.0)	ref|XP_004932808.1|:PREDICTED: flocculation protein FLO11-like [Bombyx mori](0.0)	NA	NA
IOG2613	GSSPFG00032244001	SFRICE015115	0.0471	1003.4	361.6	0.004	0.0481	0.0837	-1947.612773	-1960.690644	3.15e-07	5.54938159630607e-07	purifying selection	-1929.348392	-1941.813245	5.94591352421723e-07	2.79824643961289e-05	positive selection	ref|XP_004932372.1|:PREDICTED: uncharacterized protein LOC101739845 isoform X2 [Bombyx mori](0.0)	ref|XP_004932372.1|:PREDICTED: uncharacterized protein LOC101739845 isoform X2 [Bombyx mori](0.0)	0032259:methylation[biological_process];0008168:methyltransferase activity[molecular_function]	0032259:methylation[biological_process];0008168:methyltransferase activity[molecular_function]
IOG2644	GSSPFG00029932001.1	SFRICE029918	0.0786	1274.8	498.2	0.0118	0.0632	0.1861	-2503.302492	-2517.821853	7.09459227581286e-08	1.32340718146514e-07	purifying selection	-2489.909467	-2498.973388	2.06559003791364e-05	0.000608862336388615	positive selection	gb|EHJ77188.1|:cuticular protein CPFL4A [Danaus plexippus](3e-38)	dbj|BAG12759.1|:Cuticular protein CPFL6Bb [Papilio xuthus](5e-34)	NA	NA
IOG2672	GSSPFG00018425001	SFRICE001981	0.155	1105.4	400.6	0.0094	0.1682	0.056	-2328.052068	-2380.257485	1.64429016169386e-24	1.28971745942551e-23	purifying selection	-2299.112969	-2315.22066	1.37993941614175e-08	1.0455243108257e-06	positive selection	gb|EHJ64868.1|:putative exocyst complex component [Danaus plexippus](2e-165)	ref|XP_004926394.1|:PREDICTED: exocyst complex component 7-like [Bombyx mori](0.0)	0016081:synaptic vesicle docking during exocytosis[biological_process];0000145:exocyst[cellular_component];0008013:beta-catenin binding[molecular_function];0005546:phosphatidylinositol-4,5-bisphosphate binding[molecular_function];0016080:synaptic vesicle targeting[biological_process]	0006887:exocytosis[biological_process];0000145:exocyst[cellular_component];0008013:beta-catenin binding[molecular_function];0007269:neurotransmitter secretion[biological_process]
IOG2683	GSSPFG00029450001.1	SFRICE025661	0.0848	1167	270	0.0026	0.139	0.0189	-2034.552547	-2082.803349	8.91715643152961e-23	6.07150937909693e-22	purifying selection	-2029.024789	-2033.631184	0.0024033015	0.0350744124651639	positive selection	ref|XP_309626.4|:AGAP004071-PA [Anopheles gambiae str. PEST(0.0)	ref|XP_011687762.1|:PREDICTED: plastin-2 isoform X2 [Wasmannia auropunctata](0.0)	0003779:actin binding[molecular_function];0005509:calcium ion binding[molecular_function]	0003779:actin binding[molecular_function];0005509:calcium ion binding[molecular_function]
IOG2691	GSSPFG00014197001	SFRICE019776	0.0348	1108.7	427.3	0.0029	0.0343	0.0841	-2136.887607	-2146.82757	8.24616726083762e-06	1.28408251940629e-05	purifying selection	-2124.114537	-2133.187448	2.04617860269808e-05	0.000608862336388615	positive selection	ref|XP_004929777.1|:PREDICTED: protein split ends-like [Bombyx mori](4e-122)	ref|XP_004929777.1|:PREDICTED: protein split ends-like [Bombyx mori](4e-112)	NA	NA
IOG2694	GSSPFG00028664001.1	SFRICE029664	0.1313	1074.9	401.1	0.0028	0.1535	0.0184	-2220.447119	-2283.581507	2.68535608496279e-29	3.03252209890671e-28	purifying selection	-2211.941399	-2216.311341	0.0031132432	0.0434151757607562	positive selection	ref|XP_008560314.1|:PREDICTED: solute carrier family 12 member 9 [Microplitis demolitor](0.0)	ref|XP_012152479.1|:PREDICTED: solute carrier family 12 member 9 isoform X2 [Megachile rotundata](0.0)	0006810:transport[biological_process]	NA
IOG2730	GSSPFG00025013001	SFRICE001315	0.0713	460.3	148.7	0.0223	0.0282	0.7922	-902.568272	-902.638189	0.7084460945	0.731168933199063	non-significant	-876.567832	-898.868164	2.41609705838552e-11	3.63537533446937e-09	positive selection	ref|XP_011051964.1|:PREDICTED: heterogeneous nuclear ribonucleoprotein R isoform X1 [Acromyrmex echinatior](0.0)	gb|EEZ97818.1|:hypothetical protein TcasGA2_TC000185 [Tribolium castaneum](0.0)	0019013:viral nucleocapsid[cellular_component];0003676:nucleic acid binding[molecular_function];0000166:nucleotide binding[molecular_function];0030529:ribonucleoprotein complex[cellular_component]	0019013:viral nucleocapsid[cellular_component];0003676:nucleic acid binding[molecular_function];0000166:nucleotide binding[molecular_function];0030529:ribonucleoprotein complex[cellular_component]
IOG2783	GSSPFG00027559001.1	SFRICE001477	0.0428	1054.8	349.2	0.0029	0.0487	0.0586	-1974.667701	-1990.020336	3e-08	5.80072398190045e-08	purifying selection	-1964.940494	-1971.57486	0.0002698697	0.00559809321378641	positive selection	ref|XP_011556004.1|:PREDICTED: methenyltetrahydrofolate synthase domain-containing protein [Plutella xylostella](0.0)	ref|XP_011556004.1|:PREDICTED: methenyltetrahydrofolate synthase domain-containing protein [Plutella xylostella](0.0)	NA	NA
IOG2800	GSSPFG00030081001	SFRICE008091	0.0769	956.9	441.1	0.0022	0.0764	0.0293	-2023.565201	-2052.223465	3.71024169759138e-14	1.2317126182526e-13	purifying selection	-2012.51079	-2017.913963	0.0010115275	0.0170983358900316	positive selection	ref|XP_011548732.1|:PREDICTED: transcriptional-regulating factor 1-like [Plutella xylostella](2e-174)	ref|XP_011548732.1|:PREDICTED: transcriptional-regulating factor 1-like [Plutella xylostella](0.0)	0046872:metal ion binding[molecular_function];0003677:DNA binding[molecular_function];0005634:nucleus[cellular_component]	0046872:metal ion binding[molecular_function];0003677:DNA binding[molecular_function];0005634:nucleus[cellular_component]
IOG2806	GSSPFG00034684001	SFRICE015084	0.2363	1329.3	452.7	0.0471	0.1717	0.2743	-2568.988271	-2586.973848	2e-09	4.30419016921837e-09	purifying selection	-2534.599936	-2555.009799	1.66939458712562e-10	1.98157137491811e-08	positive selection	gb|ADE06399.1|:peritrophin type-A domain protein 4 [Mamestra configurata](2e-81)	gb|ADE06399.1|:peritrophin type-A domain protein 4 [Mamestra configurata](9e-70)	NA	NA
IOG2815	GSSPFG00032695001	SFRICE019740	0.1942	1081.5	382.5	0.0171	0.1993	0.086	-2324.421862	-2374.560443	1.324957824838e-23	9.70152463519147e-23	purifying selection	-2308.478817	-2317.988483	1.29400788794764e-05	0.000408990717956942	positive selection	ref|XP_011560562.1|:PREDICTED: EH domain-binding protein 1-like isoform X1 [Plutella xylostella](0.0)	ref|XP_011560565.1|:PREDICTED: EH domain-binding protein 1-like isoform X4 [Plutella xylostella](0.0)	NA	NA
IOG2816	GSSPFG00030471001.4	SFRICE026004	0.0643	985.4	343.6	0.0139	0.0431	0.3224	-1921.376369	-1925.136774	0.0060990249	0.00734316274165446	purifying selection	-1912.16853	-1917.896804	0.0007124252	0.012642588723588	positive selection	ref|XP_011551674.1|:PREDICTED: uncharacterized protein LOC105383334 [Plutella xylostella](4e-53)	ref|XP_011551674.1|:PREDICTED: uncharacterized protein LOC105383334 [Plutella xylostella](2e-51)	NA	NA
IOG2825	GSSPFG00032823001	SFRICE014166	0.0841	1105.3	334.7	0.0046	0.1053	0.0439	-2072.708135	-2106.018229	3.2919739252735e-16	1.30882610508734e-15	purifying selection	-2063.886695	-2068.965356	0.0014372925	0.0230549486148649	positive selection	dbj|BAM19372.1|:similar to CG13847 [Papilio xuthus](1e-171)	dbj|BAM19372.1|:similar to CG13847 [Papilio xuthus](3e-127)	NA	NA
IOG2826	GSSPFG00033613001	SFRICE003136	0.0793	1102.3	337.7	0.0103	0.079	0.1311	-2095.804327	-2112.541151	7.22361082082233e-09	1.47693462964297e-08	purifying selection	-2087.54616	-2092.825289	0.0011567015	0.0191285481803406	positive selection	ref|XP_004930476.1|:PREDICTED: cell wall protein AWA1-like [Bombyx mori](1e-111)	ref|XP_004930475.1|:PREDICTED: G-protein coupled receptor 143-like [Bombyx mori](0.0)	NA	0016021:integral to membrane[cellular_component]
IOG2858	GSSPFG00018093001	SFRICE015530	0.0435	1083.9	284.1	0.0061	0.0467	0.1298	-1925.364875	-1934.231836	2.54055577284105e-05	3.7789971207548e-05	purifying selection	-1907.110459	-1918.933495	1.15782000854028e-06	4.96746632579751e-05	positive selection	ref|XP_003704760.1|:PREDICTED: protein phosphatase PP2A 55 kDa regulatory subunit isoform X1 [Megachile rotundata](0.0)	ref|XP_394082.3|:PREDICTED: protein phosphatase PP2A 55 kDa regulatory subunit isoformX1 [Apis mellifera(0.0)	0034047:regulation of protein phosphatase type 2A activity[biological_process];0000159:protein phosphatase type 2A complex[cellular_component];0007165:signal transduction[biological_process];0008601:protein phosphatase type 2A regulator activity[molecular_function]	0034047:regulation of protein phosphatase type 2A activity[biological_process];0000159:protein phosphatase type 2A complex[cellular_component];0007165:signal transduction[biological_process];0008601:protein phosphatase type 2A regulator activity[molecular_function]
IOG2861	GSSPFG00007559001	SFRICE004718	0.1321	998.2	363.8	0.002	0.1594	0.0125	-2060.826416	-2121.79658	2.37886221633505e-28	2.48420186286484e-27	purifying selection	-2051.644889	-2056.035923	0.0030420613	0.0427609748261842	positive selection	ref|XP_011313787.1|:PREDICTED: alpha-aminoadipic semialdehyde synthase, mitochondrial isoform X2 [Fopius arisanus](0.0)	ref|XP_008202921.1|:PREDICTED: alpha-aminoadipic semialdehyde synthase, mitochondrial isoform X2 [Nasonia vitripennis](0.0)	0055114:oxidation reduction[biological_process];0042071:leucokinin receptor activity[molecular_function];0016021:integral to membrane[cellular_component];0004983:neuropeptide Y receptor activity[molecular_function];0004754:saccharopine dehydrogenase (NAD+, L-lysine-forming) activity[molecular_function];0016323:basolateral plasma membrane[cellular_component];0007204:elevation of cytosolic calcium …	0055114:oxidation reduction[biological_process];0042071:leucokinin receptor activity[molecular_function];0016021:integral to membrane[cellular_component];0004983:neuropeptide Y receptor activity[molecular_function];0004754:saccharopine dehydrogenase (NAD+, L-lysine-forming) activity[molecular_function];0016323:basolateral plasma membrane[cellular_component];0007204:elevation of cytosolic calcium …
IOG2865	GSSPFG00021593001.1	SFRICE011509	0.0776	1190.9	423.1	0.0077	0.0771	0.0995	-2343.902607	-2366.394635	1.98645263451655e-11	5.11725910164946e-11	purifying selection	-2332.347869	-2338.401513	0.0005022513	0.00953028532486678	positive selection	ref|XP_011550915.1|:PREDICTED: protein phosphatase 1 regulatory subunit 12B [Plutella xylostella](0.0)	ref|XP_011550915.1|:PREDICTED: protein phosphatase 1 regulatory subunit 12B [Plutella xylostella](0.0)	NA	NA
IOG2890	GSSPFG00028597001	SFRICE006641	0.0625	1034.5	384.5	0.0067	0.059	0.1133	-2035.633671	-2050.102029	7.47819002189906e-08	1.39228832352645e-07	purifying selection	-2028.810089	-2033.483859	0.0022328498	0.0328109139111417	positive selection	ref|XP_004926811.1|:PREDICTED: putative mediator of RNA polymerase II transcription subunit 26-like [Bombyx mori](0.0)	ref|XP_004926811.1|:PREDICTED: putative mediator of RNA polymerase II transcription subunit 26-like [Bombyx mori](0.0)	NA	0070979:protein K11-linked ubiquitination[biological_process];0051437:positive regulation of ubiquitin-protein ligase activity during mitotic cell cycle[biological_process];0034450:ubiquitin-ubiquitin ligase activity[molecular_function];0008270:zinc ion binding[molecular_function];0007094:mitotic cell cycle spindle assembly checkpoint[biological_process];0005730:nucleolus[cellular_component];0005…
IOG2896	GSSPFG00007977001	SFRICE030338	0.2542	1203.4	389.6	0.0263	0.2651	0.0994	-2587.988629	-2650.539433	4.83542721093122e-29	5.36973689130751e-28	purifying selection	-2539.624102	-2561.168816	5.22940661002565e-11	6.983218851863e-09	positive selection	ref|XP_011548802.1|:PREDICTED: uncharacterized protein LOC105380892 [Plutella xylostella](0.0)	ref|XP_011551557.1|:PREDICTED: uncharacterized protein LOC105383227 [Plutella xylostella](4e-164)	NA	NA
IOG2900	GSSPFG00017257001.4	SFRICE041976.2	0.1959	1014.9	350.1	0.016	0.2083	0.0766	-2135.909487	-2186.3223	1.00448309007776e-23	7.39551540406665e-23	purifying selection	-2122.629052	-2127.229634	0.0024186129	0.0351537981097959	positive selection	gb|AID54888.1|:cytochrome P450 CYP6AE12v1 [Helicoverpa armigera](0.0)	gb|AEY75583.1|:cytochrome P450 [Helicoverpa armigera](0.0)	0055114:oxidation reduction[biological_process];0020037:heme binding[molecular_function];0005506:iron ion binding[molecular_function];0004497:monooxygenase activity[molecular_function];0016705:oxidoreductase activity, acting on paired donors, with incorporation or reduction of molecular oxygen[molecular_function]	0055114:oxidation reduction[biological_process];0020037:heme binding[molecular_function];0005506:iron ion binding[molecular_function];0004497:monooxygenase activity[molecular_function];0016705:oxidoreductase activity, acting on paired donors, with incorporation or reduction of molecular oxygen[molecular_function]
IOG2907	GSSPFG00002272001	SFRICE000366	0.0834	1033.8	376.2	0.0049	0.0906	0.0543	-2092.750986	-2121.597406	3.06416162868441e-14	1.02519382020782e-13	purifying selection	-2084.14581	-2089.247891	0.0014012405	0.0225104545285714	positive selection	gb|ADM88006.1|:ionotropic GABA-aminobutyric acid receptor RLD1-3b6b [Bombyx mori](0.0)	gb|EZA55531.1|:Gamma-aminobutyric acid receptor subunit beta [Cerapachys biroi](0.0)	0016021:integral to membrane[cellular_component];0005230:extracellular ligand-gated ion channel activity[molecular_function];0007165:signal transduction[biological_process];0030054:cell junction[cellular_component];0034220:ion transmembrane transport[biological_process];0005886:plasma membrane[cellular_component];0045202:synapse[cellular_component];0004890:GABA-A receptor activity[molecular_funct…	0016021:integral to membrane[cellular_component];0005230:extracellular ligand-gated ion channel activity[molecular_function];0007165:signal transduction[biological_process];0030054:cell junction[cellular_component];0034220:ion transmembrane transport[biological_process];0005886:plasma membrane[cellular_component];0045202:synapse[cellular_component];0004890:GABA-A receptor activity[molecular_funct…
IOG2915	GSSPFG00023219001	SFRICE006584	0.1429	1899.5	482.5	0.0027	0.2246	0.0119	-3520.265369	-3656.328923	3.90231160487129e-61	2.77922632498933e-59	purifying selection	-3509.94043	-3515.38184	0.0009706035	0.0165638293777955	positive selection	ref|XP_001969964.1|:GG10379 [Drosophila erecta(0.0)	ref|XP_012149907.1|:PREDICTED: myosin-IA isoform X2 [Megachile rotundata](0.0)	0005938:cell cortex[cellular_component];0042623:ATPase activity, coupled[molecular_function];0016459:myosin complex[cellular_component];0003774:motor activity[molecular_function];0007498:mesoderm development[biological_process];0048803:imaginal disc-derived male genitalia morphogenesis[biological_process];0003779:actin binding[molecular_function];0000166:nucleotide binding[molecular_function]	0005524:ATP binding[molecular_function];0016459:myosin complex[cellular_component];0008152:metabolic process[biological_process];0003774:motor activity[molecular_function]
IOG2931	GSSPFG00015228001	SFRICE008266	0.1379	1080.2	317.8	0.0028	0.1927	0.0145	-2051.788778	-2121.422468	3.84967180916011e-32	5.4446499793728e-31	purifying selection	-2041.57757	-2047.17217	0.0008227481	0.0143617940397059	positive selection	ref|XP_011552118.1|:PREDICTED: unconventional myosin-Va [Plutella xylostella](0.0)	ref|XP_012267747.1|:PREDICTED: unconventional myosin-Va isoform X2 [Athalia rosae](0.0)	0005488:binding[molecular_function]	NA
IOG2934	GSSPFG00008121001	SFRICE007766	0.0541	1075.2	307.8	0.0009	0.0779	0.012	-1920.552139	-1950.448766	1.05363890409326e-14	3.64390560454137e-14	purifying selection	-1915.942065	-1920.437235	0.002714105	0.0388149715060241	positive selection	ref|XP_011139489.1|:PREDICTED: MAU2 chromatid cohesion factor homolog [Harpegnathos saltator(0.0)	ref|XP_394668.2|:PREDICTED: MAU2 chromatid cohesion factor homolog isoform X2 [Apis mellifera(0.0)	NA	NA
IOG2974	GSSPFG00007761001.1	SFRICE001672	0.0813	1070.1	384.9	0.0238	0.0362	0.6575	-2173.703271	-2174.324318	0.2650678703	0.281987657679237	non-significant	-2139.432502	-2167.883178	4.58230702305681e-14	1.25519963916195e-11	positive selection	ref|XP_004931739.1|:PREDICTED: potassium channel AKT1-like [Bombyx mori](1e-84)	ref|XP_004931739.1|:PREDICTED: potassium channel AKT1-like [Bombyx mori](5e-86)	NA	NA
IOG2992	GSSPFG00030391001	SFRICE014000	0.1598	1000.5	364.5	0.0165	0.1541	0.1072	-2140.532495	-2175.44913	6.45351438559599e-17	2.71321897604573e-16	purifying selection	-2127.549906	-2135.847993	4.6244217404469e-05	0.00124127380535664	positive selection	ref|XP_011563720.1|:PREDICTED: nose resistant to fluoxetine protein 6-like [Plutella xylostella](7e-78)	ref|XP_011563720.1|:PREDICTED: nose resistant to fluoxetine protein 6-like [Plutella xylostella](4e-74)	NA	NA
IOG3059	GSSPFG00026108001	SFRICE019412	0.0609	955.1	364.9	0.0065	0.0565	0.1149	-1922.91541	-1935.560684	4.93119293324283e-07	8.52012519906731e-07	purifying selection	-1899.093242	-1914.428175	3.05878729017834e-08	2.08133914783282e-06	positive selection	ref|XP_012227301.1|:PREDICTED: probable serine incorporator isoform X2 [Linepithema humile](0.0)	ref|XP_012227302.1|:PREDICTED: probable serine incorporator isoform X3 [Linepithema humile](0.0)	0016020:membrane[cellular_component]	0016020:membrane[cellular_component]
IOG3077	GSSPFG00030334001	SFRICE016476	0.0817	983.5	318.5	0.0104	0.0792	0.1311	-1915.128494	-1930.359831	3.4e-08	6.54218299711816e-08	purifying selection	-1904.030688	-1910.042109	0.0005255251	0.0098841278931338	positive selection	dbj|BAM19525.1|:multiple inositol polyphosphate phosphatase 1, partial [Papilio xuthus](0.0)	dbj|BAM19525.1|:multiple inositol polyphosphate phosphatase 1, partial [Papilio xuthus](0.0)	0016791:phosphatase activity[molecular_function]	0016791:phosphatase activity[molecular_function]
IOG3096	GSSPFG00020702001	SFRICE007320	0.0841	1023.7	320.3	0.0061	0.0982	0.062	-1983.355731	-2010.80633	1.26743728372423e-13	4.00119163771452e-13	purifying selection	-1974.60669	-1979.341282	0.002089523	0.0310464175368567	positive selection	ref|XP_011548953.1|:PREDICTED: epsilon-sarcoglycan isoform X2 [Plutella xylostella(0.0)	ref|XP_011548955.1|:PREDICTED: alpha-sarcoglycan isoform X3 [Plutella xylostella](0.0)	0016012:sarcoglycan complex[cellular_component]	0016020:membrane[cellular_component]
IOG3105	GSSPFG00017417001	SFRICE030327	0.0538	1182.5	179.5	0.0103	0.0684	0.1504	-1713.231838	-1722.548733	1.5838822520543e-05	2.39600879335827e-05	purifying selection	-1701.201425	-1707.115884	0.0005831787	0.0106679761166096	positive selection	gb|EHJ65265.1|:putative Prominin-like protein [Danaus plexippus](6e-150)	ref|XP_011559865.1|:PREDICTED: LOW QUALITY PROTEIN: prominin-like protein [Plutella xylostella](0.0)	NA	NA
IOG3123	GSSPFG00005615001.1	SFRICE004761	0.1	1097.2	282.8	0.0065	0.1375	0.0471	-1986.967995	-2027.069437	3.37873695991468e-19	1.7009918446168e-18	purifying selection	-1967.501276	-1980.359906	3.95276021962096e-07	1.96406220587027e-05	positive selection	gb|EHJ71253.1|:putative nuclear lamin L1 alpha [Danaus plexippus](0.0)	gb|EHJ71253.1|:putative nuclear lamin L1 alpha [Danaus plexippus](0.0)	NA	NA
IOG3124	GSSPFG00020327001	SFRICE028094	0.321	1187.4	438.6	0.076	0.1908	0.3984	-2885.410399	-2897.030979	1.42905806427385e-06	2.37946186107194e-06	purifying selection	-2771.079861	-2847.506872	4.12264823168451e-35	1.46807503530285e-31	positive selection	ref|XP_004924074.1|:PREDICTED: transcriptional regulator Kaiso-like [Bombyx mori](0.0)	ref|XP_004924074.1|:PREDICTED: transcriptional regulator Kaiso-like [Bombyx mori](0.0)	0046872:metal ion binding[molecular_function];0005634:nucleus[cellular_component];0003676:nucleic acid binding[molecular_function]	0046872:metal ion binding[molecular_function];0005634:nucleus[cellular_component];0003676:nucleic acid binding[molecular_function]
IOG3188	GSSPFG00005396001	SFRICE011167	0.0685	1112.1	219.9	0.0169	0.053	0.3187	-1839.377331	-1842.600323	0.0111203431	0.013141440855896	purifying selection	-1815.95054	-1832.139481	1.26922925678364e-08	9.68512582158545e-07	positive selection	gb|AFH96950.1|:alkaline phosphatase [Spodoptera exigua](0.0)	gb|ACP39714.1|:alkaline phosphatase [Heliothis virescens](0.0)	0004035:alkaline phosphatase activity[molecular_function];0006470:protein amino acid dephosphorylation[biological_process]	0008152:metabolic process[biological_process];0016791:phosphatase activity[molecular_function]
IOG3195	GSSPFG00015819001.1	SFRICE026380	0.1385	987.3	410.7	0.0209	0.1069	0.1955	-2098.14516	-2115.575612	3.54120740015779e-09	7.44552620662973e-09	purifying selection	-2088.552426	-2092.921254	0.0031170495	0.0434151757607562	positive selection	ref|XP_011561695.1|:PREDICTED: serine proteinase stubble-like [Plutella xylostella](6e-98)	ref|XP_011561695.1|:PREDICTED: serine proteinase stubble-like [Plutella xylostella](9e-92)	0008233:peptidase activity[molecular_function]	0008233:peptidase activity[molecular_function]
IOG3214	GSSPFG00019102001	SFRICE000358	0.0616	942.7	365.3	0.0066	0.0564	0.1169	-1919.139627	-1931.420985	7.19300931896478e-07	1.22634724791734e-06	purifying selection	-1903.845678	-1913.301355	1.36935243630685e-05	0.00042649539583283	positive selection	gb|ACN53551.1|:gamma-aminobutyric acid receptor isoform 3a [Plutella xylostella](0.0)	gb|ACN52599.1|:gamma-aminobutyric acid receptor isoform 3a [Plutella xylostella](0.0)	0016021:integral to membrane[cellular_component];0005230:extracellular ligand-gated ion channel activity[molecular_function];0007165:signal transduction[biological_process];0030054:cell junction[cellular_component];0034220:ion transmembrane transport[biological_process];0005886:plasma membrane[cellular_component];0045202:synapse[cellular_component];0004890:GABA-A receptor activity[molecular_funct…	0016021:integral to membrane[cellular_component];0005230:extracellular ligand-gated ion channel activity[molecular_function];0007165:signal transduction[biological_process];0030054:cell junction[cellular_component];0034220:ion transmembrane transport[biological_process];0005886:plasma membrane[cellular_component];0045202:synapse[cellular_component];0004890:GABA-A receptor activity[molecular_funct…
IOG3222	GSSPFG00034053001	SFRICE006917	0.1256	968.8	387.2	0.0094	0.123	0.0767	-2074.205426	-2107.793916	2.48195335276743e-16	9.96418927757026e-16	purifying selection	-2063.113779	-2068.257983	0.0013386854	0.021734310225228	positive selection	ref|XP_011559162.1|:PREDICTED: trafficking protein particle complex subunit 12-like [Plutella xylostella](0.0)	ref|XP_004926199.1|:PREDICTED: trafficking protein particle complex subunit 12-like [Bombyx mori](0.0)	NA	0006508:proteolysis[biological_process];0004180:carboxypeptidase activity[molecular_function]
IOG3240	GSSPFG00010421001	SFRICE033595	0.0461	1119.7	200.3	0.0051	0.073	0.0695	-1611.452801	-1625.695583	9.43997197518929e-08	1.74024539449434e-07	purifying selection	-1593.484972	-1605.614459	8.42138000000982e-07	3.79601698481455e-05	positive selection	gb|EHJ76332.1|:putative RW1 protein [Danaus plexippus](7e-108)	gb|EHJ76332.1|:putative RW1 protein [Danaus plexippus](2e-140)	NA	NA
IOG3245	GSSPFG00031669001	SFRICE000497	0.1145	1018.8	340.2	0.0182	0.0981	0.1851	-2052.072824	-2067.971857	1.71062993791498e-08	3.38419622717514e-08	purifying selection	-2022.079853	-2042.385139	1.85798686906084e-10	2.15748627414967e-08	positive selection	ref|XP_004929737.1|:PREDICTED: uncharacterized protein LOC101736580 [Bombyx mori](4e-139)	ref|XP_004929737.1|:PREDICTED: uncharacterized protein LOC101736580 [Bombyx mori](1e-143)	NA	NA
IOG3266	GSSPFG00034091001	SFRICE001796	0.1024	933.9	347.1	0.0043	0.1143	0.038	-1912.08771	-1948.766791	1.08134066349669e-17	4.82135321708478e-17	purifying selection	-1904.002128	-1908.765837	0.0020242471	0.0303308249810924	positive selection	ref|XP_967875.1|:PREDICTED: bifunctional purine biosynthesis protein PURH [Tribolium castaneum(0.0)	gb|KDR19778.1|:Bifunctional purine biosynthesis protein PURH [Zootermopsis nevadensis](0.0)	0042060:wound healing[biological_process];0004643:phosphoribosylaminoimidazolecarboxamide formyltransferase activity[molecular_function];0006164:purine nucleotide biosynthetic process[biological_process];0003937:IMP cyclohydrolase activity[molecular_function]	0004643:phosphoribosylaminoimidazolecarboxamide formyltransferase activity[molecular_function];0006164:purine nucleotide biosynthetic process[biological_process];0003937:IMP cyclohydrolase activity[molecular_function]
IOG3284	GSSPFG00012542001	SFRICE009232	0.0805	929.8	360.2	0.0077	0.0762	0.1009	-1903.189969	-1921.097081	2.1705740015417e-09	4.65533869874924e-09	purifying selection	-1887.605246	-1897.766741	6.541e-06	0.000224308759615385	positive selection	gb|EFZ16973.1|:hypothetical protein SINV_07634, partial [Solenopsis invicta](0.0)	ref|XP_011865469.1|:PREDICTED: sodium-coupled monocarboxylate transporter 1-like isoform X2 [Vollenhovia emeryi](0.0)	0016021:integral to membrane[cellular_component];0005215:transporter activity[molecular_function];0055085:transmembrane transport[biological_process]	0016021:integral to membrane[cellular_component];0005215:transporter activity[molecular_function];0055085:transmembrane transport[biological_process]
IOG3321	GSSPFG00016192001	SFRICE006842	0.0443	945.1	335.9	0.0077	0.0346	0.2224	-1825.173833	-1829.795106	0.0023645596	0.00295722198627956	purifying selection	-1803.383261	-1818.677535	3.18970941611859e-08	2.15668770205031e-06	positive selection	gb|ERL85300.1|:hypothetical protein D910_02721 [Dendroctonus ponderosae](0.0)	ref|XP_001866388.1|:ubiquilin-1 [Culex quinquefasciatus(0.0)	NA	0042982:amyloid precursor protein metabolic process[biological_process];0070628:proteasome binding[molecular_function];0005829:cytosol[cellular_component]
IOG3323	GSSPFG00029208001	SFRICE004199	0.1415	984.9	296.1	0.0222	0.1304	0.1699	-1971.492395	-1990.945706	4.44569971149161e-10	1.01764324015138e-09	purifying selection	-1938.575546	-1958.692149	2.25384533407308e-10	2.58901394665621e-08	positive selection	ref|XP_002039224.1|:GM22843 [Drosophila sechellia(0.0)	ref|XP_002039224.1|:GM22843 [Drosophila sechellia(0.0)	0007619:courtship behavior[biological_process];0048047:mating behavior, sex discrimination[biological_process];0051260:protein homooligomerization[biological_process];0009584:detection of visible light[biological_process];0045187:regulation of circadian sleep/wake cycle, sleep[biological_process];0007637:proboscis extension reflex[biological_process];0034765:regulation of ion transmembrane transp…	0007619:courtship behavior[biological_process];0048047:mating behavior, sex discrimination[biological_process];0051260:protein homooligomerization[biological_process];0009584:detection of visible light[biological_process];0045187:regulation of circadian sleep/wake cycle, sleep[biological_process];0007637:proboscis extension reflex[biological_process];0034765:regulation of ion transmembrane transp…
IOG3333	GSSPFG00002302001	SFRICE009404	0.037	1128.4	293.6	0.0082	0.0284	0.2875	-1929.36477	-1932.148939	0.0182881114	0.0211533016550671	purifying selection	-1916.961701	-1925.892605	2.37540719604526e-05	0.000682163308477191	positive selection	ref|XP_004932222.1|:PREDICTED: uncharacterized protein PF11_0213-like [Bombyx mori](1e-54)	ref|XP_004932222.1|:PREDICTED: uncharacterized protein PF11_0213-like [Bombyx mori](4e-63)	NA	NA
IOG3342	GSSPFG00019707001.1	SFRICE036439	0.0688	1045.5	253.5	0.0048	0.0976	0.0494	-1827.341782	-1853.571155	4.39381864336817e-13	1.32334831032146e-12	purifying selection	-1815.272282	-1820.724508	0.0009593342	0.016450348729695	positive selection	ref|XP_011549032.1|:PREDICTED: ubiquitin carboxyl-terminal hydrolase 45 isoform X3 [Plutella xylostella](0.0)	ref|XP_011549032.1|:PREDICTED: ubiquitin carboxyl-terminal hydrolase 45 isoform X3 [Plutella xylostella](0.0)	0008234:cysteine-type peptidase activity[molecular_function];0006511:ubiquitin-dependent protein catabolic process[biological_process];0008270:zinc ion binding[molecular_function]	0016787:hydrolase activity[molecular_function]
IOG3362	GSSPFG00031939001.2	SFRICE027779	0.0898	1099.5	229.5	0.0065	0.1421	0.046	-1823.307382	-1859.225168	2.33897498438156e-17	1.00958665689488e-16	purifying selection	-1815.109028	-1819.498012	0.0030489065	0.0428008779756899	positive selection	gb|EHJ69509.1|:ATP-binding cassette transporter [Danaus plexippus](0.0)	gb|EHJ69509.1|:ATP-binding cassette transporter [Danaus plexippus](0.0)	0016021:integral to membrane[cellular_component];0005524:ATP binding[molecular_function];0008152:metabolic process[biological_process];0055085:transmembrane transport[biological_process];0042626:ATPase activity, coupled to transmembrane movement of substances[molecular_function]	0016887:ATPase activity[molecular_function];0006810:transport[biological_process];0000166:nucleotide binding[molecular_function]
IOG3374	GSSPFG00015781001	SFRICE001654	0.0996	925.4	307.6	0.0078	0.1098	0.0706	-1788.210803	-1814.660789	3.50974553785356e-13	1.06549052517447e-12	purifying selection	-1780.24278	-1784.704113	0.0028165307	0.0400119647182181	positive selection	ref|XP_011567441.1|:PREDICTED: Golgi resident protein GCP60-like, partial [Plutella xylostella](0.0)	ref|XP_011567441.1|:PREDICTED: Golgi resident protein GCP60-like, partial [Plutella xylostella](0.0)	0016021:integral to membrane[cellular_component];0000062:acyl-CoA binding[molecular_function];0006810:transport[biological_process]	0016021:integral to membrane[cellular_component];0000062:acyl-CoA binding[molecular_function];0006810:transport[biological_process]
IOG3417	GSSPFG00006574001	SFRICE013073	0.1652	916.4	310.6	0.0133	0.1784	0.0743	-1906.178165	-1947.690165	8.10631791548701e-20	4.27291436638993e-19	purifying selection	-1890.061688	-1897.545744	0.0001093434	0.00260159363518931	positive selection	ref|XP_004930290.1|:PREDICTED: uncharacterized protein LOC101736772 [Bombyx mori](7e-48)	ref|XP_004930290.1|:PREDICTED: uncharacterized protein LOC101736772 [Bombyx mori](8e-44)	NA	NA
IOG3430	GSSPFG00010497001.1	SFRICE027785	0.1924	1207.4	346.6	0.0401	0.1477	0.2717	-2339.365329	-2354.848712	2.62484761656002e-08	5.10490571412902e-08	purifying selection	-2330.463897	-2334.780381	0.0033013327	0.0456841155882124	positive selection	No hit	No hit	NA	NA
IOG3437	GSSPFG00009658001	SFRICE019299	0.0553	737.3	357.7	0.0041	0.0479	0.0866	-1494.579774	-1505.867973	2.01950394307028e-06	3.31913240366458e-06	purifying selection	-1479.310973	-1488.733439	1.4178732363095e-05	0.000440085477421946	positive selection	No hit	No hit	NA	NA
IOG3444	GSSPFG00026292001	SFRICE027513	0.0642	986.6	333.4	0.0092	0.0573	0.1613	-1865.908835	-1876.407778	4.5979042471453e-06	7.32032951896472e-06	purifying selection	-1842.123031	-1859.432348	4e-09	3.53157024793388e-07	positive selection	ref|XP_004932448.1|:PREDICTED: maternal effect protein staufen-like [Bombyx mori](0.0)	ref|XP_004932448.1|:PREDICTED: maternal effect protein staufen-like [Bombyx mori](6e-150)	NA	0044464:cell part[cellular_component]
IOG3504	GSSPFG00005341001.1	SFRICE010634	0.1132	964.9	358.1	0.0073	0.1197	0.061	-1974.864146	-2008.81995	1.70991553475536e-16	6.96417371627583e-16	purifying selection	-1965.898372	-1972.008027	0.0004729742	0.00899071775551601	positive selection	ref|XP_011555928.1|:PREDICTED: organic cation transporter protein [Plutella xylostella](0.0)	ref|XP_001964434.1|:GF23176 [Drosophila ananassae(0.0)	0016021:integral to membrane[cellular_component];0015101:organic cation transmembrane transporter activity[molecular_function];0055085:transmembrane transport[biological_process]	0016021:integral to membrane[cellular_component];0015101:organic cation transmembrane transporter activity[molecular_function];0055085:transmembrane transport[biological_process]
IOG3520	GSSPFG00003981001.2	SFRICE016793	0.1031	911.7	315.3	0.028	0.0528	0.5297	-1855.908607	-1857.477702	0.0764786361	0.0851063822350312	non-significant	-1835.411797	-1851.410208	1.54425004451958e-08	1.13773953280018e-06	positive selection	gb|AIB07878.1|:Hox cluster protein ShxA [Callimorpha dominula](1e-17)	gb|AIB07878.1|:Hox cluster protein ShxA [Callimorpha dominula](3e-18)	0006355:regulation of transcription, DNA-dependent[biological_process];0043565:sequence-specific DNA binding[molecular_function];0005634:nucleus[cellular_component]	0006355:regulation of transcription, DNA-dependent[biological_process];0043565:sequence-specific DNA binding[molecular_function];0005634:nucleus[cellular_component]
IOG3555	GSSPFG00009233001	SFRICE010948	0.1341	931.6	301.4	0.0086	0.1562	0.0552	-1874.097261	-1914.614851	2.21734997244711e-19	1.1306897258068e-18	purifying selection	-1858.124055	-1867.308254	1.8205251550168e-05	0.000549774570069166	positive selection	ref|XP_011559332.1|:PREDICTED: uncharacterized protein LOC105389836, partial [Plutella xylostella](0.0)	ref|XP_011559332.1|:PREDICTED: uncharacterized protein LOC105389836, partial [Plutella xylostella](0.0)	NA	NA
IOG3561	GSSPFG00005129001	SFRICE005467	0.0593	884.5	306.5	0.0058	0.0601	0.0961	-1722.828597	-1735.768393	3.63390791706568e-07	6.3703705740093e-07	purifying selection	-1711.859245	-1719.771343	6.9508e-05	0.00175544672340426	positive selection	ref|XP_004931064.1|:PREDICTED: uncharacterized protein LOC101740743 [Bombyx mori](0.0)	ref|XP_004931064.1|:PREDICTED: uncharacterized protein LOC101740743 [Bombyx mori](0.0)	0046872:metal ion binding[molecular_function]	0046872:metal ion binding[molecular_function]
IOG3567	GSSPFG00034117001	SFRICE028525	0.1682	852.1	422.9	0.0348	0.0989	0.3522	-1976.379527	-1984.807016	4.03473648793572e-05	5.88920479582146e-05	purifying selection	-1961.913873	-1969.21465	0.000132805	0.00307090003246753	positive selection	ref|XP_004925654.1|:PREDICTED: mucin-2-like [Bombyx mori](1e-41)	ref|WP_046695705.1|:hypothetical protein, partial [Yersinia enterocolitica](1e-51)	NA	NA
IOG3572	GSSPFG00021013001.3	SFRICE015954	0.1293	1018.2	166.8	0.0062	0.2684	0.0231	-1685.311979	-1739.63618	1.93784246728767e-25	1.63136099905707e-24	purifying selection	-1668.446561	-1674.390061	0.0005652709	0.0103759261592783	positive selection	gb|ABW16859.1|:prophenoloxidase 1 [Choristoneura fumiferana(0.0)	gb|ABW16859.1|:prophenoloxidase 1 [Choristoneura fumiferana(0.0)	0055114:oxidation reduction[biological_process];0005507:copper ion binding[molecular_function];0006583:melanin biosynthetic process from tyrosine[biological_process];0005576:extracellular region[cellular_component];0004503:monophenol monooxygenase activity[molecular_function];0035008:positive regulation of melanization defense response[biological_process];0031404:chloride ion binding[molecular_fu…	0055114:oxidation reduction[biological_process];0005507:copper ion binding[molecular_function];0006583:melanin biosynthetic process from tyrosine[biological_process];0005576:extracellular region[cellular_component];0004503:monophenol monooxygenase activity[molecular_function];0035008:positive regulation of melanization defense response[biological_process];0031404:chloride ion binding[molecular_fu…
IOG3596	GSSPFG00034819001	SFRICE028601	0.1104	870.6	371.4	0.0049	0.1117	0.0435	-1846.877247	-1880.101195	3.59265630819132e-16	1.42360338799732e-15	purifying selection	-1835.465275	-1842.474775	0.0001809727	0.00398625021463918	positive selection	ref|XP_004930740.1|:PREDICTED: uncharacterized protein LOC101736544 [Bombyx mori](3e-117)	ref|XP_004930740.1|:PREDICTED: uncharacterized protein LOC101736544 [Bombyx mori](2e-117)	0004252:serine-type endopeptidase activity[molecular_function];0006508:proteolysis[biological_process]	0004252:serine-type endopeptidase activity[molecular_function];0006508:proteolysis[biological_process]
IOG3609	GSSPFG00015070001	SFRICE016525	0.1685	956.8	300.2	0.0235	0.1603	0.1468	-1937.395387	-1963.894149	3.33969086185431e-13	1.01646488539002e-12	purifying selection	-1918.149458	-1924.748524	0.0002802283	0.0057793029515444	positive selection	ref|XP_004926378.1|:PREDICTED: ribosomal RNA-processing protein 8-like [Bombyx mori](3e-146)	ref|XP_004926378.1|:PREDICTED: ribosomal RNA-processing protein 8-like [Bombyx mori](8e-146)	0032259:methylation[biological_process];0008168:methyltransferase activity[molecular_function]	0032259:methylation[biological_process];0008168:methyltransferase activity[molecular_function]
IOG3665	GSSPFG00031955001	SFRICE013524	0.0944	1049.5	183.5	0.0188	0.1041	0.1803	-1736.053959	-1747.406688	1.88830751429708e-06	3.112124217099e-06	purifying selection	-1727.780665	-1732.183142	0.0030041372	0.0423393109598945	positive selection	ref|XP_011547771.1|:PREDICTED: uncharacterized protein LOC105379992 [Plutella xylostella](8e-129)	ref|XP_011547771.1|:PREDICTED: uncharacterized protein LOC105379992 [Plutella xylostella](3e-131)	0009987:cellular process[biological_process]	0009987:cellular process[biological_process]
IOG3671	GSSPFG00027114001	SFRICE013953	0.2095	933.1	338.9	0.0323	0.1731	0.1866	-2040.422303	-2065.405746	1.56362637966399e-12	4.47354595981532e-12	purifying selection	-2021.032481	-2028.352373	0.0001301381	0.00302890048431373	positive selection	gb|AGG55006.1|:nitrilase, partial [Heliothis virescens](2e-178)	gb|AGG55006.1|:nitrilase, partial [Heliothis virescens](0.0)	0016810:hydrolase activity, acting on carbon-nitrogen (but not peptide) bonds[molecular_function]	0016810:hydrolase activity, acting on carbon-nitrogen (but not peptide) bonds[molecular_function]
IOG3672	GSSPFG00017506001.1	SFRICE006051	0.137	915	330	0.0078	0.1506	0.052	-1885.080625	-1925.76894	1.86550958807775e-19	9.56297453427764e-19	purifying selection	-1877.39296	-1883.871148	0.0003188338	0.00641450373898305	positive selection	ref|XP_004922136.1|:PREDICTED: probable sodium/potassium/calcium exchanger CG1090-like [Bombyx mori](0.0)	ref|XP_004922136.1|:PREDICTED: probable sodium/potassium/calcium exchanger CG1090-like [Bombyx mori](0.0)	0016021:integral to membrane[cellular_component];0008273:calcium, potassium:sodium antiporter activity[molecular_function];0006816:calcium ion transport[biological_process];0055085:transmembrane transport[biological_process];0006814:sodium ion transport[biological_process]	0016021:integral to membrane[cellular_component];0008273:calcium, potassium:sodium antiporter activity[molecular_function];0006816:calcium ion transport[biological_process];0055085:transmembrane transport[biological_process];0006814:sodium ion transport[biological_process]
IOG3677	GSSPFG00005230001	SFRICE032013	0.0412	964.1	190.9	0.0041	0.0622	0.0665	-1551.67745	-1564.055383	6.50704621050904e-07	1.11437081692091e-06	purifying selection	-1542.255158	-1548.744811	0.0003149527	0.00634837678132075	positive selection	ref|XP_011560684.1|:PREDICTED: poly(A) RNA polymerase gld-2 homolog A-like [Plutella xylostella](1e-163)	ref|XP_011560684.1|:PREDICTED: poly(A) RNA polymerase gld-2 homolog A-like [Plutella xylostella](1e-163)	NA	NA
IOG3692	GSSPFG00027414001.1	SFRICE015559	0.0547	847	296	0.0024	0.0634	0.0383	-1635.176039	-1653.357496	1.63790339562065e-09	3.55428031188613e-09	purifying selection	-1624.813916	-1631.177357	0.000360437	0.00711746482624769	positive selection	ref|XP_012258058.1|:PREDICTED: kelch-like ECH-associated protein 1 isoform X2 [Athalia rosae(0.0)	ref|XP_011551326.1|:PREDICTED: kelch-like ECH-associated protein 1 isoform X1 [Plutella xylostella](0.0)	NA	NA
IOG3723	GSSPFG00023317001	SFRICE034308	0.0566	1142.8	213.2	0.0073	0.0808	0.0906	-1720.85776	-1734.256967	2.25822596572141e-07	4.03017507380585e-07	purifying selection	-1699.835231	-1714.164272	8.635283976497e-08	5.1536725542412e-06	positive selection	ref|XP_012138517.1|:PREDICTED: SLIT-ROBO Rho GTPase-activating protein 1 isoform X2 [Megachile rotundata](9e-173)	ref|XP_011566733.1|:PREDICTED: SLIT-ROBO Rho GTPase-activating protein 1-like [Plutella xylostella](4e-99)	NA	NA
IOG3759	GSSPFG00018813001	SFRICE027375	0.0543	975.8	176.2	0.0053	0.089	0.0594	-1548.737095	-1565.533268	6.79596206735267e-09	1.39242928203929e-08	purifying selection	-1534.679415	-1544.502642	9.31760656891606e-06	0.000305337395631074	positive selection	ref|XP_003428139.1|:PREDICTED: kinesin light chain isoform X3 [Nasonia vitripennis](0.0)	ref|XP_008556270.1|:PREDICTED: kinesin light chain isoform X5 [Microplitis demolitor](0.0)	0008152:metabolic process[biological_process];0003777:microtubule motor activity[molecular_function];0005871:kinesin complex[cellular_component]	0008152:metabolic process[biological_process];0003777:microtubule motor activity[molecular_function];0005871:kinesin complex[cellular_component]
IOG3771	GSSPFG00004782001	SFRICE013972	0.1782	892.2	271.8	0.0189	0.1922	0.0985	-1812.011865	-1845.296067	3.37959972768177e-16	1.34116879237832e-15	purifying selection	-1787.098781	-1799.089905	9.72280344212696e-07	4.2569143103378e-05	positive selection	ref|XP_004924148.1|:PREDICTED: putative polypeptide N-acetylgalactosaminyltransferase 9-like [Bombyx mori](4e-177)	ref|XP_008557997.1|:PREDICTED: putative polypeptide N-acetylgalactosaminyltransferase 9 [Microplitis demolitor](0.0)	0005794:Golgi apparatus[cellular_component];0008152:metabolic process[biological_process];0005488:binding[molecular_function];0016740:transferase activity[molecular_function];0016020:membrane[cellular_component]	0016020:membrane[cellular_component]
IOG3790	GSSPFG00025608001.1	SFRICE002194	0.0933	944.2	240.8	0.0145	0.0961	0.1512	-1695.986754	-1709.194468	2.75332512149208e-07	4.87144290707186e-07	purifying selection	-1678.460201	-1689.859082	1.79975164797775e-06	7.2010287847739e-05	positive selection	ref|XP_004922369.1|:PREDICTED: coiled-coil domain-containing protein 112-like [Bombyx mori](9e-46)	ref|XP_004922369.1|:PREDICTED: coiled-coil domain-containing protein 112-like [Bombyx mori](4e-49)	NA	NA
IOG3807	GSSPFG00018232001.1	SFRICE001806	0.0999	854.4	291.6	0.0012	0.1273	0.0095	-1677.043501	-1715.868134	1.23062025734165e-18	5.91927789697472e-18	purifying selection	-1668.633475	-1673.14645	0.0026617356	0.0382709574896366	positive selection	ref|XP_004928930.1|:PREDICTED: aldo-keto reductase family 1 member C2-like [Bombyx mori](5e-168)	ref|XP_004928930.1|:PREDICTED: aldo-keto reductase family 1 member C2-like [Bombyx mori](1e-167)	0055114:oxidation reduction[biological_process];0008202:steroid metabolic process[biological_process];0016491:oxidoreductase activity[molecular_function]	0055114:oxidation reduction[biological_process];0008202:steroid metabolic process[biological_process];0016491:oxidoreductase activity[molecular_function]
IOG3816	GSSPFG00031434001	SFRICE016736	0.0795	853.3	292.7	0.0071	0.083	0.0861	-1672.067747	-1689.76729	2.68612905393492e-09	5.712903978337e-09	purifying selection	-1659.594559	-1665.908896	0.0003798745	0.00740598975	positive selection	emb|CAW30923.1|:invected [Papilio dardanus](2e-178)	emb|CAW30923.1|:invected [Papilio dardanus](2e-173)	0006355:regulation of transcription, DNA-dependent[biological_process];0043565:sequence-specific DNA binding[molecular_function];0007275:multicellular organismal development[biological_process];0005634:nucleus[cellular_component]	0006355:regulation of transcription, DNA-dependent[biological_process];0043565:sequence-specific DNA binding[molecular_function];0007275:multicellular organismal development[biological_process];0005634:nucleus[cellular_component]
IOG3820	GSSPFG00001165001	SFRICE020116	0.0612	995.6	186.4	0.01	0.076	0.1312	-1553.488711	-1562.997615	1.29504178217961e-05	1.97726616536012e-05	purifying selection	-1541.285295	-1548.540165	0.0001394367	0.00316936652361702	positive selection	ref|XP_004927508.1|:PREDICTED: organic cation transporter protein-like [Bombyx mori](0.0)	ref|XP_004927508.1|:PREDICTED: organic cation transporter protein-like [Bombyx mori](5e-154)	0005215:transporter activity[molecular_function]	0005215:transporter activity[molecular_function]
IOG3863	GSSPFG00010218001	SFRICE009194	0.1336	872.2	276.8	0.0059	0.1664	0.0353	-1732.603423	-1776.888759	4.90507813226527e-21	2.89028955802481e-20	purifying selection	-1720.597236	-1724.968233	0.0031096429	0.0434151757607562	positive selection	ref|XP_001865121.1|:mitochondrial 28S ribosomal protein S5 [Culex quinquefasciatus(0.0)	gb|KDR13269.1|:28S ribosomal protein S5, mitochondrial [Zootermopsis nevadensis](0.0)	0003735:structural constituent of ribosome[molecular_function];0003723:RNA binding[molecular_function];0006412:translation[biological_process];0005763:mitochondrial small ribosomal subunit[cellular_component]	0003735:structural constituent of ribosome[molecular_function];0003723:RNA binding[molecular_function];0006412:translation[biological_process];0005763:mitochondrial small ribosomal subunit[cellular_component]
IOG3864	GSSPFG00017374001	SFRICE005648	0.0608	852.7	302.3	0.0036	0.0673	0.0531	-1657.537727	-1675.614371	1.82390482630774e-09	3.94508508998696e-09	purifying selection	-1649.037125	-1654.345855	0.0011202482	0.0186411394401869	positive selection	ref|XP_011560739.1|:PREDICTED: dolichyl-diphosphooligosaccharide--protein glycosyltransferase 48 kDa subunit [Plutella xylostella](0.0)	ref|XP_001654826.1|:AAEL002174-PA [Aedes aegypti(0.0)	0005789:endoplasmic reticulum membrane[cellular_component];0016021:integral to membrane[cellular_component];0004579:dolichyl-diphosphooligosaccharide-protein glycotransferase activity[molecular_function];0018279:protein amino acid N-linked glycosylation via asparagine[biological_process]	0005789:endoplasmic reticulum membrane[cellular_component];0016021:integral to membrane[cellular_component];0004579:dolichyl-diphosphooligosaccharide-protein glycotransferase activity[molecular_function];0018279:protein amino acid N-linked glycosylation via asparagine[biological_process]
IOG3875	GSSPFG00029876001	SFRICE021097	0.2516	1350.1	308.9	0.0715	0.1382	0.5172	-2583.630343	-2587.824675	0.0037756833	0.00461875926873926	purifying selection	-2558.382071	-2572.592424	9.76156693402043e-08	5.69851472984373e-06	positive selection	No hit	No hit	NA	NA
IOG3934	GSSPFG00033731001	SFRICE007901	0.133	876.7	323.3	0.0142	0.1261	0.1122	-1816.236511	-1840.197176	4.43668529353947e-12	1.21687057742958e-11	purifying selection	-1791.59284	-1805.312745	1.62060536293179e-07	8.92418922278367e-06	positive selection	ref|XP_004923517.1|:PREDICTED: forkhead box protein P1-like [Bombyx mori](0.0)	ref|XP_011555375.1|:PREDICTED: forkhead box protein P1 [Plutella xylostella](0.0)	0006355:regulation of transcription, DNA-dependent[biological_process];0043565:sequence-specific DNA binding[molecular_function];0003700:transcription factor activity[molecular_function];0005634:nucleus[cellular_component]	0006351:transcription, DNA-dependent[biological_process];0003677:DNA binding[molecular_function]
IOG3949	GSSPFG00012232001.1	SFRICE005345	0.1287	861.8	284.2	0.007	0.1518	0.0461	-1741.897967	-1781.233189	7.33853381415034e-19	3.5978685973643e-18	purifying selection	-1727.884961	-1734.97803	0.0001655859	0.003688432610625	positive selection	ref|XP_011558393.1|:PREDICTED: SHC SH2 domain-binding protein 1-like protein [Plutella xylostella](0.0)	ref|XP_011548337.1|:PREDICTED: SHC SH2 domain-binding protein 1-like [Plutella xylostella](1e-173)	NA	NA
IOG3984	GSSPFG00035470001.6	SFRICE006824.2	0.0298	840.9	293.1	0.0109	0.0071	1.5367	-1546.255373	-1546.418276	0.5681391661	0.589265117616146	non-significant	-1541.605452	-1546.418277	0.0019187853	0.0290345373369688	positive selection	tpg|DAA06392.1|:TPA_inf: gustatory receptor 58 [Bombyx mori](9e-28)	tpg|DAA06392.1|:TPA_inf: gustatory receptor 58 [Bombyx mori](2e-27)	NA	NA
IOG4005	GSSPFG00018141001	SFRICE013666	0.1756	854.8	264.2	0.0215	0.1783	0.1208	-1771.680821	-1799.515471	8.57469506574878e-14	2.74673065629368e-13	purifying selection	-1750.33136	-1759.469227	1.91126358042821e-05	0.000571933580664274	positive selection	ref|XP_006615481.1|:PREDICTED: F-box/WD repeat-containing protein 7-like isoform X3 [Apis dorsata](0.0)	ref|XP_011563591.1|:PREDICTED: F-box/WD repeat-containing protein 7 [Plutella xylostella(0.0)	NA	NA
IOG4010	GSSPFG00030756001	SFRICE023023	0.168	854.2	309.8	0.0159	0.1667	0.0952	-1824.896244	-1857.27866	8.4391982544026e-16	3.23139623483093e-15	purifying selection	-1800.069483	-1813.435644	2.33679797450903e-07	1.21775672008195e-05	positive selection	ref|XP_004930740.1|:PREDICTED: uncharacterized protein LOC101736544 [Bombyx mori](0.0)	ref|XP_004930740.1|:PREDICTED: uncharacterized protein LOC101736544 [Bombyx mori](2e-105)	0008152:metabolic process[biological_process];0008233:peptidase activity[molecular_function]	NA
IOG4022	GSSPFG00001789001.1	SFRICE001242	0.056	864.7	236.3	0.0058	0.0657	0.088	-1536.147854	-1548.77871	5.00546952679402e-07	8.64286907301447e-07	purifying selection	-1528.84589	-1533.686463	0.0018616848	0.0283714389706134	positive selection	ref|XP_011558300.1|:PREDICTED: nucleosome assembly protein 1-like 1 isoform X2 [Plutella xylostella](0.0)	ref|XP_011554519.1|:PREDICTED: nucleosome assembly protein 1-like 1 isoform X3 [Plutella xylostella](0.0)	0006334:nucleosome assembly[biological_process];0005634:nucleus[cellular_component]	0006334:nucleosome assembly[biological_process];0005634:nucleus[cellular_component]
IOG4025	GSSPFG00014390001.1	SFRICE015472	0.2538	937.6	313.4	0.0513	0.1842	0.2785	-2113.459747	-2129.508101	1.46685661849548e-08	2.91923048721818e-08	purifying selection	-2058.293708	-2094.615383	1.55329396129067e-17	8.29691969423411e-15	positive selection	ref|XP_008203476.1|:PREDICTED: tyrosine-protein kinase Fps85D isoform X2 [Nasonia vitripennis](0.0)	ref|XP_011550635.1|:PREDICTED: tyrosine-protein kinase Fps85D isoform X2 [Plutella xylostella](0.0)	0005524:ATP binding[molecular_function];0004715:non-membrane spanning protein tyrosine kinase activity[molecular_function];0018108:peptidyl-tyrosine phosphorylation[biological_process]	0005524:ATP binding[molecular_function];0004715:non-membrane spanning protein tyrosine kinase activity[molecular_function];0018108:peptidyl-tyrosine phosphorylation[biological_process]
IOG4070	GSSPFG00009154001.1	SFRICE004103	0.0664	893.6	255.4	0.0057	0.0797	0.0711	-1630.537922	-1648.452967	2.15296963928087e-09	4.61943656485992e-09	purifying selection	-1613.646089	-1627.427999	1.52e-07	8.457375e-06	positive selection	ref|XP_008560188.1|:PREDICTED: protein phosphatase 1 regulatory subunit 16A [Microplitis demolitor](0.0)	ref|XP_004931664.1|:PREDICTED: protein phosphatase 1 regulatory subunit 16A-like [Bombyx mori](0.0)	NA	NA
IOG4087	GSSPFG00006663001	SFRICE023240	0.1277	869.1	282.9	0.0107	0.1403	0.0766	-1719.419129	-1747.968417	4.14505693059469e-14	1.36629568619386e-13	purifying selection	-1705.790173	-1711.823339	0.0005134061	0.00971138209539823	positive selection	ref|XP_011549582.1|:PREDICTED: SH3 domain-binding protein 5 homolog [Plutella xylostella](0.0)	ref|XP_011549582.1|:PREDICTED: SH3 domain-binding protein 5 homolog [Plutella xylostella](0.0)	0005737:cytoplasm[cellular_component];0048644:muscle organ morphogenesis[biological_process];0007498:mesoderm development[biological_process];0005886:plasma membrane[cellular_component];0007301:ovarian ring canal formation[biological_process];0042694:muscle cell fate specification[biological_process];0009952:anterior/posterior pattern formation[biological_process]	0005737:cytoplasm[cellular_component];0048644:muscle organ morphogenesis[biological_process];0007498:mesoderm development[biological_process];0005886:plasma membrane[cellular_component];0007301:ovarian ring canal formation[biological_process];0042694:muscle cell fate specification[biological_process];0009952:anterior/posterior pattern formation[biological_process]
IOG4112	GSSPFG00006533001	SFRICE000844	0.1358	872.8	255.2	0.0142	0.1514	0.094	-1718.999826	-1747.763218	3.33408088092424e-14	1.11236683481929e-13	purifying selection	-1704.435548	-1711.358001	0.0001985342	0.00430211127505071	positive selection	ref|XP_011552519.1|:PREDICTED: nose resistant to fluoxetine protein 6-like [Plutella xylostella](9e-91)	ref|XP_011552519.1|:PREDICTED: nose resistant to fluoxetine protein 6-like [Plutella xylostella](3e-150)	NA	NA
IOG4137	GSSPFG00016239001	SFRICE031535	0.2224	847.8	433.2	0.055	0.1116	0.4926	-2046.392615	-2051.238819	0.001850309	0.00232688064120071	purifying selection	-2035.297155	-2041.298585	0.0005311897	0.00993817787232925	positive selection	ref|XP_006613951.1|:PREDICTED: mucin-2-like [Apis dorsata](9e-23)	gb|ADM35107.1|:serine protease 30 [Mamestra configurata](1e-40)	NA	NA
IOG4152	GSSPFG00003406001	SFRICE016425	0.2709	823.1	280.9	0.0331	0.2579	0.1282	-1825.601819	-1863.123195	4.60630875485789e-18	2.1165245775547e-17	purifying selection	-1801.770761	-1810.252792	3.80941084011971e-05	0.00105157457377258	positive selection	gb|EHJ71706.1|:angiotensin converting enzyme [Danaus plexippus](0.0)	ref|XP_012276299.1|:PREDICTED: angiotensin-converting enzyme-like [Orussus abietinus](0.0)	0008241:peptidyl-dipeptidase activity[molecular_function];0006508:proteolysis[biological_process];0046872:metal ion binding[molecular_function];0008237:metallopeptidase activity[molecular_function];0016020:membrane[cellular_component];0004180:carboxypeptidase activity[molecular_function]	0008241:peptidyl-dipeptidase activity[molecular_function];0006508:proteolysis[biological_process];0046872:metal ion binding[molecular_function];0008237:metallopeptidase activity[molecular_function];0016020:membrane[cellular_component];0004180:carboxypeptidase activity[molecular_function]
IOG4180	GSSPFG00035307001.6	SFRICE041903.2	0.0677	858.9	296.1	0.019	0.033	0.5751	-1653.109466	-1653.922632	0.202211136	0.216650442873132	non-significant	-1647.993607	-1652.58639	0.0024393109	0.0354064651422554	positive selection	tpg|DAA06392.1|:TPA_inf: gustatory receptor 58 [Bombyx mori](3e-28)	tpg|DAA06392.1|:TPA_inf: gustatory receptor 58 [Bombyx mori](1e-30)	NA	NA
IOG4183	GSSPFG00028325001	SFRICE030389	0.0711	959.3	108.7	0.0084	0.1589	0.0526	-1387.430101	-1409.005053	5.07023842397764e-11	1.2538277102628e-10	purifying selection	-1375.538738	-1381.85301	0.000379901	0.00740598975	positive selection	ref|XP_004926787.1|:PREDICTED: polypeptide N-acetylgalactosaminyltransferase 1-like [Bombyx mori](5e-173)	ref|XP_004926787.1|:PREDICTED: polypeptide N-acetylgalactosaminyltransferase 1-like [Bombyx mori](3e-169)	0016021:integral to membrane[cellular_component];0006486:protein amino acid glycosylation[biological_process];0046872:metal ion binding[molecular_function];0000139:Golgi membrane[cellular_component];0009312:oligosaccharide biosynthetic process[biological_process];0030246:carbohydrate binding[molecular_function];0005795:Golgi stack[cellular_component];0004653:polypeptide N-acetylgalactosaminyltran…	0016021:integral to membrane[cellular_component];0006486:protein amino acid glycosylation[biological_process];0046872:metal ion binding[molecular_function];0000139:Golgi membrane[cellular_component];0009312:oligosaccharide biosynthetic process[biological_process];0030246:carbohydrate binding[molecular_function];0004653:polypeptide N-acetylgalactosaminyltransferase activity[molecular_function]
IOG4217	GSSPFG00033697001	SFRICE025883	0.1865	821.1	243.9	0.0114	0.2329	0.049	-1651.362964	-1699.05767	1.56387868338461e-22	1.04222807077965e-21	purifying selection	-1633.310542	-1642.824023	1.28884408299405e-05	0.000408567398772268	positive selection	ref|XP_011548244.1|:PREDICTED: alpha-mannosidase 2 isoform X1 [Plutella xylostella](0.0)	ref|XP_003702629.1|:PREDICTED: alpha-mannosidase 2 [Megachile rotundata](0.0)	0006013:mannose metabolic process[biological_process];0008270:zinc ion binding[molecular_function];0004559:alpha-mannosidase activity[molecular_function];0030246:carbohydrate binding[molecular_function]	0006013:mannose metabolic process[biological_process];0008270:zinc ion binding[molecular_function];0004559:alpha-mannosidase activity[molecular_function];0030246:carbohydrate binding[molecular_function]
IOG4240	GSSPFG00024378001	SFRICE000339	0.5489	1062.2	383.8	0.134	0.3186	0.4205	-2772.303818	-2787.471376	3.63485417765808e-08	6.98401927696426e-08	purifying selection	-2689.102015	-2739.777552	7.70434342266463e-24	1.37175834640544e-20	positive selection	ref|NP_001139704.1|:serine protease inhibitor 11 precursor [Bombyx mori(1e-129)	ref|NP_001139704.1|:serine protease inhibitor 11 precursor [Bombyx mori(9e-143)	NA	NA
IOG4249	GSSPFG00023151001.1	SFRICE008479	0.0465	883.9	250.1	0.007	0.0455	0.1542	-1584.634234	-1591.297282	0.0002617379	0.000355156355353741	purifying selection	-1571.840487	-1581.96181	6.82151769449715e-06	0.000232825155048923	positive selection	ref|XP_004923656.1|:PREDICTED: CCR4-NOT transcription complex subunit 3-like [Bombyx mori](0.0)	ref|XP_011868703.1|:PREDICTED: CCR4-NOT transcription complex subunit 3 isoform X2 [Vollenhovia emeryi](0.0)	0006355:regulation of transcription, DNA-dependent[biological_process];0005634:nucleus[cellular_component]	0006355:regulation of transcription, DNA-dependent[biological_process];0005634:nucleus[cellular_component]
IOG4275	GSSPFG00022501001	SFRICE012465	0.0574	840.2	263.8	0.0051	0.0639	0.0798	-1558.144346	-1570.908689	4.35854277852005e-07	7.57110772405361e-07	purifying selection	-1537.217353	-1550.649247	2.18311260748617e-07	1.16030805899377e-05	positive selection	ref|XP_004926082.1|:PREDICTED: solute carrier family 41 member 1-like [Bombyx mori](0.0)	ref|XP_004933778.1|:PREDICTED: solute carrier family 41 member 1-like [Bombyx mori](0.0)	0008324:cation transmembrane transporter activity[molecular_function]	0008324:cation transmembrane transporter activity[molecular_function]
IOG4328	GSSPFG00014764001	SFRICE018176	0.0964	932.1	201.9	0.0319	0.0331	0.9662	-1585.015312	-1585.018106	0.9404112963	0.961747451500373	non-significant	-1577.593972	-1584.402597	0.0002241167	0.00476939981294821	positive selection	No hit	No hit	NA	NA
IOG4375	GSSPFG00027495001	SFRICE023210	0.061	797.8	285.2	0.0038	0.0666	0.0571	-1526.832895	-1543.470002	8e-09	1.63005912645432e-08	purifying selection	-1518.524128	-1523.668505	0.0013384344	0.021734310225228	positive selection	ref|XP_004924887.1|:PREDICTED: telomerase-binding protein EST1A-like [Bombyx mori](0.0)	ref|XP_004924887.1|:PREDICTED: telomerase-binding protein EST1A-like [Bombyx mori](3e-156)	NA	NA
IOG4436	GSSPFG00015034001	SFRICE000874	0.0588	755.5	261.5	0.0095	0.0488	0.1946	-1476.80097	-1482.715212	0.0005833147	0.000769327276555556	purifying selection	-1456.759802	-1470.514376	1.5635320935338e-07	8.65451469182466e-06	positive selection	gb|EHJ71868.1|:sec13-like protein [Danaus plexippus](0.0)	gb|EHJ71868.1|:sec13-like protein [Danaus plexippus](0.0)	NA	NA
IOG4487	GSSPFG00015123001.1	SFRICE016623	0.2152	859.8	292.2	0.0328	0.1864	0.1757	-1847.243271	-1872.830721	8.44921023198068e-13	2.47702834545142e-12	purifying selection	-1818.806524	-1833.115176	8.81905584288095e-08	5.23410964274984e-06	positive selection	ref|XP_004926143.1|:PREDICTED: putative mitochondrial inner membrane protein-like [Bombyx mori](0.0)	ref|XP_011559758.1|:PREDICTED: MICOS complex subunit Mic60-like isoform X2 [Plutella xylostella](9e-140)	0016021:integral to membrane[cellular_component];0005743:mitochondrial inner membrane[cellular_component]	0005739:mitochondrion[cellular_component];0022008:neurogenesis[biological_process];0016020:membrane[cellular_component];0070584:mitochondrion morphogenesis[biological_process]
IOG4494	GSSPFG00008846001	SFRICE017521	0.188	895.9	259.1	0.0217	0.2045	0.106	-1791.295982	-1825.07405	2.04772967449305e-16	8.28318671435413e-16	purifying selection	-1773.620441	-1779.162622	0.0008705877	0.0151227453643902	positive selection	gb|EHJ70504.1|:putative UBX domain containing 2 isoform 1 [Danaus plexippus](1e-131)	ref|XP_011569022.1|:PREDICTED: UBX domain-containing protein 4-like isoform X2 [Plutella xylostella](3e-159)	NA	NA
IOG4500	GSSPFG00024323001.1	SFRICE032713	0.171	861.5	272.5	0.0292	0.145	0.2011	-1721.827747	-1738.550945	7.32553974610301e-09	1.49748834878719e-08	purifying selection	-1697.013923	-1712.927541	1.68513104793301e-08	1.21636858007219e-06	positive selection	ref|XP_004933976.1|:PREDICTED: pupal cuticle protein 36a-like [Bombyx mori](4e-69)	ref|XP_004933976.1|:PREDICTED: pupal cuticle protein 36a-like [Bombyx mori](1e-71)	0042302:structural constituent of cuticle[molecular_function]	0042302:structural constituent of cuticle[molecular_function]
IOG4502	GSSPFG00006133001	SFRICE009229	0.0384	987.6	155.4	0.0051	0.0616	0.0827	-1399.568659	-1409.265504	1.06357894692098e-05	1.63862328958131e-05	purifying selection	-1383.135025	-1393.755329	4.05090429196815e-06	0.000147699012119781	positive selection	ref|XP_008190428.1|:PREDICTED: unconventional myosin-Ia [Tribolium castaneum](5e-151)	gb|EEZ98757.1|:hypothetical protein TcasGA2_TC001321 [Tribolium castaneum](5e-119)	NA	0030029:actin filament-based process[biological_process];0005768:endosome[cellular_component];0043168:anion binding[molecular_function];0005515:protein binding[molecular_function];0017111:nucleoside-triphosphatase activity[molecular_function];0016020:membrane[cellular_component];0044446:intracellular organelle part[cellular_component]
IOG4513	GSSPFG00021332001.1	SFRICE005278	0.2677	813.3	305.7	0.0531	0.1854	0.2862	-1912.587216	-1927.000677	7.91433170797006e-08	1.46964723859281e-07	purifying selection	-1855.862759	-1887.763695	1.3758277952431e-15	5.06826494364898e-13	positive selection	gb|AAV91007.1|:hemolymph proteinase 9 [Manduca sexta](8e-157)	gb|AAV91007.1|:hemolymph proteinase 9 [Manduca sexta](7e-159)	0004252:serine-type endopeptidase activity[molecular_function];0006508:proteolysis[biological_process]	0004252:serine-type endopeptidase activity[molecular_function];0006508:proteolysis[biological_process]
IOG4551	GSSPFG00027370001	SFRICE015580	0.2398	852.9	272.1	0.0328	0.2276	0.1442	-1820.912133	-1852.197875	2.56947018781586e-15	9.47519848686118e-15	purifying selection	-1786.363472	-1805.465954	6.36901903871362e-10	6.60584761073569e-08	positive selection	ref|XP_004925060.1|:PREDICTED: nucleolar protein 6-like [Bombyx mori](0.0)	ref|XP_011548927.1|:PREDICTED: nucleolar protein 6-like [Plutella xylostella](1e-153)	0032991:macromolecular complex[cellular_component];0044428:nuclear part[cellular_component]	0032991:macromolecular complex[cellular_component];0044428:nuclear part[cellular_component]
IOG4595	GSSPFG00009620001.1	SFRICE000217	0.2555	838.2	256.8	0.0525	0.1916	0.2742	-1809.054669	-1823.067189	1.19755790886217e-07	2.18543066969159e-07	purifying selection	-1794.109925	-1801.367791	0.0001389939	0.0031660380249467	positive selection	ref|XP_004927398.1|:PREDICTED: aprataxin and PNK-like factor-like isoform X2 [Bombyx mori](5e-72)	ref|XP_004927397.1|:PREDICTED: aprataxin and PNK-like factor-like isoform X1 [Bombyx mori](1e-58)	NA	NA
IOG4652	GSSPFG00035399001.3	SFRICE000063.2	0.3008	821.8	300.2	0.066	0.1941	0.34	-1886.271139	-1897.865824	1.46806588232758e-06	2.44136796713972e-06	purifying selection	-1855.201254	-1871.068226	1.76804889640558e-08	1.25920442402005e-06	positive selection	gb|AJD81605.1|:gustatory receptor 12, partial [Helicoverpa assulta](2e-21)	gb|AJD81605.1|:gustatory receptor 12, partial [Helicoverpa assulta](4e-21)	NA	NA
IOG4694	GSSPFG00028800001	SFRICE011580	0.1564	747.5	272.5	0.0352	0.0985	0.3577	-1624.624674	-1630.414167	0.000667013	0.000873997286765608	purifying selection	-1611.030459	-1621.077053	7.37589187055777e-06	0.000249356496370787	positive selection	gb|AAV91016.1|:hemolymph proteinase 18 [Manduca sexta](1e-99)	gb|AAV91016.1|:hemolymph proteinase 18 [Manduca sexta](5e-95)	0016787:hydrolase activity[molecular_function]	0008236:serine-type peptidase activity[molecular_function]
IOG4701	GSSPFG00003149001	SFRICE005877	0.0715	736.1	265.9	0.0081	0.0674	0.1201	-1468.121672	-1479.401021	2.03819620735455e-06	3.34522201308475e-06	purifying selection	-1458.446596	-1463.439906	0.0015768177	0.0249188513152367	positive selection	ref|XP_011547764.1|:PREDICTED: alpha-2C adrenergic receptor-like [Plutella xylostella](0.0)	ref|XP_011547764.1|:PREDICTED: alpha-2C adrenergic receptor-like [Plutella xylostella](0.0)	0016021:integral to membrane[cellular_component];0004935:adrenoceptor activity[molecular_function];0005886:plasma membrane[cellular_component]	0016021:integral to membrane[cellular_component];0004935:adrenoceptor activity[molecular_function];0005886:plasma membrane[cellular_component]
IOG4718	GSSPFG00016133001	SFRICE041638	0.1452	847.9	250.1	0.0315	0.1058	0.2978	-1676.086022	-1683.75025	9.03453195172133e-05	0.000128124126961687	purifying selection	-1666.716123	-1672.551906	0.0006346257	0.0114816021517766	positive selection	ref|XP_011558137.1|:PREDICTED: uncharacterized protein LOC105388832 [Plutella xylostella](1e-42)	ref|XP_011557035.1|:PREDICTED: uncharacterized protein LOC105387926 [Plutella xylostella](5e-27)	0003824:catalytic activity[molecular_function];0044267:cellular protein metabolic process[biological_process]	0019538:protein metabolic process[biological_process];0003824:catalytic activity[molecular_function]
IOG4742	GSSPFG00011999001	SFRICE031902	0.0953	756.9	251.1	0.0117	0.0923	0.1267	-1481.651316	-1495.437474	1.51329263862857e-07	2.73962129443637e-07	purifying selection	-1467.665973	-1474.718048	0.0001729618	0.00381766716818182	positive selection	ref|NP_001129363.1|:serine protease inhibitor 33 precursor [Bombyx mori(7e-75)	ref|NP_001129363.1|:serine protease inhibitor 33 precursor [Bombyx mori(1e-84)	NA	NA
IOG4744	GSSPFG00018591001	SFRICE004635	0.2465	790.1	271.9	0.0405	0.2032	0.1993	-1772.483025	-1793.391989	1.00180618574427e-10	2.42352705668162e-10	purifying selection	-1738.15625	-1757.856476	3.45217051434388e-10	3.8416185004933e-08	positive selection	ref|XP_011563173.1|:PREDICTED: sorbin and SH3 domain-containing protein 1, partial [Plutella xylostella](0.0)	ref|NP_001159613.1|:c-Cbl-associated protein isoform B [Bombyx mori(0.0)	NA	NA
IOG4746	GSSPFG00007706001	SFRICE008097	0.0456	693.9	278.1	0.0059	0.0384	0.1534	-1393.230203	-1398.763153	0.000879299	0.00113613343214804	purifying selection	-1384.49538	-1390.910402	0.0003410977	0.0067984080766791	positive selection	ref|XP_004927037.1|:PREDICTED: lysophospholipid acyltransferase 1-like [Bombyx mori](0.0)	gb|AIN34715.1|:fatty alcohol acetyltransferase [Agrotis segetum](0.0)	0016021:integral to membrane[cellular_component];0008152:metabolic process[biological_process];0016740:transferase activity[molecular_function]	0016021:integral to membrane[cellular_component];0008152:metabolic process[biological_process];0016740:transferase activity[molecular_function]
IOG4796	GSSPFG00016834001.1	SFRICE011334	0.075	763.6	292.4	0.0053	0.0763	0.07	-1528.306605	-1545.839732	3.18675799914388e-09	6.72941998514609e-09	purifying selection	-1518.868389	-1525.432493	0.0002908829	0.00594168646405354	positive selection	ref|XP_004929242.1|:PREDICTED: golgin subfamily A member 1-like [Bombyx mori](7e-169)	ref|XP_011558264.1|:PREDICTED: golgin subfamily A member 1 [Plutella xylostella](0.0)	0005622:intracellular[cellular_component];0000042:protein targeting to Golgi[biological_process]	0005622:intracellular[cellular_component];0000042:protein targeting to Golgi[biological_process]
IOG4805	GSSPFG00034466001	SFRICE016666	0.0406	709.2	289.8	0.0089	0.0248	0.3584	-1407.371053	-1408.894593	0.0808824427	0.0897265976494393	non-significant	-1398.9117	-1405.746487	0.0002179574	0.004665063123	positive selection	ref|XP_004929977.1|:PREDICTED: uncharacterized protein LOC101744279 [Bombyx mori](5e-113)	ref|XP_004929977.1|:PREDICTED: uncharacterized protein LOC101744279 [Bombyx mori](1e-117)	0005488:binding[molecular_function]	0005488:binding[molecular_function]
IOG4827	GSSPFG00024709001	SFRICE023414	1.0436	985.6	307.4	0.2117	0.7845	0.2699	-2705.048678	-2742.160327	6.97620897649112e-18	3.16596603635746e-17	purifying selection	-2614.127877	-2638.529814	2.82880512131337e-12	5.21036639844668e-10	positive selection	ref|XP_004923527.1|:PREDICTED: LOW QUALITY PROTEIN: twitchin-like [Bombyx mori](0.0)	ref|XP_008200575.1|:PREDICTED: twitchin isoform X3 [Tribolium castaneum](0.0)	NA	0005524:ATP binding[molecular_function];0006468:protein amino acid phosphorylation[biological_process];0004672:protein kinase activity[molecular_function]
IOG4839	GSSPFG00018514001	SFRICE009185	0.1965	1096.6	367.4	0.0477	0.1186	0.4022	-2418.12876	-2425.546859	0.000117263	0.000164593434371305	purifying selection	-2340.828115	-2391.578728	7.1419223114542e-24	1.37175834640544e-20	positive selection	ref|XP_011563704.1|:PREDICTED: zinc finger protein 260-like [Plutella xylostella](9e-167)	ref|XP_004932018.1|:PREDICTED: zinc finger protein 569-like [Bombyx mori](0.0)	0046872:metal ion binding[molecular_function];0005634:nucleus[cellular_component];0003676:nucleic acid binding[molecular_function]	0046872:metal ion binding[molecular_function];0005634:nucleus[cellular_component];0003676:nucleic acid binding[molecular_function]
IOG4849	GSSPFG00027574001	SFRICE003149	0.0594	718.6	241.4	0.0058	0.0614	0.0949	-1386.549255	-1396.946745	5.11167744441715e-06	8.10448948333458e-06	purifying selection	-1378.205486	-1383.119111	0.0017194523	0.0266602451682148	positive selection	gb|EEZ98895.1|:hypothetical protein TcasGA2_TC004510 [Tribolium castaneum](7e-167)	gb|EEZ98895.1|:hypothetical protein TcasGA2_TC004510 [Tribolium castaneum](3e-166)	0055114:oxidation reduction[biological_process];0016491:oxidoreductase activity[molecular_function]	0055114:oxidation reduction[biological_process];0016491:oxidoreductase activity[molecular_function]
IOG4875	GSSPFG00013406001	SFRICE022486	0.1314	755.4	195.6	0.0096	0.176	0.0545	-1425.977735	-1457.297158	2.48307246286705e-15	9.18831420880107e-15	purifying selection	-1408.748811	-1418.212925	1.35729400084538e-05	0.000425219114692997	positive selection	gb|EHJ70223.1|:adipokinetic hormone receptor [Danaus plexippus](0.0)	gb|EHJ70223.1|:adipokinetic hormone receptor [Danaus plexippus](0.0)	0016021:integral to membrane[cellular_component];0007186:G-protein coupled receptor protein signaling pathway[biological_process];0016500:protein-hormone receptor activity[molecular_function]	0016021:integral to membrane[cellular_component];0007186:G-protein coupled receptor protein signaling pathway[biological_process];0016500:protein-hormone receptor activity[molecular_function]
IOG4879	GSSPFG00016983001.1	SFRICE038099	0.2114	771	243	0.0722	0.0651	1.1094	-1671.700479	-1671.756415	0.7380228735	0.76073893840221	non-significant	-1662.311775	-1669.873605	0.0001006934	0.0024119004309417	positive selection	gb|ABM05925.1|:cathepsin B-like cysteine proteinase [Helicoverpa assulta](1e-157)	gb|ABM05925.1|:cathepsin B-like cysteine proteinase [Helicoverpa assulta](1e-153)	0008234:cysteine-type peptidase activity[molecular_function];0006508:proteolysis[biological_process]	0008234:cysteine-type peptidase activity[molecular_function];0006508:proteolysis[biological_process]
IOG4892	GSSPFG00017290001.2	SFRICE005073.2	0.2741	290.2	93.8	0.0566	0.1989	0.2845	-636.805515	-641.777725	0.001613377	0.0020361141749557	purifying selection	-619.30228	-628.354985	2.09006751202708e-05	0.000608862336388615	positive selection	gb|AGO62010.1|:cytochrome P450 CYP340L1 [Spodoptera frugiperda](2e-40)	gb|AGO62010.1|:cytochrome P450 CYP340L1 [Spodoptera frugiperda](1e-152)	0046872:metal ion binding[molecular_function];0016491:oxidoreductase activity[molecular_function]	0046872:metal ion binding[molecular_function];0016491:oxidoreductase activity[molecular_function]
IOG4907	GSSPFG00015492001	SFRICE027706	0.4593	937.1	409.9	0.1214	0.2256	0.5381	-2511.688474	-2518.539374	0.000214249	0.000293138072105533	purifying selection	-2466.776797	-2494.237917	1.25394024905017e-13	3.04450992740976e-11	positive selection	dbj|BAC06449.1|:gag-like protein [Papilio xuthus](2e-23)	ref|XP_004926975.1|:PREDICTED: uncharacterized protein LOC101745234 [Bombyx mori](2e-52)	0005488:binding[molecular_function]	NA
IOG4928	GSSPFG00033356001	SFRICE006601	0.1288	749.5	228.5	0.0207	0.1158	0.1787	-1479.528947	-1491.005347	1.66028199719865e-06	2.74946404837594e-06	purifying selection	-1461.993505	-1472.859686	3.1345854554404e-06	0.000117086630840803	positive selection	ref|XP_004932498.1|:PREDICTED: zinc finger protein 91-like [Bombyx mori](1e-156)	ref|XP_004932498.1|:PREDICTED: zinc finger protein 91-like [Bombyx mori](6e-127)	0046872:metal ion binding[molecular_function]	0005488:binding[molecular_function]
IOG4947	GSSPFG00001738001	SFRICE003468	0.0564	732.5	191.5	0.0027	0.0801	0.0343	-1301.247959	-1318.42874	4.57673393084623e-09	9.52527733941755e-09	purifying selection	-1292.289493	-1297.516009	0.001224483	0.02012484906	positive selection	ref|XP_011304392.1|:PREDICTED: raf homolog serine/threonine-protein kinase phl [Fopius arisanus](0.0)	ref|XP_396892.2|:PREDICTED: raf homolog serine/threonine-protein kinase phl [Apis mellifera](0.0)	0005524:ATP binding[molecular_function];0006468:protein amino acid phosphorylation[biological_process];0046872:metal ion binding[molecular_function];0005622:intracellular[cellular_component];0005057:receptor signaling protein activity[molecular_function];0004674:protein serine/threonine kinase activity[molecular_function]	0005524:ATP binding[molecular_function];0006468:protein amino acid phosphorylation[biological_process];0046872:metal ion binding[molecular_function];0005622:intracellular[cellular_component];0005057:receptor signaling protein activity[molecular_function];0004674:protein serine/threonine kinase activity[molecular_function]
IOG4949	GSSPFG00018331001	SFRICE004171	0.1882	661	290	0.0221	0.1554	0.1421	-1521.780306	-1543.994388	2.63863676411607e-11	6.708366623287e-11	purifying selection	-1495.635155	-1509.673225	1.16635001643729e-07	6.69898775569869e-06	positive selection	ref|XP_004925102.1|:PREDICTED: suppressor of fused homolog [Bombyx mori](9e-123)	ref|XP_004925102.1|:PREDICTED: suppressor of fused homolog [Bombyx mori](1e-164)	NA	NA
IOG5004	GSSPFG00013728001	SFRICE034167	0.1563	732.9	233.1	0.0377	0.0975	0.3861	-1519.597845	-1523.915916	0.0032955859	0.004062160398027	purifying selection	-1494.342886	-1511.544603	4.47932273088113e-09	3.82820837872025e-07	positive selection	gb|ACD37362.1|:chitin deacetylase 1 [Mamestra configurata](4e-176)	gb|ABU98616.1|:chitin binding PM protein [Helicoverpa armigera](5e-143)	0005975:carbohydrate metabolic process[biological_process];0051060:pullulanase activity[molecular_function];0016810:hydrolase activity, acting on carbon-nitrogen (but not peptide) bonds[molecular_function]	0016798:hydrolase activity, acting on glycosyl bonds[molecular_function];0005975:carbohydrate metabolic process[biological_process];0016810:hydrolase activity, acting on carbon-nitrogen (but not peptide) bonds[molecular_function]
IOG5028	GSSPFG00013615001	SFRICE031834	0.527	990	300	0.1327	0.3173	0.4183	-2408.017816	-2420.319662	7.04166932459926e-07	1.20207979218111e-06	purifying selection	-2284.471559	-2357.093438	1.89963297610216e-33	5.07344477092484e-30	positive selection	ref|XP_004926919.1|:PREDICTED: protein turtle-like [Bombyx mori](0.0)	ref|XP_004926919.1|:PREDICTED: protein turtle-like [Bombyx mori](1e-159)	NA	NA
IOG5062	GSSPFG00012894001	SFRICE018265	0.2334	754.5	283.5	0.0533	0.1429	0.3733	-1699.556962	-1706.539231	0.0001862914	0.000256561947428129	purifying selection	-1641.530719	-1677.604109	1.99771417434776e-17	1.01626573926462e-14	positive selection	gb|AAN71634.1|:serine protease inhibitor serpin 1c [Mamestra configurata](2e-172)	gb|ABY68563.1|:serpin-1 variant j [Mamestra configurata](0.0)	0010466:negative regulation of peptidase activity[biological_process];0005615:extracellular space[cellular_component];0008233:peptidase activity[molecular_function];0030414:peptidase inhibitor activity[molecular_function]	0006508:proteolysis[biological_process];0005615:extracellular space[cellular_component];0008233:peptidase activity[molecular_function]
IOG5081	GSSPFG00027391001	SFRICE029376	0.094	691.1	244.9	0.0102	0.091	0.1118	-1376.599456	-1391.049288	7.62261345299702e-08	1.4172011750499e-07	purifying selection	-1366.195274	-1371.822561	0.0007942705	0.0139101504122951	positive selection	ref|XP_004928063.1|:PREDICTED: putative mediator of RNA polymerase II transcription subunit 26-like [Bombyx mori](6e-123)	ref|XP_004928063.1|:PREDICTED: putative mediator of RNA polymerase II transcription subunit 26-like [Bombyx mori](0.0)	NA	NA
IOG5082	GSSPFG00031420001	SFRICE005721	0.1731	732.3	248.7	0.0478	0.0869	0.5498	-1574.406203	-1576.10905	0.0649717787	0.0726495197668097	non-significant	-1513.747423	-1557.986786	5.13845384451757e-21	6.86176280262265e-18	positive selection	ref|XP_004932221.1|:PREDICTED: transmembrane protein 120 homolog [Bombyx mori](0.0)	ref|XP_004932221.1|:PREDICTED: transmembrane protein 120 homolog [Bombyx mori](0.0)	0016021:integral to membrane[cellular_component]	0016021:integral to membrane[cellular_component]
IOG5083	GSSPFG00010051001	SFRICE008690	0.128	808.3	241.7	0.0197	0.1196	0.1644	-1538.287536	-1552.818698	7.00868228373736e-08	1.30783847750509e-07	purifying selection	-1494.940762	-1525.474647	5.51435352125293e-15	1.84093245836078e-12	positive selection	ref|XP_004926910.1|:PREDICTED: armadillo repeat-containing protein 2-like [Bombyx mori](1e-98)	ref|XP_004926910.1|:PREDICTED: armadillo repeat-containing protein 2-like [Bombyx mori](0.0)	NA	NA
IOG5119	GSSPFG00000888001	SFRICE009482	0.0767	735.3	227.7	0.0055	0.0904	0.0605	-1376.517616	-1395.034175	1.16139774931984e-09	2.56294405205202e-09	purifying selection	-1365.67768	-1370.200975	0.0026318524	0.0378922900123989	positive selection	ref|XP_011550580.1|:PREDICTED: sorting nexin-6-like [Plutella xylostella](0.0)	ref|XP_008210358.1|:PREDICTED: sorting nexin-6 isoform X1 [Nasonia vitripennis](0.0)	0035091:phosphoinositide binding[molecular_function]	0035091:phosphoinositide binding[molecular_function]
IOG5134	GSSPFG00003428001	SFRICE016197	0.4939	894.9	269.1	0.0736	0.4674	0.1575	-2127.52989	-2177.269802	1.98171967596111e-23	1.42467774551094e-22	purifying selection	-2058.187604	-2088.217407	9.2027762264934e-15	2.8089502407894e-12	positive selection	gb|EHJ72299.1|:putative acetyl-CoA carboxylase [Danaus plexippus](0.0)	gb|EHJ72299.1|:putative acetyl-CoA carboxylase [Danaus plexippus](0.0)	0060421:positive regulation of heart growth[biological_process];0005524:ATP binding[molecular_function];0006633:fatty acid biosynthetic process[biological_process];0003989:acetyl-CoA carboxylase activity[molecular_function];0006768:biotin metabolic process[biological_process];0005515:protein binding[molecular_function];0031325:positive regulation of cellular metabolic process[biological_process];…	0005524:ATP binding[molecular_function];0006633:fatty acid biosynthetic process[biological_process];0003989:acetyl-CoA carboxylase activity[molecular_function];0004075:biotin carboxylase activity[molecular_function];0046872:metal ion binding[molecular_function]
IOG5177	GSSPFG00024662001	SFRICE012964	0.0565	710.5	180.5	0.0058	0.0701	0.0827	-1254.838147	-1265.536062	3.7358282505543e-06	5.99427053179207e-06	purifying selection	-1240.027211	-1248.431068	4.13648127888979e-05	0.0011330776795482	positive selection	ref|XP_011645692.1|:PREDICTED: LOW QUALITY PROTEIN: dual specificity tyrosine-phosphorylation-regulated kinase 4 [Pogonomyrmex barbatus](0.0)	ref|XP_004929333.1|:PREDICTED: dual specificity tyrosine-phosphorylation-regulated kinase 2-like [Bombyx mori](0.0)	0005524:ATP binding[molecular_function];0006468:protein amino acid phosphorylation[biological_process];0004672:protein kinase activity[molecular_function]	0005524:ATP binding[molecular_function];0006468:protein amino acid phosphorylation[biological_process];0004674:protein serine/threonine kinase activity[molecular_function]
IOG5190	GSSPFG00008589001	SFRICE003906	0.1062	683.2	237.8	0.0074	0.1158	0.0641	-1374.099343	-1396.878943	1.4809445154037e-11	3.86253180128362e-11	purifying selection	-1363.382457	-1368.0851	0.0021636077	0.0319179807409655	positive selection	ref|XP_011552449.1|:PREDICTED: alpha-tocopherol transfer protein-like [Plutella xylostella(8e-154)	ref|XP_011552449.1|:PREDICTED: alpha-tocopherol transfer protein-like [Plutella xylostella(3e-152)	0005215:transporter activity[molecular_function];0005622:intracellular[cellular_component];0006810:transport[biological_process]	0005215:transporter activity[molecular_function];0005622:intracellular[cellular_component];0006810:transport[biological_process]
IOG5211	GSSPFG00035121001.3	SFRICE001380.2	0.1204	724.2	226.8	0.0212	0.1006	0.2106	-1395.695502	-1404.561198	2.54393678062272e-05	3.78349946086489e-05	purifying selection	-1379.140846	-1390.116582	2.79632339395477e-06	0.000105933059636946	positive selection	tpg|DAA06386.1|:TPA_inf: gustatory receptor 33 [Bombyx mori](2e-16)	tpg|DAA06386.1|:TPA_inf: gustatory receptor 33 [Bombyx mori](3e-18)	NA	NA
IOG5216	GSSPFG00009503001	SFRICE014678	0.1121	709.9	223.1	0.0294	0.0626	0.4705	-1410.653884	-1412.509675	0.0540361526	0.0606947974162338	non-significant	-1392.360077	-1404.711718	6.68702038300482e-07	3.10597559789741e-05	positive selection	No hit	No hit	NA	NA
IOG5251	GSSPFG00010982001.2	SFRICE004051	0.688	847.1	298.9	0.1201	0.5389	0.2229	-2256.226865	-2297.985341	6.31719296953629e-20	3.37770633100882e-19	purifying selection	-2203.145933	-2225.111631	3.4008958377902e-11	4.84423603134836e-09	positive selection	gb|EHJ68243.1|:putative amine oxidase [Danaus plexippus](6e-126)	ref|XP_004922349.1|:PREDICTED: spermine oxidase-like [Bombyx mori](1e-156)	NA	NA
IOG5263	GSSPFG00003827001.3	SFRICE004065	0.0617	715.6	223.4	0.0086	0.0588	0.1469	-1334.34088	-1341.61542	0.0001365553	0.000190720390887698	purifying selection	-1326.045943	-1331.706418	0.0007663749	0.0134657616064145	positive selection	ref|XP_004930666.1|:PREDICTED: autophagy-related protein 16-1-like [Bombyx mori](2e-161)	ref|XP_011552320.1|:PREDICTED: autophagy-related protein 16-1-like [Plutella xylostella](0.0)	NA	NA
IOG5272	GSSPFG00011884001.1	SFRICE000204	0.0269	671	250	0.0065	0.0157	0.4118	-1280.010602	-1280.635915	0.2634329484	0.280304201967849	non-significant	-1263.466838	-1278.295752	5.15440584520315e-08	3.3089830751336e-06	positive selection	ref|XP_012061865.1|:PREDICTED: 26S protease regulatory subunit 6B [Atta cephalotes](0.0)	dbj|BAN21086.1|:26S protease regulatory subunit 6b [Riptortus pedestris](0.0)	0005524:ATP binding[molecular_function];0005737:cytoplasm[cellular_component];0006508:proteolysis[biological_process];0000502:proteasome complex[cellular_component];0008233:peptidase activity[molecular_function];0005634:nucleus[cellular_component];0008568:microtubule-severing ATPase activity[molecular_function];0030163:protein catabolic process[biological_process]	0005524:ATP binding[molecular_function];0005737:cytoplasm[cellular_component];0006508:proteolysis[biological_process];0000502:proteasome complex[cellular_component];0008233:peptidase activity[molecular_function];0005634:nucleus[cellular_component];0030163:protein catabolic process[biological_process]
IOG5274	GSSPFG00008340001	SFRICE028579	0.1132	670.5	253.5	0.0168	0.093	0.181	-1402.074413	-1412.696514	4.04331577824889e-06	6.46821540267039e-06	purifying selection	-1381.166104	-1393.276821	8.58712854094006e-07	3.84783669035038e-05	positive selection	ref|XP_004926373.1|:PREDICTED: RNA-binding protein 25-like [Bombyx mori](6e-128)	ref|XP_004926373.1|:PREDICTED: RNA-binding protein 25-like [Bombyx mori](3e-128)	NA	NA
IOG5282	GSSPFG00031888001.3	SFRICE012225	0.1499	660.4	230.6	0.0109	0.1619	0.0673	-1379.545846	-1408.436289	2.93003070412524e-14	9.82470747400186e-14	purifying selection	-1368.222973	-1373.06428	0.0018601979	0.0283714389706134	positive selection	gb|EHJ70441.1|:serine protease [Danaus plexippus](2e-171)	ref|XP_006617388.1|:PREDICTED: transmembrane protease serine 9-like isoform X2 [Apis dorsata](0.0)	0004252:serine-type endopeptidase activity[molecular_function];0006508:proteolysis[biological_process]	0004252:serine-type endopeptidase activity[molecular_function];0006508:proteolysis[biological_process]
IOG5285	GSSPFG00011660001.3	SFRICE002163.2	0.0242	651	234	0.0077	0.0089	0.8689	-1224.673103	-1224.686788	0.8685986082	0.890778432504618	non-significant	-1215.781525	-1224.217944	3.99694770161034e-05	0.00110049980145111	positive selection	gb|AEY84942.2|:putative olfactory receptor 1 [Spodoptera litura](0.0)	gb|AIG51861.1|:odorant receptor [Helicoverpa armigera](0.0)	0016021:integral to membrane[cellular_component];0007165:signal transduction[biological_process];0005886:plasma membrane[cellular_component];0050911:detection of chemical stimulus involved in sensory perception of smell[biological_process];0004984:olfactory receptor activity[molecular_function];0005549:odorant binding[molecular_function]	0016021:integral to membrane[cellular_component];0007165:signal transduction[biological_process];0005886:plasma membrane[cellular_component];0050911:detection of chemical stimulus involved in sensory perception of smell[biological_process];0004984:olfactory receptor activity[molecular_function];0005549:odorant binding[molecular_function]
IOG5286	GSSPFG00021928001	SFRICE000881	0.1322	697.7	232.3	0.0121	0.1401	0.0863	-1408.968628	-1430.492807	5.34034187513894e-11	1.31818096700807e-10	purifying selection	-1386.212823	-1401.637934	2.78730239193953e-08	1.92108073890903e-06	positive selection	ref|XP_004924242.1|:PREDICTED: RNA 3'-terminal phosphate cyclase-like [Bombyx mori](7e-125)	ref|XP_004924242.1|:PREDICTED: RNA 3'-terminal phosphate cyclase-like [Bombyx mori](7e-152)	0003723:RNA binding[molecular_function];0003824:catalytic activity[molecular_function];0005634:nucleus[cellular_component];0000166:nucleotide binding[molecular_function]	0003723:RNA binding[molecular_function];0003824:catalytic activity[molecular_function];0005634:nucleus[cellular_component];0000166:nucleotide binding[molecular_function]
IOG5328	GSSPFG00028783001	SFRICE011033	0.2365	750.7	197.3	0.049	0.1922	0.2552	-1570.062642	-1582.126183	9.01830494276238e-07	1.5235904102394e-06	purifying selection	-1505.557607	-1544.742124	8.54817116673403e-19	5.37177132789527e-16	positive selection	gb|EHJ70648.1|:E3 ubiquitin-protein ligase SIAH1B [Danaus plexippus](3e-144)	gb|EHJ70648.1|:E3 ubiquitin-protein ligase SIAH1B [Danaus plexippus](2e-152)	0003824:catalytic activity[molecular_function];0046872:metal ion binding[molecular_function];0044267:cellular protein metabolic process[biological_process]	NA
IOG5333	GSSPFG00013742001	SFRICE020257	0.1218	635.6	207.4	0.0081	0.1401	0.058	-1263.195679	-1287.464184	3.24114086836211e-12	9.00288816867198e-12	purifying selection	-1253.877248	-1259.350892	0.0009374072	0.0161001947228296	positive selection	ref|XP_004929918.1|:PREDICTED: uncharacterized protein LOC101746861 [Bombyx mori](5e-166)	ref|XP_011568284.1|:PREDICTED: uncharacterized protein LOC105397951 [Plutella xylostella](0.0)	NA	NA
IOG5369	GSSPFG00000222001	SFRICE021562	0.1375	646.2	247.8	0.02	0.1133	0.1764	-1392.197912	-1403.761606	1.51615673152298e-06	2.51920171448615e-06	purifying selection	-1359.828436	-1383.712602	4.79677915564887e-12	8.40065438029457e-10	positive selection	ref|XP_011549555.1|:PREDICTED: MFS-type transporter SLC18B1-like [Plutella xylostella](0.0)	ref|XP_011550658.1|:PREDICTED: MFS-type transporter SLC18B1-like [Plutella xylostella](0.0)	0016021:integral to membrane[cellular_component];0055085:transmembrane transport[biological_process]	NA
IOG5377	GSSPFG00022870001	SFRICE038337	0.0573	695.9	210.1	0.02	0.0161	1.2425	-1301.732799	-1301.791893	0.7310081198	0.753653710077533	non-significant	-1295.874616	-1301.59941	0.0007150985	0.0126689838731343	positive selection	ref|XP_003244810.1|:PREDICTED: uncharacterized protein LOC100572183 [Acyrthosiphon pisum](7e-11)	ref|XP_003244810.1|:PREDICTED: uncharacterized protein LOC100572183 [Acyrthosiphon pisum](9e-11)	NA	NA
IOG5385	GSSPFG00035941001.2	SFRICE025588.2	0.501	820.4	298.6	0.1435	0.2317	0.6191	-2067.163578	-2070.229774	0.013272718	0.0155918678682648	purifying selection	-2053.633106	-2061.235297	9.6479282564149e-05	0.00232660987727495	positive selection	tpg|DAA06390.1|:TPA_inf: gustatory receptor 56 [Bombyx mori](3e-16)	tpg|DAA06390.1|:TPA_inf: gustatory receptor 56 [Bombyx mori](4e-17)	NA	NA
IOG5388	GSSPFG00032975001	SFRICE023109	0.1565	678.4	224.6	0.0227	0.1413	0.1604	-1415.599421	-1432.207021	8.25030955719376e-09	1.6791399695085e-08	purifying selection	-1405.037275	-1412.305636	0.0001374539	0.00313917215769231	positive selection	ref|XP_004926365.1|:PREDICTED: probable proline--tRNA ligase, mitochondrial-like [Bombyx mori](1e-115)	ref|XP_004926365.1|:PREDICTED: probable proline--tRNA ligase, mitochondrial-like [Bombyx mori](0.0)	0005737:cytoplasm[cellular_component];0006418:tRNA aminoacylation for protein translation[biological_process];0016874:ligase activity[molecular_function]	0005737:cytoplasm[cellular_component];0006418:tRNA aminoacylation for protein translation[biological_process];0004812:aminoacyl-tRNA ligase activity[molecular_function];0000166:nucleotide binding[molecular_function]
IOG5399	GSSPFG00008440001	SFRICE017794	0.1107	661.5	253.5	0.0158	0.0919	0.1721	-1386.471559	-1397.058464	4.19457461492611e-06	6.7021598281866e-06	purifying selection	-1353.724162	-1379.018277	1.1392622601877e-12	2.34052667799715e-10	positive selection	ref|XP_004932024.1|:PREDICTED: synapsin-like [Bombyx mori](2e-156)	ref|XP_004932024.1|:PREDICTED: synapsin-like [Bombyx mori](1e-157)	0005524:ATP binding[molecular_function];0003824:catalytic activity[molecular_function];0008152:metabolic process[biological_process];0008021:synaptic vesicle[cellular_component];0046872:metal ion binding[molecular_function];0007269:neurotransmitter secretion[biological_process]	0005524:ATP binding[molecular_function];0003824:catalytic activity[molecular_function];0008152:metabolic process[biological_process];0008021:synaptic vesicle[cellular_component];0046872:metal ion binding[molecular_function];0007269:neurotransmitter secretion[biological_process]
IOG5409	GSSPFG00026683001	SFRICE002967	0.0943	787.1	106.9	0.0116	0.1773	0.0656	-1242.486276	-1263.747628	6.98665056636995e-11	1.70836319525132e-10	purifying selection	-1226.93169	-1236.388645	1.36751898616594e-05	0.00042649539583283	positive selection	gb|EHJ64432.1|:putative Ran-binding protein [Danaus plexippus](0.0)	gb|EHJ64432.1|:putative Ran-binding protein [Danaus plexippus](0.0)	0007411:axon guidance[biological_process];0006606:protein import into nucleus[biological_process];0008536:Ran GTPase binding[molecular_function];0005875:microtubule associated complex[cellular_component];0007020:microtubule nucleation[biological_process];0008565:protein transporter activity[molecular_function];0005829:cytosol[cellular_component];0005634:nucleus[cellular_component];0005813:centros…	0007411:axon guidance[biological_process];0006606:protein import into nucleus[biological_process];0008536:Ran GTPase binding[molecular_function];0005875:microtubule associated complex[cellular_component];0007020:microtubule nucleation[biological_process];0008565:protein transporter activity[molecular_function];0005829:cytosol[cellular_component];0005634:nucleus[cellular_component];0016020:membran…
IOG5424	GSSPFG00011303001	SFRICE005922	0.2072	612.5	239.5	0.0202	0.194	0.1042	-1347.333845	-1374.713321	1.36257137268315e-13	4.29137676131312e-13	purifying selection	-1323.380828	-1333.61539	6.06009938119056e-06	0.000209514698023491	positive selection	gb|EHJ75793.1|:putative class D atypical G-protein coupled receptor GPRfz5 [Danaus plexippus](4e-149)	gb|EHJ75793.1|:putative class D atypical G-protein coupled receptor GPRfz5 [Danaus plexippus](0.0)	0016021:integral to membrane[cellular_component];0042813:Wnt receptor activity[molecular_function];0016055:Wnt receptor signaling pathway[biological_process]	0016021:integral to membrane[cellular_component];0042813:Wnt receptor activity[molecular_function];0016055:Wnt receptor signaling pathway[biological_process]
IOG5449	GSSPFG00028677001	SFRICE015650	0.0801	663.8	239.2	0.0107	0.071	0.1513	-1323.112554	-1331.995809	2.49740774870928e-05	3.71740378702261e-05	purifying selection	-1300.670639	-1318.077169	3.62930695958248e-09	3.2581417016151e-07	positive selection	gb|EHJ72828.1|:putative splicing factor pTSR1 [Danaus plexippus](0.0)	ref|XP_004927046.1|:PREDICTED: putative RNA-binding protein Luc7-like 2-like isoform X2 [Bombyx mori](2e-168)	0005524:ATP binding[molecular_function];0006228:UTP biosynthetic process[biological_process];0006376:mRNA splice site selection[biological_process];0006241:CTP biosynthetic process[biological_process];0003729:mRNA binding[molecular_function];0006183:GTP biosynthetic process[biological_process];0005685:U1 snRNP[cellular_component];0006165:nucleoside diphosphate phosphorylation[biological_process];…	0005524:ATP binding[molecular_function];0006228:UTP biosynthetic process[biological_process];0006376:mRNA splice site selection[biological_process];0006241:CTP biosynthetic process[biological_process];0003729:mRNA binding[molecular_function];0006183:GTP biosynthetic process[biological_process];0005685:U1 snRNP[cellular_component];0006165:nucleoside diphosphate phosphorylation[biological_process];…
IOG5487	GSSPFG00011584001	SFRICE034666	0.1169	567.3	161.7	0.0211	0.1018	0.207	-942.775169	-949.780046	0.0001818648	0.00025085366796643	purifying selection	-931.317739	-937.083301	0.0006844062	0.0122266077501672	positive selection	ref|XP_004925582.1|:PREDICTED: histidine-rich glycoprotein-like [Bombyx mori](2e-61)	ref|XP_004925582.1|:PREDICTED: histidine-rich glycoprotein-like [Bombyx mori](7e-63)	NA	NA
IOG5498	GSSPFG00010800001	SFRICE035801	0.0882	700.5	196.5	0.0176	0.0713	0.2475	-1311.303699	-1316.263269	0.0016356879	0.00206280885795066	purifying selection	-1294.83276	-1305.85328	2.66882577477663e-06	0.000102928035205555	positive selection	No hit	No hit	NA	NA
IOG5500	GSSPFG00009042001.1	SFRICE023099	0.16	645.6	233.4	0.0172	0.1533	0.1122	-1368.800999	-1390.160263	6.32107274747126e-11	1.55129841859029e-10	purifying selection	-1353.142296	-1360.831085	8.80266629002161e-05	0.00215685513707112	positive selection	ref|XP_004922881.1|:PREDICTED: carbonic anhydrase 3-like [Bombyx mori](3e-108)	ref|XP_004922881.1|:PREDICTED: carbonic anhydrase 3-like [Bombyx mori](3e-87)	NA	NA
IOG5544	GSSPFG00014140001	SFRICE017331	0.2479	693.1	257.9	0.0178	0.2568	0.0693	-1543.85344	-1590.850367	3.16505094175593e-22	2.05921067057117e-21	purifying selection	-1531.585104	-1537.610485	0.0005177121	0.00977158721607774	positive selection	ref|XP_004922162.1|:PREDICTED: ran GTPase-activating protein 1-like [Bombyx mori](7e-165)	ref|XP_004922162.1|:PREDICTED: ran GTPase-activating protein 1-like [Bombyx mori](0.0)	0050789:regulation of biological process[biological_process]	0050789:regulation of biological process[biological_process]
IOG5558	GSSPFG00018562001	SFRICE011672	0.0119	561.7	203.3	0.0035	0.0053	0.6672	-1057.894627	-1057.946456	0.7474832819	0.770118998991002	non-significant	-1051.978542	-1056.796638	0.0019078035	0.0289503761228693	positive selection	ref|XP_004933042.1|:PREDICTED: uncharacterized protein LOC101738866 [Bombyx mori](3e-81)	ref|XP_004933042.1|:PREDICTED: uncharacterized protein LOC101738866 [Bombyx mori](4e-82)	NA	NA
IOG5603	GSSPFG00007180001	SFRICE036041	0.187	622	203	0.0166	0.2023	0.0822	-1302.380282	-1330.884348	4.34013532187557e-14	1.42663586595682e-13	purifying selection	-1281.211991	-1289.360286	5.41613301196048e-05	0.00142603043770123	positive selection	ref|XP_011569357.1|:PREDICTED: beta-1,4-galactosyltransferase 7 [Plutella xylostella](1e-153)	ref|XP_004933019.1|:PREDICTED: beta-1,4-galactosyltransferase 7-like [Bombyx mori](1e-161)	0005975:carbohydrate metabolic process[biological_process];0016757:transferase activity, transferring glycosyl groups[molecular_function]	0005975:carbohydrate metabolic process[biological_process];0016757:transferase activity, transferring glycosyl groups[molecular_function]
IOG5605	GSSPFG00019421001	SFRICE011861	0.0626	658.9	199.1	0.0125	0.0484	0.2584	-1231.403612	-1234.794739	0.0092068555	0.0109358280305203	purifying selection	-1215.671116	-1227.534338	1.11046205941558e-06	4.78349442771639e-05	positive selection	ref|XP_004932742.1|:PREDICTED: zinc finger protein 16-like [Bombyx mori](0.0)	ref|XP_011562479.1|:PREDICTED: gastrula zinc finger protein XlCGF42.1 isoform X1 [Plutella xylostella](5e-160)	0046872:metal ion binding[molecular_function];0003676:nucleic acid binding[molecular_function]	0046872:metal ion binding[molecular_function];0003676:nucleic acid binding[molecular_function]
IOG5614	GSSPFG00017666001	SFRICE019235	0.6318	842.1	294.9	0.1383	0.4172	0.3314	-2229.288519	-2249.373047	2.3290842428964e-10	5.45529641895686e-10	purifying selection	-2145.271914	-2186.804518	7.93907908213291e-20	6.52409091034045e-17	positive selection	gb|EHJ69470.1|:ecdysteroid regulated protein [Danaus plexippus](0.0)	gb|EHJ69470.1|:ecdysteroid regulated protein [Danaus plexippus](3e-123)	NA	NA
IOG5622	GSSPFG00030549001	SFRICE003846	0.0687	763.9	109.1	0.0107	0.1086	0.0981	-1158.982821	-1170.289483	1.98105959336928e-06	3.25895590328981e-06	purifying selection	-1149.468486	-1154.048746	0.0024729229	0.035845638182768	positive selection	ref|XP_012254252.1|:PREDICTED: lysosomal aspartic protease-like [Athalia rosae](0.0)	gb|EHJ77155.1|:cathepsin D [Danaus plexippus](4e-167)	0004190:aspartic-type endopeptidase activity[molecular_function];0006508:proteolysis[biological_process];0005764:lysosome[cellular_component]	0004190:aspartic-type endopeptidase activity[molecular_function];0006508:proteolysis[biological_process];0005764:lysosome[cellular_component]
IOG5642	GSSPFG00010173001	SFRICE033920	0.1419	675.2	233.8	0.052	0.0337	1.5453	-1427.511115	-1428.040949	0.3032909187	0.321466106208166	non-significant	-1419.789126	-1427.928994	5.46452225225193e-05	0.00143082086325508	positive selection	gb|KDQ97822.1|:Pancreatic lipase-related protein 2 [Zootermopsis nevadensis](3e-28)	gb|KDQ97822.1|:Pancreatic lipase-related protein 2 [Zootermopsis nevadensis](7e-27)	NA	0016787:hydrolase activity[molecular_function]
IOG5649	GSSPFG00001295001	SFRICE024544	0.0956	624.7	221.3	0.0087	0.0972	0.0896	-1261.723607	-1276.590901	4.95429370328509e-08	9.41589034552475e-08	purifying selection	-1247.833177	-1257.188216	1.52176073302038e-05	0.000468166717624166	positive selection	gb|EHJ69343.1|:putative GRB2-associated-binding protein [Danaus plexippus](5e-69)	gb|EHJ69343.1|:putative GRB2-associated-binding protein [Danaus plexippus](1e-81)	NA	NA
IOG5767	GSSPFG00032148001	SFRICE025839	0.0381	663.9	221.1	0.0116	0.0159	0.7299	-1249.770481	-1249.86824	0.6583631732	0.680531570323716	non-significant	-1234.781773	-1246.083881	1.99047335080692e-06	7.90491702850198e-05	positive selection	ref|XP_011559912.1|:PREDICTED: uncharacterized protein LOC105390325 [Plutella xylostella](8e-80)	ref|XP_011559912.1|:PREDICTED: uncharacterized protein LOC105390325 [Plutella xylostella](1e-77)	NA	NA
IOG5775	GSSPFG00007925001	SFRICE010164	0.0981	605.2	207.8	0.0067	0.1083	0.0622	-1221.596586	-1238.61997	5.38032021113144e-09	1.11369813632081e-08	purifying selection	-1209.228185	-1217.814342	3.41375571946335e-05	0.000957195599764487	positive selection	ref|XP_004921885.1|:PREDICTED: uncharacterized protein LOC101739665 [Bombyx mori](9e-102)	ref|XP_004921885.1|:PREDICTED: uncharacterized protein LOC101739665 [Bombyx mori](2e-101)	NA	NA
IOG5796	GSSPFG00031192001	SFRICE019241	0.0795	652.4	208.6	0.0046	0.0949	0.0487	-1207.131039	-1225.649375	1.15928281578953e-09	2.55880543823958e-09	purifying selection	-1196.499364	-1203.61918	0.000160945	0.00361213326680672	positive selection	ref|XP_004925319.1|:PREDICTED: protein DEK-like isoform X3 [Bombyx mori](5e-109)	ref|XP_004925318.1|:PREDICTED: protein DEK-like isoform X2 [Bombyx mori](0.0)	0003677:DNA binding[molecular_function]	0003677:DNA binding[molecular_function]
IOG5798	GSSPFG00009445001	SFRICE023003	0.1598	907.2	337.8	0.0078	0.1754	0.0445	-1926.836031	-1977.972394	4.83807449778421e-24	3.65524397877148e-23	purifying selection	-1910.75066	-1920.103635	1.52505867016016e-05	0.000468166717624166	positive selection	gb|EHJ64076.1|:putative sorting nexin family member 30 [Danaus plexippus](8e-150)	gb|EHJ64076.1|:putative sorting nexin family member 30 [Danaus plexippus](6e-120)	0035091:phosphoinositide binding[molecular_function]	0035091:phosphoinositide binding[molecular_function]
IOG5827	GSSPFG00011616001	SFRICE018044	0.0452	651.9	176.1	0.0119	0.0268	0.4429	-1152.200317	-1152.959139	0.2179763747	0.233073927626874	non-significant	-1137.611907	-1146.75861	1.89361494851048e-05	0.000568244058846558	positive selection	ref|XP_004929286.1|:PREDICTED: endoplasmic reticulum-Golgi intermediate compartment protein 3-like isoform X1 [Bombyx mori(2e-177)	dbj|BAM19583.1|:ptx1 protein [Papilio xuthus](0.0)	NA	NA
IOG5849	GSSPFG00001089001	SFRICE029941	0.5332	807.1	245.9	0.2009	0.1016	1.9785	-1962.601147	-1965.492258	0.016189063	0.0188581136221786	positive selection	-1853.210956	-1941.095371	4.06739188732479e-40	2.17259737661454e-36	positive selection	gb|ACD37365.1|:pancreatic lipase 3 [Mamestra configurata](6e-54)	gb|ACD37365.1|:pancreatic lipase 3 [Mamestra configurata](6e-50)	0016787:hydrolase activity[molecular_function]	0016787:hydrolase activity[molecular_function]
IOG5871	GSSPFG00025172001	SFRICE002487	0.133	606.4	260.6	0.01	0.1241	0.0809	-1321.913088	-1343.143022	7.21474877371394e-11	1.76252369425077e-10	purifying selection	-1306.063585	-1315.549324	1.32687153686594e-05	0.000416910842009966	positive selection	ref|XP_004932048.1|:PREDICTED: mechanosensory protein 2-like [Bombyx mori](0.0)	ref|XP_004932048.1|:PREDICTED: mechanosensory protein 2-like [Bombyx mori](0.0)	0016020:membrane[cellular_component]	0016020:membrane[cellular_component]
IOG5883	GSSPFG00033200001	SFRICE005781	0.4045	796.5	208.5	0.0897	0.307	0.2922	-1782.606768	-1798.477405	1.7613886090339e-08	3.48010255415372e-08	purifying selection	-1705.84421	-1748.032675	4.08891276162371e-20	4.36818550324261e-17	positive selection	ref|XP_004929123.1|:PREDICTED: nose resistant to fluoxetine protein 6-like [Bombyx mori](3e-29)	ref|XP_011565397.1|:PREDICTED: uncharacterized protein LOC105395158 [Plutella xylostella](2e-145)	NA	NA
IOG5920	GSSPFG00030677001	SFRICE024918	0.2097	785	160	0.0371	0.2307	0.1609	-1466.177989	-1484.627508	1.24407317436261e-09	2.73747347512168e-09	purifying selection	-1419.840745	-1449.962231	8.3841658569934e-15	2.63435423089001e-12	positive selection	ref|XP_004927511.1|:PREDICTED: molybdenum cofactor biosynthesis protein 1-like [Bombyx mori](0.0)	ref|XP_004927511.1|:PREDICTED: molybdenum cofactor biosynthesis protein 1-like [Bombyx mori](6e-125)	0051536:iron-sulfur cluster binding[molecular_function]	0051536:iron-sulfur cluster binding[molecular_function]
IOG5925	GSSPFG00006756001.1	SFRICE019874	0.2005	569.4	231.6	0.0228	0.1752	0.13	-1296.859246	-1317.152917	1.88020732189391e-10	4.43797057441287e-10	purifying selection	-1274.434201	-1284.716665	5.76425264679182e-06	0.000200584726468003	positive selection	gb|EHJ78917.1|:growth factor independent 1 transcription repressor [Danaus plexippus](6e-154)	ref|XP_011569162.1|:PREDICTED: zinc finger protein Gfi-1b-like [Plutella xylostella](0.0)	0008270:zinc ion binding[molecular_function];0003676:nucleic acid binding[molecular_function]	0008270:zinc ion binding[molecular_function];0003676:nucleic acid binding[molecular_function]
IOG5941	GSSPFG00013470001.1	SFRICE015344	0.2171	570.6	182.4	0.028	0.2112	0.1325	-1225.885168	-1246.602014	1.21937562603367e-10	2.92929836134871e-10	purifying selection	-1199.286098	-1212.145824	3.94827318944631e-07	1.96406220587027e-05	positive selection	ref|XP_004931018.1|:PREDICTED: cysteine-rich venom protein ENH1-like [Bombyx mori](5e-126)	ref|XP_004931018.1|:PREDICTED: cysteine-rich venom protein ENH1-like [Bombyx mori](2e-128)	NA	NA
IOG6051	GSSPFG00031478001.1	SFRICE015826	0.1008	608	196	0.0067	0.1172	0.0569	-1189.56423	-1209.254828	3.48638197570044e-10	8.03733678170216e-10	purifying selection	-1180.167965	-1186.17194	0.0005297409	0.00992845971	positive selection	ref|XP_004928860.1|:PREDICTED: estradiol 17-beta-dehydrogenase 12-like isoform X2 [Bombyx mori](2e-144)	ref|XP_004928860.1|:PREDICTED: estradiol 17-beta-dehydrogenase 12-like isoform X2 [Bombyx mori](7e-133)	0055114:oxidation reduction[biological_process];0016229:steroid dehydrogenase activity[molecular_function]	0055114:oxidation reduction[biological_process];0016491:oxidoreductase activity[molecular_function]
IOG6060	GSSPFG00025167001	SFRICE003200	0.0903	559.2	190.8	0.0163	0.0707	0.23	-1112.211081	-1117.556899	0.0010762099	0.00137805949439051	purifying selection	-1089.237718	-1107.053194	2.38468259977824e-09	2.27737293868732e-07	positive selection	ref|XP_004931364.1|:PREDICTED: palmitoyltransferase ZDHHC2-like [Bombyx mori](6e-152)	dbj|BAM20685.1|:zinc finger protein, partial [Papilio polytes](0.0)	0016021:integral to membrane[cellular_component];0008270:zinc ion binding[molecular_function];0008152:metabolic process[biological_process];0019706:protein-cysteine S-palmitoleyltransferase activity[molecular_function]	0016021:integral to membrane[cellular_component];0008270:zinc ion binding[molecular_function];0008152:metabolic process[biological_process];0019706:protein-cysteine S-palmitoleyltransferase activity[molecular_function]
IOG6074	GSSPFG00021753001.1	SFRICE010210	0.2464	1161.7	401.3	0.0347	0.2194	0.1583	-2587.153155	-2627.241019	3.42549265390363e-19	1.72371822994124e-18	purifying selection	-2551.824828	-2573.305369	5.58396957122436e-11	7.36463542338146e-09	positive selection	ref|XP_004928445.1|:PREDICTED: interference hedgehog-like [Bombyx mori](0.0)	ref|XP_011556025.1|:PREDICTED: interference hedgehog-like [Plutella xylostella](2e-179)	0007166:cell surface receptor linked signal transduction[biological_process];0048513:organ development[biological_process]	NA
IOG6099	GSSPFG00016359001.1	SFRICE030072	0.1602	660.8	194.2	0.0141	0.1871	0.0754	-1321.199619	-1349.230539	7.02270141376832e-14	2.26657157713858e-13	purifying selection	-1303.717458	-1314.713865	2.73673199325209e-06	0.000104790350838395	positive selection	ref|XP_011557908.1|:PREDICTED: ATP-binding cassette sub-family D member 2 [Plutella xylostella(0.0)	ref|XP_011557908.1|:PREDICTED: ATP-binding cassette sub-family D member 2 [Plutella xylostella(0.0)	0016021:integral to membrane[cellular_component];0005524:ATP binding[molecular_function];0008152:metabolic process[biological_process];0044464:cell part[cellular_component];0055085:transmembrane transport[biological_process];0042626:ATPase activity, coupled to transmembrane movement of substances[molecular_function]	0005524:ATP binding[molecular_function];0008152:metabolic process[biological_process];0055085:transmembrane transport[biological_process];0043190:ATP-binding cassette (ABC) transporter complex[cellular_component];0005778:peroxisomal membrane[cellular_component];0042626:ATPase activity, coupled to transmembrane movement of substances[molecular_function]
IOG6101	GSSPFG00002585001	SFRICE020431	0.0674	554.4	204.6	0.0054	0.0686	0.079	-1103.567802	-1114.325477	3.51007744174341e-06	5.64391290038303e-06	purifying selection	-1094.442077	-1100.781856	0.0003696749	0.00727186115018382	positive selection	ref|XP_004924262.1|:PREDICTED: oxysterol-binding protein-related protein 9-like [Bombyx mori](1e-141)	ref|XP_004924262.1|:PREDICTED: oxysterol-binding protein-related protein 9-like [Bombyx mori](8e-143)	NA	NA
IOG6121	GSSPFG00034389001	SFRICE013893	0.1128	605.6	189.4	0.0178	0.1009	0.1764	-1182.705183	-1191.424984	2.96582133227532e-05	4.38652489169282e-05	purifying selection	-1173.873764	-1179.020707	0.0013347171	0.021734310225228	positive selection	ref|XP_011564453.1|:PREDICTED: gastrula zinc finger protein XlCGF48.2-like [Plutella xylostella](5e-15)	ref|XP_011564453.1|:PREDICTED: gastrula zinc finger protein XlCGF48.2-like [Plutella xylostella](7e-16)	NA	NA
IOG6135	GSSPFG00025360001	SFRICE032527	0.2379	667.4	127.6	0.0273	0.3512	0.0779	-1245.845163	-1281.381785	3.44206433292921e-17	1.47204056319787e-16	purifying selection	-1220.73626	-1234.208069	2.09477688212369e-07	1.12454781063957e-05	positive selection	ref|NP_001096907.1|:CG1440, isoform C [Drosophila melanogaster(0.0)	ref|XP_004928938.1|:PREDICTED: bleomycin hydrolase-like isoform X2 [Bombyx mori](9e-140)	0006508:proteolysis[biological_process];0004197:cysteine-type endopeptidase activity[molecular_function];0005829:cytosol[cellular_component]	0006508:proteolysis[biological_process];0004197:cysteine-type endopeptidase activity[molecular_function];0005829:cytosol[cellular_component]
IOG6137	GSSPFG00021185001	SFRICE015952	0.0594	521.8	207.2	0.004	0.0596	0.0673	-1046.561214	-1055.98182	1.42064117283007e-05	2.1600782307634e-05	purifying selection	-1035.50779	-1042.775852	0.0001374976	0.00313917215769231	positive selection	ref|XP_006559268.1|:PREDICTED: serine/arginine-rich splicing factor 1-like [Apis mellifera(2e-116)	ref|XP_006559268.1|:PREDICTED: serine/arginine-rich splicing factor 1-like [Apis mellifera(2e-116)	0006417:regulation of translation[biological_process];0006355:regulation of transcription, DNA-dependent[biological_process];0043488:regulation of mRNA stability[biological_process];0048024:regulation of nuclear mRNA splicing, via spliceosome[biological_process];0003729:mRNA binding[molecular_function];0000166:nucleotide binding[molecular_function]	0006417:regulation of translation[biological_process];0006355:regulation of transcription, DNA-dependent[biological_process];0043488:regulation of mRNA stability[biological_process];0048024:regulation of nuclear mRNA splicing, via spliceosome[biological_process];0003729:mRNA binding[molecular_function];0000166:nucleotide binding[molecular_function]
IOG6163	GSSPFG00012505001.1	SFRICE020161	0.2283	661.8	187.2	0.032	0.2321	0.1377	-1386.269391	-1408.610416	2.31772428325667e-11	5.93059844743258e-11	purifying selection	-1348.478768	-1373.53898	1.44594144944323e-12	2.75839151864322e-10	positive selection	ref|XP_004923531.1|:PREDICTED: transmembrane and coiled-coil domains protein 2-like [Bombyx mori](9e-161)	ref|XP_011567936.1|:PREDICTED: transmembrane and coiled-coil domains protein 2-like, partial [Plutella xylostella](0.0)	0016021:integral to membrane[cellular_component]	NA
IOG6164	GSSPFG00005932001.1	SFRICE027142	0.0729	575.2	189.8	0.0071	0.0764	0.0928	-1105.270017	-1116.302936	2.63456886537065e-06	4.28453329102674e-06	purifying selection	-1098.16813	-1102.769553	0.0024163916	0.0351537981097959	positive selection	ref|NP_001037438.1|:TGF beta-inducible nuclear protein 1 [Bombyx mori(0.0)	gb|EHJ77180.1|:hairy cell leukemia protein 1 [Danaus plexippus](0.0)	0005634:nucleus[cellular_component]	0003735:structural constituent of ribosome[molecular_function];0006412:translation[biological_process];0005634:nucleus[cellular_component];0005840:ribosome[cellular_component]
IOG6223	GSSPFG00004988001	SFRICE013374	0.1195	579.2	188.8	0.0089	0.1347	0.0661	-1161.560145	-1182.239246	1.26738565559001e-10	3.04189641848305e-10	purifying selection	-1143.101773	-1154.561121	1.69e-06	6.8129320754717e-05	positive selection	gb|EHJ68084.1|:N-myc downstream regulated [Danaus plexippus](0.0)	ref|XP_011550231.1|:PREDICTED: uncharacterized protein ZK1073.1 isoform X1 [Plutella xylostella](9e-163)	NA	NA
IOG6248	GSSPFG00026223001	SFRICE020635	0.0757	569.5	159.5	0.0037	0.1021	0.0363	-1056.785417	-1072.872268	1.40986199715509e-08	2.80946758358661e-08	purifying selection	-1045.988603	-1051.779082	0.0006663061	0.0119561949211409	positive selection	ref|XP_011568598.1|:PREDICTED: myotubularin-related protein 8-like [Plutella xylostella](9e-153)	ref|XP_011568598.1|:PREDICTED: myotubularin-related protein 8-like [Plutella xylostella](1e-148)	0046872:metal ion binding[molecular_function];0004725:protein tyrosine phosphatase activity[molecular_function]	0046872:metal ion binding[molecular_function];0004725:protein tyrosine phosphatase activity[molecular_function]
IOG6253	GSSPFG00025651001.1	SFRICE021759	0.1391	584.4	186.6	0.0123	0.1529	0.0807	-1157.573086	-1178.451036	1.0340972887366e-10	2.4993803926636e-10	purifying selection	-1142.361092	-1150.868073	3.7106e-05	0.00102961921558442	positive selection	ref|XP_004924396.1|:PREDICTED: uncharacterized protein LOC101737675 [Bombyx mori](2e-69)	ref|XP_004924396.1|:PREDICTED: uncharacterized protein LOC101737675 [Bombyx mori](2e-70)	NA	NA
IOG6260	GSSPFG00023322001	SFRICE012827	0.0546	584.4	219.6	0.0093	0.0419	0.2221	-1175.880343	-1178.966717	0.012973294	0.0152585819445117	purifying selection	-1160.591538	-1173.110519	5.62126054522299e-07	2.66897450687188e-05	positive selection	ref|XP_004933630.1|:PREDICTED: DNA repair protein XRCC1-like [Bombyx mori](4e-114)	ref|XP_011555153.1|:PREDICTED: DNA repair protein XRCC1 [Plutella xylostella](1e-90)	NA	0005654:nucleoplasm[cellular_component];0019899:enzyme binding[molecular_function];0006281:DNA repair[biological_process]
IOG6262	GSSPFG00001651001.1	SFRICE000786	0.075	611.6	189.4	0.013	0.0637	0.2039	-1147.379901	-1152.551026	0.0013001943	0.00165415930771704	purifying selection	-1131.228395	-1143.474656	7.46e-07	3.42743319245806e-05	positive selection	ref|XP_004923819.1|:PREDICTED: protein Kr-h2-like [Bombyx mori](2e-144)	ref|XP_004923819.1|:PREDICTED: protein Kr-h2-like [Bombyx mori](1e-149)	0016021:integral to membrane[cellular_component];0005488:binding[molecular_function];0009987:cellular process[biological_process]	0016021:integral to membrane[cellular_component];0046872:metal ion binding[molecular_function];0006351:transcription, DNA-dependent[biological_process];0003677:DNA binding[molecular_function];0050794:regulation of cellular process[biological_process]
IOG6265	GSSPFG00012264001	SFRICE010409	0.5409	682.2	250.8	0.1422	0.2841	0.5005	-1809.24031	-1814.745065	0.0009064561	0.00116924299882879	purifying selection	-1730.851294	-1779.094326	8.98742200458221e-23	1.37160898964217e-19	positive selection	No hit	ref|XP_004921788.1|:PREDICTED: kelch-like protein 26-like [Bombyx mori](9e-41)	NA	NA
IOG6279	GSSPFG00016850001	SFRICE009330	0.0759	586.5	151.5	0.0228	0.035	0.6507	-1079.44094	-1079.723516	0.4521918395	0.473233289711844	non-significant	-1072.658499	-1077.959802	0.0011292838	0.0187331348375776	positive selection	ref|XP_011556474.1|:PREDICTED: alanine aminotransferase 1 [Plutella xylostella(1e-116)	gb|EHJ74142.1|:putative alanine aminotransferase [Danaus plexippus](5e-117)	0008483:transaminase activity[molecular_function]	0030170:pyridoxal phosphate binding[molecular_function];0008483:transaminase activity[molecular_function];0009058:biosynthetic process[biological_process]
IOG6293	GSSPFG00025744001	SFRICE025866	0.1487	577.1	211.9	0.0214	0.1263	0.1692	-1226.096288	-1238.849876	4.40740595569446e-07	7.65349769581988e-07	purifying selection	-1209.567133	-1219.919852	5.35636675918748e-06	0.000188230480553947	positive selection	ref|XP_011299149.1|:PREDICTED: uncharacterized protein LOC105264169 [Fopius arisanus](1e-09)	ref|XP_011299149.1|:PREDICTED: uncharacterized protein LOC105264169 [Fopius arisanus](2e-09)	NA	NA
IOG6359	GSSPFG00010223001.1	SFRICE014436	0.135	618.3	182.7	0.0176	0.1377	0.1279	-1190.499919	-1205.512008	4.26692743811782e-08	8.15302912205557e-08	purifying selection	-1167.460863	-1183.347486	1.73263039590658e-08	1.24226110868926e-06	positive selection	ref|XP_004930337.1|:PREDICTED: ankyrin repeat domain-containing protein 29-like [Bombyx mori](1e-130)	ref|XP_004930337.1|:PREDICTED: ankyrin repeat domain-containing protein 29-like [Bombyx mori](1e-164)	NA	NA
IOG6364	GSSPFG00028469001	SFRICE022648	0.381	691.2	250.8	0.0704	0.2829	0.249	-1689.039363	-1708.890756	2.95703382388887e-10	6.85695514230623e-10	purifying selection	-1626.410806	-1660.298929	1.83142641332549e-16	7.5250493744447e-14	positive selection	ref|XP_011551009.1|:PREDICTED: cardioacceleratory peptide receptor-like [Plutella xylostella](0.0)	ref|NP_001127746.1|:neuropeptide receptor A30 [Bombyx mori(4e-148)	0016021:integral to membrane[cellular_component];0005000:vasopressin receptor activity[molecular_function];0005886:plasma membrane[cellular_component];0007218:neuropeptide signaling pathway[biological_process]	0004930:G-protein coupled receptor activity[molecular_function];0044464:cell part[cellular_component];0016020:membrane[cellular_component];0007186:G-protein coupled receptor protein signaling pathway[biological_process]
IOG6372	GSSPFG00014609001	SFRICE004562	0.2057	607.3	238.7	0.0448	0.129	0.3473	-1284.303439	-1290.817326	0.0003069051	0.000414548891553926	purifying selection	-1243.119606	-1273.277637	8.07854898089324e-15	2.61524662917826e-12	positive selection	dbj|BAG30741.1|:cuticular protein CPR77 [Papilio xuthus](8e-66)	gb|EHJ71767.1|:cuticular protein RR-2 motif 76 [Danaus plexippus](2e-128)	0042302:structural constituent of cuticle[molecular_function]	0042302:structural constituent of cuticle[molecular_function]
IOG6396	GSSPFG00034195001	SFRICE029837	0.0883	564.6	173.4	0.0091	0.0957	0.0946	-1065.336219	-1077.395291	9.06e-07	1.53000284539994e-06	purifying selection	-1055.369554	-1062.125788	0.0002369837	0.00500335349229249	positive selection	ref|XP_004930086.1|:PREDICTED: uncharacterized protein LOC101744379 isoform X1 [Bombyx mori(0.0)	ref|XP_004930088.1|:PREDICTED: uncharacterized protein LOC101744379 isoform X3 [Bombyx mori(6e-126)	0030246:carbohydrate binding[molecular_function]	0030246:carbohydrate binding[molecular_function]
IOG6397	GSSPFG00032515001.3	SFRICE014068	0.2107	608.6	225.4	0.0512	0.1217	0.4203	-1376.150954	-1380.316839	0.0038957682	0.00475639904921143	purifying selection	-1353.496937	-1368.285498	5.37354523589123e-08	3.39678010384769e-06	positive selection	gb|ACJ66841.1|:trypsin-like protease [Helicoverpa armigera](1e-51)	gb|ACJ66841.1|:trypsin-like protease [Helicoverpa armigera](2e-58)	0016787:hydrolase activity[molecular_function]	0008233:peptidase activity[molecular_function]
IOG6398	GSSPFG00012762001	SFRICE025674	0.1159	549.6	167.4	0.0215	0.0948	0.227	-1094.5648	-1100.623918	0.0004993111	0.00066254384316234	purifying selection	-1070.195368	-1087.781323	3e-09	2.76284482758621e-07	positive selection	ref|XP_004927879.1|:PREDICTED: carbonic anhydrase-related protein 10-like [Bombyx mori](0.0)	ref|XP_011556856.1|:PREDICTED: carbonic anhydrase-related protein 10 [Plutella xylostella](3e-167)	0004089:carbonate dehydratase activity[molecular_function];0008152:metabolic process[biological_process]	0004089:carbonate dehydratase activity[molecular_function];0008152:metabolic process[biological_process]
IOG6407	GSSPFG00022471001.1	SFRICE033196	0.112	513.9	236.1	0.012	0.0924	0.1302	-1130.189453	-1141.72852	1.55549641000697e-06	2.58153924935598e-06	purifying selection	-1120.208476	-1125.317358	0.0013909438	0.0224124473837104	positive selection	ref|XP_011555917.1|:PREDICTED: D-beta-hydroxybutyrate dehydrogenase, mitochondrial isoform X1 [Plutella xylostella(0.0)	ref|XP_011555917.1|:PREDICTED: D-beta-hydroxybutyrate dehydrogenase, mitochondrial isoform X1 [Plutella xylostella(5e-175)	0055114:oxidation reduction[biological_process];0016614:oxidoreductase activity, acting on CH-OH group of donors[molecular_function];0005886:plasma membrane[cellular_component]	0055114:oxidation reduction[biological_process];0016614:oxidoreductase activity, acting on CH-OH group of donors[molecular_function];0005886:plasma membrane[cellular_component]
IOG6411	GSSPFG00025405001.1	SFRICE041292	0.0703	579.1	173.9	0.0123	0.0604	0.2045	-1095.866958	-1100.888415	0.0015293509	0.00193304018749408	purifying selection	-1078.339353	-1092.223465	1.36753893711912e-07	7.68916761328608e-06	positive selection	ref|XP_004928699.1|:PREDICTED: uncharacterized protein LOC101738748 [Bombyx mori](1e-74)	ref|XP_004928699.1|:PREDICTED: uncharacterized protein LOC101738748 [Bombyx mori](1e-74)	0008152:metabolic process[biological_process];0016747:transferase activity, transferring acyl groups other than amino-acyl groups[molecular_function]	0008152:metabolic process[biological_process];0016747:transferase activity, transferring acyl groups other than amino-acyl groups[molecular_function]
IOG6417	GSSPFG00028965001	SFRICE010859	0.0784	543.8	173.2	0.0171	0.0544	0.3141	-1064.642235	-1067.328551	0.0204550896	0.0235298505649618	purifying selection	-1055.863025	-1061.613503	0.000695604	0.0124059057295492	positive selection	No hit	No hit	NA	NA
IOG6429	GSSPFG00001349001	SFRICE007864	0.2017	560.9	210.1	0.0247	0.1808	0.1366	-1227.268934	-1246.52911	5.41856786665201e-10	1.23084330256099e-09	purifying selection	-1202.169603	-1216.418469	9.38083100459526e-08	5.50634162758743e-06	positive selection	ref|XP_004927554.1|:PREDICTED: zinc finger protein ubi-d4-like [Bombyx mori](1e-52)	ref|XP_004927554.1|:PREDICTED: zinc finger protein ubi-d4-like [Bombyx mori](1e-50)	NA	0008270:zinc ion binding[molecular_function]
IOG6451	GSSPFG00002973001	SFRICE025544	0.1748	591.9	182.1	0.0372	0.1267	0.2936	-1214.270394	-1220.362018	0.0004822061	0.000641121066123211	purifying selection	-1188.709014	-1198.255494	1.24503301621212e-05	0.000398224182999823	positive selection	gb|AEE62886.1|:unknown [Dendroctonus ponderosae](0.0)	ref|XP_004921723.1|:PREDICTED: phospholipase D3-like [Bombyx mori](4e-140)	0003824:catalytic activity[molecular_function];0008152:metabolic process[biological_process]	0003824:catalytic activity[molecular_function];0008152:metabolic process[biological_process]
IOG6461	GSSPFG00027687001	SFRICE004094	0.1927	520.5	193.5	0.0242	0.1719	0.1407	-1152.319566	-1169.386819	5.14311215840405e-09	1.06542305969033e-08	purifying selection	-1125.694576	-1139.706374	1.19845184482613e-07	6.81013886078593e-06	positive selection	ref|XP_004933684.1|:PREDICTED: tubulin polyglutamylase complex subunit 2-like [Bombyx mori](2e-139)	ref|XP_004933684.1|:PREDICTED: tubulin polyglutamylase complex subunit 2-like [Bombyx mori](5e-156)	NA	NA
IOG6468	GSSPFG00010454001	SFRICE039091	0.0379	564.3	164.7	0.0119	0.0151	0.7925	-1005.400192	-1005.430459	0.8056539139	0.828373509354543	non-significant	-993.264502	-1004.264779	2.72571778014196e-06	0.000104744039731139	positive selection	ref|XP_004209882.1|:PREDICTED: uncharacterized protein LOC101234332 [Hydra vulgaris](6e-37)	ref|XP_004209882.1|:PREDICTED: uncharacterized protein LOC101234332 [Hydra vulgaris](7e-37)	NA	NA
IOG6469	GSSPFG00023096001	SFRICE017563	0.0499	535.5	169.5	0.0038	0.0573	0.0657	-975.586051	-984.089314	3.72515618472057e-05	5.46571123765552e-05	purifying selection	-966.351046	-972.467447	0.0004695663	0.00894184809786096	positive selection	ref|XP_975463.1|:PREDICTED: ras GTPase-activating protein-binding protein 2 [Tribolium castaneum(4e-103)	ref|XP_011556974.1|:PREDICTED: ras GTPase-activating protein-binding protein 2 [Plutella xylostella](6e-100)	0005622:intracellular[cellular_component];0003676:nucleic acid binding[molecular_function];0006810:transport[biological_process];0000166:nucleotide binding[molecular_function]	0005622:intracellular[cellular_component];0003676:nucleic acid binding[molecular_function];0006810:transport[biological_process];0000166:nucleotide binding[molecular_function]
IOG6497	GSSPFG00004543001	SFRICE007942	0.2676	544.9	181.1	0.0309	0.2645	0.117	-1210.070178	-1236.680101	2.98230484933478e-13	9.11586915749455e-13	purifying selection	-1197.468363	-1203.427619	0.0005557886	0.0102810110720207	positive selection	ref|XP_011560990.1|:PREDICTED: myrosinase 1-like [Plutella xylostella](2e-98)	ref|XP_011560990.1|:PREDICTED: myrosinase 1-like [Plutella xylostella](5e-166)	0016787:hydrolase activity[molecular_function]	0016787:hydrolase activity[molecular_function]
IOG6501	GSSPFG00002906001	SFRICE028569	0.2734	611.7	231.3	0.0657	0.1585	0.4144	-1431.892664	-1437.569344	0.0007531159	0.000980206768969298	purifying selection	-1406.027013	-1420.396824	8.27923949078429e-08	4.96893907191284e-06	positive selection	gb|EHJ69335.1|:acyl-CoA dehydrogenase [Danaus plexippus](0.0)	gb|EHJ69335.1|:acyl-CoA dehydrogenase [Danaus plexippus](7e-168)	0003995:acyl-CoA dehydrogenase activity[molecular_function];0005875:microtubule associated complex[cellular_component];0005739:mitochondrion[cellular_component];0005811:lipid particle[cellular_component];0050660:FAD binding[molecular_function];0006635:fatty acid beta-oxidation[biological_process]	0003995:acyl-CoA dehydrogenase activity[molecular_function];0005875:microtubule associated complex[cellular_component];0005739:mitochondrion[cellular_component];0005811:lipid particle[cellular_component];0050660:FAD binding[molecular_function];0006635:fatty acid beta-oxidation[biological_process]
IOG6509	GSSPFG00011703001	SFRICE005935	0.0841	557	142	0.0108	0.0956	0.1128	-987.816601	-997.59564	9.75872225613588e-06	1.50937353210221e-05	purifying selection	-972.887985	-982.669552	9.7329296941734e-06	0.000317972134320656	positive selection	ref|XP_004929994.1|:PREDICTED: uncharacterized protein LOC101735479 [Bombyx mori](4e-72)	ref|XP_011547949.1|:PREDICTED: Krueppel-like factor 5 [Plutella xylostella](6e-118)	0046872:metal ion binding[molecular_function];0003676:nucleic acid binding[molecular_function]	0046872:metal ion binding[molecular_function];0003676:nucleic acid binding[molecular_function]
IOG6515	GSSPFG00024212001	SFRICE036560	0.0693	594.9	143.1	0.0127	0.0665	0.1905	-1019.091508	-1023.620414	0.002615748	0.00325763999580322	purifying selection	-1002.705432	-1015.654636	3.5986581262558e-07	1.81341814918824e-05	positive selection	ref|XP_004926234.1|:PREDICTED: epidermal growth factor receptor substrate 15-like 1-like [Bombyx mori](2e-85)	ref|XP_004926234.1|:PREDICTED: epidermal growth factor receptor substrate 15-like 1-like [Bombyx mori](2e-54)	NA	NA
IOG6538	GSSPFG00026169001.1	SFRICE010900	0.1194	542.3	183.7	0.008	0.1338	0.0595	-1081.597408	-1099.915345	1.42387086889338e-09	3.11276899525041e-09	purifying selection	-1069.826146	-1076.080322	0.0004051368	0.00782653966437613	positive selection	ref|XP_011557776.1|:PREDICTED: proteasome subunit alpha type-5-like [Plutella xylostella(0.0)	ref|NP_001040146.1|:proteasome zeta subunit [Bombyx mori(5e-177)	0004298:threonine-type endopeptidase activity[molecular_function];0006511:ubiquitin-dependent protein catabolic process[biological_process];0005737:cytoplasm[cellular_component];0019773:proteasome core complex, alpha-subunit complex[cellular_component];0005634:nucleus[cellular_component]	0004298:threonine-type endopeptidase activity[molecular_function];0006511:ubiquitin-dependent protein catabolic process[biological_process];0005737:cytoplasm[cellular_component];0019773:proteasome core complex, alpha-subunit complex[cellular_component];0005634:nucleus[cellular_component]
IOG6557	GSSPFG00022697001	SFRICE013165	0.0411	550.9	190.1	0.0096	0.0256	0.3763	-1058.527053	-1059.545635	0.1534955895	0.165501956260446	non-significant	-1050.747638	-1056.960144	0.0004236218	0.00816886586534296	positive selection	ref|XP_004921807.1|:PREDICTED: spastin-like [Bombyx mori](8e-142)	ref|XP_011555946.1|:PREDICTED: spastin isoform X3 [Plutella xylostella](0.0)	0005524:ATP binding[molecular_function];0005856:cytoskeleton[cellular_component];0009987:cellular process[biological_process]	0005524:ATP binding[molecular_function];0005856:cytoskeleton[cellular_component];0009987:cellular process[biological_process]
IOG6571	GSSPFG00009081001.1	SFRICE001669	0.138	447.9	230.1	0.009	0.118	0.0765	-1036.244284	-1053.429409	4.55634921459246e-09	9.48654816984823e-09	purifying selection	-1028.368372	-1033.428308	0.0014667919	0.0234226276049327	positive selection	ref|XP_011547891.1|:PREDICTED: runt-related transcription factor 2 [Plutella xylostella](8e-104)	ref|XP_011547891.1|:PREDICTED: runt-related transcription factor 2 [Plutella xylostella](0.0)	0006355:regulation of transcription, DNA-dependent[biological_process];0005524:ATP binding[molecular_function];0003700:transcription factor activity[molecular_function];0003677:DNA binding[molecular_function];0005634:nucleus[cellular_component]	0006355:regulation of transcription, DNA-dependent[biological_process];0005524:ATP binding[molecular_function];0003700:transcription factor activity[molecular_function];0003677:DNA binding[molecular_function];0005634:nucleus[cellular_component]
IOG6592	GSSPFG00023600001	SFRICE022904	0.0614	514.1	199.9	0.0102	0.0467	0.2189	-1054.403235	-1058.053678	0.0068920617	0.00826258502312872	purifying selection	-1047.434807	-1052.314681	0.0017837436	0.0274652972195965	positive selection	ref|XP_004929768.1|:PREDICTED: kin of IRRE-like protein 3-like [Bombyx mori](4e-116)	ref|XP_004929768.1|:PREDICTED: kin of IRRE-like protein 3-like [Bombyx mori](2e-117)	NA	NA
IOG6609	GSSPFG00031588001	SFRICE009925	0.0551	542.1	177.9	0.0243	0.0003	83.7233	-1041.406115	-1043.200646	0.058161063	0.0651909176402266	non-significant	-1019.836884	-1041.70978	3.73919625918173e-11	5.18777060218681e-09	positive selection	dbj|BAM18314.1|:phosphomannomutase [Papilio xuthus](5e-137)	dbj|BAM18314.1|:phosphomannomutase [Papilio xuthus](1e-125)	0005737:cytoplasm[cellular_component];0004615:phosphomannomutase activity[molecular_function];0019307:mannose biosynthetic process[biological_process];0009298:GDP-mannose biosynthetic process[biological_process]	0005737:cytoplasm[cellular_component];0004615:phosphomannomutase activity[molecular_function];0019307:mannose biosynthetic process[biological_process];0009298:GDP-mannose biosynthetic process[biological_process]
IOG6621	GSSPFG00016748001	SFRICE039108	0.1539	512.1	147.9	0.041	0.0869	0.4719	-1032.689301	-1034.463268	0.0596196394	0.0667907516474622	non-significant	-1018.269707	-1027.477259	1.77644285510661e-05	0.000539140313099543	positive selection	gb|AFK27934.1|:chitin binding protein [Spodoptera litura](4e-99)	gb|AFK27934.1|:chitin binding protein [Spodoptera litura](2e-155)	NA	0008061:chitin binding[molecular_function];0006030:chitin metabolic process[biological_process];0005576:extracellular region[cellular_component]
IOG6625	GSSPFG00021595001.1	SFRICE011507	0.2907	600	210	0.0539	0.2198	0.245	-1400.780153	-1414.734485	1.27179019454943e-07	2.31575501080136e-07	purifying selection	-1377.210157	-1392.712913	2.57296691179338e-08	1.79653630841102e-06	positive selection	ref|XP_004932838.1|:PREDICTED: protein phosphatase 1 regulatory subunit 12C-like [Bombyx mori](4e-52)	ref|XP_004932838.1|:PREDICTED: protein phosphatase 1 regulatory subunit 12C-like [Bombyx mori](2e-44)	NA	NA
IOG6671	GSSPFG00028863001	SFRICE030404	0.3581	557.5	237.5	0.0544	0.2717	0.2004	-1376.733041	-1398.330188	4.95650168130718e-11	1.22683752227536e-10	purifying selection	-1356.026042	-1365.375837	1.53015384997518e-05	0.000468384916311887	positive selection	ref|XP_004923108.1|:PREDICTED: DNA topoisomerase 2-binding protein 1-like [Bombyx mori](6e-134)	ref|XP_004923108.1|:PREDICTED: DNA topoisomerase 2-binding protein 1-like [Bombyx mori](3e-132)	NA	NA
IOG6683	GSSPFG00027971001.1	SFRICE031033	0.6583	654.6	266.4	0.1566	0.3739	0.4187	-1852.127272	-1863.438234	1.97221188611272e-06	3.2449005974653e-06	purifying selection	-1796.713305	-1830.451519	2.13221143879726e-16	8.30515022521961e-14	positive selection	ref|XP_011557764.1|:PREDICTED: LOW QUALITY PROTEIN: guanylate cyclase 32E [Plutella xylostella](0.0)	gb|EHJ69579.1|:putative atrial natriuretic peptide receptor [Danaus plexippus](3e-140)	0005524:ATP binding[molecular_function];0006468:protein amino acid phosphorylation[biological_process];0005622:intracellular[cellular_component];0004672:protein kinase activity[molecular_function];0016829:lyase activity[molecular_function]	0005524:ATP binding[molecular_function];0006468:protein amino acid phosphorylation[biological_process];0009190:cyclic nucleotide biosynthetic process[biological_process];0016849:phosphorus-oxygen lyase activity[molecular_function];0005622:intracellular[cellular_component];0004672:protein kinase activity[molecular_function];0016020:membrane[cellular_component]
IOG6710	GSSPFG00024660001	SFRICE038257	0.0271	531	144	0.0093	0.008	1.1641	-933.536598	-933.546317	0.8891180888	0.911034772937886	non-significant	-919.98289	-932.231329	7.44303423181006e-07	3.42743319245806e-05	positive selection	ref|XP_012215479.1|:PREDICTED: putative nuclease HARBI1 [Linepithema humile](3e-72)	ref|XP_012215479.1|:PREDICTED: putative nuclease HARBI1 [Linepithema humile](3e-74)	NA	NA
IOG6714	GSSPFG00008178001	SFRICE008181	0.2328	575.1	186.9	0.05	0.1627	0.307	-1251.57009	-1258.992059	0.0001167828	0.000163962498672625	purifying selection	-1240.989534	-1246.836496	0.0006270452	0.0113923875367347	positive selection	ref|XP_011552492.1|:PREDICTED: LOW QUALITY PROTEIN: uncharacterized protein LOC105384036 [Plutella xylostella](1e-54)	gb|EHJ76549.1|:ecdysteroid 22-kinase [Danaus plexippus](1e-104)	NA	NA
IOG6715	GSSPFG00006811001	SFRICE006435	0.0836	577.4	79.6	0.0157	0.1162	0.1351	-867.072183	-874.040564	0.0001890644	0.000260347381438515	purifying selection	-852.510389	-859.896417	0.0001213201	0.00284848929296703	positive selection	ref|XP_004933595.1|:PREDICTED: protein Wnt-2-like [Bombyx mori](1e-108)	ref|XP_004933595.1|:PREDICTED: protein Wnt-2-like [Bombyx mori](8e-133)	0009986:cell surface[cellular_component];0048018:receptor agonist activity[molecular_function];0005109:frizzled binding[molecular_function];0048864:stem cell development[biological_process];0060033:anatomical structure regression[biological_process];0021846:cell proliferation in forebrain[biological_process];0050808:synapse organization[biological_process];0016332:establishment or maintenance of …	0009986:cell surface[cellular_component];0048018:receptor agonist activity[molecular_function];0005109:frizzled binding[molecular_function];0048864:stem cell development[biological_process];0060033:anatomical structure regression[biological_process];0021846:cell proliferation in forebrain[biological_process];0050808:synapse organization[biological_process];0016332:establishment or maintenance of …
IOG6727	GSSPFG00007412001	SFRICE027356	0.1157	560.9	129.1	0.0178	0.1287	0.1383	-1031.550353	-1041.318069	9.87509275387233e-06	1.52626759099563e-05	purifying selection	-1001.244754	-1018.528467	4.11738992797461e-09	3.57610378866283e-07	positive selection	ref|XP_004928871.1|:PREDICTED: phosphatidylinositol transfer protein alpha isoform-like [Bombyx mori](0.0)	ref|XP_004928871.1|:PREDICTED: phosphatidylinositol transfer protein alpha isoform-like [Bombyx mori](3e-154)	0005622:intracellular[cellular_component];0006810:transport[biological_process]	0005622:intracellular[cellular_component];0006810:transport[biological_process]
IOG6760	GSSPFG00018941001	SFRICE023663	0.1407	528.1	164.9	0.0204	0.1317	0.1551	-1066.389151	-1077.685722	2.002e-06	3.29137673130194e-06	purifying selection	-1051.18215	-1058.630731	0.0001135337	0.002695290038	positive selection	gb|ABH10948.1|:chitinase [Helicoverpa assulta](7e-139)	gb|AAQ08200.1|:chitinase [Helicoverpa armigera](2e-142)	0008061:chitin binding[molecular_function];0005975:carbohydrate metabolic process[biological_process];0005576:extracellular region[cellular_component];0004568:chitinase activity[molecular_function];0006032:chitin catabolic process[biological_process]	0008061:chitin binding[molecular_function];0005975:carbohydrate metabolic process[biological_process];0005576:extracellular region[cellular_component];0004568:chitinase activity[molecular_function];0006032:chitin catabolic process[biological_process]
IOG6761	GSSPFG00010738001	SFRICE024782	0.4768	650.4	303.6	0.1166	0.2495	0.4674	-1650.221179	-1656.121351	0.0005921978	0.00077989521579142	purifying selection	-1599.044035	-1633.845773	7.25090045992272e-17	3.2275570672231e-14	positive selection	gb|AFO83995.1|:putative cuticle protein CPH45 [Antheraea yamamai](7e-35)	gb|AFO83995.1|:putative cuticle protein CPH45 [Antheraea yamamai](2e-33)	NA	NA
IOG6778	GSSPFG00001822001	SFRICE007160	0.4495	619.3	202.7	0.109	0.2744	0.3974	-1508.249727	-1515.471951	0.0001443548	0.000201009166892596	purifying selection	-1440.293299	-1482.117519	5.91068760023285e-20	5.74035233029887e-17	positive selection	ref|XP_004932653.1|:PREDICTED: probable serine/threonine-protein kinase DDB_G0280133-like isoform X1 [Bombyx mori](3e-135)	ref|XP_004932654.1|:PREDICTED: probable serine/threonine-protein kinase DDB_G0280133-like isoform X2 [Bombyx mori](8e-130)	0004864:phosphoprotein phosphatase inhibitor activity[molecular_function]	0004864:phosphoprotein phosphatase inhibitor activity[molecular_function]
IOG6788	GSSPFG00006759001	SFRICE027094	0.0543	640.1	109.9	0.0097	0.067	0.1449	-998.364935	-1003.440073	0.0014427964	0.00182774741387407	purifying selection	-989.053364	-995.632618	0.0002862167	0.00588498118961539	positive selection	ref|XP_011563615.1|:PREDICTED: circumsporozoite protein isoform X1 [Plutella xylostella](2e-95)	ref|XP_004927459.1|:PREDICTED: cysteine proteinase 7-like isoform X1 [Bombyx mori(3e-65)	NA	NA
IOG6797	GSSPFG00018667001	SFRICE026274	0.0824	480	201	0.0191	0.0474	0.4031	-994.869253	-996.636662	0.0600929289	0.0673139099757471	non-significant	-984.290015	-992.67711	4.21020802753316e-05	0.00115032358972217	positive selection	ref|XP_004924637.1|:PREDICTED: myosin-9-like [Bombyx mori](1e-33)	gb|EHJ70565.1|:putative glutamine rich 2-like protein [Danaus plexippus](1e-57)	NA	NA
IOG6839	GSSPFG00031432001	SFRICE022940	0.0427	482.5	168.5	0.0106	0.0247	0.4301	-929.621119	-930.335733	0.2318904706	0.24758004171695	non-significant	-923.200453	-928.504854	0.0011255059	0.0186995016013997	positive selection	dbj|BAM20321.1|:cuticular protein PpolCPR146, partial [Papilio polytes](2e-89)	emb|CAA83002.1|:Collagen [Bombyx mori](3e-65)	0030446:hyphal cell wall[cellular_component];0031505:fungal-type cell wall organization[biological_process]	NA
IOG6864	GSSPFG00028029001.1	SFRICE041639	0.5701	703	272	0.095	0.4355	0.2182	-1702.271879	-1733.736752	2.14212547269183e-15	7.96253529045471e-15	purifying selection	-1661.142433	-1681.021732	2.87372725155184e-10	3.2315819187714e-08	positive selection	ref|NP_001166769.1|:cuticular protein hypothetical 8 precursor [Bombyx mori(6e-82)	ref|NP_001166770.1|:cuticular protein hypothetical 7 precursor [Bombyx mori(3e-92)	NA	NA
IOG6873	GSSPFG00009121001.1	SFRICE017184	0.1967	530.4	156.6	0.0329	0.1763	0.1863	-1083.048656	-1095.044134	9.67892814698083e-07	1.63220188467555e-06	purifying selection	-1061.55664	-1071.225581	1.09512010386018e-05	0.000354520244531464	positive selection	ref|XP_004927687.1|:PREDICTED: uncharacterized protein LOC101739175, partial [Bombyx mori](7e-99)	ref|XP_004927687.1|:PREDICTED: uncharacterized protein LOC101739175, partial [Bombyx mori](7e-63)	NA	NA
IOG6880	GSSPFG00002156001	SFRICE019669	0.4285	713.5	102.5	0.0815	0.5694	0.1431	-1352.868428	-1379.51557	2.8714084472732e-13	8.79703368001709e-13	purifying selection	-1283.230098	-1319.039811	2.60974667947075e-17	1.2121705989907e-14	positive selection	ref|XP_011569324.1|:PREDICTED: uncharacterized protein LOC105398797 [Plutella xylostella](1e-23)	ref|XP_011569324.1|:PREDICTED: uncharacterized protein LOC105398797 [Plutella xylostella](5e-16)	NA	NA
IOG6887	GSSPFG00029189001.1	SFRICE018174	0.127	533.1	177.9	0.0213	0.1055	0.2018	-1091.83405	-1100.094847	4.80991554803672e-05	6.97493250979724e-05	purifying selection	-1072.041693	-1085.833757	1.50407931695673e-07	8.4126069858894e-06	positive selection	ref|XP_004926288.1|:PREDICTED: uncharacterized protein LOC101746940 [Bombyx mori](2e-107)	ref|XP_004926288.1|:PREDICTED: uncharacterized protein LOC101746940 [Bombyx mori](2e-109)	NA	NA
IOG6916	GSSPFG00004128001	SFRICE014247	0.1061	480.7	206.3	0.0158	0.0809	0.1956	-1052.120823	-1057.925883	0.0006559392	0.000860014540206186	purifying selection	-1034.311523	-1045.299297	2.76146311912435e-06	0.000105359680362877	positive selection	ref|XP_011564933.1|:PREDICTED: methyltransferase-like protein 23 [Plutella xylostella](5e-137)	gb|EHJ65203.1|:acyl-CoA-binding domain-containing protein 6-like protein [Danaus plexippus](8e-133)	0000062:acyl-CoA binding[molecular_function];0016740:transferase activity[molecular_function]	0000062:acyl-CoA binding[molecular_function];0016740:transferase activity[molecular_function]
IOG6931	GSSPFG00032328001	SFRICE031393	0.0579	542.8	159.2	0.0093	0.0534	0.1747	-989.657726	-994.324104	0.0022509356	0.00282007095283218	purifying selection	-983.486192	-987.82674	0.0032152757	0.0447249873738281	positive selection	No hit	No hit	NA	NA
IOG6932	GSSPFG00004009001.1	SFRICE035186	0.4412	551.6	198.4	0.0803	0.3326	0.2414	-1385.233711	-1401.754207	9e-09	1.82407512805919e-08	purifying selection	-1343.829868	-1366.649227	1.42202762545095e-11	2.30174562465038e-09	positive selection	ref|XP_001979897.1|:GG21429 [Drosophila erecta(0.0)	ref|NP_001108459.1|:dopamine receptor-1 [Bombyx mori(1e-144)	0042594:response to starvation[biological_process];0007613:memory[biological_process];0043052:thermotaxis[biological_process];0040040:thermosensory behavior[biological_process];0007191:activation of adenylate cyclase activity by dopamine receptor signaling pathway[biological_process];0005887:integral to plasma membrane[cellular_component];0071329:cellular response to sucrose stimulus[biological_p…	0042594:response to starvation[biological_process];0007613:memory[biological_process];0043052:thermotaxis[biological_process];0040040:thermosensory behavior[biological_process];0007191:activation of adenylate cyclase activity by dopamine receptor signaling pathway[biological_process];0005887:integral to plasma membrane[cellular_component];0071329:cellular response to sucrose stimulus[biological_p…
IOG6942	GSSPFG00002466001.1	SFRICE025353	0.1585	448.3	178.7	0.019	0.1377	0.1381	-957.745999	-970.474745	4.52238020726252e-07	7.8442259708046e-07	purifying selection	-946.669083	-952.665994	0.0005337721	0.00996903381870629	positive selection	gb|ACN52067.1|:insect intestinal mucin 3 [Mamestra configurata](1e-88)	gb|ACN52067.1|:insect intestinal mucin 3 [Mamestra configurata](3e-81)	0008061:chitin binding[molecular_function];0006030:chitin metabolic process[biological_process];0005576:extracellular region[cellular_component]	0008061:chitin binding[molecular_function];0006030:chitin metabolic process[biological_process];0005576:extracellular region[cellular_component]
IOG6963	GSSPFG00022149001.2	SFRICE037157	0.072	425.2	183.8	0.0143	0.0464	0.3088	-897.994849	-900.313711	0.0312764559	0.0355491412256304	purifying selection	-883.889489	-893.070347	1.82692101820232e-05	0.000549774570069166	positive selection	ref|XP_004929820.1|:PREDICTED: homeobox protein araucan-like [Bombyx mori](9e-108)	ref|XP_004929820.1|:PREDICTED: homeobox protein araucan-like [Bombyx mori](0.0)	0042693:muscle cell fate commitment[biological_process];0043565:sequence-specific DNA binding[molecular_function];0006909:phagocytosis[biological_process];0003700:transcription factor activity[molecular_function];0007474:imaginal disc-derived wing vein specification[biological_process];0005634:nucleus[cellular_component];0006357:regulation of transcription from RNA polymerase II promoter[biologic…	0006355:regulation of transcription, DNA-dependent[biological_process];0043565:sequence-specific DNA binding[molecular_function];0005634:nucleus[cellular_component]
IOG7020	GSSPFG00009803001.3	SFRICE009625	0.7033	685.8	250.2	0.1739	0.4004	0.4342	-1918.161214	-1928.115056	8.12730108147341e-06	1.26639377849155e-05	purifying selection	-1852.050056	-1888.048784	2.1547498003195e-17	1.0463269144006e-14	positive selection	ref|XP_012137024.1|:PREDICTED: Down syndrome cell adhesion molecule-like protein Dscam2 isoform X12 [Megachile rotundata](0.0)	gb|EHJ77866.1|:dscam [Danaus plexippus](4e-124)	NA	NA
IOG7021	GSSPFG00027538001	SFRICE010181	0.1408	516.6	140.4	0.012	0.1753	0.0687	-990.061947	-1011.738303	4.57102266826478e-11	1.1358975381501e-10	purifying selection	-975.831282	-983.65113	7.6629e-05	0.00190822286013986	positive selection	ref|XP_004922592.1|:PREDICTED: glutamate--cysteine ligase regulatory subunit-like [Bombyx mori](9e-113)	ref|XP_004922592.1|:PREDICTED: glutamate--cysteine ligase regulatory subunit-like [Bombyx mori](5e-175)	0030234:enzyme regulator activity[molecular_function];0035226:glutamate-cysteine ligase catalytic subunit binding[molecular_function];0048149:behavioral response to ethanol[biological_process];0007616:long-term memory[biological_process];0008355:olfactory learning[biological_process];0035229:positive regulation of glutamate-cysteine ligase activity[biological_process];0006974:response to DNA dama…	NA
IOG7022	GSSPFG00015642001.1	SFRICE017818	0.0911	458.1	177.9	0.0133	0.0743	0.1796	-949.261809	-955.495656	0.0004140509	0.000553674523056703	purifying selection	-939.661323	-945.447389	0.0006694761	0.0119799215683417	positive selection	gb|EHJ70615.1|:cuticular protein RR-1 motif 45 [Danaus plexippus](7e-100)	ref|XP_011549491.1|:PREDICTED: cuticle protein 2-like [Plutella xylostella](7e-54)	0042302:structural constituent of cuticle[molecular_function]	0042302:structural constituent of cuticle[molecular_function]
IOG7026	GSSPFG00033205001.1	SFRICE016602	0.0631	474.7	182.3	0.0085	0.0537	0.1576	-933.312567	-938.491327	0.0012894832	0.00164111854010007	purifying selection	-924.374826	-928.8617	0.0027388619	0.0391166599969251	positive selection	ref|XP_011562063.1|:PREDICTED: zinc finger protein 84-like [Plutella xylostella](3e-109)	ref|XP_004929121.1|:PREDICTED: uncharacterized protein LOC101735885 [Bombyx mori](9e-69)	NA	0046872:metal ion binding[molecular_function];0003676:nucleic acid binding[molecular_function]
IOG7032	GSSPFG00019789001.1	SFRICE004622	0.0545	470.6	171.4	0.0064	0.0504	0.1279	-925.147778	-930.478485	0.0010939373	0.00140008771725171	purifying selection	-918.162424	-922.857279	0.0021820672	0.0321088483438016	positive selection	ref|XP_004923052.1|:PREDICTED: uncharacterized protein LOC101737762 isoform X1 [Bombyx mori](1e-118)	ref|XP_004923053.1|:PREDICTED: uncharacterized protein LOC101737762 isoform X2 [Bombyx mori](5e-113)	NA	NA
IOG7080	GSSPFG00004261001	SFRICE001652	0.2146	458.3	171.7	0.009	0.2384	0.0378	-994.612463	-1027.480571	5.15498440573203e-16	2.01429035868454e-15	purifying selection	-979.680577	-988.673441	2.22567406281583e-05	0.000640886145904623	positive selection	gb|EHJ76536.1|:putative motile sperm domain containing 1 [Danaus plexippus](4e-122)	gb|EHJ76536.1|:putative motile sperm domain containing 1 [Danaus plexippus](4e-118)	NA	NA
IOG7085	GSSPFG00031848001	SFRICE037313	0.0365	415.3	172.7	0.0147	0.006	2.4583	-842.483967	-842.906931	0.357706845	0.377532328110551	non-significant	-835.617659	-842.613685	0.000183585	0.00403547027777778	positive selection	gb|EHJ69401.1|:peritrophic matrix insect intestinal mucin [Danaus plexippus](7e-44)	gb|EHJ69401.1|:peritrophic matrix insect intestinal mucin [Danaus plexippus](3e-43)	0008061:chitin binding[molecular_function];0006030:chitin metabolic process[biological_process];0005576:extracellular region[cellular_component]	0008061:chitin binding[molecular_function];0006030:chitin metabolic process[biological_process];0005576:extracellular region[cellular_component]
IOG7138	GSSPFG00012978001	SFRICE034518	0.0907	477.6	143.4	0.0063	0.1099	0.0573	-887.345207	-901.485641	1.04927945155922e-07	1.92503046213415e-07	purifying selection	-875.939149	-884.059678	5.5772201549873e-05	0.00144967014393502	positive selection	ref|XP_004923555.1|:PREDICTED: alpha-2-macroglobulin receptor-associated protein-like isoform X1 [Bombyx mori](1e-171)	ref|XP_004923556.1|:PREDICTED: alpha-2-macroglobulin receptor-associated protein-like isoform X2 [Bombyx mori](5e-126)	0005783:endoplasmic reticulum[cellular_component];0008201:heparin binding[molecular_function];0050750:low-density lipoprotein receptor binding[molecular_function]	0005783:endoplasmic reticulum[cellular_component];0008201:heparin binding[molecular_function];0050750:low-density lipoprotein receptor binding[molecular_function]
IOG7148	GSSPFG00012878001	SFRICE035441	0.0661	460.2	148.8	0.0112	0.0555	0.2024	-880.503138	-883.893975	0.0092098476	0.0109381658600111	purifying selection	-865.725325	-874.048735	4.50257299537047e-05	0.00121728565263504	positive selection	ref|XP_004932646.1|:PREDICTED: cytosolic purine 5'-nucleotidase-like isoform X3 [Bombyx mori(0.0)	ref|XP_004932644.1|:PREDICTED: cytosolic purine 5'-nucleotidase-like isoform X1 [Bombyx mori](0.0)	0046872:metal ion binding[molecular_function]	0046872:metal ion binding[molecular_function]
IOG7161	GSSPFG00022706001	SFRICE004572	0.0398	466.4	157.6	0.0023	0.0456	0.0507	-875.900782	-882.05476	0.0004510316	0.000601544392359551	purifying selection	-868.550602	-875.083419	0.0003007634	0.00610847034638783	positive selection	gb|EHJ67842.1|:Ras-related small GTPase [Danaus plexippus](4e-131)	gb|EHJ67842.1|:Ras-related small GTPase [Danaus plexippus](1e-129)	0007264:small GTPase mediated signal transduction[biological_process];0008152:metabolic process[biological_process];0006913:nucleocytoplasmic transport[biological_process];0005525:GTP binding[molecular_function];0005622:intracellular[cellular_component];0006886:intracellular protein transport[biological_process];0016020:membrane[cellular_component];0003924:GTPase activity[molecular_function]	0007264:small GTPase mediated signal transduction[biological_process];0008152:metabolic process[biological_process];0006913:nucleocytoplasmic transport[biological_process];0005525:GTP binding[molecular_function];0005622:intracellular[cellular_component];0006886:intracellular protein transport[biological_process];0016020:membrane[cellular_component];0003924:GTPase activity[molecular_function]
IOG7181	GSSPFG00031435001	SFRICE031824	0.0763	534.7	119.3	0.0162	0.0668	0.2431	-905.889182	-908.956361	0.0132579678	0.0155762531625866	purifying selection	-898.725668	-903.177964	0.0028445443	0.0403562639533865	positive selection	No hit	No hit	NA	NA
IOG7191	GSSPFG00000349001	SFRICE015781	0.0791	520.6	151.4	0.0175	0.0568	0.308	-946.253231	-948.922683	0.0208545807	0.0239764836007426	purifying selection	-925.770943	-941.627353	1.78738432313058e-08	1.2645448161592e-06	positive selection	ref|XP_004926356.1|:PREDICTED: syntaxin-17-like [Bombyx mori](3e-65)	ref|XP_004926356.1|:PREDICTED: syntaxin-17-like [Bombyx mori](2e-77)	NA	NA
IOG7192	GSSPFG00003942001	SFRICE010703	0.1344	486.3	155.7	0.0308	0.0883	0.3491	-996.006257	-998.825251	0.017575365	0.0203663764285714	purifying selection	-964.094935	-987.056841	1.2294246087887e-11	2.0206066301061e-09	positive selection	ref|XP_004923734.1|:PREDICTED: heterogeneous nuclear ribonucleoprotein L-like [Bombyx mori](1e-120)	ref|XP_004923734.1|:PREDICTED: heterogeneous nuclear ribonucleoprotein L-like [Bombyx mori](2e-165)	0007411:axon guidance[biological_process];0008343:adult feeding behavior[biological_process];0003729:mRNA binding[molecular_function];0008340:determination of adult lifespan[biological_process];0005654:nucleoplasm[cellular_component];0030529:ribonucleoprotein complex[cellular_component]	0007411:axon guidance[biological_process];0006397:mRNA processing[biological_process];0008343:adult feeding behavior[biological_process];0003729:mRNA binding[molecular_function];0008340:determination of adult lifespan[biological_process];0005654:nucleoplasm[cellular_component];0000166:nucleotide binding[molecular_function];0030529:ribonucleoprotein complex[cellular_component]
IOG7196	GSSPFG00018074001	SFRICE024894	0.1061	525.2	164.8	0.0201	0.0841	0.2387	-1050.61765	-1055.735839	0.001376977	0.00174726752476541	purifying selection	-1029.607606	-1044.451099	5.07745485461856e-08	3.28742122496304e-06	positive selection	ref|XP_004930786.1|:PREDICTED: HMG box-containing protein 4-like [Bombyx mori](5e-120)	ref|XP_004930786.1|:PREDICTED: HMG box-containing protein 4-like [Bombyx mori](0.0)	NA	NA
IOG7259	GSSPFG00015955001.3	SFRICE013253.2	0.1718	459.9	173.1	0.0225	0.1497	0.1503	-1004.224905	-1017.373249	2.92790351905194e-07	5.17090317309173e-07	purifying selection	-987.929517	-994.791765	0.0002116756	0.00455913394112903	positive selection	ref|NP_001036942.1|:heat shock protein hsp23.7 precursor [Bombyx mori(4e-91)	gb|ADK55520.1|:small heat shock protein [Spodoptera litura](4e-131)	0005212:structural constituent of eye lens[molecular_function]	0005212:structural constituent of eye lens[molecular_function]
IOG7307	GSSPFG00031485001.1	SFRICE035251	0.069	505.1	100.9	0.0105	0.0855	0.123	-825.229703	-831.263502	0.0005130576	0.000680192894117647	purifying selection	-812.844657	-819.169858	0.0003754849	0.00734671279615385	positive selection	ref|XP_004923501.1|:PREDICTED: calsyntenin-1-like [Bombyx mori](9e-127)	ref|XP_004923501.1|:PREDICTED: calsyntenin-1-like [Bombyx mori](1e-63)	NA	NA
IOG7313	GSSPFG00005005001	SFRICE011567	0.1188	435	150	0.0259	0.0794	0.3255	-906.501048	-909.65123	0.0120713183	0.0142306216507283	purifying selection	-889.598605	-902.346725	4.43245891236364e-07	2.1721081908615e-05	positive selection	ref|XP_004929912.1|:PREDICTED: uncharacterized protein LOC101745876 [Bombyx mori](1e-98)	ref|XP_004929912.1|:PREDICTED: uncharacterized protein LOC101745876 [Bombyx mori](2e-109)	NA	NA
IOG7343	GSSPFG00004734001	SFRICE036841	0.8036	653.7	195.3	0.1624	0.6208	0.2617	-1714.355122	-1733.948171	3.8527374651857e-10	8.85706785895822e-10	purifying selection	-1638.788508	-1664.09687	1.12284150394385e-12	2.34052667799715e-10	positive selection	ref|XP_004923489.1|:PREDICTED: zinc finger protein 658B-like [Bombyx mori](4e-75)	No hit	0046872:metal ion binding[molecular_function]	NA
IOG7366	GSSPFG00024817001.1	SFRICE008185	0.7642	698.8	249.2	0.2279	0.33	0.6907	-1966.39781	-1968.447581	0.0428948318	0.0483432311551218	purifying selection	-1946.507451	-1954.437789	6.81808019412432e-05	0.00173422739794834	positive selection	ref|XP_004922902.1|:PREDICTED: uncharacterized protein LOC101736472 [Bombyx mori](2e-69)	ref|XP_004922902.1|:PREDICTED: uncharacterized protein LOC101736472 [Bombyx mori](4e-75)	NA	NA
IOG7373	GSSPFG00000068001	SFRICE022132	0.1298	458	184	0.027	0.0838	0.3219	-999.491138	-1003.330131	0.0055898519	0.00674913967537297	purifying selection	-988.838912	-995.180832	0.0003688293	0.00726974799243542	positive selection	gb|EHJ71005.1|:maxillopedia [Danaus plexippus](2e-121)	gb|AIB07882.1|:Hox protein pb [Callimorpha dominula](9e-110)	0006355:regulation of transcription, DNA-dependent[biological_process];0043565:sequence-specific DNA binding[molecular_function];0003700:transcription factor activity[molecular_function];0007275:multicellular organismal development[biological_process];0005634:nucleus[cellular_component]	0006355:regulation of transcription, DNA-dependent[biological_process];0043565:sequence-specific DNA binding[molecular_function];0003700:transcription factor activity[molecular_function];0007275:multicellular organismal development[biological_process];0005634:nucleus[cellular_component]
IOG7381	GSSPFG00030729001	SFRICE034472	0.1339	432.4	167.6	0.0073	0.1409	0.0521	-913.080348	-930.983705	2.17895702589514e-09	4.67144248597989e-09	purifying selection	-906.338076	-911.056732	0.0021261489	0.0314158349912863	positive selection	ref|XP_011556512.1|:PREDICTED: protein transport protein SFT2 [Plutella xylostella](3e-106)	ref|XP_011556512.1|:PREDICTED: protein transport protein SFT2 [Plutella xylostella](1e-100)	0016021:integral to membrane[cellular_component];0016192:vesicle-mediated transport[biological_process]	0016021:integral to membrane[cellular_component];0016192:vesicle-mediated transport[biological_process]
IOG7389	GSSPFG00010423001	SFRICE034874	0.0241	521.4	105.6	0.0075	0.0104	0.725	-816.298598	-816.337737	0.7796447178	0.802171291559029	non-significant	-805.606085	-813.699922	5.73661746234181e-05	0.00148388097700236	positive selection	gb|EHJ76333.1|:putative cereblon [Danaus plexippus](2e-127)	gb|EHJ76333.1|:putative cereblon [Danaus plexippus](2e-80)	NA	NA
IOG7412	GSSPFG00027632001	SFRICE002933	0.047	428.1	159.9	0.0094	0.0323	0.292	-856.362607	-858.00397	0.0700125512	0.0781305844008775	non-significant	-842.866989	-852.898424	7.4937517732479e-06	0.000252541798718004	positive selection	ref|XP_004931238.1|:PREDICTED: disintegrin and metalloproteinase domain-containing protein 10-like [Bombyx mori](1e-33)	ref|XP_004931238.1|:PREDICTED: disintegrin and metalloproteinase domain-containing protein 10-like [Bombyx mori](7e-35)	0004222:metalloendopeptidase activity[molecular_function];0008270:zinc ion binding[molecular_function];0006508:proteolysis[biological_process]	0008237:metallopeptidase activity[molecular_function]
IOG7417	GSSPFG00005614001.1	SFRICE004762	0.0827	461.3	150.7	0.0132	0.0714	0.1854	-900.230124	-905.374555	0.0013383561	0.00170068493116451	purifying selection	-891.35463	-898.061005	0.0002499198	0.00524235507005871	positive selection	ref|XP_011549967.1|:PREDICTED: bicaudal D-related protein homolog [Plutella xylostella](5e-38)	ref|XP_011549967.1|:PREDICTED: bicaudal D-related protein homolog [Plutella xylostella](2e-42)	0048812:neuron projection morphogenesis[biological_process]	0048812:neuron projection morphogenesis[biological_process]
IOG7423	GSSPFG00031169001	SFRICE025400	0.0506	406.3	145.7	0.0125	0.0291	0.4283	-785.625352	-786.368179	0.2228919925	0.238258470670152	non-significant	-770.956038	-782.97463	9.4493112926878e-07	4.15419722385941e-05	positive selection	No hit	No hit	NA	NA
IOG7445	GSSPFG00006960001	SFRICE029298	0.145	479.9	141.1	0.0217	0.139	0.156	-955.674784	-966.132081	4.80221986802645e-06	7.63197186107209e-06	purifying selection	-942.170937	-951.187808	2.17024063804397e-05	0.000628311131062974	positive selection	emb|CAI06088.1|:putative annexin IX-C [Manduca sexta](1e-141)	ref|XP_011139523.1|:PREDICTED: annexin B9-like [Harpegnathos saltator(0.0)	0005544:calcium-dependent phospholipid binding[molecular_function];0005509:calcium ion binding[molecular_function]	0005544:calcium-dependent phospholipid binding[molecular_function];0005509:calcium ion binding[molecular_function]
IOG7464	GSSPFG00019056001	SFRICE013634	0.2963	505	170	0.1003	0.0943	1.0637	-1153.137304	-1153.154356	0.8534857731	0.875531833495996	non-significant	-1047.794516	-1136.262701	2.261341552331e-40	2.17259737661454e-36	positive selection	No hit	No hit	NA	NA
IOG7486	GSSPFG00017474001	SFRICE000705	0.101	502.7	61.3	0.0163	0.1764	0.0923	-793.453213	-804.270097	3.29990750773926e-06	5.32119424983827e-06	purifying selection	-775.878002	-788.281005	6.34e-07	2.95765152838428e-05	positive selection	ref|XP_004518250.1|:PREDICTED: ubiquitin carboxyl-terminal hydrolase 15 isoform X2 [Ceratitis capitata](3e-150)	ref|XP_011556690.1|:PREDICTED: ubiquitin carboxyl-terminal hydrolase 8-like [Plutella xylostella](9e-98)	0005737:cytoplasm[cellular_component];0006511:ubiquitin-dependent protein catabolic process[biological_process];0045880:positive regulation of smoothened signaling pathway[biological_process];0016579:protein deubiquitination[biological_process];0008587:imaginal disc-derived wing margin morphogenesis[biological_process];0004843:ubiquitin-specific protease activity[molecular_function]	0005737:cytoplasm[cellular_component];0006511:ubiquitin-dependent protein catabolic process[biological_process];0045880:positive regulation of smoothened signaling pathway[biological_process];0016579:protein deubiquitination[biological_process];0008587:imaginal disc-derived wing margin morphogenesis[biological_process];0004843:ubiquitin-specific protease activity[molecular_function]
IOG7499	GSSPFG00023900001	SFRICE014440	0.2891	503.3	156.7	0.0581	0.2192	0.265	-1127.963034	-1137.8871	8.38446259948062e-06	1.30513206979821e-05	purifying selection	-1102.646196	-1117.778006	3.77133624380167e-08	2.50243385667908e-06	positive selection	gb|EHJ73307.1|:takeout-like protein 3 [Danaus plexippus](8e-110)	gb|EHJ73307.1|:takeout-like protein 3 [Danaus plexippus](4e-147)	NA	NA
IOG7516	GSSPFG00014471001	SFRICE035995	0.1242	486.1	107.9	0.0226	0.1262	0.1789	-889.230959	-895.734927	0.0003101736	0.000418593300757959	purifying selection	-866.082489	-880.697164	6.42978288984473e-08	4.01692225802405e-06	positive selection	ref|XP_004926525.1|:PREDICTED: LOW QUALITY PROTEIN: dual specificity protein phosphatase Mpk3-like [Bombyx mori](1e-132)	ref|XP_011551360.1|:PREDICTED: dual specificity protein phosphatase Mpk3 [Plutella xylostella](2e-118)	0006470:protein amino acid dephosphorylation[biological_process];0000188:inactivation of MAPK activity[biological_process];0017017:MAP kinase tyrosine/serine/threonine phosphatase activity[molecular_function];0007608:sensory perception of smell[biological_process]	0006470:protein amino acid dephosphorylation[biological_process];0000188:inactivation of MAPK activity[biological_process];0017017:MAP kinase tyrosine/serine/threonine phosphatase activity[molecular_function];0050911:detection of chemical stimulus involved in sensory perception of smell[biological_process];0016020:membrane[cellular_component];0004984:olfactory receptor activity[molecular_function…
IOG7520	GSSPFG00006301001.3	SFRICE035460	0.0514	427.1	130.9	0.0048	0.0574	0.0834	-789.032499	-794.858728	0.0006411776	0.000841279820781135	purifying selection	-783.780522	-788.62294	0.0018579497	0.0283714389706134	positive selection	gb|AFK24443.1|:spatzle-2 [Spodoptera frugiperda](0.0)	gb|AFK24443.1|:spatzle-2 [Spodoptera frugiperda](3e-132)	NA	NA
IOG7538	GSSPFG00034881001	SFRICE010741	0.181	431.2	141.8	0.0215	0.1784	0.1205	-913.535457	-928.830004	3.18881189793352e-08	6.15355446272106e-08	purifying selection	-906.923583	-911.202436	0.003440627	0.0472444964537275	positive selection	gb|AAV91016.1|:hemolymph proteinase 18 [Manduca sexta](1e-102)	gb|AAV91016.1|:hemolymph proteinase 18 [Manduca sexta](4e-78)	0008233:peptidase activity[molecular_function]	0016787:hydrolase activity[molecular_function]
IOG7563	GSSPFG00026153001	SFRICE015716	1.4414	583.7	160.3	0.1677	1.6195	0.1036	-1456.035082	-1505.969798	1.62782370344274e-23	1.18380126779297e-22	purifying selection	-1405.780652	-1410.761082	0.0015990334	0.0251869692578792	positive selection	gb|EHJ77129.1|:putative adult cuticle protein [Danaus plexippus](1e-55)	ref|XP_008192991.1|:PREDICTED: uncharacterized protein LOC655936 [Tribolium castaneum](8e-50)	0042302:structural constituent of cuticle[molecular_function]	0042302:structural constituent of cuticle[molecular_function]
IOG7566	GSSPFG00018269001	SFRICE038732	0.2404	400.7	169.3	0.0579	0.1328	0.436	-953.67436	-956.712985	0.0136933773	0.0160736567076036	purifying selection	-943.514831	-950.013805	0.0003118325	0.00629736596880907	positive selection	dbj|BAO79517.1|:zinc finger protein [Bombyx mori](2e-31)	dbj|BAO79517.1|:zinc finger protein [Bombyx mori](1e-32)	NA	NA
IOG7611	GSSPFG00026102001	SFRICE013062	0.0899	461.2	162.8	0.0123	0.08	0.154	-922.991312	-929.508513	0.0003058209	0.000413188905362337	purifying selection	-911.937247	-919.329547	0.0001205157	0.00283583529317181	positive selection	gb|EHJ68813.1|:spermine synthase [Danaus plexippus](2e-130)	gb|EHJ68813.1|:spermine synthase [Danaus plexippus](0.0)	0006597:spermine biosynthetic process[biological_process];0016768:spermine synthase activity[molecular_function]	0006597:spermine biosynthetic process[biological_process];0008295:spermidine biosynthetic process[biological_process];0004766:spermidine synthase activity[molecular_function];0016768:spermine synthase activity[molecular_function]
IOG7616	GSSPFG00011065001	SFRICE033592	0.1725	474.9	134.1	0.0348	0.1378	0.2528	-932.797094	-938.936141	0.0004583062	0.000610712876961457	purifying selection	-923.806038	-930.185978	0.0003541336	0.00701894109239332	positive selection	No hit	No hit	NA	NA
IOG7621	GSSPFG00011680001.1	SFRICE026181	0.053	428.4	147.6	0.0182	0.016	1.1374	-832.05147	-832.064615	0.8711941009	0.893268699483127	non-significant	-824.634267	-831.586375	0.0001923665	0.00420255893558282	positive selection	No hit	No hit	NA	NA
IOG7622	GSSPFG00019762001	SFRICE031270	0.1152	470.5	162.5	0.0177	0.0983	0.1806	-928.737624	-936.557939	7.65911293863699e-05	0.000109242060778984	purifying selection	-918.605133	-926.585542	6.46671573032539e-05	0.00165668882846681	positive selection	ref|NP_001166694.1|:cuticular protein RR-2 motif 63 precursor [Bombyx mori(1e-52)	ref|XP_011567681.1|:PREDICTED: cuticle protein-like [Plutella xylostella](8e-49)	0042302:structural constituent of cuticle[molecular_function]	0042302:structural constituent of cuticle[molecular_function]
IOG7631	GSSPFG00002675001	SFRICE003757	0.116	407	142	0.0228	0.0841	0.2713	-829.495726	-833.052738	0.0076483233	0.00913540226005143	purifying selection	-822.212815	-826.452046	0.003593758	0.049283846872914	positive selection	ref|XP_011568839.1|:PREDICTED: uncharacterized protein LOC105398427 [Plutella xylostella](1e-34)	ref|XP_011568839.1|:PREDICTED: uncharacterized protein LOC105398427 [Plutella xylostella](8e-31)	NA	NA
IOG7653	GSSPFG00008167001	SFRICE034890	0.1398	422.4	132.6	0.0133	0.1527	0.0871	-824.693259	-838.32557	1.7742825719332e-07	3.1974798778614e-07	purifying selection	-815.354206	-820.142801	0.0019700971	0.0297267617504237	positive selection	dbj|BAF62110.1|:phosphomevalonate kinase [Bombyx mori](2e-95)	dbj|BAF62110.1|:phosphomevalonate kinase [Bombyx mori](2e-93)	0005737:cytoplasm[cellular_component];0016310:phosphorylation[biological_process];0006695:cholesterol biosynthetic process[biological_process];0004631:phosphomevalonate kinase activity[molecular_function]	0005737:cytoplasm[cellular_component];0016310:phosphorylation[biological_process];0006695:cholesterol biosynthetic process[biological_process];0004631:phosphomevalonate kinase activity[molecular_function]
IOG7666	GSSPFG00033867001.1	SFRICE024252	0.1164	411.5	128.5	0.0185	0.1039	0.1776	-817.577536	-823.833433	0.0004043911	0.000541095957076653	purifying selection	-802.163136	-809.930114	8.10364628635859e-05	0.00199014375349813	positive selection	dbj|BAM17938.1|:phosphoglyceromutase [Papilio xuthus](3e-167)	ref|NP_001037540.1|:phosphoglyceromutase [Bombyx mori(3e-115)	0004619:phosphoglycerate mutase activity[molecular_function];0006096:glycolysis[biological_process]	0004619:phosphoglycerate mutase activity[molecular_function];0006096:glycolysis[biological_process]
IOG7678	GSSPFG00007192001.1	SFRICE000747	0.0464	407.2	126.8	0.008	0.0392	0.205	-762.941113	-765.065026	0.03930061	0.0443814393900634	purifying selection	-754.94019	-760.35432	0.0009996253	0.0169461347690967	positive selection	ref|XP_001661976.1|:AAEL011837-PA [Aedes aegypti(0.0)	ref|XP_011568841.1|:PREDICTED: protein kinase DC2 [Plutella xylostella](9e-123)	0005524:ATP binding[molecular_function];0006468:protein amino acid phosphorylation[biological_process];0004674:protein serine/threonine kinase activity[molecular_function]	0005524:ATP binding[molecular_function];0006468:protein amino acid phosphorylation[biological_process];0004674:protein serine/threonine kinase activity[molecular_function]
IOG7680	GSSPFG00010484001.1	SFRICE011137	0.134	417.8	134.2	0.0025	0.1758	0.0143	-832.858435	-857.24464	2.87455196139732e-12	8.01588060652769e-12	purifying selection	-825.461186	-830.380471	0.001708903	0.0265738147729258	positive selection	ref|XP_004923970.1|:PREDICTED: sialin-like [Bombyx mori](4e-180)	dbj|BAM18627.1|:sodium-dependent phosphate transporter [Papilio xuthus](4e-99)	0016021:integral to membrane[cellular_component];0055085:transmembrane transport[biological_process]	0016021:integral to membrane[cellular_component];0055085:transmembrane transport[biological_process]
IOG7685	GSSPFG00009754001	SFRICE007260	0.382	418.8	193.2	0.0672	0.2577	0.2605	-1093.460789	-1106.308501	3.99773863027809e-07	6.97840552079425e-07	purifying selection	-1067.595754	-1082.512887	4.70600513311952e-08	3.08430999000711e-06	positive selection	ref|XP_004922090.1|:PREDICTED: uncharacterized protein LOC101739944 [Bombyx mori](5e-88)	ref|XP_004922090.1|:PREDICTED: uncharacterized protein LOC101739944 [Bombyx mori](4e-108)	NA	NA
IOG7696	GSSPFG00014520001	SFRICE032904	0.204	439.6	166.4	0.0449	0.129	0.3485	-974.067038	-978.442358	0.0030949342	0.00382587156429067	purifying selection	-936.463965	-960.008534	6.7830556413982e-12	1.13224036589152e-09	positive selection	ref|XP_004933573.1|:PREDICTED: UBX domain-containing protein 6-like [Bombyx mori](6e-115)	ref|XP_004933573.1|:PREDICTED: UBX domain-containing protein 6-like [Bombyx mori](1e-163)	NA	NA
IOG7720	GSSPFG00010286001	SFRICE010500	0.0666	479.6	123.4	0.0158	0.0471	0.3352	-856.288704	-857.822755	0.0798426401	0.0886651688345426	non-significant	-848.392438	-854.280929	0.0005996763	0.0109510118169231	positive selection	dbj|BAM18272.1|:X box binding protein-1 [Papilio xuthus](2e-108)	dbj|BAM18272.1|:X box binding protein-1 [Papilio xuthus](4e-86)	0006355:regulation of transcription, DNA-dependent[biological_process];0043565:sequence-specific DNA binding[molecular_function];0003700:transcription factor activity[molecular_function];0048513:organ development[biological_process];0030968:endoplasmic reticulum unfolded protein response[biological_process]	0006355:regulation of transcription, DNA-dependent[biological_process];0043565:sequence-specific DNA binding[molecular_function];0003700:transcription factor activity[molecular_function]
IOG7723	GSSPFG00002958001	SFRICE003761	0.0673	440.6	129.4	0.01	0.0649	0.1534	-804.873712	-809.400572	0.0026216087	0.00326417782541958	purifying selection	-796.281228	-801.765863	0.0009263525	0.0159359480797101	positive selection	gb|EHJ63733.1|:ATP binding protein [Danaus plexippus](1e-71)	gb|EHJ63733.1|:ATP binding protein [Danaus plexippus](2e-70)	0000166:nucleotide binding[molecular_function]	0000166:nucleotide binding[molecular_function]
IOG7725	GSSPFG00028095001.1	SFRICE039750	0.0772	432.9	134.1	0.0168	0.0548	0.3059	-792.420921	-794.574219	0.0379648564	0.0429183662350476	purifying selection	-780.619353	-790.78739	6.49641687307942e-06	0.000223874907919701	positive selection	ref|XP_004929044.1|:PREDICTED: optomotor-blind protein-like [Bombyx mori](1e-43)	ref|XP_004929044.1|:PREDICTED: optomotor-blind protein-like [Bombyx mori](7e-56)	0006355:regulation of transcription, DNA-dependent[biological_process];0003700:transcription factor activity[molecular_function];0005634:nucleus[cellular_component]	0006355:regulation of transcription, DNA-dependent[biological_process];0003700:transcription factor activity[molecular_function];0003677:DNA binding[molecular_function];0005634:nucleus[cellular_component]
IOG7730	GSSPFG00007598001	SFRICE015408	0.0932	397.5	148.5	0.0088	0.0907	0.0972	-805.901312	-813.81922	6.90824164203898e-05	9.89020979119571e-05	purifying selection	-799.256966	-803.735265	0.0027646925	0.0394328571128171	positive selection	No hit	No hit	NA	NA
IOG7743	GSSPFG00014829001.1	SFRICE014032	0.1194	363.3	206.7	0.0174	0.0791	0.2205	-830.649083	-836.254352	0.0008133414	0.00105499346481302	purifying selection	-818.527416	-829.039237	4.5365080553502e-06	0.000163728093092251	positive selection	ref|NP_001166768.1|:cuticular protein hypothetical 9 precursor [Bombyx mori(3e-32)	gb|EHJ76562.1|:putative cuticle protein [Danaus plexippus](6e-49)	NA	NA
IOG7755	GSSPFG00033031001.3	SFRICE033467	0.0402	433.1	100.9	0.012	0.0193	0.6226	-748.941506	-749.064492	0.6199257066	0.641420467177511	non-significant	-736.116638	-746.373708	5.91923620709669e-06	0.000205309092209136	positive selection	dbj|BAO05323.1|:LIM-domain binding protein [Bombyx mori](1e-150)	ref|XP_004925159.1|:PREDICTED: LIM domain-binding protein 2-like [Bombyx mori](5e-119)	0030274:LIM domain binding[molecular_function];0005634:nucleus[cellular_component];0003712:transcription cofactor activity[molecular_function]	0030274:LIM domain binding[molecular_function];0005634:nucleus[cellular_component];0003712:transcription cofactor activity[molecular_function]
IOG7792	GSSPFG00017341001	SFRICE002642	0.1638	408.7	152.3	0.0284	0.1249	0.2273	-898.354318	-904.476445	0.0004666931	0.000621578654444583	purifying selection	-872.713733	-891.700565	7.17060459802896e-10	7.29557799245175e-08	positive selection	ref|XP_004927503.1|:PREDICTED: uncharacterized protein LOC101744325 [Bombyx mori](6e-87)	gb|ENN74275.1|:hypothetical protein YQE_09247, partial [Dendroctonus ponderosae(4e-57)	NA	NA
IOG7801	GSSPFG00026049001	SFRICE008996	0.1479	412.3	154.7	0.0123	0.148	0.0831	-878.716689	-894.9359	1.23029766071768e-08	2.46590429820769e-08	purifying selection	-866.558182	-873.247699	0.0002544528	0.005309217309375	positive selection	No hit	No hit	NA	NA
IOG7820	GSSPFG00029720001	SFRICE016685	0.0546	407.5	156.5	0.0157	0.0247	0.6346	-809.09539	-809.279518	0.5439564356	0.565170842395915	non-significant	-795.642265	-807.182972	1.55284510958522e-06	6.33169629988508e-05	positive selection	ref|XP_004931687.1|:PREDICTED: transmembrane protein 64-like [Bombyx mori](8e-107)	ref|XP_004931687.1|:PREDICTED: transmembrane protein 64-like [Bombyx mori](5e-168)	0016021:integral to membrane[cellular_component]	NA
IOG7835	GSSPFG00031779001	SFRICE012842	0.3517	409.6	136.4	0.0783	0.2342	0.3344	-974.07971	-980.464649	0.0003522458	0.000472862764689621	purifying selection	-924.728433	-959.057309	1.17123396624309e-16	5.00491698454997e-14	positive selection	ref|XP_011560269.1|:PREDICTED: uncharacterized protein LOC105390626 [Plutella xylostella](2e-82)	ref|XP_011560269.1|:PREDICTED: uncharacterized protein LOC105390626 [Plutella xylostella](1e-100)	0008061:chitin binding[molecular_function];0006030:chitin metabolic process[biological_process];0005576:extracellular region[cellular_component]	0008061:chitin binding[molecular_function];0006030:chitin metabolic process[biological_process];0005576:extracellular region[cellular_component]
IOG7846	GSSPFG00000025001	SFRICE001249	0.2887	521.3	141.7	0.0788	0.1604	0.4912	-1079.437249	-1082.052979	0.0221819054	0.0254504666940393	purifying selection	-1056.146319	-1070.536324	8.10837076279596e-08	4.9216889124403e-06	positive selection	No hit	No hit	NA	NA
IOG7864	GSSPFG00012317001	SFRICE036547	0.7876	716.4	216.6	0.2954	0.154	1.9174	-1841.305476	-1845.113304	0.0057863706	0.00697773982614291	positive selection	-1826.614506	-1843.697474	5.06071046028367e-09	4.22371639431332e-07	positive selection	No hit	No hit	NA	NA
IOG7871	GSSPFG00015623001	SFRICE007745	0.0513	405.1	137.9	0.014	0.0262	0.5357	-772.153966	-772.492276	0.4107530504	0.431727158345454	non-significant	-765.450043	-770.582557	0.0013557568	0.0218791148179758	positive selection	ref|XP_004932043.1|:PREDICTED: traB domain-containing protein-like [Bombyx mori](2e-115)	ref|XP_004932043.1|:PREDICTED: traB domain-containing protein-like [Bombyx mori](7e-168)	NA	NA
IOG7914	GSSPFG00019052001	SFRICE024505	0.1194	374.6	147.4	0.0108	0.1136	0.0952	-789.741072	-800.938076	2.22065746847046e-06	3.63130012791519e-06	purifying selection	-780.133664	-787.209459	0.0001686545	0.00374581293866944	positive selection	ref|XP_004933164.1|:PREDICTED: solute carrier family 35 member F6-like isoform X1 [Bombyx mori(3e-83)	ref|XP_004933164.1|:PREDICTED: solute carrier family 35 member F6-like isoform X1 [Bombyx mori(6e-118)	0016021:integral to membrane[cellular_component];0070062:extracellular vesicular exosome[cellular_component];0005765:lysosomal membrane[cellular_component];0005515:protein binding[molecular_function];0005739:mitochondrion[cellular_component];0008284:positive regulation of cell proliferation[biological_process]	0016021:integral to membrane[cellular_component]
IOG7915	GSSPFG00025795001	SFRICE013752	0.1641	450.2	125.8	0.0331	0.1323	0.2499	-884.012299	-889.899891	0.0006002558	0.000789915337694013	purifying selection	-869.743396	-876.541874	0.0002265526	0.00481165293399602	positive selection	ref|XP_011883832.1|:PREDICTED: uncharacterized protein LOC105570982 [Vollenhovia emeryi](2e-142)	ref|XP_011883832.1|:PREDICTED: uncharacterized protein LOC105570982 [Vollenhovia emeryi](9e-79)	NA	NA
IOG7917	GSSPFG00019394001	SFRICE009289	0.1242	405.3	122.7	0.0147	0.1295	0.1136	-797.56915	-808.119498	4.35769821614749e-06	6.95551920560341e-06	purifying selection	-784.029539	-790.23228	0.0004280753	0.00822505113291367	positive selection	ref|XP_004925027.1|:PREDICTED: pancreas/duodenum homeobox protein 1-like [Bombyx mori](7e-50)	ref|XP_004925027.1|:PREDICTED: pancreas/duodenum homeobox protein 1-like [Bombyx mori](1e-106)	0003677:DNA binding[molecular_function]	NA
IOG7931	GSSPFG00024141001	SFRICE000999	0.0941	432.1	107.9	0.0193	0.08	0.2408	-794.372047	-797.879957	0.0080792623	0.00963612360733505	purifying selection	-773.53671	-788.333351	5.3289313110989e-08	3.38862935693271e-06	positive selection	ref|XP_004921673.1|:PREDICTED: transmembrane GTPase Marf-like [Bombyx mori](1e-139)	ref|XP_004921673.1|:PREDICTED: transmembrane GTPase Marf-like [Bombyx mori](6e-163)	0016021:integral to membrane[cellular_component];0008152:metabolic process[biological_process];0008053:mitochondrial fusion[biological_process];0005525:GTP binding[molecular_function];0005741:mitochondrial outer membrane[cellular_component];0003924:GTPase activity[molecular_function]	0016021:integral to membrane[cellular_component];0008152:metabolic process[biological_process];0008053:mitochondrial fusion[biological_process];0005525:GTP binding[molecular_function];0005741:mitochondrial outer membrane[cellular_component];0003924:GTPase activity[molecular_function]
IOG7935	GSSPFG00010442001	SFRICE029915	0.0805	427.4	127.6	0.0118	0.0774	0.152	-773.266413	-779.078137	0.0006512556	0.000854188284198895	purifying selection	-764.407051	-768.936981	0.0026128198	0.0376690336348178	positive selection	ref|XP_011569287.1|:PREDICTED: calponin homology domain-containing protein DDB_G0272472-like [Plutella xylostella](9e-34)	ref|XP_004923325.1|:PREDICTED: MAP7 domain-containing protein 1-like [Bombyx mori](8e-28)	NA	NA
IOG7936	GSSPFG00006725001	SFRICE009424	0.225	428.7	141.3	0.0346	0.1976	0.175	-922.236551	-933.57431	1.918e-06	3.15813717632552e-06	purifying selection	-906.040384	-913.336503	0.0001334631	0.00307945204600432	positive selection	ref|XP_004925632.1|:PREDICTED: uncharacterized protein LOC101743025 [Bombyx mori](4e-76)	ref|XP_004925632.1|:PREDICTED: uncharacterized protein LOC101743025 [Bombyx mori](1e-65)	NA	NA
IOG7947	GSSPFG00002937001	SFRICE000606	0.243	463	134	0.0513	0.1837	0.2791	-927.871179	-935.145591	0.0001365739	0.000190721434470588	purifying selection	-895.123876	-912.317513	4.51666894311306e-09	3.82949002533943e-07	positive selection	dbj|BAM19289.1|:cuticular protein PpolCPR67A [Papilio polytes](8e-75)	dbj|BAM19289.1|:cuticular protein PpolCPR67A [Papilio polytes](1e-74)	0042302:structural constituent of cuticle[molecular_function]	NA
IOG7960	GSSPFG00016432001.1	SFRICE017125	0.376	439.4	154.6	0.0782	0.2592	0.3018	-1058.224856	-1067.147116	2.39708590595097e-05	3.57255423176259e-05	purifying selection	-1047.663487	-1052.975337	0.0011164743	0.0186073244101404	positive selection	No hit	No hit	NA	NA
IOG7972	GSSPFG00026880001.1	SFRICE030500	0.466	474.4	158.6	0.1064	0.3017	0.3528	-1158.696541	-1166.847019	5.40366828265299e-05	7.80521745045726e-05	purifying selection	-1133.953937	-1144.271869	5.55457846473091e-06	0.000194555940126952	positive selection	No hit	No hit	NA	NA
IOG7987	GSSPFG00001588001	SFRICE021361	0.1087	463.7	202.3	0.0125	0.0907	0.138	-986.173021	-995.576751	1.446e-05	2.19707267813967e-05	purifying selection	-975.390114	-981.717108	0.0003747654	0.00734608948293578	positive selection	ref|XP_004928180.1|:PREDICTED: uncharacterized protein LOC101736719 isoform X1 [Bombyx mori](4e-68)	ref|XP_004928181.1|:PREDICTED: uncharacterized protein LOC101736719 isoform X2 [Bombyx mori](1e-44)	NA	NA
IOG8036	GSSPFG00034605001.3	SFRICE006553	0.0968	402.5	116.5	0.027	0.0504	0.536	-786.191913	-786.594703	0.3694302602	0.389443800050977	non-significant	-764.487212	-782.61761	1.72601211756187e-09	1.69165022494619e-07	positive selection	ref|XP_004923152.1|:PREDICTED: ribosomal protein S6 kinase alpha-5-like isoform X2 [Bombyx mori](2e-70)	ref|XP_004923152.1|:PREDICTED: ribosomal protein S6 kinase alpha-5-like isoform X2 [Bombyx mori](4e-69)	0016310:phosphorylation[biological_process];0004672:protein kinase activity[molecular_function];0000166:nucleotide binding[molecular_function]	0016310:phosphorylation[biological_process];0004672:protein kinase activity[molecular_function];0000166:nucleotide binding[molecular_function]
IOG8048	GSSPFG00000973001	SFRICE003433	0.0688	385.9	127.1	0.0105	0.0605	0.1739	-735.407727	-739.375155	0.0048491486	0.00587740577420014	purifying selection	-725.487716	-731.011626	0.0008879154	0.0153987016529221	positive selection	gb|AFK64814.1|:apolipoprotein D-like protein [Helicoverpa armigera](1e-88)	gb|AFK64814.1|:apolipoprotein D-like protein [Helicoverpa armigera](3e-111)	0005576:extracellular region[cellular_component];0031409:pigment binding[molecular_function]	0005576:extracellular region[cellular_component];0031409:pigment binding[molecular_function]
IOG8069	GSSPFG00023349001	SFRICE018283	0.8731	569.1	174.9	0.2714	0.3548	0.765	-1574.354636	-1575.21191	0.1903963524	0.20434038905859	non-significant	-1564.191872	-1569.56683	0.0010428405	0.0174618574631661	positive selection	ref|XP_002610290.1|:hypothetical protein BRAFLDRAFT_126856 [Branchiostoma floridae(2e-50)	ref|XP_002610290.1|:hypothetical protein BRAFLDRAFT_126856 [Branchiostoma floridae(2e-43)	NA	NA
IOG8113	GSSPFG00016109001	SFRICE037746	0.1175	386	118	0.0154	0.1168	0.1322	-756.595824	-765.054794	3.9031e-05	5.70954639189374e-05	purifying selection	-747.297115	-752.0265	0.0021014194	0.0311365651181692	positive selection	ref|XP_011550243.1|:PREDICTED: THAP domain-containing protein 2-like [Plutella xylostella](1e-85)	ref|XP_011550243.1|:PREDICTED: THAP domain-containing protein 2-like [Plutella xylostella](4e-85)	NA	NA
IOG8122	GSSPFG00009087001	SFRICE028171	0.2544	405.1	140.9	0.0291	0.245	0.1188	-829.327591	-848.932261	3.80714645598431e-10	8.76168582276613e-10	purifying selection	-809.894518	-818.619081	2.951e-05	0.000831808258575198	positive selection	ref|NP_001166694.1|:cuticular protein RR-2 motif 63 precursor [Bombyx mori(2e-53)	ref|NP_001166694.1|:cuticular protein RR-2 motif 63 precursor [Bombyx mori(5e-51)	0042302:structural constituent of cuticle[molecular_function]	0042302:structural constituent of cuticle[molecular_function]
IOG8151	GSSPFG00024579001.1	SFRICE000125	0.3457	406.6	145.4	0.06	0.2699	0.2222	-963.427442	-976.31245	3.84617410585325e-07	6.72372409962858e-07	purifying selection	-941.480333	-952.66167	2.25718512590455e-06	8.8327870696111e-05	positive selection	ref|XP_004930409.1|:PREDICTED: LOW QUALITY PROTEIN: methyltransferase-like protein 5-like [Bombyx mori](6e-149)	gb|EHJ70852.1|:methyltransferase [Danaus plexippus](1e-107)	0032259:methylation[biological_process];0008168:methyltransferase activity[molecular_function];0003676:nucleic acid binding[molecular_function]	0032259:methylation[biological_process];0000154:rRNA modification[biological_process];0008649:rRNA methyltransferase activity[molecular_function];0003676:nucleic acid binding[molecular_function]
IOG8170	GSSPFG00017593001	SFRICE040034	2.5528	1310.9	432.1	0.7689	1.0998	0.6991	-4404.833166	-4408.436797	0.0072609178	0.00868972093563347	purifying selection	-4374.384717	-4384.279665	8.64384074466638e-06	0.000285006637886639	positive selection	ref|XP_012269119.1|:PREDICTED: uncharacterized protein LOC105693641 [Athalia rosae](5e-90)	ref|XP_012269119.1|:PREDICTED: uncharacterized protein LOC105693641 [Athalia rosae](2e-154)	NA	0006259:DNA metabolic process[biological_process]
IOG8172	GSSPFG00033973001	SFRICE014712	0.0521	358.1	136.9	0.0057	0.0478	0.1202	-701.330375	-705.189257	0.0054680078	0.0066080008288914	purifying selection	-695.947073	-701.053538	0.0013945943	0.0224374260646084	positive selection	ref|XP_011551731.1|:PREDICTED: signal peptidase complex catalytic subunit SEC11A [Plutella xylostella](1e-125)	ref|XP_011551731.1|:PREDICTED: signal peptidase complex catalytic subunit SEC11A [Plutella xylostella](6e-114)	0005789:endoplasmic reticulum membrane[cellular_component];0006465:signal peptide processing[biological_process];0016021:integral to membrane[cellular_component];0005524:ATP binding[molecular_function];0008641:small protein activating enzyme activity[molecular_function];0008236:serine-type peptidase activity[molecular_function];0045116:protein neddylation[biological_process];0016881:acid-amino ac…	0005789:endoplasmic reticulum membrane[cellular_component];0006465:signal peptide processing[biological_process];0016021:integral to membrane[cellular_component];0005524:ATP binding[molecular_function];0008641:small protein activating enzyme activity[molecular_function];0008236:serine-type peptidase activity[molecular_function];0045116:protein neddylation[biological_process];0016881:acid-amino ac…
IOG8210	GSSPFG00033828001	SFRICE032586	0.1338	454.6	157.4	0.0378	0.0643	0.5883	-961.919415	-962.57169	0.2533837834	0.269745785556771	non-significant	-947.513226	-958.119736	4.10963261124311e-06	0.000149330629884048	positive selection	ref|XP_008178355.1|:PREDICTED: putative nuclease HARBI1 [Acyrthosiphon pisum](6e-62)	ref|XP_008178355.1|:PREDICTED: putative nuclease HARBI1 [Acyrthosiphon pisum](7e-121)	NA	NA
IOG8211	GSSPFG00034383001	SFRICE035321	0.1089	378	126	0.0134	0.1052	0.127	-752.552197	-760.838156	4.68394780649013e-05	6.8005727666124e-05	purifying selection	-745.890028	-750.286847	0.0030228284	0.0425466084284585	positive selection	ref|XP_004923976.1|:PREDICTED: GMP synthase [glutamine-hydrolyzing(8e-137)	ref|XP_004923976.1|:PREDICTED: GMP synthase [glutamine-hydrolyzing(2e-130)	0005524:ATP binding[molecular_function];0003922:GMP synthase (glutamine-hydrolyzing) activity[molecular_function];0016462:pyrophosphatase activity[molecular_function];0006177:GMP biosynthetic process[biological_process]	0005524:ATP binding[molecular_function];0003922:GMP synthase (glutamine-hydrolyzing) activity[molecular_function];0016462:pyrophosphatase activity[molecular_function];0006177:GMP biosynthetic process[biological_process]
IOG8221	GSSPFG00009417001.1	SFRICE023093	0.1127	418.8	67.2	0.015	0.1785	0.0838	-670.90578	-680.184565	1.64849254473784e-05	2.48846203976746e-05	purifying selection	-661.438448	-667.432372	0.0005354859	0.0099835879052356	positive selection	ref|XP_004921882.1|:PREDICTED: synaptosomal-associated protein 25-like isoform X2 [Bombyx mori](8e-140)	ref|XP_004921881.1|:PREDICTED: synaptosomal-associated protein 25-like isoform X1 [Bombyx mori](1e-109)	0043005:neuron projection[cellular_component]	0043005:neuron projection[cellular_component]
IOG8223	GSSPFG00009488001.1	SFRICE004511	0.1686	387	129	0.0343	0.1219	0.2814	-829.089194	-833.391525	0.0033530359	0.00412963828910537	purifying selection	-812.24667	-824.028477	1.20851316161185e-06	5.12323258154738e-05	positive selection	ref|XP_004922648.1|:PREDICTED: uncharacterized protein LOC101739714 [Bombyx mori](5e-75)	ref|XP_004922648.1|:PREDICTED: uncharacterized protein LOC101739714 [Bombyx mori](3e-74)	NA	NA
IOG8233	GSSPFG00014637001	SFRICE005173	0.1377	378.9	128.1	0.0248	0.1083	0.2292	-785.366138	-790.7528	0.0010297342	0.00132092344603746	purifying selection	-775.61847	-779.950378	0.0032459084	0.0450338174509091	positive selection	dbj|BAM18321.1|:pitchoune [Papilio xuthus](3e-137)	dbj|BAM18321.1|:pitchoune [Papilio xuthus](9e-97)	0005524:ATP binding[molecular_function];0003723:RNA binding[molecular_function];0008152:metabolic process[biological_process];0004386:helicase activity[molecular_function]	0005524:ATP binding[molecular_function];0003723:RNA binding[molecular_function];0008152:metabolic process[biological_process];0004386:helicase activity[molecular_function]
IOG8245	GSSPFG00004138001.1	SFRICE029228	0.1006	428.4	168.6	0.0191	0.0702	0.2714	-906.987144	-910.845006	0.0054741901	0.00661472376861215	purifying selection	-897.075317	-904.000449	0.0001979689	0.00429858081036585	positive selection	ref|XP_011555593.1|:PREDICTED: potassium voltage-gated channel protein Shal-like [Plutella xylostella](2e-108)	ref|XP_004926631.1|:PREDICTED: LOW QUALITY PROTEIN: potassium voltage-gated channel protein Shal-like [Bombyx mori](1e-135)	0007268:synaptic transmission[biological_process];0051260:protein homooligomerization[biological_process];0034765:regulation of ion transmembrane transport[biological_process];0005250:A-type (transient outward) potassium channel activity[molecular_function];0008076:voltage-gated potassium channel complex[cellular_component];0005251:delayed rectifier potassium channel activity[molecular_function]	0007268:synaptic transmission[biological_process];0051260:protein homooligomerization[biological_process];0034765:regulation of ion transmembrane transport[biological_process];0005250:A-type (transient outward) potassium channel activity[molecular_function];0008076:voltage-gated potassium channel complex[cellular_component];0005251:delayed rectifier potassium channel activity[molecular_function]
IOG8248	GSSPFG00006831001.1	SFRICE018031	0.102	373.9	121.1	0.0175	0.085	0.2059	-736.397598	-740.802847	0.0029950228	0.00370923122796198	purifying selection	-722.746711	-731.655436	2.43143103687178e-05	0.000696380100989309	positive selection	ref|XP_011550697.1|:PREDICTED: uncharacterized protein LOC105382502 [Plutella xylostella](1e-160)	ref|XP_004924641.1|:PREDICTED: armadillo repeat-containing protein 7-like isoform X1 [Bombyx mori](2e-77)	NA	NA
IOG8269	GSSPFG00019891001.1	SFRICE011974	0.1273	370.2	124.8	0.0283	0.0842	0.3364	-763.177366	-765.815778	0.0216111344	0.0248115796663299	purifying selection	-754.888634	-760.56253	0.0007553772	0.0132943898313015	positive selection	ref|XP_004927681.1|:PREDICTED: uncharacterized protein LOC101738215 [Bombyx mori](2e-29)	ref|XP_004927681.1|:PREDICTED: uncharacterized protein LOC101738215 [Bombyx mori](6e-25)	NA	NA
IOG8276	GSSPFG00007866001	SFRICE033883	0.0345	390.2	95.8	0.0054	0.0363	0.1492	-645.860595	-647.616172	0.0609569824	0.0682531645508018	non-significant	-633.165637	-642.786798	1.15132477927772e-05	0.000369607871088552	positive selection	ref|NP_001245290.1|:voltage-dependent cation channel SC1 [Bombyx mori(9e-85)	ref|NP_001245290.1|:voltage-dependent cation channel SC1 [Bombyx mori(3e-84)	0034765:regulation of ion transmembrane transport[biological_process];0001518:voltage-gated sodium channel complex[cellular_component];0005248:voltage-gated sodium channel activity[molecular_function]	0034765:regulation of ion transmembrane transport[biological_process];0001518:voltage-gated sodium channel complex[cellular_component];0005248:voltage-gated sodium channel activity[molecular_function]
IOG8290	GSSPFG00011782001	SFRICE034830	0.303	416.9	147.1	0.0913	0.1285	0.7103	-976.132673	-976.574083	0.3474304658	0.367085319566947	non-significant	-956.788406	-969.518985	4.51379487772801e-07	2.20186624103965e-05	positive selection	ref|XP_004925983.1|:PREDICTED: DNA-binding protein Ets97D-like [Bombyx mori](8e-129)	ref|XP_004925983.1|:PREDICTED: DNA-binding protein Ets97D-like [Bombyx mori](3e-67)	0006355:regulation of transcription, DNA-dependent[biological_process];0043565:sequence-specific DNA binding[molecular_function];0003700:transcription factor activity[molecular_function];0005634:nucleus[cellular_component]	0006355:regulation of transcription, DNA-dependent[biological_process];0043565:sequence-specific DNA binding[molecular_function];0003700:transcription factor activity[molecular_function];0005634:nucleus[cellular_component]
IOG8322	GSSPFG00029205001	SFRICE023568	0.1108	371.8	123.2	0.02	0.0879	0.2281	-755.46458	-759.242091	0.0059843068	0.00720910572219215	purifying selection	-731.208292	-750.744873	4.08217219790687e-10	4.36098455902391e-08	positive selection	ref|XP_011556580.1|:PREDICTED: integrator complex subunit 6 [Plutella xylostella](1e-94)	ref|XP_011556580.1|:PREDICTED: integrator complex subunit 6 [Plutella xylostella](1e-94)	NA	NA
IOG8327	GSSPFG00029221001	SFRICE017445	0.464	431	136	0.0784	0.3964	0.1978	-1037.810412	-1054.771098	5.73848634613376e-09	1.18256654389944e-08	purifying selection	-1000.519746	-1017.300572	6.90405429089368e-09	5.58757666588009e-07	positive selection	ref|XP_004922161.1|:PREDICTED: zinc finger protein 483-like [Bombyx mori](5e-70)	ref|XP_004922161.1|:PREDICTED: zinc finger protein 483-like [Bombyx mori](1e-75)	NA	0003964:RNA-directed DNA polymerase activity[molecular_function];0004519:endonuclease activity[molecular_function];0046872:metal ion binding[molecular_function];0006278:RNA-dependent DNA replication[biological_process];0003676:nucleic acid binding[molecular_function]
IOG8330	GSSPFG00001951001	SFRICE005583	0.1806	359	139	0.023	0.1562	0.1474	-789.034299	-799.944775	2.99313733967238e-06	4.84480093935152e-06	purifying selection	-771.125278	-782.213403	2.48731715976407e-06	9.66254880645802e-05	positive selection	ref|XP_011561804.1|:PREDICTED: UPF0669 protein C6orf120 homolog [Plutella xylostella](2e-77)	ref|XP_011561804.1|:PREDICTED: UPF0669 protein C6orf120 homolog [Plutella xylostella](1e-91)	NA	NA
IOG8331	GSSPFG00007758001	SFRICE033697	0.1115	353.8	126.2	0.018	0.0909	0.1982	-736.032277	-741.026369	0.001575479	0.00198969643657643	purifying selection	-721.623039	-729.279438	9.10972496175729e-05	0.00222698379328268	positive selection	ref|XP_004931057.1|:PREDICTED: cytosolic carboxypeptidase 6-like [Bombyx mori](3e-115)	ref|XP_011561381.1|:PREDICTED: cytosolic carboxypeptidase 6-like [Plutella xylostella](3e-62)	0008270:zinc ion binding[molecular_function];0006508:proteolysis[biological_process];0004181:metallocarboxypeptidase activity[molecular_function]	0008270:zinc ion binding[molecular_function];0006508:proteolysis[biological_process];0004181:metallocarboxypeptidase activity[molecular_function]
IOG8337	GSSPFG00020596001	SFRICE002963	0.0335	687.8	152.2	0.006	0.0344	0.175	-1145.538294	-1148.43406	0.0161035497	0.0187666871872041	purifying selection	-1125.755105	-1140.336345	6.65556505852693e-08	4.13380241396763e-06	positive selection	ref|XP_008556251.1|:PREDICTED: cysteine and histidine-rich protein 1 homolog [Microplitis demolitor](2e-108)	ref|XP_011559881.1|:PREDICTED: cysteine and histidine-rich protein 1 homolog [Plutella xylostella](8e-95)	NA	0046872:metal ion binding[molecular_function]
IOG8339	GSSPFG00002003001	SFRICE023255	0.2924	396.6	149.4	0.0655	0.1822	0.3596	-933.393357	-938.065635	0.0022364883	0.00280328575723337	purifying selection	-911.838691	-923.825245	9.76906992530376e-07	4.25971322498041e-05	positive selection	No hit	No hit	NA	NA
IOG8350	GSSPFG00001564001	SFRICE041201	0.116	361.4	112.6	0.0169	0.1087	0.1552	-679.45383	-686.154882	0.0002513422	0.000341484003891644	purifying selection	-673.192494	-677.751829	0.0025301385	0.0366252975548781	positive selection	ref|XP_004922617.1|:PREDICTED: transcription factor AP-2-beta [Bombyx mori](3e-11)	ref|XP_004922617.1|:PREDICTED: transcription factor AP-2-beta [Bombyx mori](2e-12)	NA	NA
IOG8394	GSSPFG00008270001	SFRICE036604	0.1821	372.5	104.5	0.0194	0.2078	0.0936	-742.260323	-758.132732	1.75817742879854e-08	3.47440056823063e-08	purifying selection	-732.073398	-736.811106	0.0020824366	0.0309842203311978	positive selection	gb|AGQ45611.1|:aldo-ketose reductase 1, partial [Agrotis ipsilon](4e-95)	gb|AGQ45611.1|:aldo-ketose reductase 1, partial [Agrotis ipsilon](2e-151)	0055114:oxidation reduction[biological_process];0016491:oxidoreductase activity[molecular_function]	0055114:oxidation reduction[biological_process];0016491:oxidoreductase activity[molecular_function]
IOG8421	GSSPFG00013662001	SFRICE023768	0.1732	387.6	125.4	0.0248	0.1597	0.155	-801.904644	-812.06278	6.564e-06	1.0321344127171e-05	purifying selection	-787.106803	-794.714329	9.59356988636983e-05	0.00231873545466264	positive selection	ref|XP_004925368.1|:PREDICTED: actin-binding protein anillin-like [Bombyx mori](8e-60)	ref|XP_011561593.1|:PREDICTED: actin-binding protein anillin-like isoform X3 [Plutella xylostella](2e-112)	NA	0006996:organelle organization[biological_process];0005515:protein binding[molecular_function];0044424:intracellular part[cellular_component];0048731:system development[biological_process]
IOG8427	GSSPFG00027306001	SFRICE021238	0.087	345.3	119.7	0.0154	0.0681	0.2264	-696.670238	-699.872902	0.0113778405	0.0134383051477612	purifying selection	-689.48877	-694.522384	0.0015092994	0.0239226194216617	positive selection	ref|XP_004926182.1|:PREDICTED: phosphatidylinositide phosphatase SAC1-A-like [Bombyx mori](1e-87)	ref|XP_004926182.1|:PREDICTED: phosphatidylinositide phosphatase SAC1-A-like [Bombyx mori](2e-99)	0042578:phosphoric ester hydrolase activity[molecular_function];0008152:metabolic process[biological_process]	NA
IOG8454	GSSPFG00027801001	SFRICE025040	0.3968	380.3	171.7	0.097	0.2104	0.461	-1010.173901	-1013.600248	0.0088507715	0.0105339563206885	purifying selection	-967.33592	-995.543114	5.86992706070657e-14	1.56771076973821e-11	positive selection	ref|XP_011551680.1|:PREDICTED: uncharacterized protein LOC105383341 [Plutella xylostella](1e-23)	ref|XP_011551680.1|:PREDICTED: uncharacterized protein LOC105383341 [Plutella xylostella](7e-23)	NA	NA
IOG8469	GSSPFG00012155001	SFRICE006090	0.3216	353.9	141.1	0.0492	0.2527	0.1946	-860.834546	-873.485666	4.90139212306586e-07	8.47548916327494e-07	purifying selection	-842.736528	-856.037854	2.49900490064375e-07	1.29596453172705e-05	positive selection	ref|XP_004932139.1|:PREDICTED: enteropeptidase-like [Bombyx mori](8e-63)	ref|XP_004932139.1|:PREDICTED: enteropeptidase-like [Bombyx mori](7e-61)	0004252:serine-type endopeptidase activity[molecular_function];0006508:proteolysis[biological_process]	0008236:serine-type peptidase activity[molecular_function]
IOG8473	GSSPFG00004026001	SFRICE016808	0.169	349.1	121.9	0.0498	0.0751	0.6621	-756.787766	-757.195537	0.3664868128	0.386569769070142	non-significant	-748.823497	-754.182938	0.0010604773	0.0177016859310938	positive selection	ref|XP_001656148.1|:AAEL012609-PA [Aedes aegypti(3e-92)	ref|XP_004924846.1|:PREDICTED: 4-aminobutyrate aminotransferase, mitochondrial-like [Bombyx mori](3e-60)	0008483:transaminase activity[molecular_function]	0008483:transaminase activity[molecular_function]
IOG8481	GSSPFG00015903001.1	SFRICE037166	0.2135	403.7	130.3	0.0398	0.1683	0.2365	-874.522089	-882.366316	7.46786496999586e-05	0.00010665668646319	purifying selection	-843.464914	-863.96733	1.51853320884005e-10	1.84346480341344e-08	positive selection	ref|XP_011567152.1|:PREDICTED: uncharacterized protein LOC105396843, partial [Plutella xylostella](1e-38)	ref|XP_011567152.1|:PREDICTED: uncharacterized protein LOC105396843, partial [Plutella xylostella](4e-41)	NA	NA
IOG8486	GSSPFG00003763001	SFRICE017339	0.2976	365.6	132.4	0.0701	0.1794	0.3908	-833.473661	-837.399379	0.0050780357	0.00614924681286556	purifying selection	-801.759277	-821.339434	3.90395461007754e-10	4.29958217520189e-08	positive selection	ref|XP_004933487.1|:PREDICTED: dynein intermediate chain 2, ciliary-like [Bombyx mori](2e-63)	ref|XP_004933487.1|:PREDICTED: dynein intermediate chain 2, ciliary-like [Bombyx mori](3e-76)	0005875:microtubule associated complex[cellular_component];0007605:sensory perception of sound[biological_process]	0005875:microtubule associated complex[cellular_component];0007605:sensory perception of sound[biological_process]
IOG8487	GSSPFG00003008001	SFRICE024010	0.9864	498	165	0.2514	0.5625	0.4469	-1422.09033	-1429.301407	0.0001460737	0.000203296682790516	purifying selection	-1405.737931	-1410.672405	0.0016809159	0.0261767121861516	positive selection	ref|XP_004933550.1|:PREDICTED: uncharacterized protein LOC101746599 [Bombyx mori](8e-11)	No hit	NA	NA
IOG8496	GSSPFG00007486001	SFRICE031376	0.4105	446.9	159.1	0.1039	0.2294	0.453	-1112.14572	-1116.493054	0.0031914224	0.00393967708564825	purifying selection	-1088.027234	-1100.231106	7.79547058564334e-07	3.5437877560182e-05	positive selection	ref|XP_004923493.1|:PREDICTED: calcium-dependent secretion activator-like isoform X1 [Bombyx mori](3e-81)	ref|XP_004923493.1|:PREDICTED: calcium-dependent secretion activator-like isoform X1 [Bombyx mori](1e-152)	NA	NA
IOG8497	GSSPFG00002677001	SFRICE011243	0.0801	356.9	111.1	0.0087	0.0845	0.1029	-667.900869	-674.604111	0.000250756	0.000340774246024679	purifying selection	-658.18328	-665.016418	0.0002183405	0.004665063123	positive selection	ref|XP_011560879.1|:PREDICTED: Kv channel-interacting protein 1-like [Plutella xylostella](2e-76)	ref|XP_011560879.1|:PREDICTED: Kv channel-interacting protein 1-like [Plutella xylostella](3e-110)	0048190:wing disc dorsal/ventral pattern formation[biological_process];0048812:neuron projection morphogenesis[biological_process];0005509:calcium ion binding[molecular_function]	0048190:wing disc dorsal/ventral pattern formation[biological_process];0048812:neuron projection morphogenesis[biological_process];0005509:calcium ion binding[molecular_function]
IOG8514	GSSPFG00001804001	SFRICE001045	0.0948	332.8	108.2	0.0203	0.0665	0.3047	-645.956466	-647.92195	0.0474046502	0.0533414659876343	non-significant	-634.482158	-641.731879	0.0001402011	0.00317997526815287	positive selection	ref|XP_004926203.1|:PREDICTED: filaggrin-2-like [Bombyx mori](1e-15)	ref|XP_004926203.1|:PREDICTED: filaggrin-2-like [Bombyx mori](2e-13)	NA	NA
IOG8519	GSSPFG00017477001	SFRICE000706	0.1819	383.4	117.6	0.0241	0.1796	0.1344	-778.824202	-790.429834	1.45144684888054e-06	2.41561094977268e-06	purifying selection	-767.423006	-772.19229	0.0020119866	0.0302733138701408	positive selection	ref|XP_004925798.1|:PREDICTED: uncharacterized protein LOC101745903 [Bombyx mori](3e-12)	ref|XP_004925798.1|:PREDICTED: uncharacterized protein LOC101745903 [Bombyx mori](1e-12)	NA	NA
IOG8532	GSSPFG00025602001.1	SFRICE035701	0.1935	360.5	125.5	0.0408	0.1327	0.3073	-788.276386	-792.622693	0.0031950208	0.00394320785656192	purifying selection	-773.536109	-783.997399	4.78224149741597e-06	0.000170865170290618	positive selection	ref|XP_004932304.1|:PREDICTED: uncharacterized protein LOC101737700 [Bombyx mori](2e-25)	ref|XP_004932304.1|:PREDICTED: uncharacterized protein LOC101737700 [Bombyx mori](6e-24)	NA	NA
IOG8538	GSSPFG00007332001	SFRICE004671	0.2292	370.4	121.6	0.045	0.1719	0.262	-779.995919	-786.846978	0.0002142128	0.000293126084590752	purifying selection	-767.403196	-772.167477	0.0020229857	0.0303308249810924	positive selection	emb|CAA72953.1|:diverged serine protease [Helicoverpa armigera](4e-62)	emb|CAA72953.1|:diverged serine protease [Helicoverpa armigera](1e-117)	0008236:serine-type peptidase activity[molecular_function]	0004252:serine-type endopeptidase activity[molecular_function];0006508:proteolysis[biological_process]
IOG8540	GSSPFG00020803001	SFRICE010239	0.2055	323.4	114.6	0.0331	0.1684	0.1967	-713.799895	-721.45898	9.08385678846365e-05	0.000128755263461798	purifying selection	-695.562403	-706.991938	1.74324749524955e-06	7.00117029765073e-05	positive selection	gb|EHJ77985.1|:erythrocyte carbonic anhydrase [Danaus plexippus](2e-86)	gb|EHJ77985.1|:erythrocyte carbonic anhydrase [Danaus plexippus](3e-161)	0004089:carbonate dehydratase activity[molecular_function];0005737:cytoplasm[cellular_component];0008270:zinc ion binding[molecular_function];0006730:one-carbon metabolic process[biological_process]	0004089:carbonate dehydratase activity[molecular_function];0005737:cytoplasm[cellular_component];0008270:zinc ion binding[molecular_function];0006730:one-carbon metabolic process[biological_process]
IOG8543	GSSPFG00020590001	SFRICE002422	0.1313	335	118	0.0189	0.1142	0.1658	-688.218857	-694.611092	0.0003495088	0.000469424504702037	purifying selection	-674.579595	-683.091441	3.69163037035581e-05	0.00102961921558442	positive selection	ref|XP_004930316.1|:PREDICTED: uncharacterized protein LOC101740332 [Bombyx mori](2e-75)	ref|XP_004930316.1|:PREDICTED: uncharacterized protein LOC101740332 [Bombyx mori](9e-93)	NA	NA
IOG8574	GSSPFG00013581001	SFRICE008452	0.9435	497.3	132.7	0.1853	0.7989	0.2319	-1315.083682	-1333.957862	8.04843534785704e-10	1.79917331348205e-09	purifying selection	-1250.732691	-1274.95106	3.41117423644242e-12	6.17653802846006e-10	positive selection	ref|XP_004926790.1|:PREDICTED: uncharacterized protein LOC101737300 [Bombyx mori](3e-42)	ref|XP_004926790.1|:PREDICTED: uncharacterized protein LOC101737300 [Bombyx mori](6e-74)	NA	NA
IOG8581	GSSPFG00021035001	SFRICE020878	0.3825	344.4	117.6	0.0459	0.3665	0.1253	-815.031497	-836.622465	4.98790653988054e-11	1.23403903579305e-10	purifying selection	-800.370577	-807.949221	9.89157626461656e-05	0.00237464515134604	positive selection	ref|XP_004926347.1|:PREDICTED: pyridoxal phosphate phosphatase PHOSPHO2-like [Bombyx mori](5e-91)	ref|XP_004926347.1|:PREDICTED: pyridoxal phosphate phosphatase PHOSPHO2-like [Bombyx mori](2e-95)	0016791:phosphatase activity[molecular_function];0006470:protein amino acid dephosphorylation[biological_process]	0016791:phosphatase activity[molecular_function];0006470:protein amino acid dephosphorylation[biological_process]
IOG8587	GSSPFG00005745001	SFRICE015253	0.247	365.9	117.1	0.0767	0.1	0.7666	-824.383992	-824.614409	0.4972344599	0.518037422967788	non-significant	-808.354408	-819.566359	2.18636135000413e-06	8.58709496400519e-05	positive selection	gb|KDR23186.1|:hypothetical protein L798_07085, partial [Zootermopsis nevadensis](7e-17)	ref|XP_008188492.1|:PREDICTED: uncharacterized protein LOC103310852, partial [Acyrthosiphon pisum](2e-40)	NA	NA
IOG8592	GSSPFG00012813001	SFRICE009931	0.3911	407.8	93.2	0.0886	0.3129	0.2833	-857.018605	-864.793152	8.03901636014682e-05	0.000114431461393003	purifying selection	-818.092659	-840.012782	3.56302421466231e-11	5.00839311647861e-09	positive selection	dbj|BAM19151.1|:no extended memory [Papilio polytes](2e-117)	ref|XP_004930448.1|:PREDICTED: cytochrome b reductase 1-like [Bombyx mori](3e-163)	0055114:oxidation reduction[biological_process];0016021:integral to membrane[cellular_component]	0055114:oxidation reduction[biological_process];0016021:integral to membrane[cellular_component]
IOG8600	GSSPFG00001050001	SFRICE013612	0.0481	341.1	114.9	0.0117	0.029	0.402	-636.804488	-637.457984	0.2529399931	0.269300174037004	non-significant	-628.476855	-633.8593	0.0010344371	0.0173756156278302	positive selection	ref|XP_004932142.1|:PREDICTED: calcium-binding protein E63-1-like isoform X3 [Bombyx mori](1e-101)	ref|XP_004932140.1|:PREDICTED: calcium-binding protein E63-1-like isoform X1 [Bombyx mori(3e-119)	0005737:cytoplasm[cellular_component];0005886:plasma membrane[cellular_component];0005634:nucleus[cellular_component];0035071:salivary gland cell autophagic cell death[biological_process];0005509:calcium ion binding[molecular_function]	0005737:cytoplasm[cellular_component];0005886:plasma membrane[cellular_component];0005634:nucleus[cellular_component];0035071:salivary gland cell autophagic cell death[biological_process];0005509:calcium ion binding[molecular_function]
IOG8611	GSSPFG00022214001	SFRICE025276	0.4372	413.9	168.1	0.13	0.1845	0.7045	-1098.598597	-1099.425938	0.1983228819	0.212612478408199	non-significant	-1077.371342	-1091.435057	1.13584554347522e-07	6.55904753564637e-06	positive selection	ref|XP_004925142.1|:PREDICTED: leucine-rich repeat serine/threonine-protein kinase 1-like [Bombyx mori](1e-46)	ref|XP_004925142.1|:PREDICTED: leucine-rich repeat serine/threonine-protein kinase 1-like [Bombyx mori](6e-42)	NA	NA
IOG8616	GSSPFG00023537001	SFRICE012868	0.3105	357.7	107.3	0.0462	0.2945	0.1568	-788.081701	-801.961921	1.37305236226733e-07	2.49461197042549e-07	purifying selection	-761.846861	-777.327726	2.63166730634405e-08	1.82559102816062e-06	positive selection	gb|EHJ76808.1|:ribosomal protein S34 [Danaus plexippus](3e-77)	gb|EHJ76808.1|:ribosomal protein S34 [Danaus plexippus](5e-107)	0003735:structural constituent of ribosome[molecular_function];0008233:peptidase activity[molecular_function];0006412:translation[biological_process];0005763:mitochondrial small ribosomal subunit[cellular_component]	0003735:structural constituent of ribosome[molecular_function];0006412:translation[biological_process];0005763:mitochondrial small ribosomal subunit[cellular_component]
IOG8629	GSSPFG00017870001	SFRICE033406	0.2384	363.9	131.1	0.0589	0.1366	0.4315	-830.630635	-832.850485	0.0351124169	0.0397821560868279	purifying selection	-811.520025	-825.028595	2.01659342634484e-07	1.0880438168506e-05	positive selection	ref|XP_004929936.1|:PREDICTED: flotillin-1-like [Bombyx mori](1e-113)	ref|XP_005174847.1|:PREDICTED: flotillin-1 isoform X2 [Musca domestica](0.0)	NA	0005737:cytoplasm[cellular_component];0016600:flotillin complex[cellular_component];0005198:structural molecule activity[molecular_function]
IOG8634	GSSPFG00011874001	SFRICE001522	0.1221	309.9	107.1	0.0284	0.0764	0.3714	-646.585266	-648.133903	0.0784235112	0.0871798512122372	non-significant	-623.984978	-639.214777	3.40892545598484e-08	2.29041199033246e-06	positive selection	ref|XP_004933437.1|:PREDICTED: transmembrane protein 110-like [Bombyx mori](1e-88)	ref|XP_004933437.1|:PREDICTED: transmembrane protein 110-like [Bombyx mori](2e-176)	0016021:integral to membrane[cellular_component];0006012:galactose metabolic process[biological_process];0055085:transmembrane transport[biological_process];0005509:calcium ion binding[molecular_function];0003978:UDP-glucose 4-epimerase activity[molecular_function]	0016853:isomerase activity[molecular_function];0016021:integral to membrane[cellular_component]
IOG8651	GSSPFG00005849001	SFRICE036091	0.1358	363.8	107.2	0.0287	0.1014	0.2835	-725.904695	-729.348873	0.0086759024	0.0103350429682426	purifying selection	-702.807571	-718.733486	1.66392830430573e-08	1.20923442686382e-06	positive selection	ref|NP_001040270.1|:ras small monomeric GTPase Rab6 [Bombyx mori(1e-148)	gb|EHJ72138.1|:ras small monomeric GTPase Rab6 [Danaus plexippus](9e-102)	0007411:axon guidance[biological_process];0006887:exocytosis[biological_process];0045451:pole plasm oskar mRNA localization[biological_process];0007293:germarium-derived egg chamber formation[biological_process];0045467:R7 cell development[biological_process];0005794:Golgi apparatus[cellular_component];0005515:protein binding[molecular_function];0008152:metabolic process[biological_process];00600…	0007264:small GTPase mediated signal transduction[biological_process];0015031:protein transport[biological_process];0005525:GTP binding[molecular_function];0005622:intracellular[cellular_component]
IOG8670	GSSPFG00032068001	SFRICE039488	0.2187	352.8	142.2	0.0801	0.0551	1.454	-832.628963	-832.966761	0.4111073633	0.432057054809041	non-significant	-817.192292	-832.301634	3.85973219227367e-08	2.54527895123825e-06	positive selection	gb|EHJ66898.1|:reverse transcriptase [Danaus plexippus](5e-34)	gb|EHJ73988.1|:reverse transcriptase [Danaus plexippus](1e-26)	NA	NA
IOG8694	GSSPFG00021081001	SFRICE017896	0.1152	326.6	108.4	0.0337	0.0526	0.6399	-662.302459	-662.614678	0.4294028625	0.450664189025199	non-significant	-648.53194	-659.772137	2.123e-06	8.40000333333333e-05	positive selection	gb|ABU96712.1|:mago nashi [Spodoptera litura](2e-102)	gb|ABU96712.1|:mago nashi [Spodoptera litura](3e-96)	0005634:nucleus[cellular_component]	0005634:nucleus[cellular_component]
IOG8727	GSSPFG00026782001	SFRICE017308	0.2292	415.7	115.3	0.0355	0.2237	0.1588	-853.21909	-864.086211	3.13151517172533e-06	5.0580551223982e-06	purifying selection	-823.977424	-838.380949	8e-08	4.91172413793103e-06	positive selection	No hit	No hit	NA	NA
IOG8731	GSSPFG00015680001	SFRICE000088	0.0565	283.3	145.7	0.0111	0.0338	0.3282	-595.216233	-596.412954	0.1218450879	0.132149347617838	non-significant	-589.313365	-593.780021	0.0028001613	0.0398323877069241	positive selection	No hit	No hit	NA	NA
IOG8734	GSSPFG00020271001	SFRICE008184	1.5476	779.7	255.3	0.416	0.8209	0.5068	-2424.059075	-2433.11196	2.08967239357464e-05	3.12616862912167e-05	purifying selection	-2399.9219	-2408.977487	2.08375023654885e-05	0.000608862336388615	positive selection	ref|XP_004922902.1|:PREDICTED: uncharacterized protein LOC101736472 [Bombyx mori](3e-78)	ref|XP_004922902.1|:PREDICTED: uncharacterized protein LOC101736472 [Bombyx mori](1e-81)	NA	NA
IOG8741	GSSPFG00024220001	SFRICE020734	0.1997	332.6	105.4	0.0395	0.1519	0.2602	-714.644338	-719.814287	0.0013018521	0.00165607120556085	purifying selection	-700.028132	-707.080736	0.0001728645	0.00381766716818182	positive selection	ref|XP_011562273.1|:PREDICTED: pickpocket protein 28-like [Plutella xylostella](4e-85)	ref|XP_011562273.1|:PREDICTED: pickpocket protein 28-like [Plutella xylostella](9e-41)	0006810:transport[biological_process]	0006811:ion transport[biological_process]
IOG8745	GSSPFG00029837001	SFRICE036365	0.2518	350.4	114.6	0.061	0.1541	0.3959	-786.715098	-789.562024	0.0170244452	0.0197601203902216	purifying selection	-773.796056	-781.06396	0.0001375206	0.00313917215769231	positive selection	gb|ACR15996.1|:serine protease 46 [Mamestra configurata](2e-69)	gb|ACR15996.1|:serine protease 46 [Mamestra configurata](2e-98)	0004252:serine-type endopeptidase activity[molecular_function];0006508:proteolysis[biological_process]	0004252:serine-type endopeptidase activity[molecular_function];0006508:proteolysis[biological_process]
IOG8752	GSSPFG00033408001	SFRICE005746	0.0573	320	109	0.0128	0.0375	0.3421	-617.697263	-618.781013	0.1409552191	0.152365132616139	non-significant	-611.499802	-616.363576	0.0018152649	0.0278392205414634	positive selection	ref|XP_004933048.1|:PREDICTED: exosome complex component CSL4-like [Bombyx mori](2e-70)	ref|XP_004933048.1|:PREDICTED: exosome complex component CSL4-like [Bombyx mori](4e-123)	0003723:RNA binding[molecular_function];0005737:cytoplasm[cellular_component];0000176:nuclear exosome (RNase complex)[cellular_component]	0003723:RNA binding[molecular_function];0000178:exosome (RNase complex)[cellular_component]
IOG8777	GSSPFG00022639001.1	SFRICE039818	0.1892	320.5	108.5	0.0453	0.1155	0.3923	-677.80405	-680.029354	0.0348888231	0.0395330183684026	purifying selection	-655.871938	-671.861702	1.55805923709454e-08	1.14005115273157e-06	positive selection	gb|EHJ73365.1|:putative F28H1.4a [Danaus plexippus](8e-85)	gb|EHJ73365.1|:putative F28H1.4a [Danaus plexippus](3e-59)	0016020:membrane[cellular_component]	0016020:membrane[cellular_component]
IOG8783	GSSPFG00000144001	SFRICE025375	0.1386	313.1	118.9	0.0368	0.071	0.5187	-679.566474	-680.435917	0.1872800398	0.201056443089478	non-significant	-658.762791	-676.361898	3e-09	2.76284482758621e-07	positive selection	ref|XP_004932378.1|:PREDICTED: nucleoporin-like protein 2-like [Bombyx mori](3e-44)	ref|XP_004932378.1|:PREDICTED: nucleoporin-like protein 2-like [Bombyx mori](6e-86)	NA	NA
IOG8784	GSSPFG00007237001	SFRICE034411	0.0738	319.6	103.4	0.0127	0.0616	0.2055	-599.012023	-601.952736	0.0153014242	0.0178728531301771	purifying selection	-591.348762	-597.148911	0.0006594125	0.0118794329468803	positive selection	ref|XP_011561241.1|:PREDICTED: T-cell leukemia homeobox protein 3-like, partial [Plutella xylostella](3e-51)	ref|XP_011561241.1|:PREDICTED: T-cell leukemia homeobox protein 3-like, partial [Plutella xylostella](1e-50)	0006355:regulation of transcription, DNA-dependent[biological_process];0043565:sequence-specific DNA binding[molecular_function];0005634:nucleus[cellular_component]	0003677:DNA binding[molecular_function];0005634:nucleus[cellular_component]
IOG8785	GSSPFG00030002001	SFRICE019749	0.0647	293.5	96.5	0.0073	0.0649	0.1133	-569.391432	-572.566543	0.011736661	0.0138498563418756	purifying selection	-563.659529	-567.953827	0.0033827472	0.0466295333388387	positive selection	ref|XP_004933159.1|:PREDICTED: protamine-2-like [Bombyx mori](1e-28)	ref|XP_004933159.1|:PREDICTED: protamine-2-like [Bombyx mori](4e-29)	NA	NA
IOG8810	GSSPFG00014347001	SFRICE017094	0.1119	312.9	86.1	0.0135	0.1237	0.1093	-587.049498	-593.800923	0.0002382014	0.000324372919847036	purifying selection	-578.926667	-583.53463	0.0023991883	0.0350622826387141	positive selection	ref|XP_004929858.1|:PREDICTED: protein zer-1 homolog [Bombyx mori](4e-64)	ref|XP_004929858.1|:PREDICTED: protein zer-1 homolog [Bombyx mori](1e-66)	0004842:ubiquitin-protein ligase activity[molecular_function];0031462:Cul2-RING ubiquitin ligase complex[cellular_component];0051438:regulation of ubiquitin-protein ligase activity[biological_process]	0004842:ubiquitin-protein ligase activity[molecular_function];0031462:Cul2-RING ubiquitin ligase complex[cellular_component];0051438:regulation of ubiquitin-protein ligase activity[biological_process]
IOG8814	GSSPFG00023986001.1	SFRICE030654	0.0517	288.4	131.6	0.0073	0.0389	0.1881	-593.570179	-595.69366	0.039320611	0.0443993327674664	purifying selection	-588.141203	-593.297811	0.0013208091	0.0215752348857798	positive selection	gb|EHJ66243.1|:putative 77 kDa echinoderm microtubule-associated protein [Danaus plexippus](3e-82)	ref|XP_004926825.1|:PREDICTED: echinoderm microtubule-associated protein-like 1-like [Bombyx mori](2e-51)	NA	NA
IOG8819	GSSPFG00030381001	SFRICE013052	0.4968	420.4	137.6	0.1327	0.2662	0.4985	-1032.9689	-1036.372778	0.0090762755	0.0107915248933222	purifying selection	-990.686929	-1018.803701	6.43541985445641e-14	1.67681927573556e-11	positive selection	ref|XP_011564804.1|:PREDICTED: protein transport protein Sec31A-like [Plutella xylostella](1e-24)	ref|XP_011564804.1|:PREDICTED: protein transport protein Sec31A-like [Plutella xylostella](2e-52)	NA	NA
IOG8847	GSSPFG00008521001	SFRICE027372	0.1631	323.4	114.6	0.0438	0.0844	0.5187	-689.491394	-690.414329	0.1742645028	0.187347054786394	non-significant	-668.73372	-682.849339	1.07653071343233e-07	6.25031391934651e-06	positive selection	ref|XP_004931629.1|:PREDICTED: LOW QUALITY PROTEIN: nucleoprotein TPR-like [Bombyx mori](9e-37)	gb|EHJ75409.1|:megator [Danaus plexippus](1e-30)	NA	NA
IOG8888	GSSPFG00026705001	SFRICE039290	0.0679	299.9	117.1	0.0112	0.0519	0.2165	-607.171603	-609.399116	0.0347986865	0.0394434342577719	purifying selection	-595.686221	-604.418495	2.92715609506235e-05	0.000827270067818812	positive selection	ref|XP_004928823.1|:PREDICTED: uncharacterized protein LOC101745093 [Bombyx mori](7e-65)	ref|XP_004928823.1|:PREDICTED: uncharacterized protein LOC101745093 [Bombyx mori](9e-65)	0006355:regulation of transcription, DNA-dependent[biological_process];0043565:sequence-specific DNA binding[molecular_function];0003700:transcription factor activity[molecular_function];0005634:nucleus[cellular_component]	0006355:regulation of transcription, DNA-dependent[biological_process];0043565:sequence-specific DNA binding[molecular_function];0003700:transcription factor activity[molecular_function];0005634:nucleus[cellular_component]
IOG8889	GSSPFG00010617001	SFRICE004060	0.1506	341.7	102.3	0.0435	0.0725	0.6007	-689.090586	-689.596131	0.3146418503	0.333199731042318	non-significant	-665.538993	-683.265075	2.61391817641464e-09	2.44951648058225e-07	positive selection	gb|ADM25851.1|:small G protein ras [Spodoptera exigua](2e-92)	gb|ADM25851.1|:small G protein ras [Spodoptera exigua](2e-120)	0007264:small GTPase mediated signal transduction[biological_process];0008152:metabolic process[biological_process];0006913:nucleocytoplasmic transport[biological_process];0005525:GTP binding[molecular_function];0005622:intracellular[cellular_component];0006886:intracellular protein transport[biological_process];0016020:membrane[cellular_component];0003924:GTPase activity[molecular_function]	0007264:small GTPase mediated signal transduction[biological_process];0008152:metabolic process[biological_process];0006913:nucleocytoplasmic transport[biological_process];0005525:GTP binding[molecular_function];0005622:intracellular[cellular_component];0006886:intracellular protein transport[biological_process];0016020:membrane[cellular_component];0003924:GTPase activity[molecular_function]
IOG8902	GSSPFG00003472001	SFRICE015062	0.4705	367	131	0.1282	0.237	0.5411	-945.280797	-947.315037	0.0436905726	0.0492140855214888	purifying selection	-902.807882	-931.387695	4.01836240617478e-14	1.12968856803066e-11	positive selection	No hit	ref|XP_004927209.1|:PREDICTED: uncharacterized protein LOC101740060 [Bombyx mori](7e-21)	NA	NA
IOG8905	GSSPFG00024939001	SFRICE009898	0.7722	411.2	179.8	0.149	0.5052	0.2951	-1178.009779	-1194.432417	1e-08	2.02061660677133e-08	purifying selection	-1135.679702	-1156.288512	1.36189315267076e-10	1.69175634302113e-08	positive selection	ref|XP_011555489.1|:PREDICTED: TBC1 domain family member 5 [Plutella xylostella](8e-50)	ref|XP_011555489.1|:PREDICTED: TBC1 domain family member 5 [Plutella xylostella](9e-179)	NA	NA
IOG8908	GSSPFG00000028001	SFRICE013159	0.293	302.3	99.7	0.0508	0.2398	0.2119	-679.843196	-687.483929	9.26208400856283e-05	0.000131142270992017	purifying selection	-657.977892	-671.153946	2.84508223146603e-07	1.45425901812209e-05	positive selection	ref|XP_004922693.1|:PREDICTED: alpha-(1,3)-fucosyltransferase C-like [Bombyx mori](1e-14)	ref|XP_004922693.1|:PREDICTED: alpha-(1,3)-fucosyltransferase C-like [Bombyx mori](6e-67)	0016740:transferase activity[molecular_function];0016020:membrane[cellular_component]	NA
IOG8915	GSSPFG00023609001	SFRICE008868	0.2209	317.5	114.5	0.0337	0.1846	0.1823	-692.987443	-701.524447	3.5951e-05	5.28286840440165e-05	purifying selection	-678.934036	-685.771245	0.0002173959	0.00466353493915663	positive selection	ref|XP_011558427.1|:PREDICTED: calsenilin-like [Plutella xylostella](2e-82)	ref|XP_011558427.1|:PREDICTED: calsenilin-like [Plutella xylostella](8e-81)	0005509:calcium ion binding[molecular_function]	0005509:calcium ion binding[molecular_function]
IOG8918	GSSPFG00030327001	SFRICE002207	0.052	323.9	90.1	0.0126	0.0341	0.3705	-582.800108	-583.569543	0.2147860818	0.229731649165939	non-significant	-564.44164	-579.584324	3.72928581892154e-08	2.48999752522118e-06	positive selection	ref|XP_011550301.1|:PREDICTED: uncharacterized protein LOC105382159 [Plutella xylostella](1e-71)	ref|XP_011550301.1|:PREDICTED: uncharacterized protein LOC105382159 [Plutella xylostella](2e-110)	NA	NA
IOG8922	GSSPFG00000094001	SFRICE017751	0.5482	277.5	94.5	0.0462	0.5836	0.0791	-650.621027	-679.416607	3.22672520901401e-14	1.07755878111587e-13	purifying selection	-630.931143	-639.131972	5.12403895027435e-05	0.00136287721321487	positive selection	ref|XP_011564076.1|:PREDICTED: LOW QUALITY PROTEIN: stress protein DDR48-like [Plutella xylostella](9e-64)	ref|XP_011564076.1|:PREDICTED: LOW QUALITY PROTEIN: stress protein DDR48-like [Plutella xylostella](8e-78)	NA	NA
IOG8974	GSSPFG00006055001	SFRICE007414	0.4534	360.2	116.8	0.1256	0.2301	0.5457	-898.914681	-901.019198	0.0402092292	0.045393130671415	purifying selection	-839.745633	-877.697911	2.97712364787368e-18	1.67392694369655e-15	positive selection	ref|XP_011552217.1|:PREDICTED: uncharacterized protein LOC105383801 [Plutella xylostella](4e-73)	ref|XP_011552217.1|:PREDICTED: uncharacterized protein LOC105383801 [Plutella xylostella](2e-72)	0005158:insulin receptor binding[molecular_function]	0005158:insulin receptor binding[molecular_function]
IOG8985	GSSPFG00013958001	SFRICE005145	0.0936	346.3	70.7	0.0149	0.111	0.1343	-577.015092	-582.173029	0.0013189082	0.00167696932880267	purifying selection	-561.326348	-571.380745	7.316e-06	0.000248116914285714	positive selection	gb|ABF51445.1|:tropomyosin isoform 5 [Bombyx mori](2e-75)	gb|ABF51445.1|:tropomyosin isoform 5 [Bombyx mori](1e-103)	NA	0005862:muscle thin filament tropomyosin[cellular_component];0003779:actin binding[molecular_function];0007507:heart development[biological_process]
IOG8987	GSSPFG00033025001	SFRICE006011	0.1101	294.2	107.8	0.021	0.0797	0.2633	-610.15941	-613.104248	0.0152299022	0.0177912569931766	purifying selection	-603.259156	-608.677257	0.0009953468	0.0169315869062003	positive selection	gb|AFH57166.1|:REPAT46 [Spodoptera exigua](3e-11)	gb|AFH57166.1|:REPAT46 [Spodoptera exigua](1e-11)	NA	NA
IOG9002	GSSPFG00021847001	SFRICE033152	0.0939	310.2	76.8	0.0097	0.1186	0.0817	-529.669323	-537.367575	8.71493799316778e-05	0.000123673861026848	purifying selection	-522.156126	-526.89653	0.002076325	0.0309363737447699	positive selection	ref|XP_011551504.1|:PREDICTED: epsin-1 isoform X2 [Plutella xylostella](4e-25)	ref|XP_011551504.1|:PREDICTED: epsin-1 isoform X2 [Plutella xylostella](3e-32)	NA	NA
IOG9017	GSSPFG00003566001.1	SFRICE038182	0.0765	285.4	122.6	0.0145	0.0512	0.2829	-596.921898	-598.841092	0.0500916589	0.0563234598493527	non-significant	-590.640952	-595.47182	0.0018814574	0.0286319222282051	positive selection	ref|XP_004923892.1|:PREDICTED: uncharacterized protein LOC101741240 [Bombyx mori](2e-66)	ref|XP_004923892.1|:PREDICTED: uncharacterized protein LOC101741240 [Bombyx mori](4e-36)	NA	NA
IOG9020	GSSPFG00030164001	SFRICE002383	0.2037	276.8	107.2	0.0411	0.1371	0.2994	-627.539043	-631.546914	0.004637247	0.00562887282138393	purifying selection	-609.270767	-619.352924	7.10664378551399e-06	0.000241784317072121	positive selection	ref|XP_004932132.1|:PREDICTED: coiled-coil-helix-coiled-coil-helix domain-containing protein 10, mitochondrial-like isoform X1 [Bombyx mori](5e-52)	ref|XP_004932132.1|:PREDICTED: coiled-coil-helix-coiled-coil-helix domain-containing protein 10, mitochondrial-like isoform X1 [Bombyx mori](3e-51)	0005829:cytosol[cellular_component];0005654:nucleoplasm[cellular_component]	0005829:cytosol[cellular_component];0005654:nucleoplasm[cellular_component]
IOG9032	GSSPFG00017581001	SFRICE020371	0.3298	312.3	110.7	0.0885	0.1704	0.5195	-756.852706	-758.702307	0.0544384982	0.0611274412729241	non-significant	-746.315978	-752.61508	0.0003861176	0.007499807856	positive selection	dbj|BAM20137.1|:unknown unsecreted protein [Papilio xuthus](1e-33)	dbj|BAM20137.1|:unknown unsecreted protein [Papilio xuthus](3e-36)	NA	NA
IOG9044	GSSPFG00030185001	SFRICE011864	0.1118	299	100	0.0254	0.0729	0.348	-591.394832	-593.013416	0.0719849683	0.0802646296157917	non-significant	-582.189092	-587.894781	0.0007299567	0.01288946682	positive selection	ref|XP_004932643.1|:PREDICTED: BAI1-associated protein 3-like [Bombyx mori](2e-53)	ref|XP_004932643.1|:PREDICTED: BAI1-associated protein 3-like [Bombyx mori](8e-54)	NA	NA
IOG9047	GSSPFG00003821001	SFRICE037952	0.0479	297.1	86.9	0.0138	0.0235	0.5863	-531.426366	-531.60223	0.5531365774	0.574262201784665	non-significant	-525.61002	-530.576201	0.0016239801	0.0254383862291789	positive selection	ref|XP_011549415.1|:PREDICTED: whirlin [Plutella xylostella](5e-86)	ref|XP_011549415.1|:PREDICTED: whirlin [Plutella xylostella](1e-97)	NA	0008582:regulation of synaptic growth at neuromuscular junction[biological_process];0032414:positive regulation of ion transmembrane transporter activity[biological_process];0042052:rhabdomere development[biological_process];0045475:locomotor rhythm[biological_process];0046716:muscle homeostasis[biological_process];0045202:synapse[cellular_component]
IOG9048	GSSPFG00001523001	SFRICE010385	0.177	283.3	112.7	0.0375	0.113	0.3315	-629.720756	-632.432248	0.0198733671	0.0228902620732399	purifying selection	-611.423889	-622.926888	1.615e-06	6.55061173045882e-05	positive selection	ref|XP_011552840.1|:PREDICTED: uncharacterized protein LOC105384322 [Plutella xylostella](8e-34)	ref|XP_011552840.1|:PREDICTED: uncharacterized protein LOC105384322 [Plutella xylostella](4e-52)	NA	NA
IOG9057	GSSPFG00000303001	SFRICE013715	0.1355	318.1	92.9	0.0235	0.1192	0.1976	-612.589881	-617.13425	0.0025718828	0.00320525244428371	purifying selection	-595.197222	-607.35458	8.18116453457001e-07	3.70336358994964e-05	positive selection	ref|XP_004921807.1|:PREDICTED: spastin-like [Bombyx mori](2e-71)	ref|XP_004921807.1|:PREDICTED: spastin-like [Bombyx mori](1e-146)	0008017:microtubule binding[molecular_function];0031117:positive regulation of microtubule depolymerization[biological_process];0070062:extracellular vesicular exosome[cellular_component];0005768:endosome[cellular_component];0005524:ATP binding[molecular_function];0051260:protein homooligomerization[biological_process];0008152:metabolic process[biological_process];0005783:endoplasmic reticulum[ce…	0008017:microtubule binding[molecular_function];0031117:positive regulation of microtubule depolymerization[biological_process];0016021:integral to membrane[cellular_component];0005524:ATP binding[molecular_function];0005815:microtubule organizing center[cellular_component];0005737:cytoplasm[cellular_component];0008152:metabolic process[biological_process];0005874:microtubule[cellular_component];…
IOG9067	GSSPFG00017873001	SFRICE008503	0.3196	314.3	81.7	0.0559	0.3012	0.1857	-660.392959	-669.707565	1.58769012983807e-05	2.40116470293005e-05	purifying selection	-629.038752	-647.841106	8.66351217774303e-10	8.7313491127197e-08	positive selection	gb|EHJ68010.1|:putative synaptogyrin [Danaus plexippus](4e-66)	ref|XP_004932552.1|:PREDICTED: synaptogyrin-1-like [Bombyx mori](5e-136)	0016021:integral to membrane[cellular_component]	0016021:integral to membrane[cellular_component]
IOG9071	GSSPFG00010536001	SFRICE020760	0.2267	271.5	94.5	0.0074	0.2712	0.0273	-565.928989	-587.961043	3.17795071264463e-11	8.00897557517872e-11	purifying selection	-556.415828	-561.366904	0.0016508561	0.0257792471119708	positive selection	ref|XP_004930756.1|:PREDICTED: organic cation transporter protein-like [Bombyx mori](5e-42)	ref|XP_004930756.1|:PREDICTED: organic cation transporter protein-like [Bombyx mori](5e-42)	0016021:integral to membrane[cellular_component];0003824:catalytic activity[molecular_function];0008152:metabolic process[biological_process];0022857:transmembrane transporter activity[molecular_function];0055085:transmembrane transport[biological_process]	0016021:integral to membrane[cellular_component];0003824:catalytic activity[molecular_function];0008152:metabolic process[biological_process];0022857:transmembrane transporter activity[molecular_function];0055085:transmembrane transport[biological_process]
IOG9110	GSSPFG00016286001	SFRICE035380	0.1199	291.3	80.7	0.0219	0.1052	0.2082	-570.56685	-574.351459	0.0059373539	0.00715496353228426	purifying selection	-559.603183	-566.147002	0.0002972509	0.0060601743601145	positive selection	ref|XP_011548736.1|:PREDICTED: fibropellin-3-like [Plutella xylostella](1e-39)	ref|XP_011548736.1|:PREDICTED: fibropellin-3-like [Plutella xylostella](6e-38)	NA	NA
IOG9116	GSSPFG00017786001	SFRICE008848	0.1558	308.2	96.8	0.0551	0.042	1.3122	-627.880546	-627.946509	0.7164433951	0.738994379632451	non-significant	-622.788269	-627.778851	0.0015814968	0.0249558793418021	positive selection	gb|EHJ63308.1|:putative tigger transposable element derived 4 [Danaus plexippus](1e-80)	gb|EHJ63308.1|:putative tigger transposable element derived 4 [Danaus plexippus](1e-75)	0003676:nucleic acid binding[molecular_function]	0003676:nucleic acid binding[molecular_function]
IOG9123	GSSPFG00019183001	SFRICE030203	0.2484	281.3	75.7	0.0253	0.2966	0.0852	-579.049348	-594.426721	2.92786863635845e-08	5.66740725533925e-08	purifying selection	-563.173809	-569.743257	0.0002892282	0.0059192047137931	positive selection	ref|XP_011548499.1|:PREDICTED: replication initiator 1-like [Plutella xylostella](4e-98)	ref|XP_011548499.1|:PREDICTED: replication initiator 1-like [Plutella xylostella](3e-67)	0008270:zinc ion binding[molecular_function];0006351:transcription, DNA-dependent[biological_process];0003677:DNA binding[molecular_function];0005634:nucleus[cellular_component]	0008270:zinc ion binding[molecular_function];0005634:nucleus[cellular_component];0003676:nucleic acid binding[molecular_function]
IOG9128	GSSPFG00008644001	SFRICE019664	0.5378	329	112	0.0893	0.4435	0.2014	-813.893868	-828.988628	3.91820997424721e-08	7.50551141382158e-08	purifying selection	-800.828888	-805.335882	0.0026792119	0.0384188197687248	positive selection	dbj|BAM20403.1|:unknown unsecreted protein [Papilio polytes](9e-74)	ref|XP_004923760.1|:PREDICTED: prostamide/prostaglandin F synthase-like [Bombyx mori](8e-57)	0055114:oxidation reduction[biological_process];0043209:myelin sheath[cellular_component];0047017:prostaglandin-F synthase activity[molecular_function];0005783:endoplasmic reticulum[cellular_component];0001516:prostaglandin biosynthetic process[biological_process];0005829:cytosol[cellular_component]	0055114:oxidation reduction[biological_process];0070062:extracellular vesicular exosome[cellular_component];0043209:myelin sheath[cellular_component];0047017:prostaglandin-F synthase activity[molecular_function];0005783:endoplasmic reticulum[cellular_component];0001516:prostaglandin biosynthetic process[biological_process];0005829:cytosol[cellular_component]
IOG9132	GSSPFG00024800001	SFRICE013703	0.3768	579.5	188.5	0.0903	0.2342	0.3856	-1394.54517	-1400.801141	0.0004043591	0.000541095957076653	purifying selection	-1331.185382	-1370.187285	1.02842206107913e-18	6.10368493250464e-16	positive selection	ref|XP_004923239.1|:PREDICTED: uncharacterized protein LOC101744306 [Bombyx mori](5e-136)	ref|XP_004923239.1|:PREDICTED: uncharacterized protein LOC101744306 [Bombyx mori](1e-73)	NA	NA
IOG9141	GSSPFG00024436001	SFRICE002747	0.076	280.8	88.2	0.0206	0.0404	0.5098	-543.227528	-543.618337	0.3766467542	0.396777169422996	non-significant	-535.684205	-541.327295	0.0007808619	0.013697779437931	positive selection	ref|XP_004924017.1|:PREDICTED: probable insulin-like peptide 3-like [Bombyx mori](9e-39)	ref|XP_004924017.1|:PREDICTED: probable insulin-like peptide 3-like [Bombyx mori](6e-38)	NA	NA
IOG9148	GSSPFG00023565001	SFRICE027947	0.8331	375.5	137.5	0.2442	0.3694	0.661	-1090.169914	-1091.620155	0.08855307	0.0976982801621398	non-significant	-1061.073071	-1077.899339	6.588892202778e-09	5.37321644292194e-07	positive selection	ref|XP_002105125.1|:GD18096 [Drosophila simulans(6e-20)	gb|ADK20131.1|:eater [Drosophila melanogaster](2e-33)	0006909:phagocytosis[biological_process];0042742:defense response to bacterium[biological_process];0005886:plasma membrane[cellular_component]	NA
IOG9152	GSSPFG00026658001	SFRICE011706	0.0514	273.4	95.6	0.0074	0.045	0.1638	-514.392844	-516.690222	0.0320699074	0.0364316057799022	purifying selection	-505.535988	-512.114465	0.0002864542	0.00588498118961539	positive selection	ref|XP_004922924.1|:PREDICTED: protein FAM46C-like isoform X1 [Bombyx mori](5e-59)	ref|XP_004922924.1|:PREDICTED: protein FAM46C-like isoform X1 [Bombyx mori](5e-59)	NA	NA
IOG9159	GSSPFG00014173001	SFRICE004261	0.231	297.6	101.4	0.0375	0.1929	0.1946	-646.513407	-653.795835	0.0001354167	0.000189154890964958	purifying selection	-631.784851	-640.837836	2.08945291574994e-05	0.000608862336388615	positive selection	No hit	No hit	NA	NA
IOG9183	GSSPFG00010390001.2	SFRICE019311	0.1079	290.4	72.6	0.012	0.1319	0.0907	-538.419386	-544.498936	0.0004884894	0.000648990456435767	purifying selection	-528.147348	-533.893449	0.0006988879	0.0124436990595	positive selection	gb|AFH57158.1|:REPAT38 [Spodoptera exigua](3e-68)	gb|AFH57155.1|:REPAT35 [Spodoptera exigua](9e-69)	NA	NA
IOG9187	GSSPFG00022274001	SFRICE023010	0.2809	300.4	95.6	0.0423	0.2549	0.166	-645.699412	-655.80978	6.90009242018846e-06	1.08211519854482e-05	purifying selection	-626.138993	-636.769843	4.00657310839578e-06	0.000146582946976	positive selection	gb|AAC24317.1|:cellular retinoic acid binding protein [Manduca sexta](4e-80)	gb|AAC24317.1|:cellular retinoic acid binding protein [Manduca sexta](6e-67)	0008289:lipid binding[molecular_function];0005215:transporter activity[molecular_function];0006810:transport[biological_process]	0008289:lipid binding[molecular_function];0005215:transporter activity[molecular_function];0006810:transport[biological_process]
IOG9189	GSSPFG00019873001	SFRICE038580	0.1374	261.1	92.9	0.0262	0.1008	0.26	-549.463702	-552.280118	0.0176271312	0.0204219328282833	purifying selection	-536.631979	-544.527141	7.07634761198541e-05	0.0017829391872368	positive selection	gb|EHJ72161.1|:GATA-binding factor-C [Danaus plexippus](5e-80)	ref|XP_011560943.1|:PREDICTED: GATA-binding factor C-like isoform X3 [Plutella xylostella](1e-59)	NA	NA
IOG9198	GSSPFG00006336001	SFRICE000448	0.1184	277.3	121.7	0.0371	0.0448	0.8295	-610.842409	-610.897522	0.7398869846	0.762586845777308	non-significant	-601.100369	-609.031849	6.80985625861886e-05	0.00173422739794834	positive selection	No hit	No hit	NA	NA
IOG9207	GSSPFG00019843001	SFRICE041096	0.184	319.9	94.1	0.0634	0.0543	1.1674	-654.393411	-654.432153	0.7807364212	0.803217179090871	non-significant	-646.776879	-653.537531	0.0002358705	0.00498971198316832	positive selection	ref|XP_002003893.1|:GI18154 [Drosophila mojavensis(1e-22)	ref|XP_002065038.1|:GK15247 [Drosophila willistoni(7e-19)	NA	NA
IOG9235	GSSPFG00025206001.5	SFRICE003484.2	0.1552	258.7	95.3	0.0329	0.1028	0.3197	-568.603456	-570.990448	0.0288928905	0.0329205150609535	purifying selection	-548.972944	-561.217209	7.47535274588344e-07	3.42743319245806e-05	positive selection	gb|AIH07586.1|:glutathione S-transferase epsilon 11 [Spodoptera litura](1e-77)	gb|AIH07586.1|:glutathione S-transferase epsilon 11 [Spodoptera litura](3e-85)	0008152:metabolic process[biological_process];0004364:glutathione transferase activity[molecular_function]	0008152:metabolic process[biological_process];0004364:glutathione transferase activity[molecular_function]
IOG9242	GSSPFG00011342001	SFRICE004146	0.3174	278	88	0.0424	0.3062	0.1383	-627.188601	-640.128772	3.63249627028242e-07	6.36894102337553e-07	purifying selection	-610.601614	-621.052869	4.83260947987026e-06	0.00017198809178818	positive selection	ref|XP_011563064.1|:PREDICTED: golgin subfamily A member 7 [Plutella xylostella](6e-72)	ref|XP_011563064.1|:PREDICTED: golgin subfamily A member 7 [Plutella xylostella](3e-110)	NA	NA
IOG9257	GSSPFG00002456001	SFRICE038179	0.2627	280.4	100.6	0.066	0.1475	0.4476	-656.500374	-658.600564	0.040414922	0.0456205211037616	purifying selection	-641.588043	-650.971439	1.47716940007406e-05	0.000456086725462173	positive selection	gb|EHJ70538.1|:putative Heparan-sulfate 6-O-sulfotransferase [Danaus plexippus](7e-102)	ref|XP_004924610.1|:PREDICTED: LOW QUALITY PROTEIN: heparan-sulfate 6-O-sulfotransferase 2-like [Bombyx mori](1e-111)	0016021:integral to membrane[cellular_component];0008152:metabolic process[biological_process];0008146:sulfotransferase activity[molecular_function]	0016021:integral to membrane[cellular_component];0008152:metabolic process[biological_process];0008146:sulfotransferase activity[molecular_function]
IOG9261	GSSPFG00002478001.5	SFRICE025771.2	0.1747	283	83	0.0603	0.051	1.1831	-565.477142	-565.521249	0.7664600828	0.788985648925843	non-significant	-558.649371	-563.714823	0.0014580388	0.0233177073359281	positive selection	gb|AAY26143.1|:chemosensory protein CSP [Spodoptera litura](1e-57)	gb|AAY26143.1|:chemosensory protein CSP [Spodoptera litura](1e-59)	NA	NA
IOG9265	GSSPFG00027227001	SFRICE006184	0.1058	263.8	93.2	0.0281	0.0555	0.5067	-532.634329	-533.204083	0.2857563136	0.30327187544097	non-significant	-518.337851	-528.651566	5.57910136580159e-06	0.000194776274153132	positive selection	ref|XP_004932121.1|:PREDICTED: transmembrane protein 47-like [Bombyx mori](2e-72)	ref|XP_004932121.1|:PREDICTED: transmembrane protein 47-like [Bombyx mori](6e-70)	0016021:integral to membrane[cellular_component]	0016021:integral to membrane[cellular_component]
IOG9299	GSSPFG00007980001	SFRICE019022	0.2555	272.6	111.4	0.0561	0.1562	0.3594	-650.130564	-653.559204	0.0088280833	0.0105092950628371	purifying selection	-641.151755	-646.553377	0.0010132239	0.0170999540658768	positive selection	ref|XP_004925603.1|:PREDICTED: uncharacterized protein LOC101737815 [Bombyx mori](2e-59)	ref|XP_004925603.1|:PREDICTED: uncharacterized protein LOC101737815 [Bombyx mori](3e-22)	NA	NA
IOG9304	GSSPFG00029443001	SFRICE025161	0.2653	290.5	96.5	0.0609	0.1712	0.356	-658.161265	-661.563393	0.0090940839	0.0108102924561811	purifying selection	-635.80182	-650.65002	5.05285695673645e-08	3.28742122496304e-06	positive selection	ref|XP_004921809.1|:PREDICTED: uncharacterized protein LOC101740955 [Bombyx mori](2e-47)	ref|XP_004921809.1|:PREDICTED: uncharacterized protein LOC101740955 [Bombyx mori](5e-86)	NA	NA
IOG9321	GSSPFG00034607001	SFRICE006555	0.1074	264.2	95.8	0.0201	0.0789	0.2553	-540.478304	-542.940934	0.0264668193	0.0302110300867507	purifying selection	-530.69824	-536.504936	0.0006547862	0.0118160151597973	positive selection	gb|EHJ65589.1|:ribosomal protein S6 kinase [Danaus plexippus](6e-64)	gb|EHJ65589.1|:ribosomal protein S6 kinase [Danaus plexippus](2e-62)	0005524:ATP binding[molecular_function];0006468:protein amino acid phosphorylation[biological_process];0003677:DNA binding[molecular_function];0004674:protein serine/threonine kinase activity[molecular_function]	0005524:ATP binding[molecular_function];0006468:protein amino acid phosphorylation[biological_process];0003677:DNA binding[molecular_function];0004674:protein serine/threonine kinase activity[molecular_function]
IOG9324	GSSPFG00020303001	SFRICE041312	0.0932	296.1	69.9	0.0212	0.0729	0.2907	-539.802414	-541.613126	0.057040031	0.0639545183850756	non-significant	-533.273348	-538.246911	0.0016110071	0.0253093953666176	positive selection	gb|EHJ78135.1|:nicotinic acetylcholine receptor subunit alpha 4 isoform 2 [Danaus plexippus](4e-32)	gb|EHJ78135.1|:nicotinic acetylcholine receptor subunit alpha 4 isoform 2 [Danaus plexippus](3e-32)	0016021:integral to membrane[cellular_component];0004889:nicotinic acetylcholine-activated cation-selective channel activity[molecular_function];0045211:postsynaptic membrane[cellular_component];0030054:cell junction[cellular_component]	0016021:integral to membrane[cellular_component];0004889:nicotinic acetylcholine-activated cation-selective channel activity[molecular_function];0045211:postsynaptic membrane[cellular_component];0030054:cell junction[cellular_component]
IOG9341	GSSPFG00019406001	SFRICE035109	0.0807	274.7	76.3	0.0148	0.0705	0.2099	-498.937122	-501.484378	0.0240016665	0.0274764041169631	purifying selection	-491.036143	-497.162212	0.0004647254	0.00886546687178572	positive selection	ref|XP_011569142.1|:PREDICTED: GTPase-activating protein and VPS9 domain-containing protein 1-like [Plutella xylostella](9e-107)	ref|XP_011569142.1|:PREDICTED: GTPase-activating protein and VPS9 domain-containing protein 1-like [Plutella xylostella](3e-75)	0007165:signal transduction[biological_process];0043087:regulation of GTPase activity[biological_process]	0032794:GTPase activating protein binding[molecular_function];0051223:regulation of protein transport[biological_process];0005829:cytosol[cellular_component];0005085:guanyl-nucleotide exchange factor activity[molecular_function];0043547:positive regulation of GTPase activity[biological_process]
IOG9363	GSSPFG00016863001	SFRICE031316	0.1048	262	71	0.0295	0.0549	0.5377	-500.004107	-500.364352	0.3959832273	0.416736165623673	non-significant	-490.13093	-497.080967	0.0001927909	0.00420323507081633	positive selection	ref|XP_011562911.1|:PREDICTED: G-protein coupled receptor Mth2-like isoform X2 [Plutella xylostella](4e-43)	ref|XP_011562910.1|:PREDICTED: G-protein coupled receptor Mth2-like isoform X1 [Plutella xylostella](6e-55)	0007166:cell surface receptor linked signal transduction[biological_process];0016020:membrane[cellular_component];0004888:transmembrane receptor activity[molecular_function]	0007166:cell surface receptor linked signal transduction[biological_process];0016020:membrane[cellular_component];0004888:transmembrane receptor activity[molecular_function]
IOG9366	GSSPFG00026229001.1	SFRICE032199	0.086	295	47	0.0106	0.1421	0.0748	-434.201102	-440.386031	0.0004363208	0.000582287958326046	purifying selection	-422.903335	-430.450665	0.0001022521	0.00244375656442953	positive selection	gb|EHJ65093.1|:adenosine deaminase [Danaus plexippus](2e-59)	gb|EHJ65093.1|:adenosine deaminase [Danaus plexippus](7e-50)	NA	NA
IOG9370	GSSPFG00004787001	SFRICE017998	0.227	257.4	90.6	0.0407	0.175	0.2327	-575.590297	-580.517743	0.0016938074	0.00213459295201132	purifying selection	-561.877193	-569.720273	7.47692800955423e-05	0.0018662621945343	positive selection	ref|XP_004923701.1|:PREDICTED: contactin-1a-like [Bombyx mori](1e-134)	ref|XP_011550000.1|:PREDICTED: Down syndrome cell adhesion molecule-like protein 1 [Plutella xylostella](9e-67)	NA	NA
IOG9386	GSSPFG00017662001.1	SFRICE027099	0.3867	302.3	96.7	0.1158	0.1698	0.6821	-723.460663	-724.013885	0.2928562523	0.310652700160947	non-significant	-688.182509	-714.536261	3.87109244658403e-13	8.79891076741642e-11	positive selection	ref|XP_004931438.1|:PREDICTED: hemicentin-1-like [Bombyx mori](2e-61)	ref|XP_004931438.1|:PREDICTED: hemicentin-1-like [Bombyx mori](3e-135)	NA	NA
IOG9405	GSSPFG00026062001	SFRICE003428	0.285	262.5	91.5	0.0565	0.2054	0.275	-597.960365	-602.699332	0.0020795803	0.00261059416508813	purifying selection	-580.129785	-589.549999	1.42122521492625e-05	0.000440085477421946	positive selection	ref|XP_004923380.1|:PREDICTED: uncharacterized protein LOC101745601 isoform X1 [Bombyx mori](3e-38)	ref|XP_004923380.1|:PREDICTED: uncharacterized protein LOC101745601 isoform X1 [Bombyx mori](1e-60)	NA	NA
IOG9410	GSSPFG00029355001	SFRICE036354	0.6562	347.3	72.7	0.1262	0.6604	0.1911	-806.348593	-821.865675	2.53526381925568e-08	4.94327858753576e-08	purifying selection	-778.208169	-784.161363	0.0005594177	0.0103038953260345	positive selection	ref|XP_004923144.1|:PREDICTED: zinc finger protein 343-like [Bombyx mori](5e-58)	ref|XP_004923144.1|:PREDICTED: zinc finger protein 343-like [Bombyx mori](2e-26)	0046872:metal ion binding[molecular_function]	NA
IOG9411	GSSPFG00017147001	SFRICE037397	0.0837	247	98	0.0123	0.0671	0.1836	-509.195299	-512.234297	0.0136875957	0.0160686356992418	purifying selection	-502.750216	-507.259981	0.0026711007	0.0383539902931452	positive selection	ref|XP_004931482.1|:PREDICTED: ribonuclease UK114-like isoform X1 [Bombyx mori(3e-50)	ref|XP_004931482.1|:PREDICTED: ribonuclease UK114-like isoform X1 [Bombyx mori(3e-50)	0008152:metabolic process[biological_process];0019239:deaminase activity[molecular_function]	0008152:metabolic process[biological_process];0019239:deaminase activity[molecular_function]
IOG9412	GSSPFG00032661001.2	SFRICE010987	0.0902	290.1	93.9	0.0229	0.0522	0.438	-574.081033	-574.82439	0.222727002	0.238105930387872	non-significant	-561.885439	-570.938652	2.08895259290078e-05	0.000608862336388615	positive selection	gb|EFZ18533.1|:hypothetical protein SINV_16510, partial [Solenopsis invicta](4e-25)	ref|XP_011191512.1|:PREDICTED: homeobox protein prospero isoform X2 [Bactrocera cucurbitae](7e-31)	0006355:regulation of transcription, DNA-dependent[biological_process];0007275:multicellular organismal development[biological_process];0003677:DNA binding[molecular_function];0005634:nucleus[cellular_component]	0007400:neuroblast fate determination[biological_process];0007411:axon guidance[biological_process];0007420:brain development[biological_process];0007465:R7 cell fate commitment[biological_process];0007422:peripheral nervous system development[biological_process];0007419:ventral cord development[biological_process];0070314:G1 to G0 transition[biological_process];0005875:microtubule associated com…
IOG9435	GSSPFG00031532001	SFRICE026190	0.3268	278.2	93.8	0.055	0.2689	0.2047	-645.055462	-653.502921	3.95072152247612e-05	5.77209491583867e-05	purifying selection	-625.394409	-636.37121	2.79322158895692e-06	0.000105933059636946	positive selection	ref|XP_011566555.1|:PREDICTED: rho guanine nucleotide exchange factor 2-like [Plutella xylostella](4e-40)	ref|XP_011566555.1|:PREDICTED: rho guanine nucleotide exchange factor 2-like [Plutella xylostella](5e-51)	0008152:metabolic process[biological_process]	0008152:metabolic process[biological_process]
IOG9442	GSSPFG00002208001	SFRICE037096	0.9024	367.1	178.9	0.2707	0.3625	0.7469	-1146.445505	-1147.223449	0.2122683133	0.227175154376267	non-significant	-1085.12632	-1126.743451	7.28834734467362e-20	6.48845122359569e-17	positive selection	sp|P60607.1|CHB3_LYMDI:RecName: Full=Chorion class B protein Ld34; Flags: Precursor [Lymantria dispar(8e-38)	sp|P60607.1|CHB3_LYMDI:RecName: Full=Chorion class B protein Ld34; Flags: Precursor [Lymantria dispar(9e-19)	0007304:chorion-containing eggshell formation[biological_process];0005213:structural constituent of chorion[molecular_function];0007275:multicellular organismal development[biological_process];0042600:chorion[cellular_component]	0007304:chorion-containing eggshell formation[biological_process];0005213:structural constituent of chorion[molecular_function];0007275:multicellular organismal development[biological_process];0042600:chorion[cellular_component]
IOG9465	GSSPFG00033605001	SFRICE034289	0.5373	375.2	158.8	0.1483	0.2519	0.5888	-1006.806316	-1008.766744	0.0476905914	0.0536575658690047	non-significant	-951.891883	-995.493204	9.7952863785743e-21	1.16270049313677e-17	positive selection	ref|XP_004933626.1|:PREDICTED: RNA-binding protein cabeza-like, partial [Bombyx mori](1e-77)	ref|XP_004933626.1|:PREDICTED: RNA-binding protein cabeza-like, partial [Bombyx mori](2e-50)	0003676:nucleic acid binding[molecular_function];0000166:nucleotide binding[molecular_function]	0008270:zinc ion binding[molecular_function];0003676:nucleic acid binding[molecular_function];0000166:nucleotide binding[molecular_function]
IOG9466	GSSPFG00029031001	SFRICE015211	0.1834	271.9	79.1	0.0476	0.1076	0.4428	-550.453104	-551.559023	0.1369554131	0.148146484219046	non-significant	-528.398466	-544.414839	1.51595543724925e-08	1.12464944000929e-06	positive selection	ref|XP_008479707.1|:PREDICTED: oral cancer-overexpressed protein 1-like [Diaphorina citri](1e-36)	ref|XP_008479707.1|:PREDICTED: oral cancer-overexpressed protein 1-like [Diaphorina citri](9e-27)	NA	0044464:cell part[cellular_component]
IOG9468	GSSPFG00026931001	SFRICE001883	0.189	243.3	89.7	0.0348	0.1394	0.2499	-541.982146	-546.292699	0.0033229002	0.00409488324334987	purifying selection	-533.050162	-538.646626	0.0008210967	0.014356425607365	positive selection	No hit	No hit	NA	NA
IOG9475	GSSPFG00016813001	SFRICE012076	0.242	276.2	89.8	0.071	0.1102	0.6447	-604.261909	-604.702318	0.3479777337	0.367627188401612	non-significant	-585.823726	-599.493792	1.70632994403039e-07	9.34806297029572e-06	positive selection	ref|XP_011561546.1|:PREDICTED: lachesin-like isoform X1 [Plutella xylostella](4e-57)	ref|XP_011561546.1|:PREDICTED: lachesin-like isoform X1 [Plutella xylostella](4e-89)	NA	NA
IOG9478	GSSPFG00010696001	SFRICE004119	0.1385	256.9	79.1	0.0202	0.1306	0.1544	-514.332022	-519.686655	0.0010660031	0.00136564469568294	purifying selection	-506.066729	-511.860935	0.0006636406	0.0119354756393939	positive selection	ref|XP_004932431.1|:PREDICTED: metallo-beta-lactamase domain-containing protein 1-like [Bombyx mori](3e-42)	ref|XP_004932431.1|:PREDICTED: metallo-beta-lactamase domain-containing protein 1-like [Bombyx mori](1e-105)	NA	NA
IOG9499	GSSPFG00024872001	SFRICE008633	0.2849	317.4	108.6	0.0713	0.1643	0.4338	-706.104493	-708.760528	0.0211781787	0.0243249632353618	purifying selection	-699.65308	-704.798985	0.0013362195	0.021734310225228	positive selection	No hit	No hit	NA	NA
IOG9518	GSSPFG00000341001	SFRICE033099	0.5035	277.7	100.3	0.1453	0.2301	0.6316	-731.992572	-732.841122	0.192667671	0.206715750657126	non-significant	-712.235358	-725.114655	3.86900357950576e-07	1.94049602065071e-05	positive selection	No hit	No hit	NA	NA
IOG9532	GSSPFG00010944001	SFRICE027832	0.6181	295.4	94.6	0.1478	0.3879	0.381	-771.176696	-776.214411	0.0015025955	0.0019010217582307	purifying selection	-745.067192	-758.265068	2.78151542938544e-07	1.42860237173676e-05	positive selection	dbj|BAM18870.1|:yellow-f3 [Papilio xuthus](7e-71)	dbj|BAM18870.1|:yellow-f3 [Papilio xuthus](8e-19)	NA	NA
IOG9548	GSSPFG00030924001	SFRICE009653	0.1021	237.9	80.1	0.0102	0.1048	0.0975	-475.46172	-479.461192	0.0046804638	0.00567939513577919	purifying selection	-468.059572	-472.66443	0.0024073404	0.0350854263208731	positive selection	gb|ADX66430.1|:COP9 [Helicoverpa zea](9e-64)	gb|ADX66430.1|:COP9 [Helicoverpa zea](3e-126)	0005634:nucleus[cellular_component]	NA
IOG9573	GSSPFG00015801001	SFRICE020835	0.2045	251.6	78.4	0.0126	0.2467	0.0509	-522.993611	-538.251803	3.31058790139445e-08	6.37939667275376e-08	purifying selection	-512.917642	-518.900277	0.0005420135	0.0100876833109756	positive selection	ref|XP_004927236.1|:PREDICTED: SNAPIN protein homolog [Bombyx mori](4e-64)	ref|XP_011556888.1|:PREDICTED: SNAPIN protein homolog [Plutella xylostella(1e-83)	0008276:protein methyltransferase activity[molecular_function];0031083:BLOC-1 complex[cellular_component];0006479:protein amino acid methylation[biological_process];0006886:intracellular protein transport[biological_process];0003676:nucleic acid binding[molecular_function]	0032259:methylation[biological_process];0031083:BLOC-1 complex[cellular_component];0008168:methyltransferase activity[molecular_function];0006886:intracellular protein transport[biological_process]
IOG9576	GSSPFG00032925001	SFRICE038268	0.1848	242.3	60.7	0.0176	0.2372	0.0742	-469.613649	-480.754155	2.35524051911198e-06	3.84784133134627e-06	purifying selection	-456.900559	-462.317209	0.000996908	0.0169315869062003	positive selection	gb|AIN34712.1|:fatty alcohol acetyltransferase [Agrotis segetum](3e-137)	gb|AIN34712.1|:fatty alcohol acetyltransferase [Agrotis segetum](4e-63)	0016746:transferase activity, transferring acyl groups[molecular_function];0008152:metabolic process[biological_process]	0016746:transferase activity, transferring acyl groups[molecular_function];0008152:metabolic process[biological_process]
IOG9594	GSSPFG00031375001	SFRICE004323	0.6518	279.8	95.2	0.1633	0.3758	0.4347	-745.070896	-748.337175	0.010591753	0.0125361951361622	purifying selection	-715.325526	-729.342282	1.19232659866601e-07	6.81013886078593e-06	positive selection	gb|EHJ75979.1|:thioredoxin-like protein [Danaus plexippus](7e-51)	gb|EHJ75979.1|:thioredoxin-like protein [Danaus plexippus](5e-55)	0006508:proteolysis[biological_process];0006726:eye pigment biosynthetic process[biological_process];0004197:cysteine-type endopeptidase activity[molecular_function];0045169:fusome[cellular_component];0005764:lysosome[cellular_component];0035071:salivary gland cell autophagic cell death[biological_process]	NA
IOG9603	GSSPFG00021394001	SFRICE014501	0.0994	238.8	76.2	0.0184	0.0794	0.2311	-468.824821	-471.108563	0.032584388	0.0369885258744023	purifying selection	-460.791859	-466.509027	0.0007209924	0.0127522546509934	positive selection	ref|XP_004923131.1|:PREDICTED: uncharacterized protein LOC101738649 [Bombyx mori](2e-19)	ref|XP_004923131.1|:PREDICTED: uncharacterized protein LOC101738649 [Bombyx mori](4e-20)	NA	NA
IOG9611	GSSPFG00030979001	SFRICE015501	0.061	236.9	63.1	0.0128	0.0485	0.2646	-433.754372	-434.976517	0.1179532448	0.128097439686734	non-significant	-423.049777	-432.049079	2.21067027395852e-05	0.000638286230721591	positive selection	dbj|BAM20282.1|:nuclear hormone receptor E75B, partial [Papilio xuthus](8e-55)	dbj|BAM20282.1|:nuclear hormone receptor E75B, partial [Papilio xuthus](2e-54)	0006355:regulation of transcription, DNA-dependent[biological_process];0003707:steroid hormone receptor activity[molecular_function];0030522:intracellular receptor-mediated signaling pathway[biological_process];0043565:sequence-specific DNA binding[molecular_function];0004887:thyroid hormone receptor activity[molecular_function];0008270:zinc ion binding[molecular_function];0043401:steroid hormone…	0006355:regulation of transcription, DNA-dependent[biological_process];0003707:steroid hormone receptor activity[molecular_function];0030522:intracellular receptor-mediated signaling pathway[biological_process];0043565:sequence-specific DNA binding[molecular_function];0004887:thyroid hormone receptor activity[molecular_function];0008270:zinc ion binding[molecular_function];0043401:steroid hormone…
IOG9613	GSSPFG00030355001	SFRICE034421	0.1457	242.9	84.1	0.0602	0.0149	4.0489	-507.229414	-508.538863	0.1055977537	0.115210438962224	non-significant	-486.552809	-506.899101	1.78162039468599e-10	2.09154403037697e-08	positive selection	No hit	No hit	NA	NA
IOG9621	GSSPFG00027040001	SFRICE040943	0.0191	214.8	109.2	0.0095	0.0001	99	-439.832732	-440.660261	0.198271906	0.212579162163589	non-significant	-435.141534	-440.55445	0.0010009371	0.0169461347690967	positive selection	ref|XP_001946747.2|:PREDICTED: titin isoform X1 [Acyrthosiphon pisum](3e-18)	ref|XP_001946747.2|:PREDICTED: titin isoform X1 [Acyrthosiphon pisum](2e-18)	NA	0003676:nucleic acid binding[molecular_function];0000166:nucleotide binding[molecular_function]
IOG9631	GSSPFG00022030001.1	SFRICE028864	0.1303	268.6	40.4	0.0209	0.1934	0.108	-430.33477	-436.104973	0.0006809977	0.000891228522491731	purifying selection	-416.408129	-422.877609	0.0003218137	0.00646228525770677	positive selection	gb|AAV91346.1|:cuticle protein 1 [Lonomia obliqua](8e-46)	gb|AAV91346.1|:cuticle protein 1 [Lonomia obliqua](2e-49)	0042302:structural constituent of cuticle[molecular_function]	0042302:structural constituent of cuticle[molecular_function]
IOG9640	GSSPFG00027257001	SFRICE037350	0.1081	261.3	62.7	0.0276	0.0713	0.3868	-480.685039	-481.577797	0.1814734496	0.194979469182018	non-significant	-469.499251	-477.820622	4.51226358179796e-05	0.00121728565263504	positive selection	gb|EHJ79069.1|:optomotor-blind [Danaus plexippus](4e-62)	gb|EFN81856.1|:Optomotor-blind protein [Harpegnathos saltator](4e-86)	0006355:regulation of transcription, DNA-dependent[biological_process];0003700:transcription factor activity[molecular_function];0003677:DNA binding[molecular_function];0005634:nucleus[cellular_component]	0060021:palate development[biological_process];0010159:specification of organ position[biological_process];0032275:luteinizing hormone secretion[biological_process];0030857:negative regulation of epithelial cell differentiation[biological_process];0021761:limbic system development[biological_process];0060596:mammary placode formation[biological_process];0000122:negative regulation of transcriptio…
IOG9642	GSSPFG00021698001.1	SFRICE017477	0.0707	244.4	61.6	0.0174	0.0483	0.3592	-438.784715	-439.523629	0.2241146613	0.239541463398489	non-significant	-432.125657	-437.182737	0.0014713448	0.0234602634304478	positive selection	ref|NP_001166727.1|:cuticular protein RR-1 motif 23 precursor [Bombyx mori(4e-66)	ref|NP_001166727.1|:cuticular protein RR-1 motif 23 precursor [Bombyx mori(1e-63)	0005214:structural constituent of chitin-based cuticle[molecular_function]	0005214:structural constituent of chitin-based cuticle[molecular_function]
IOG9653	GSSPFG00004080001	SFRICE039951	1.3049	440	166	0.4855	0.3011	1.6122	-1265.743072	-1267.122999	0.096657058	0.106091374767698	non-significant	-1219.101854	-1252.81968	2.17676875696105e-16	8.30515022521961e-14	positive selection	ref|WP_021842261.1|:hypothetical protein [Veillonella sp. CAG:933(3e-11)	No hit	0044238:primary metabolic process[biological_process]	NA
IOG9665	GSSPFG00007953001.3	SFRICE002420	0.487	279.4	101.6	0.153	0.1881	0.8133	-718.626474	-718.789037	0.5685432692	0.589627001734162	non-significant	-679.954077	-707.494511	1.15671371252985e-13	2.94218395022771e-11	positive selection	gb|EHJ64113.1|:ribosomal protein S6 kinase [Danaus plexippus](2e-105)	gb|ADP21244.1|:P70S6K [Bombyx mori](9e-45)	0004711:ribosomal protein S6 kinase activity[molecular_function];0005524:ATP binding[molecular_function];0006468:protein amino acid phosphorylation[biological_process];0005840:ribosome[cellular_component]	0004711:ribosomal protein S6 kinase activity[molecular_function];0005524:ATP binding[molecular_function];0006468:protein amino acid phosphorylation[biological_process];0005840:ribosome[cellular_component]
IOG9667	GSSPFG00004339001	SFRICE017373	0.0916	238.8	73.2	0.0225	0.0568	0.396	-462.222553	-462.935244	0.2325195796	0.248226908051044	non-significant	-453.506304	-460.481448	0.0001877089	0.00410920938258197	positive selection	ref|XP_011569383.1|:PREDICTED: uncharacterized protein LOC105398841 [Plutella xylostella](1e-30)	ref|XP_011569383.1|:PREDICTED: uncharacterized protein LOC105398841 [Plutella xylostella](4e-48)	NA	NA
IOG9688	GSSPFG00020576001	SFRICE023669	0.0617	196	104	0.021	0.0198	1.0619	-414.501245	-414.503627	0.9449723182	0.96613448897795	non-significant	-407.606922	-414.176725	0.0002891186	0.0059192047137931	positive selection	No hit	No hit	NA	NA
IOG9689	GSSPFG00008641001	SFRICE018610	0.2153	254.2	90.8	0.0729	0.0687	1.0609	-562.248619	-562.254994	0.9100972322	0.931816056315181	non-significant	-543.090292	-559.761011	7.73174725119993e-09	6.16404894660962e-07	positive selection	gb|EGI65833.1|:Serine/threonine-protein kinase svkA, partial [Acromyrmex echinatior](6e-46)	ref|XP_004929356.1|:PREDICTED: serine/threonine-protein kinase svkA-like [Bombyx mori](2e-61)	0005524:ATP binding[molecular_function];0006468:protein amino acid phosphorylation[biological_process];0004674:protein serine/threonine kinase activity[molecular_function]	0005524:ATP binding[molecular_function];0006468:protein amino acid phosphorylation[biological_process];0004672:protein kinase activity[molecular_function]
IOG9691	GSSPFG00004627001	SFRICE018231	0.1616	278.4	60.6	0.0454	0.0927	0.4899	-498.809944	-499.466824	0.2517150137	0.268156311463612	non-significant	-489.137585	-496.726463	9.78493021502661e-05	0.00235433354700742	positive selection	No hit	No hit	NA	NA
IOG9702	GSSPFG00034524001	SFRICE010127	0.0924	235	101	0.0266	0.0406	0.6548	-501.058952	-501.2623	0.5236512669	0.544709492141451	non-significant	-494.240332	-499.373914	0.001354188	0.0218791148179758	positive selection	dbj|BAM18694.1|:tetraspanin 97E [Papilio xuthus](8e-63)	ref|XP_011555732.1|:PREDICTED: tetraspanin-13 isoform X2 [Plutella xylostella](4e-129)	0016021:integral to membrane[cellular_component]	0016021:integral to membrane[cellular_component]
IOG9708	GSSPFG00014864001	SFRICE013823	0.1711	239.3	78.7	0.0558	0.0608	0.9178	-503.651563	-503.662046	0.8848716177	0.90677059874236	non-significant	-480.742007	-500.28561	4.05291252984708e-10	4.36098455902391e-08	positive selection	ref|XP_011549963.1|:PREDICTED: transmembrane protein 8A [Plutella xylostella](7e-30)	ref|XP_011549963.1|:PREDICTED: transmembrane protein 8A [Plutella xylostella](1e-28)	NA	NA
IOG9711	GSSPFG00022442001.3	SFRICE037903	0.3553	273.8	86.2	0.0713	0.268	0.2662	-632.070397	-637.978432	0.0005872168	0.000773995937618754	purifying selection	-607.662557	-619.690243	9.36e-07	4.13193719008264e-05	positive selection	ref|XP_011569067.1|:PREDICTED: homeobox protein Hmx [Plutella xylostella](9e-92)	ref|XP_011569067.1|:PREDICTED: homeobox protein Hmx [Plutella xylostella](1e-50)	0006355:regulation of transcription, DNA-dependent[biological_process];0043565:sequence-specific DNA binding[molecular_function];0005634:nucleus[cellular_component]	0006355:regulation of transcription, DNA-dependent[biological_process];0043565:sequence-specific DNA binding[molecular_function];0005634:nucleus[cellular_component]
IOG9717	GSSPFG00012632001	SFRICE018099	0.0806	234	75	0.013	0.0701	0.1863	-452.491694	-455.154236	0.0210205955	0.0241569515626614	purifying selection	-445.071379	-450.45216	0.0010362989	0.0173795622428571	positive selection	gb|EHJ69731.1|:putative Microspherule protein 1 [Danaus plexippus](5e-55)	gb|EHJ69731.1|:putative Microspherule protein 1 [Danaus plexippus](3e-55)	NA	NA
IOG9722	GSSPFG00029731001	SFRICE021533	0.2277	261.5	77.5	0.0619	0.1233	0.5019	-551.93705	-553.015587	0.1419147031	0.153386763781597	non-significant	-541.707282	-548.992647	0.0001349952	0.00310140585290323	positive selection	No hit	No hit	NA	NA
IOG9729	GSSPFG00021003001.1	SFRICE031734	0.102	203	58	0.0098	0.1186	0.0827	-382.801795	-388.275107	0.0009377432	0.00120785032621172	purifying selection	-374.368493	-379.816747	0.0009634572	0.01647090240192	positive selection	ref|XP_011560216.1|:PREDICTED: uncharacterized protein LOC105390586 [Plutella xylostella](8e-49)	ref|XP_011560216.1|:PREDICTED: uncharacterized protein LOC105390586 [Plutella xylostella](7e-42)	NA	NA
IOG9747	GSSPFG00013700001	SFRICE033588	0.2289	223.3	64.7	0.0435	0.1895	0.2295	-474.330004	-478.830378	0.0026986913	0.00335663280450576	purifying selection	-456.09713	-469.464368	2.33419455075454e-07	1.21775672008195e-05	positive selection	ref|XP_004922392.1|:PREDICTED: pleckstrin homology domain-containing family F member 2-like [Bombyx mori](3e-29)	ref|XP_004922392.1|:PREDICTED: pleckstrin homology domain-containing family F member 2-like [Bombyx mori](6e-85)	0016798:hydrolase activity, acting on glycosyl bonds[molecular_function];0046872:metal ion binding[molecular_function]	0046872:metal ion binding[molecular_function]
IOG9751	GSSPFG00019202001	SFRICE027304	0.337	244	77	0.1037	0.1395	0.7436	-570.083715	-570.25317	0.5604590673	0.581581759685857	non-significant	-538.618465	-561.067446	2.075738046298e-11	3.21378399255095e-09	positive selection	ref|XP_004926512.1|:PREDICTED: kelch-like ECH-associated protein 1-like [Bombyx mori](6e-46)	ref|XP_004926512.1|:PREDICTED: kelch-like ECH-associated protein 1-like [Bombyx mori](4e-44)	NA	NA
IOG9752	GSSPFG00000129001	SFRICE013370	0.1896	191.7	72.3	0.0108	0.202	0.0537	-408.189422	-419.083471	3.04483107575194e-06	4.92399793857977e-06	purifying selection	-398.665467	-403.841807	0.0012928685	0.0211836107139571	positive selection	gb|AGH25572.1|:insulin-like precursor polypeptide A [Helicoverpa armigera](5e-35)	gb|AGH25572.1|:insulin-like precursor polypeptide A [Helicoverpa armigera](2e-33)	0005102:receptor binding[molecular_function];0005576:extracellular region[cellular_component]	0005179:hormone activity[molecular_function];0005615:extracellular space[cellular_component];0008083:growth factor activity[molecular_function]
IOG9758	GSSPFG00001528001	SFRICE016553	0.3178	244.7	79.3	0.0957	0.1374	0.697	-581.73907	-582.048545	0.4314377403	0.452577511746357	non-significant	-550.481171	-574.367682	4.785317915688e-12	8.40065438029457e-10	positive selection	dbj|BAM20145.1|:conserved hypothetical protein [Papilio xuthus](4e-77)	dbj|BAM20145.1|:conserved hypothetical protein [Papilio xuthus](2e-60)	NA	NA
IOG9766	GSSPFG00033159001.1	SFRICE015212	0.2478	245	76	0.0653	0.1382	0.4727	-540.931161	-541.899305	0.1640721447	0.17663838776883	non-significant	-515.624245	-532.100783	9.4410252572423e-09	7.36193232285544e-07	positive selection	ref|XP_004928144.1|:PREDICTED: cytochrome b5-like isoform X1 [Bombyx mori](2e-34)	ref|XP_004928144.1|:PREDICTED: cytochrome b5-like isoform X1 [Bombyx mori](2e-35)	0012505:endomembrane system[cellular_component];0044425:membrane part[cellular_component];0002168:instar larval development[biological_process];0020037:heme binding[molecular_function];0045610:regulation of hemocyte differentiation[biological_process];0005739:mitochondrion[cellular_component];0046872:metal ion binding[molecular_function];0005811:lipid particle[cellular_component];0006629:lipid me…	0012505:endomembrane system[cellular_component];0002168:instar larval development[biological_process];0020037:heme binding[molecular_function];0005739:mitochondrion[cellular_component];0045610:regulation of hemocyte differentiation[biological_process];0046872:metal ion binding[molecular_function];0005811:lipid particle[cellular_component];0051726:regulation of cell cycle[biological_process];00160…
IOG9769	GSSPFG00023286001	SFRICE029874	0.0724	206.5	90.5	0.0231	0.0264	0.8749	-441.11224	-441.123768	0.8793115367	0.901332291936874	non-significant	-434.159621	-440.0923	0.0005718778	0.0104791947468268	positive selection	No hit	No hit	NA	NA
IOG9776	GSSPFG00026462001	SFRICE005947	0.5348	253.8	82.2	0.0944	0.4373	0.2159	-614.698084	-623.737336	2.11981166125643e-05	3.16948187224667e-05	purifying selection	-586.019651	-597.814287	1.19250514880689e-06	5.0755109580494e-05	positive selection	ref|XP_004923795.1|:PREDICTED: uncharacterized protein LOC101736307 isoform X2 [Bombyx mori](7e-36)	ref|XP_004923795.1|:PREDICTED: uncharacterized protein LOC101736307 isoform X2 [Bombyx mori](5e-119)	NA	NA
IOG9789	GSSPFG00002341001	SFRICE022338	0.0432	212.7	72.3	0.0146	0.014	1.0418	-389.061515	-389.062144	0.9717063268	0.992612228839587	non-significant	-378.752503	-386.909995	5.36381389052358e-05	0.00141835702456593	positive selection	ref|XP_003978510.1|:PREDICTED: ras-related protein Rab-2A [Takifugu rubripes](4e-46)	ref|XP_003978510.1|:PREDICTED: ras-related protein Rab-2A [Takifugu rubripes](9e-46)	0005789:endoplasmic reticulum membrane[cellular_component];0004767:sphingomyelin phosphodiesterase activity[molecular_function];0070062:extracellular vesicular exosome[cellular_component];0005765:lysosomal membrane[cellular_component];0008152:metabolic process[biological_process];0007030:Golgi organization[biological_process];0000139:Golgi membrane[cellular_component];0005525:GTP binding[molecula…	0005789:endoplasmic reticulum membrane[cellular_component];0004767:sphingomyelin phosphodiesterase activity[molecular_function];0070062:extracellular vesicular exosome[cellular_component];0005765:lysosomal membrane[cellular_component];0008152:metabolic process[biological_process];0007030:Golgi organization[biological_process];0000139:Golgi membrane[cellular_component];0005525:GTP binding[molecula…
IOG9790	GSSPFG00020546001	SFRICE018642	1.2432	355	122	0.2819	0.8001	0.3523	-1022.454323	-1029.331201	0.0002084037	0.000285762639853677	purifying selection	-983.77564	-994.574575	3.36225018105708e-06	0.000124980277824156	positive selection	ref|XP_004926495.1|:PREDICTED: centrin-2-like isoform X2 [Bombyx mori](5e-81)	gb|EHJ74742.1|:putative centrin [Danaus plexippus](3e-53)	0005815:microtubule organizing center[cellular_component];0005509:calcium ion binding[molecular_function]	0005815:microtubule organizing center[cellular_component];0005509:calcium ion binding[molecular_function]
IOG9819	GSSPFG00020608001	SFRICE036056	0.2151	250.5	52.5	0.0336	0.2537	0.1323	-485.462042	-492.238177	0.0002320106	0.000316386167960174	purifying selection	-469.438585	-481.141777	1.31142597073326e-06	5.49410339033075e-05	positive selection	ref|XP_011552816.1|:PREDICTED: DNA cross-link repair 1A protein [Plutella xylostella](1e-105)	ref|XP_011552816.1|:PREDICTED: DNA cross-link repair 1A protein [Plutella xylostella](5e-71)	NA	NA
IOG9824	GSSPFG00023548001	SFRICE030934	0.2622	207.5	74.5	0.0419	0.214	0.1958	-474.041224	-480.364629	0.0003762071	0.000504015606884876	purifying selection	-456.928342	-466.891376	8.04952492281369e-06	0.000267891198599435	positive selection	ref|XP_004926038.1|:PREDICTED: ubiquitin-conjugating enzyme E2 T-like [Bombyx mori](5e-38)	ref|XP_004926038.1|:PREDICTED: ubiquitin-conjugating enzyme E2 T-like [Bombyx mori](7e-85)	0003824:catalytic activity[molecular_function];0000209:protein polyubiquitination[biological_process]	0004842:ubiquitin-protein ligase activity[molecular_function];0005488:binding[molecular_function];0006974:response to DNA damage stimulus[biological_process];0000209:protein polyubiquitination[biological_process]
IOG9832	GSSPFG00033495001	SFRICE021027	0.1416	227.2	60.8	0.0225	0.1394	0.1615	-430.560691	-434.605612	0.0044514043	0.00540759064554241	purifying selection	-419.51075	-428.017787	3.71037713368885e-05	0.00102961921558442	positive selection	ref|XP_004926426.1|:PREDICTED: prominin-like protein-like [Bombyx mori](8e-28)	ref|XP_004926426.1|:PREDICTED: prominin-like protein-like [Bombyx mori](6e-27)	NA	NA
IOG9834	GSSPFG00034849001	SFRICE039275	0.4196	253.9	91.1	0.1063	0.2335	0.4551	-627.862343	-630.22667	0.029664091	0.0337776043650608	purifying selection	-589.12713	-618.510799	1.77462851651836e-14	5.26621012276823e-12	positive selection	ref|XP_004925622.1|:PREDICTED: RNA-binding protein MEX3D-like [Bombyx mori](9e-32)	ref|XP_004925622.1|:PREDICTED: RNA-binding protein MEX3D-like [Bombyx mori](1e-34)	0003723:RNA binding[molecular_function];0008270:zinc ion binding[molecular_function]	0046872:metal ion binding[molecular_function];0003676:nucleic acid binding[molecular_function]
IOG9849	GSSPFG00000140001	SFRICE000954	0.4523	247.7	100.3	0.1265	0.2108	0.6	-651.095487	-652.068729	0.1629662376	0.175500838334758	non-significant	-621.892909	-642.982066	8.33188428705368e-11	1.04717082163052e-08	positive selection	No hit	No hit	NA	NA
IOG9858	GSSPFG00028001001	SFRICE013840	1.203	303.7	95.3	0.2261	0.9583	0.2359	-867.018494	-881.603012	6.63308234611422e-08	1.24056755433365e-07	purifying selection	-838.232269	-845.149434	0.0001996548	0.00431763608987854	positive selection	ref|XP_002422700.1|:lachesin precursor, putative [Pediculus humanus corporis(1e-51)	ref|XP_004929795.1|:PREDICTED: lachesin-like [Bombyx mori](7e-97)	NA	0055114:oxidation reduction[biological_process];0016614:oxidoreductase activity, acting on CH-OH group of donors[molecular_function];0050660:FAD binding[molecular_function]
IOG9859	GSSPFG00020333001	SFRICE021493	0.1567	201.4	86.6	0.0363	0.0894	0.4057	-459.453887	-460.71886	0.111704039	0.121496054636225	non-significant	-451.634589	-458.34961	0.0002476266	0.00520747040905512	positive selection	ref|XP_004929270.1|:PREDICTED: mitochondrial sodium/hydrogen exchanger 9B2-like isoform X1 [Bombyx mori](5e-15)	ref|XP_004929270.1|:PREDICTED: mitochondrial sodium/hydrogen exchanger 9B2-like isoform X1 [Bombyx mori](2e-14)	NA	NA
IOG9882	GSSPFG00022898001	SFRICE009761	0.7032	264.9	83.1	0.2049	0.3286	0.6234	-699.688853	-700.630428	0.1699765612	0.182847608830893	non-significant	-667.00547	-686.390273	4.76896007224247e-10	5.04423766849171e-08	positive selection	gb|EHJ71551.1|:putative FLYWCH-type zinc finger-containing protein 1 [Danaus plexippus](3e-13)	gb|EHJ71551.1|:putative FLYWCH-type zinc finger-containing protein 1 [Danaus plexippus](2e-14)	NA	NA
IOG9888	GSSPFG00006489001	SFRICE006021	0.3296	210.3	62.7	0.0675	0.2519	0.2681	-477.000084	-481.418878	0.0029508888	0.00365626827306889	purifying selection	-463.891537	-471.809473	6.90803720120098e-05	0.00174878107631351	positive selection	No hit	No hit	NA	NA
IOG9908	GSSPFG00010201001	SFRICE029135	0.5241	338.8	117.2	0.1202	0.3324	0.3615	-864.814628	-870.702458	0.0006001023	0.000789810628421831	purifying selection	-824.728093	-840.80416	1.42560021511722e-08	1.06501308378303e-06	positive selection	ref|XP_004922284.1|:PREDICTED: uncharacterized protein LOC101747102 [Bombyx mori](1e-10)	ref|XP_004922284.1|:PREDICTED: uncharacterized protein LOC101747102 [Bombyx mori](2e-111)	NA	NA
IOG9911	GSSPFG00006835001	SFRICE040232	0.1508	199.7	76.3	0.0377	0.0831	0.4539	-432.69637	-433.549803	0.1913924964	0.205388853745977	non-significant	-425.416735	-431.621905	0.0004269631	0.00821846269783784	positive selection	ref|XP_004930063.1|:PREDICTED: alkaline ceramidase-like isoform X2 [Bombyx mori](5e-72)	ref|XP_004930063.1|:PREDICTED: alkaline ceramidase-like isoform X2 [Bombyx mori](1e-49)	0016811:hydrolase activity, acting on carbon-nitrogen (but not peptide) bonds, in linear amides[molecular_function];0016021:integral to membrane[cellular_component];0006672:ceramide metabolic process[biological_process]	0016811:hydrolase activity, acting on carbon-nitrogen (but not peptide) bonds, in linear amides[molecular_function];0016021:integral to membrane[cellular_component];0006672:ceramide metabolic process[biological_process]
IOG9918	GSSPFG00035019001.4	SFRICE030109	0.3852	233.3	66.7	0.1032	0.2164	0.477	-524.154221	-525.662715	0.0823963678	0.0913017733852712	non-significant	-502.79786	-514.505212	1.3057662768494e-06	5.49192958093785e-05	positive selection	gb|AEB54592.1|:OBP9 [Helicoverpa armigera](3e-31)	gb|AEB54592.1|:OBP9 [Helicoverpa armigera](1e-18)	NA	NA
IOG9924	GSSPFG00007677001	SFRICE031273	0.1494	204.9	68.1	0.0535	0.0388	1.3777	-422.526515	-422.613946	0.675826455	0.698245069513056	non-significant	-401.425341	-418.006959	8.47375937095402e-09	6.70556824888162e-07	positive selection	ref|NP_001040346.1|:septin [Bombyx mori(6e-80)	ref|NP_001040346.1|:septin [Bombyx mori(3e-77)	0007049:cell cycle[biological_process];0005525:GTP binding[molecular_function];0051301:cell division[biological_process]	0007049:cell cycle[biological_process];0005525:GTP binding[molecular_function];0051301:cell division[biological_process]
IOG9928	GSSPFG00035234001.5	SFRICE039284	1.0266	269.5	81.5	0.2055	0.7943	0.2588	-755.08565	-766.553333	1.67540816584048e-06	2.77365340704693e-06	purifying selection	-734.680901	-739.427476	0.0020624043	0.0307718786828212	positive selection	gb|ADR64684.1|:putative chemosensory ionotropic receptor IR75p [Spodoptera littoralis](1e-146)	gb|ADR64684.1|:putative chemosensory ionotropic receptor IR75p [Spodoptera littoralis](9e-49)	0004970:ionotropic glutamate receptor activity[molecular_function];0016020:membrane[cellular_component];0035235:ionotropic glutamate receptor signaling pathway[biological_process]	0004970:ionotropic glutamate receptor activity[molecular_function];0016020:membrane[cellular_component];0035235:ionotropic glutamate receptor signaling pathway[biological_process]
IOG9937	GSSPFG00013180001	SFRICE027346	0.681	264.4	86.6	0.1571	0.4403	0.3568	-702.839242	-708.687978	0.0006258507	0.000822280534755872	purifying selection	-677.753409	-690.7562	3.40431632789303e-07	1.72361665075267e-05	positive selection	ref|XP_004923298.1|:PREDICTED: C2 domain-containing protein 5-like [Bombyx mori](7e-60)	ref|XP_011561856.1|:PREDICTED: C2 domain-containing protein 5-like, partial [Plutella xylostella](1e-42)	NA	NA
IOG9940	GSSPFG00033199001	SFRICE005785	0.747	311.5	147.5	0.2883	0.1661	1.7359	-951.459425	-953.598528	0.0386040733	0.0436179074631306	positive selection	-926.463336	-951.604783	1.3310476011225e-12	2.58537845868939e-10	positive selection	No hit	No hit	NA	NA
IOG9944	GSSPFG00020971001	SFRICE040544	0.5228	242.7	69.3	0.1413	0.2897	0.4876	-593.680032	-595.569029	0.0519308841	0.0583669263377485	non-significant	-570.502408	-581.451912	2.87382444268484e-06	0.000108366852631579	positive selection	No hit	No hit	NA	NA
IOG9957	GSSPFG00025003001	SFRICE032458	0.3636	192.8	59.2	0.0702	0.2871	0.2446	-443.420103	-448.419915	0.0015657219	0.00197807557446783	purifying selection	-431.134703	-436.977164	0.0006300863	0.0114282036382003	positive selection	ref|XP_004928959.1|:PREDICTED: ceramide synthase 5-like [Bombyx mori](4e-33)	ref|XP_004928959.1|:PREDICTED: ceramide synthase 5-like [Bombyx mori](3e-33)	0032933:SREBP-mediated signaling pathway[biological_process];0016021:integral to membrane[cellular_component];0005783:endoplasmic reticulum[cellular_component];0005886:plasma membrane[cellular_component];0050291:sphingosine N-acyltransferase activity[molecular_function];0006641:triglyceride metabolic process[biological_process];0003677:DNA binding[molecular_function];0005634:nucleus[cellular_comp…	0032933:SREBP-mediated signaling pathway[biological_process];0016021:integral to membrane[cellular_component];0005783:endoplasmic reticulum[cellular_component];0005886:plasma membrane[cellular_component];0050291:sphingosine N-acyltransferase activity[molecular_function];0006641:triglyceride metabolic process[biological_process];0003677:DNA binding[molecular_function];0005634:nucleus[cellular_comp…
IOG9958	GSSPFG00011143001	SFRICE040765	0.2165	187.1	70.9	0.039	0.1597	0.2441	-424.298243	-428.084735	0.0059249612	0.00714244645673663	purifying selection	-415.871085	-420.908887	0.0015024536	0.0238494974870728	positive selection	ref|XP_004928795.1|:PREDICTED: arrestin homolog [Bombyx mori](2e-80)	ref|XP_004928795.1|:PREDICTED: arrestin homolog [Bombyx mori](4e-49)	0007165:signal transduction[biological_process]	0007165:signal transduction[biological_process]
IOG9963	GSSPFG00030467001.1	SFRICE002946	0.2649	215.4	69.6	0.0799	0.1142	0.6998	-481.651108	-481.887293	0.4918988735	0.512628588976734	non-significant	-458.830172	-476.146756	4e-09	3.53157024793388e-07	positive selection	ref|XP_011553474.1|:PREDICTED: centaurin-gamma-1A, partial [Plutella xylostella](1e-45)	ref|XP_011553474.1|:PREDICTED: centaurin-gamma-1A, partial [Plutella xylostella](6e-45)	0007264:small GTPase mediated signal transduction[biological_process];0046872:metal ion binding[molecular_function];0005525:GTP binding[molecular_function];0005096:GTPase activator activity[molecular_function];0005622:intracellular[cellular_component];0005576:extracellular region[cellular_component];0043547:positive regulation of GTPase activity[biological_process];0005184:neuropeptide hormone ac…	0005737:cytoplasm[cellular_component];0007264:small GTPase mediated signal transduction[biological_process];0046872:metal ion binding[molecular_function];0005525:GTP binding[molecular_function];0005096:GTPase activator activity[molecular_function];0030578:PML body organization[biological_process];0005576:extracellular region[cellular_component];0016605:PML body[cellular_component];0034614:cellula…
IOG9964	GSSPFG00023663001	SFRICE005806	0.0464	182.6	84.4	0.0135	0.0196	0.6903	-370.588777	-370.63421	0.7630790894	0.785732425258814	non-significant	-362.640615	-370.286543	9.21127817337427e-05	0.00224155090492386	positive selection	ref|XP_004932202.1|:PREDICTED: uncharacterized protein LOC101746213 [Bombyx mori](1e-25)	ref|XP_004932202.1|:PREDICTED: uncharacterized protein LOC101746213 [Bombyx mori](6e-26)	NA	NA
IOG9970	GSSPFG00029428001	SFRICE031034	0.6479	228.6	77.4	0.1628	0.3731	0.4362	-607.650779	-610.257895	0.0224027398	0.0256845320115261	purifying selection	-571.857523	-594.172182	2.38099467516177e-11	3.63373801639331e-09	positive selection	ref|XP_004930328.1|:PREDICTED: uncharacterized protein LOC101742027 [Bombyx mori](1e-18)	ref|XP_004930328.1|:PREDICTED: uncharacterized protein LOC101742027 [Bombyx mori](2e-24)	NA	NA
IOG9991	GSSPFG00012888001	SFRICE035262	0.2199	189.4	77.6	0.0353	0.1662	0.2123	-385.316709	-389.595331	0.0034415002	0.00423468632073255	purifying selection	-367.946953	-377.640481	1.06728001159781e-05	0.000346557822610924	positive selection	ref|XP_001638279.1|:predicted protein [Nematostella vectensis(4e-11)	ref|XP_001638279.1|:predicted protein [Nematostella vectensis(3e-11)	NA	NA
IOG9997	GSSPFG00005575001	SFRICE015276	0.1314	213.5	59.5	0.0243	0.1137	0.2138	-414.981238	-417.987266	0.0142084629	0.0166471824041127	purifying selection	-404.012588	-408.774975	0.0020271655	0.0303308249810924	positive selection	No hit	ref|XP_004932499.1|:PREDICTED: uncharacterized protein LOC101741321 [Bombyx mori](4e-15)	NA	NA
IOG10001	GSSPFG00017266001	SFRICE015349	0.4872	231.1	98.9	0.139	0.2172	0.6398	-623.699286	-624.487306	0.2093320229	0.224100010085249	non-significant	-594.077079	-616.244892	2.76635759934575e-11	4.01376877278624e-09	positive selection	No hit	No hit	NA	NA
IOG10003	GSSPFG00017617001.1	SFRICE035551	0.4859	234.2	98.8	0.1337	0.229	0.5837	-633.096503	-634.300326	0.120743811	0.131034755476737	non-significant	-591.053302	-622.856624	1.51915942157054e-15	5.40972670021269e-13	positive selection	ref|XP_004932682.1|:PREDICTED: probable JmjC domain-containing histone demethylation protein 2C-like [Bombyx mori](2e-24)	ref|XP_004932682.1|:PREDICTED: probable JmjC domain-containing histone demethylation protein 2C-like [Bombyx mori](8e-65)	NA	NA
IOG10006	GSSPFG00009003001	SFRICE033601	0.2572	208	62	0.0504	0.2042	0.247	-451.70988	-456.166181	0.0028320945	0.00351560138781083	purifying selection	-434.873676	-444.49419	1.15210541114376e-05	0.000369607871088552	positive selection	ref|XP_011569069.1|:PREDICTED: uncharacterized protein LOC105398624 [Plutella xylostella](3e-35)	ref|XP_011569069.1|:PREDICTED: uncharacterized protein LOC105398624 [Plutella xylostella](1e-74)	NA	NA
IOG10013	GSSPFG00020934001	SFRICE009300	0.366	171.2	83.8	0.0438	0.2818	0.1556	-419.909909	-428.512269	3.35601494579939e-05	4.93833438925274e-05	purifying selection	-408.792146	-415.4969	0.0002503521	0.00524235507005871	positive selection	ref|XP_004926321.1|:PREDICTED: retinal homeobox protein Rx-like [Bombyx mori](2e-19)	ref|XP_004926321.1|:PREDICTED: retinal homeobox protein Rx-like [Bombyx mori](7e-38)	0006355:regulation of transcription, DNA-dependent[biological_process];0043565:sequence-specific DNA binding[molecular_function];0007275:multicellular organismal development[biological_process];0005634:nucleus[cellular_component]	0006355:regulation of transcription, DNA-dependent[biological_process];0043565:sequence-specific DNA binding[molecular_function];0007275:multicellular organismal development[biological_process];0005634:nucleus[cellular_component]
IOG10021	GSSPFG00003532001	SFRICE024917	0.237	189.8	62.2	0.0381	0.2038	0.1871	-411.761658	-417.533112	0.0006800818	0.000890247992819507	purifying selection	-398.983292	-405.653722	0.0002596852	0.00540783039298246	positive selection	ref|XP_011561676.1|:PREDICTED: protein lunapark-B-like [Plutella xylostella(6e-60)	ref|XP_011561676.1|:PREDICTED: protein lunapark-B-like [Plutella xylostella(2e-22)	NA	NA
IOG10037	GSSPFG00023979001	SFRICE002515	0.3901	213.6	68.4	0.0818	0.2805	0.2917	-489.743964	-494.001735	0.0035212603	0.00432671267665325	purifying selection	-465.647309	-477.399721	1.246e-06	5.26127193675889e-05	positive selection	ref|NP_001040143.1|:perilipin [Bombyx mori(3e-74)	gb|AIE17453.1|:lipid storage droplet protein 1 isoform A [Manduca sexta](8e-80)	NA	NA
IOG10039	GSSPFG00020532001	SFRICE022118	0.2908	199.2	61.8	0.0918	0.1134	0.8097	-453.777703	-453.848246	0.7072037594	0.729957271658957	non-significant	-425.080554	-447.31476	2.58494453731652e-11	3.83541145724339e-09	positive selection	sp|Q962T1.1|RL32_SPOFR:RecName: Full=60S ribosomal protein L32 [Spodoptera frugiperda(3e-92)	ref|NP_001091752.1|:ribosomal protein L32 [Bombyx mori(3e-49)	0003735:structural constituent of ribosome[molecular_function];0006412:translation[biological_process];0005840:ribosome[cellular_component]	0003735:structural constituent of ribosome[molecular_function];0006412:translation[biological_process];0005840:ribosome[cellular_component]
IOG10049	GSSPFG00007555001	SFRICE040988	0.6565	240.5	77.5	0.1487	0.4364	0.3407	-628.084817	-633.480821	0.0010193924	0.00130844275011414	purifying selection	-610.568562	-618.183233	9.52125185373805e-05	0.00230647468375246	positive selection	gb|EHJ70832.1|:putative reverse transcriptase [Danaus plexippus](1e-18)	gb|EHJ69475.1|:putative MON2-like protein [Danaus plexippus](6e-16)	0006811:ion transport[biological_process];0009987:cellular process[biological_process]	NA
IOG10057	GSSPFG00009896001	SFRICE038371	0.0243	187.5	67.5	0.0053	0.0158	0.3372	-358.272676	-358.552732	0.4542151196	0.47525760261379	non-significant	-353.953318	-358.267253	0.0033105844	0.0457528759963777	positive selection	ref|XP_012175290.1|:PREDICTED: RNA-binding protein Musashi homolog Rbp6-like [Bombus terrestris](2e-14)	ref|XP_002046609.1|:GJ12977 [Drosophila virilis(7e-13)	0003676:nucleic acid binding[molecular_function];0000166:nucleotide binding[molecular_function]	0003676:nucleic acid binding[molecular_function];0000166:nucleotide binding[molecular_function]
IOG10062	GSSPFG00021374001.1	SFRICE035540	0.1935	176.2	99.8	0.0442	0.1003	0.441	-416.041975	-417.363568	0.1039948026	0.113561941753634	non-significant	-401.684656	-413.781131	8.71507193692938e-07	3.87929639592569e-05	positive selection	gb|EHJ74730.1|:cuticular protein hypothetical 23 [Danaus plexippus](1e-18)	gb|EHJ74730.1|:cuticular protein hypothetical 23 [Danaus plexippus](2e-19)	NA	NA
IOG10066	GSSPFG00010814001	SFRICE008877	0.1422	188	79	0.0336	0.0802	0.4197	-417.404694	-418.458056	0.1466529757	0.158283869408274	non-significant	-401.937828	-414.990509	3.23284996654871e-07	1.64459696155428e-05	positive selection	gb|KDR13863.1|:Vacuolar ATPase assembly integral membrane protein VMA21, partial [Zootermopsis nevadensis](5e-27)	gb|KDR13863.1|:Vacuolar ATPase assembly integral membrane protein VMA21, partial [Zootermopsis nevadensis](3e-25)	0044425:membrane part[cellular_component];0070072:vacuolar proton-transporting V-type ATPase complex assembly[biological_process];0005783:endoplasmic reticulum[cellular_component];0012507:ER to Golgi transport vesicle membrane[cellular_component];0000166:nucleotide binding[molecular_function]	0044425:membrane part[cellular_component];0070072:vacuolar proton-transporting V-type ATPase complex assembly[biological_process];0005783:endoplasmic reticulum[cellular_component];0012507:ER to Golgi transport vesicle membrane[cellular_component];0000166:nucleotide binding[molecular_function]
IOG10067	GSSPFG00032612001	SFRICE017608	0.9665	234.6	95.4	0.2513	0.4966	0.5061	-719.257723	-721.653921	0.0285856361	0.0325773789690954	purifying selection	-675.092719	-698.662317	6.6120114776863e-12	1.12120823200195e-09	positive selection	gb|EHJ72077.1|:putative paired box protein [Danaus plexippus](4e-76)	gb|EHJ72077.1|:putative paired box protein [Danaus plexippus](6e-33)	0003677:DNA binding[molecular_function];0005634:nucleus[cellular_component]	NA
IOG10074	GSSPFG00029482001.1	SFRICE015833	0.4178	190.5	55.5	0.0905	0.3067	0.2952	-441.915574	-445.976056	0.0043756286	0.00531977242902014	purifying selection	-417.105841	-432.456438	3.00979784867572e-08	2.06113271906428e-06	positive selection	No hit	No hit	NA	NA
IOG10076	GSSPFG00018691001	SFRICE036654	0.1318	192.4	44.6	0.032	0.0953	0.3361	-356.1624	-357.360019	0.1217052261	0.132024464909251	non-significant	-349.001305	-354.958177	0.0005572129	0.0102810110720207	positive selection	dbj|BAM20653.1|:drumstick [Papilio polytes](8e-51)	ref|XP_011561645.1|:PREDICTED: protein drumstick isoform X1 [Plutella xylostella(5e-56)	0019732:antifungal humoral response[biological_process];0051715:cytolysis of cells of another organism[biological_process];0000122:negative regulation of transcription from RNA polymerase II promoter[biological_process];0045944:positive regulation of transcription from RNA polymerase II promoter[biological_process];0042832:defense response to protozoan[biological_process];0007366:periodic partiti…	0019732:antifungal humoral response[biological_process];0051715:cytolysis of cells of another organism[biological_process];0000122:negative regulation of transcription from RNA polymerase II promoter[biological_process];0045944:positive regulation of transcription from RNA polymerase II promoter[biological_process];0042832:defense response to protozoan[biological_process];0007366:periodic partiti…
IOG10082	GSSPFG00004099001	SFRICE029846	0.3483	195	72	0.0829	0.206	0.4024	-471.671496	-473.703364	0.0438134639	0.049347309946621	purifying selection	-447.906244	-464.649145	7.1786111688245e-09	5.76609797868813e-07	positive selection	ref|NP_001040224.1|:UDP-galactose 4-epimerase [Bombyx mori(6e-40)	gb|EHJ66572.1|:UDP-galactose 4-epimerase [Danaus plexippus](2e-37)	0050662:coenzyme binding[molecular_function];0003824:catalytic activity[molecular_function];0008152:metabolic process[biological_process]	0050662:coenzyme binding[molecular_function];0003824:catalytic activity[molecular_function];0008152:metabolic process[biological_process]
IOG10106	GSSPFG00000475001	SFRICE003357	1.5119	293.5	87.5	0.3553	1.0023	0.3545	-851.397063	-856.740424	0.0010790724	0.00138155925805369	purifying selection	-822.409108	-833.719527	1.97332697597898e-06	7.86606421059084e-05	positive selection	gb|EHJ63303.1|:Larval cuticle protein 16/17 [Danaus plexippus](6e-50)	gb|ABI55236.1|:larval cuticle protein 1 precursor [Bombyx mori](2e-44)	0042302:structural constituent of cuticle[molecular_function]	0042302:structural constituent of cuticle[molecular_function]
IOG10107	GSSPFG00003287001	SFRICE027896	0.3559	202.5	58.5	0.0899	0.2182	0.4117	-448.89564	-450.893823	0.045598477	0.0513361291802087	non-significant	-428.610151	-441.279028	4.81197585809327e-07	2.3260786466973e-05	positive selection	ref|XP_011560820.1|:PREDICTED: peroxisomal biogenesis factor 19 isoform X2 [Plutella xylostella](3e-64)	ref|XP_011560820.1|:PREDICTED: peroxisomal biogenesis factor 19 isoform X2 [Plutella xylostella](1e-32)	0005777:peroxisome[cellular_component]	0005777:peroxisome[cellular_component]
IOG10110	GSSPFG00015119001	SFRICE036047	0.7822	244.6	85.4	0.2697	0.2351	1.147	-698.106497	-698.173803	0.7136972812	0.736304013042936	non-significant	-656.6764	-687.452138	4.31318199772389e-15	1.48637817037691e-12	positive selection	No hit	No hit	NA	NA
IOG10116	GSSPFG00001841001	SFRICE009852	1.1413	383.1	93.9	0.3432	0.5323	0.6448	-1018.447175	-1019.656785	0.1198545955	0.13012262639497	non-significant	-989.686979	-1002.956453	2.58278065788028e-07	1.33293940908865e-05	positive selection	No hit	No hit	NA	NA
IOG10120	GSSPFG00010298001	SFRICE037790	0.1198	173.3	60.7	0.038	0.0456	0.8328	-361.687227	-361.711965	0.8239775939	0.846480684261342	non-significant	-351.697981	-359.842077	5.44019027029108e-05	0.00142794969674495	positive selection	ref|XP_011566874.1|:PREDICTED: trafficking kinesin-binding protein 1-like [Plutella xylostella](5e-40)	ref|XP_011566874.1|:PREDICTED: trafficking kinesin-binding protein 1-like [Plutella xylostella](3e-39)	NA	NA
IOG10121	GSSPFG00030768001	SFRICE033964	0.156	181.7	52.3	0.034	0.1146	0.2965	-356.241209	-357.957199	0.0639453942	0.0715168180735553	non-significant	-339.056024	-352.427659	2.32359584446378e-07	1.21775672008195e-05	positive selection	No hit	No hit	NA	NA
IOG10125	GSSPFG00020908001.1	SFRICE015117	0.1208	187.5	49.5	0.0256	0.0959	0.2671	-354.740436	-356.308352	0.0765892991	0.0852206522534423	non-significant	-343.015103	-351.854743	2.61459206499713e-05	0.000742864016765009	positive selection	ref|XP_011561029.1|:PREDICTED: RNA-binding protein 38-like [Plutella xylostella](4e-44)	gb|EHJ64837.1|:RNA binding region containing protein 1 [Danaus plexippus](1e-76)	0003676:nucleic acid binding[molecular_function];0000166:nucleotide binding[molecular_function]	0003676:nucleic acid binding[molecular_function];0000166:nucleotide binding[molecular_function]
IOG10140	GSSPFG00020278001	SFRICE020757	0.7475	277.3	97.7	0.2538	0.2359	1.0759	-785.285647	-785.312624	0.8163205427	0.838775835112446	non-significant	-756.739555	-775.754206	6.96901000114351e-10	7.15864748482847e-08	positive selection	No hit	No hit	NA	NA
IOG10144	GSSPFG00017463001	SFRICE038570	0.0512	167.5	72.5	0.0243	0.0002	99	-344.689769	-346.119539	0.0908334708	0.100048867775688	non-significant	-341.83627	-346.119541	0.0034239685	0.0470762618861004	positive selection	No hit	No hit	NA	NA
IOG10151	GSSPFG00018722001	SFRICE017545	0.2385	184.7	61.3	0.0571	0.147	0.3886	-410.444263	-412.196592	0.0611964796	0.0685141470935653	non-significant	-390.549039	-402.657376	8.60837750625985e-07	3.84783669035038e-05	positive selection	ref|XP_011567047.1|:PREDICTED: protein mahjong-like, partial [Plutella xylostella](2e-38)	ref|XP_011547752.1|:PREDICTED: protein mahjong-like [Plutella xylostella](8e-38)	NA	NA
IOG10162	GSSPFG00021004001.1	SFRICE031733	0.3664	184.4	64.6	0.0801	0.2423	0.3305	-437.120251	-440.07496	0.0150601466	0.0176045022571178	purifying selection	-424.251717	-431.365989	0.0001618961	0.00362586171132075	positive selection	ref|XP_011560216.1|:PREDICTED: uncharacterized protein LOC105390586 [Plutella xylostella](8e-44)	ref|XP_011560216.1|:PREDICTED: uncharacterized protein LOC105390586 [Plutella xylostella](4e-22)	NA	NA
IOG10166	GSSPFG00017443001	SFRICE014157	0.42	246.7	77.3	0.1716	0.0393	4.3681	-573.719305	-577.477626	0.0061131534	0.00735851467855775	positive selection	-565.580534	-577.391756	1.17212392214066e-06	5.00871994409147e-05	positive selection	No hit	No hit	NA	NA
IOG10175	GSSPFG00011945001	SFRICE013116	0.4436	190	71	0.1198	0.2228	0.5379	-484.794183	-485.941021	0.1299019395	0.140644818047887	non-significant	-456.018986	-473.108031	5e-09	4.20590551181102e-07	positive selection	ref|XP_004923380.1|:PREDICTED: uncharacterized protein LOC101745601 isoform X1 [Bombyx mori](1e-56)	ref|XP_004923380.1|:PREDICTED: uncharacterized protein LOC101745601 isoform X1 [Bombyx mori](2e-33)	NA	NA
IOG10188	GSSPFG00020854001	SFRICE009664	0.0671	183.7	47.3	0.0165	0.0452	0.3641	-328.74185	-329.286622	0.2965722658	0.314500845298928	non-significant	-321.70502	-327.191229	0.0009247801	0.0159345577553226	positive selection	gb|EHJ65330.1|:branchless [Danaus plexippus](7e-18)	gb|EHJ65330.1|:branchless [Danaus plexippus](1e-18)	0008083:growth factor activity[molecular_function]	0005102:receptor binding[molecular_function]
IOG10205	GSSPFG00007508001	SFRICE018188	0.4827	221.3	60.7	0.1234	0.2977	0.4143	-518.852917	-521.336267	0.0258399029	0.0295301329354621	purifying selection	-492.453659	-510.233638	2.47319492096104e-09	2.33815410094042e-07	positive selection	dbj|BAM20496.1|:conserved hypothetical protein, partial [Papilio polytes](2e-46)	ref|XP_004932392.1|:PREDICTED: protein bunched, class 2/F/G isoform-like [Bombyx mori](1e-41)	0006355:regulation of transcription, DNA-dependent[biological_process];0001751:compound eye photoreceptor cell differentiation[biological_process];0007422:peripheral nervous system development[biological_process];0008101:decapentaplegic receptor signaling pathway[biological_process];0003700:transcription factor activity[molecular_function];0007476:imaginal disc-derived wing morphogenesis[biologic…	0006355:regulation of transcription, DNA-dependent[biological_process];0001751:compound eye photoreceptor cell differentiation[biological_process];0007422:peripheral nervous system development[biological_process];0008101:decapentaplegic receptor signaling pathway[biological_process];0003700:transcription factor activity[molecular_function];0007476:imaginal disc-derived wing morphogenesis[biologic…
IOG10223	GSSPFG00033505001	SFRICE029208	0.1099	189.3	17.7	0.0336	0.0691	0.4858	-276.924112	-277.102326	0.5504967566	0.571688232794576	non-significant	-267.117306	-273.634431	0.0003058457	0.00619990438918406	positive selection	ref|XP_004923317.1|:PREDICTED: homeobox protein Nkx-6.2-like [Bombyx mori](2e-15)	No hit	NA	NA
IOG10224	GSSPFG00002103001	SFRICE028641	0.0576	152.5	60.5	0.0205	0.016	1.2829	-311.295891	-311.317106	0.8368022875	0.85891226338994	non-significant	-302.929111	-310.889466	6.6052e-05	0.00168811845933014	positive selection	No hit	No hit	NA	NA
IOG10237	GSSPFG00004854001	SFRICE028606	0.5559	214.3	82.7	0.1751	0.2116	0.8274	-586.781077	-586.910647	0.6107116028	0.632009304728509	non-significant	-550.625418	-577.530989	2.20717475890129e-13	5.12592346724837e-11	positive selection	No hit	No hit	NA	NA
IOG10238	GSSPFG00024064001	SFRICE012946	0.2489	171.4	53.6	0.0566	0.1673	0.3384	-382.30476	-384.272598	0.0472721377	0.0532035658500948	non-significant	-364.298952	-376.805953	5.69154854576726e-07	2.69038996081556e-05	positive selection	dbj|BAA22150.1|:cadherin-1 [Bombyx mori](4e-32)	ref|XP_011560218.1|:PREDICTED: DE-cadherin-like [Plutella xylostella](9e-39)	0016021:integral to membrane[cellular_component];0007156:homophilic cell adhesion[biological_process];0005886:plasma membrane[cellular_component];0005509:calcium ion binding[molecular_function]	0005179:hormone activity[molecular_function];0016021:integral to membrane[cellular_component];0007156:homophilic cell adhesion[biological_process];0005886:plasma membrane[cellular_component];0005576:extracellular region[cellular_component];0005509:calcium ion binding[molecular_function]
IOG10254	GSSPFG00025105001.1	SFRICE024542	0.3297	192	48	0.085	0.2096	0.4055	-419.724924	-421.060443	0.1021893561	0.111750321549422	non-significant	-391.139158	-412.690446	5.19438193139005e-11	6.983218851863e-09	positive selection	ref|XP_011557416.1|:PREDICTED: LOW QUALITY PROTEIN: protein hu-li tai shao-like [Plutella xylostella](4e-20)	ref|XP_011564395.1|:PREDICTED: protein hu-li tai shao-like isoform X4 [Plutella xylostella](3e-18)	0005856:cytoskeleton[cellular_component]	0005856:cytoskeleton[cellular_component]
IOG10256	GSSPFG00027724001	SFRICE010125	0.16	170	49	0.0495	0.0668	0.741	-346.814863	-346.904301	0.672340973	0.694845565885557	non-significant	-335.084252	-346.230437	2.34135070884991e-06	9.12870424184073e-05	positive selection	ref|XP_004928717.1|:PREDICTED: cytochrome b5-like isoform X3 [Bombyx mori](3e-35)	ref|XP_004928716.1|:PREDICTED: cytochrome b5-like isoform X2 [Bombyx mori](1e-73)	0012505:endomembrane system[cellular_component];0002168:instar larval development[biological_process];0020037:heme binding[molecular_function];0005739:mitochondrion[cellular_component];0045610:regulation of hemocyte differentiation[biological_process];0046872:metal ion binding[molecular_function];0005811:lipid particle[cellular_component];0009055:electron carrier activity[molecular_function];0051…	0012505:endomembrane system[cellular_component];0002168:instar larval development[biological_process];0020037:heme binding[molecular_function];0005739:mitochondrion[cellular_component];0045610:regulation of hemocyte differentiation[biological_process];0046872:metal ion binding[molecular_function];0005811:lipid particle[cellular_component];0009055:electron carrier activity[molecular_function];0051…
IOG10259	GSSPFG00024107001.1	SFRICE031846	0.1839	155.3	51.7	0.0707	0.0332	2.1299	-337.14292	-337.53433	0.3762800688	0.396429977809704	non-significant	-330.165647	-336.782771	0.0002748801	0.00569097695406977	positive selection	No hit	No hit	NA	NA
IOG10292	GSSPFG00016033001	SFRICE035152	0.3846	163	62	0.1289	0.1265	1.0188	-415.792493	-415.793217	0.9696457475	0.990602038877546	non-significant	-399.210405	-412.742288	1.96853361260994e-07	1.0675048011935e-05	positive selection	No hit	No hit	NA	NA
IOG10293	GSSPFG00005601001	SFRICE005867	0.1194	161.8	51.2	0.0215	0.0977	0.2203	-304.238009	-306.069399	0.0556407212	0.0624314488582712	non-significant	-296.196529	-301.163766	0.0016221178	0.0254383862291789	positive selection	No hit	No hit	NA	NA
IOG10294	GSSPFG00008084001	SFRICE028512	0.1424	150.6	71.4	0.0608	0.0193	3.1467	-342.987312	-343.770904	0.2106164369	0.225429856267178	non-significant	-331.958441	-343.655212	1.32021009672223e-06	5.50929861847015e-05	positive selection	No hit	No hit	NA	NA
IOG10298	GSSPFG00026003001	SFRICE005788	0.1992	155.4	54.6	0.0544	0.1006	0.5404	-342.673963	-343.15389	0.3272236651	0.346180472792959	non-significant	-328.25432	-340.815411	5.381030526477e-07	2.56631915689079e-05	positive selection	ref|XP_004921580.1|:PREDICTED: mitochondrial inner membrane organizing system protein 1-like [Bombyx mori](1e-19)	ref|XP_004921580.1|:PREDICTED: mitochondrial inner membrane organizing system protein 1-like [Bombyx mori](2e-21)	NA	NA
IOG10299	GSSPFG00008109001	SFRICE040442	0.4383	162.9	68.1	0.0982	0.2607	0.3768	-426.03884	-428.64926	0.0223177681	0.0255926059051417	purifying selection	-413.174776	-422.356407	1.82543921690784e-05	0.000549774570069166	positive selection	ref|XP_004932779.1|:PREDICTED: SET and MYND domain-containing protein 4-like [Bombyx mori](3e-51)	ref|XP_004932779.1|:PREDICTED: SET and MYND domain-containing protein 4-like [Bombyx mori](8e-25)	NA	NA
IOG10301	GSSPFG00022335001.1	SFRICE034571	0.1468	162.5	53.5	0.0449	0.0613	0.7328	-341.26556	-341.345258	0.6897132146	0.712248068784128	non-significant	-324.861715	-338.270766	2.23533627094722e-07	1.18218303873907e-05	positive selection	No hit	No hit	NA	NA
IOG10306	GSSPFG00005158001	SFRICE011566	0.5982	174.6	62.4	0.1641	0.2981	0.5505	-458.86505	-459.938914	0.142781041	0.154291913918976	non-significant	-431.705478	-448.095077	1.03243794363232e-08	7.9924163419015e-07	positive selection	ref|XP_004929911.1|:PREDICTED: uncharacterized protein LOC101745729 [Bombyx mori](1e-11)	ref|XP_004929911.1|:PREDICTED: uncharacterized protein LOC101745729 [Bombyx mori](9e-34)	NA	NA
IOG10312	GSSPFG00001494001	SFRICE035694	0.5386	183.6	65.4	0.1599	0.2345	0.6819	-483.529284	-484.020582	0.3215587349	0.340423344062699	non-significant	-466.960853	-478.461575	1.6187976194338e-06	6.55061173045882e-05	positive selection	No hit	No hit	NA	NA
IOG10316	GSSPFG00000894001	SFRICE030149	0.3831	183	60	0.0659	0.3161	0.2086	-427.816856	-434.062951	0.0004086568	0.000546598296531864	purifying selection	-417.080563	-423.514662	0.0003342133	0.00667364613813084	positive selection	ref|XP_011550186.1|:PREDICTED: uncharacterized protein LOC105382060 [Plutella xylostella](6e-22)	ref|XP_011550186.1|:PREDICTED: uncharacterized protein LOC105382060 [Plutella xylostella](7e-62)	NA	NA
IOG10320	GSSPFG00011659001	SFRICE015311	0.4953	173.1	48.9	0.1268	0.3006	0.4218	-415.355908	-417.191056	0.0553903464	0.0621701061768439	non-significant	-401.040419	-408.229595	0.0001495113	0.0033696818943038	positive selection	gb|AAV69026.1|:eclosion hormone precursor [Helicoverpa armigera](3e-35)	gb|AAV69026.1|:eclosion hormone precursor [Helicoverpa armigera](2e-49)	0018990:ecdysis, chitin-based cuticle[biological_process];0003824:catalytic activity[molecular_function];0008152:metabolic process[biological_process];0008255:ecdysis-triggering hormone activity[molecular_function];0005576:extracellular region[cellular_component];0007218:neuropeptide signaling pathway[biological_process]	0018990:ecdysis, chitin-based cuticle[biological_process];0003824:catalytic activity[molecular_function];0008152:metabolic process[biological_process];0008255:ecdysis-triggering hormone activity[molecular_function];0005576:extracellular region[cellular_component];0007218:neuropeptide signaling pathway[biological_process]
IOG10332	GSSPFG00001367001	SFRICE032959	0.2054	146.9	45.1	0.0596	0.0974	0.6123	-309.284324	-309.487822	0.5234981685	0.544603265564855	non-significant	-296.001176	-305.047024	2.10517535239915e-05	0.000611130116567395	positive selection	No hit	No hit	NA	NA
IOG10341	GSSPFG00010975001	SFRICE034331	0.2868	152.2	63.8	0.0867	0.1168	0.7419	-379.274793	-379.419936	0.590037313	0.611146850376091	non-significant	-370.212156	-377.442654	0.000143092	0.0032386691440678	positive selection	No hit	No hit	NA	NA
IOG10348	GSSPFG00032322001	SFRICE014511	0.0902	158.1	48.9	0.0273	0.0391	0.6984	-307.363873	-307.433202	0.7096188034	0.732237774241495	non-significant	-299.971118	-306.416649	0.000330155	0.00660495480337079	positive selection	gb|AGT50942.1|:aquaporin-1 transcript variant A [Spodoptera litura](2e-30)	dbj|BAM19007.1|:drip protein [Papilio polytes](2e-38)	0016021:integral to membrane[cellular_component];0005215:transporter activity[molecular_function];0006810:transport[biological_process]	0016021:integral to membrane[cellular_component];0005215:transporter activity[molecular_function];0006810:transport[biological_process]
IOG10355	GSSPFG00016384001.1	SFRICE005011	0.0808	140.5	51.5	0.0257	0.0302	0.8522	-283.964818	-283.974411	0.8898345716	0.911681473904556	non-significant	-277.715229	-282.671795	0.0016410361	0.0256679189696925	positive selection	dbj|BAJ21211.1|:insect cytokine precursor uENF2 [Mamestra brassicae](6e-29)	dbj|BAJ21211.1|:insect cytokine precursor uENF2 [Mamestra brassicae](4e-23)	NA	NA
IOG10363	GSSPFG00012631001	SFRICE018098	0.1041	132.2	47.8	0.0319	0.0425	0.749	-266.809264	-266.861041	0.747605674	0.770170821151591	non-significant	-255.081259	-266.121925	2.61338914161863e-06	0.000101155203622869	positive selection	No hit	No hit	NA	NA
IOG10364	GSSPFG00014688001	SFRICE028755	0.2582	154.4	52.6	0.0676	0.1402	0.4824	-342.822679	-343.592751	0.2145963723	0.229574709120859	non-significant	-333.239388	-340.095309	0.0002131065	0.00458071778571429	positive selection	ref|XP_011564959.1|:PREDICTED: paraplegin [Plutella xylostella](3e-15)	No hit	0004222:metalloendopeptidase activity[molecular_function];0005524:ATP binding[molecular_function];0006508:proteolysis[biological_process];0016020:membrane[cellular_component]	NA
IOG10366	GSSPFG00015839001	SFRICE029297	0.3768	154	53	0.1281	0.1182	1.084	-374.544431	-374.552481	0.8990308052	0.920926847439985	non-significant	-356.87954	-371.705019	5.17270592106442e-08	3.3089830751336e-06	positive selection	No hit	No hit	NA	NA
IOG10367	GSSPFG00011406001	SFRICE019827	0.1009	134.7	51.3	0.0315	0.0391	0.8069	-270.633947	-270.662902	0.8098302957	0.832507414257419	non-significant	-255.1093	-268.717143	1.82e-07	9.91992857142857e-06	positive selection	No hit	No hit	NA	NA
IOG10371	GSSPFG00016281001	SFRICE041445	0.5058	192.7	83.3	0.1754	0.1528	1.1484	-526.634413	-526.699727	0.7177817937	0.74030342750503	non-significant	-518.037511	-525.908329	7.26082564997659e-05	0.001816724247243	positive selection	No hit	No hit	NA	NA
[truncated: 9,982 more rows]
