# Supplementary material for: Two genomes of highly polyphagous lepidopteran pests (Spodoptera frugiperda, Noctuidae) with different host-plant ranges
Source: Sci Rep. 2017 Sep 25;7:11816. doi: 10.1038/s41598-017-10461-4 (PMC5613006; doi:10.1038/s41598-017-10461-4)
Supplement: Supplementary file 4 — Dataset 3 [file 41598_2017_10461_MOESM4_ESM.xls]

## Sheet: corn strain
GO-ID	Term	Category	FDR	P-Value	#Test	#Ref	#notAnnotTest	#notAnnotRef	Over/Under	TestSeqs	RefSeqs
GO:0005622	intracellular	C	1.490975E-8	4.953405E-11	1013	2469	2702	4928	UNDER	GSSPFG00024806001.1-PA	GSSPFG00027739001-PA	GSSPFG00012955001-PA	GSSPFG00028381001-PA	GSSPFG00026144001-PA	GSSPFG00002766001-PA	GSSPFG00015231001-PA	GSSPFG00008451001-PA	GSSPFG00007571001-PA	GSSPFG00033106001-PA	GSSPFG00020310001-PA	GSSPFG00015139001-PA	GSSPFG00015823001-PA	GSSPFG00010096001-PA	GSSPFG00009505001-PA	GSSPFG00008295001-PA	GSSPFG00002018001.1-PA	GSSPFG00011957001-PA	GSSPFG00033119001-PA	GSSPFG00014128001-PA	GSSPFG00030948001-PA	GSSPFG00018771001-PA	GSSPFG00028737001-PA	GSSPFG00019825001-PA	GSSPFG00005216001-PA	GSSPFG00024448001-PA	GSSPFG00030369001-PA	GSSPFG00005913001.1-PA	GSSPFG00014136001-PA	GSSPFG00003144001.3-PA	GSSPFG00014715001-PA	GSSPFG00009218001-PA	GSSPFG00022045001-PA	GSSPFG00014833001-PA	GSSPFG00014867001.1-PA	GSSPFG00005283001-PA	GSSPFG00007048001-PA	GSSPFG00027970001-PA	GSSPFG00034586001-PA	GSSPFG00025310001-PA
GO:0044424	intracellular part	C	2.097603E-8	1.393756E-10	840	2091	2875	5306	UNDER	GSSPFG00024806001.1-PA	GSSPFG00027739001-PA	GSSPFG00028381001-PA	GSSPFG00002766001-PA	GSSPFG00015231001-PA	GSSPFG00008451001-PA	GSSPFG00007571001-PA	GSSPFG00033106001-PA	GSSPFG00020310001-PA	GSSPFG00015139001-PA	GSSPFG00015823001-PA	GSSPFG00008295001-PA	GSSPFG00002018001.1-PA	GSSPFG00011957001-PA	GSSPFG00014128001-PA	GSSPFG00030948001-PA	GSSPFG00018771001-PA	GSSPFG00028737001-PA	GSSPFG00019825001-PA	GSSPFG00005216001-PA	GSSPFG00024448001-PA	GSSPFG00030369001-PA	GSSPFG00005913001.1-PA	GSSPFG00003144001.3-PA	GSSPFG00014715001-PA	GSSPFG00009218001-PA	GSSPFG00005283001-PA	GSSPFG00007048001-PA	GSSPFG00027970001-PA	GSSPFG00034586001-PA	GSSPFG00025310001-PA	GSSPFG00009500001-PA	GSSPFG00014538001-PA	GSSPFG00018104001-PA	GSSPFG00014490001-PA	GSSPFG00017368001-PA	GSSPFG00028268001-PA	GSSPFG00004349001-PA	GSSPFG00002174001-PA	GSSPFG00007753001-PA
GO:0005623	cell	C	9.403585E-8	9.372344E-10	1191	2807	2524	4590	UNDER	GSSPFG00024806001.1-PA	GSSPFG00027739001-PA	GSSPFG00012955001-PA	GSSPFG00028381001-PA	GSSPFG00026144001-PA	GSSPFG00002766001-PA	GSSPFG00035434001.3-PA	GSSPFG00015231001-PA	GSSPFG00008451001-PA	GSSPFG00007571001-PA	GSSPFG00033106001-PA	GSSPFG00020310001-PA	GSSPFG00034637001-PA	GSSPFG00015139001-PA	GSSPFG00015823001-PA	GSSPFG00010096001-PA	GSSPFG00009505001-PA	GSSPFG00008295001-PA	GSSPFG00002018001.1-PA	GSSPFG00011957001-PA	GSSPFG00033119001-PA	GSSPFG00014128001-PA	GSSPFG00028542001-PA	GSSPFG00030948001-PA	GSSPFG00018771001-PA	GSSPFG00028737001-PA	GSSPFG00019825001-PA	GSSPFG00005216001-PA	GSSPFG00024448001-PA	GSSPFG00030369001-PA	GSSPFG00005913001.1-PA	GSSPFG00014136001-PA	GSSPFG00003144001.3-PA	GSSPFG00034768001-PA	GSSPFG00014715001-PA	GSSPFG00009218001-PA	GSSPFG00022045001-PA	GSSPFG00014833001-PA	GSSPFG00014867001.1-PA	GSSPFG00005283001-PA
GO:0044464	cell part	C	1.328333E-7	1.765226E-9	1151	2717	2564	4680	UNDER	GSSPFG00024806001.1-PA	GSSPFG00027739001-PA	GSSPFG00012955001-PA	GSSPFG00028381001-PA	GSSPFG00026144001-PA	GSSPFG00002766001-PA	GSSPFG00035434001.3-PA	GSSPFG00015231001-PA	GSSPFG00008451001-PA	GSSPFG00007571001-PA	GSSPFG00033106001-PA	GSSPFG00020310001-PA	GSSPFG00034637001-PA	GSSPFG00015139001-PA	GSSPFG00015823001-PA	GSSPFG00010096001-PA	GSSPFG00009505001-PA	GSSPFG00008295001-PA	GSSPFG00002018001.1-PA	GSSPFG00011957001-PA	GSSPFG00033119001-PA	GSSPFG00014128001-PA	GSSPFG00030948001-PA	GSSPFG00018771001-PA	GSSPFG00028737001-PA	GSSPFG00019825001-PA	GSSPFG00005216001-PA	GSSPFG00024448001-PA	GSSPFG00030369001-PA	GSSPFG00005913001.1-PA	GSSPFG00014136001-PA	GSSPFG00003144001.3-PA	GSSPFG00034768001-PA	GSSPFG00014715001-PA	GSSPFG00009218001-PA	GSSPFG00022045001-PA	GSSPFG00014833001-PA	GSSPFG00014867001.1-PA	GSSPFG00005283001-PA	GSSPFG00007048001-PA
GO:0043226	organelle	C	1.079434E-6	1.79308E-8	752	1850	2963	5547	UNDER	GSSPFG00024806001.1-PA	GSSPFG00027739001-PA	GSSPFG00028381001-PA	GSSPFG00002766001-PA	GSSPFG00027008001.2-PA	GSSPFG00015231001-PA	GSSPFG00008451001-PA	GSSPFG00021640001-PA	GSSPFG00007571001-PA	GSSPFG00020245001-PA	GSSPFG00033106001-PA	GSSPFG00020310001-PA	GSSPFG00023523001-PA	GSSPFG00015139001-PA	GSSPFG00015823001-PA	GSSPFG00013334001-PA	GSSPFG00002018001.1-PA	GSSPFG00011957001-PA	GSSPFG00014128001-PA	GSSPFG00013998001-PA	GSSPFG00029754001-PA	GSSPFG00010311001.3-PA	GSSPFG00029518001-PA	GSSPFG00021117001-PA	GSSPFG00030948001-PA	GSSPFG00018771001-PA	GSSPFG00020934001-PA	GSSPFG00028737001-PA	GSSPFG00015901001-PA	GSSPFG00028925001-PA	GSSPFG00019825001-PA	GSSPFG00017359001.1-PA	GSSPFG00005216001-PA	GSSPFG00025750001.2-PA	GSSPFG00012754001-PA	GSSPFG00024448001-PA	GSSPFG00018270001-PA	GSSPFG00030369001-PA	GSSPFG00006672001-PA	GSSPFG00005913001.1-PA
GO:0043229	intracellular organelle	C	2.181142E-6	4.347791E-8	720	1772	2995	5625	UNDER	GSSPFG00024806001.1-PA	GSSPFG00027739001-PA	GSSPFG00028381001-PA	GSSPFG00002766001-PA	GSSPFG00027008001.2-PA	GSSPFG00015231001-PA	GSSPFG00008451001-PA	GSSPFG00021640001-PA	GSSPFG00007571001-PA	GSSPFG00020245001-PA	GSSPFG00033106001-PA	GSSPFG00020310001-PA	GSSPFG00023523001-PA	GSSPFG00015139001-PA	GSSPFG00015823001-PA	GSSPFG00013334001-PA	GSSPFG00002018001.1-PA	GSSPFG00011957001-PA	GSSPFG00014128001-PA	GSSPFG00013998001-PA	GSSPFG00029754001-PA	GSSPFG00010311001.3-PA	GSSPFG00029518001-PA	GSSPFG00021117001-PA	GSSPFG00030948001-PA	GSSPFG00018771001-PA	GSSPFG00020934001-PA	GSSPFG00028737001-PA	GSSPFG00028925001-PA	GSSPFG00019825001-PA	GSSPFG00017359001.1-PA	GSSPFG00005216001-PA	GSSPFG00025750001.2-PA	GSSPFG00012754001-PA	GSSPFG00024448001-PA	GSSPFG00018270001-PA	GSSPFG00030369001-PA	GSSPFG00006672001-PA	GSSPFG00005913001.1-PA	GSSPFG00034385001-PA
GO:0043227	membrane-bounded organelle	C	3.719355E-6	9.88533E-8	580	1460	3135	5937	UNDER	GSSPFG00027739001-PA	GSSPFG00028381001-PA	GSSPFG00027008001.2-PA	GSSPFG00008451001-PA	GSSPFG00021640001-PA	GSSPFG00007571001-PA	GSSPFG00020245001-PA	GSSPFG00033106001-PA	GSSPFG00020310001-PA	GSSPFG00023523001-PA	GSSPFG00015139001-PA	GSSPFG00015823001-PA	GSSPFG00013334001-PA	GSSPFG00013998001-PA	GSSPFG00029754001-PA	GSSPFG00010311001.3-PA	GSSPFG00021117001-PA	GSSPFG00030948001-PA	GSSPFG00018771001-PA	GSSPFG00020934001-PA	GSSPFG00028925001-PA	GSSPFG00019825001-PA	GSSPFG00017359001.1-PA	GSSPFG00005216001-PA	GSSPFG00024448001-PA	GSSPFG00018270001-PA	GSSPFG00030369001-PA	GSSPFG00005913001.1-PA	GSSPFG00034385001-PA	GSSPFG00003144001.3-PA	GSSPFG00007147001-PA	GSSPFG00026526001.3-PA	GSSPFG00004323001.1-PA	GSSPFG00014715001-PA	GSSPFG00009218001-PA	GSSPFG00007962001-PA	GSSPFG00003432001-PA	GSSPFG00007048001-PA	GSSPFG00019045001-PA	GSSPFG00034586001-PA
GO:0043231	intracellular membrane-bounded organelle	C	3.719355E-6	9.88533E-8	580	1460	3135	5937	UNDER	GSSPFG00027739001-PA	GSSPFG00028381001-PA	GSSPFG00027008001.2-PA	GSSPFG00008451001-PA	GSSPFG00021640001-PA	GSSPFG00007571001-PA	GSSPFG00020245001-PA	GSSPFG00033106001-PA	GSSPFG00020310001-PA	GSSPFG00023523001-PA	GSSPFG00015139001-PA	GSSPFG00015823001-PA	GSSPFG00013334001-PA	GSSPFG00013998001-PA	GSSPFG00029754001-PA	GSSPFG00010311001.3-PA	GSSPFG00021117001-PA	GSSPFG00030948001-PA	GSSPFG00018771001-PA	GSSPFG00020934001-PA	GSSPFG00028925001-PA	GSSPFG00019825001-PA	GSSPFG00017359001.1-PA	GSSPFG00005216001-PA	GSSPFG00024448001-PA	GSSPFG00018270001-PA	GSSPFG00030369001-PA	GSSPFG00005913001.1-PA	GSSPFG00034385001-PA	GSSPFG00003144001.3-PA	GSSPFG00007147001-PA	GSSPFG00026526001.3-PA	GSSPFG00004323001.1-PA	GSSPFG00014715001-PA	GSSPFG00009218001-PA	GSSPFG00007962001-PA	GSSPFG00003432001-PA	GSSPFG00007048001-PA	GSSPFG00019045001-PA	GSSPFG00034586001-PA
GO:0005634	nucleus	C	7.934313E-5	2.372386E-6	368	958	3347	6439	UNDER	GSSPFG00025836001-PA	GSSPFG00014052001-PA	GSSPFG00015264001-PA	GSSPFG00027008001.2-PA	GSSPFG00024742001-PA	GSSPFG00008451001-PA	GSSPFG00007571001-PA	GSSPFG00020245001-PA	GSSPFG00033106001-PA	GSSPFG00004908001-PA	GSSPFG00008731001.2-PA	GSSPFG00025003001-PA	GSSPFG00023523001-PA	GSSPFG00015139001-PA	GSSPFG00015823001-PA	GSSPFG00007419001-PA	GSSPFG00023042001-PA	GSSPFG00013334001-PA	GSSPFG00013998001-PA	GSSPFG00029754001-PA	GSSPFG00010311001.3-PA	GSSPFG00021117001-PA	GSSPFG00030948001-PA	GSSPFG00023508001-PA	GSSPFG00020934001-PA	GSSPFG00020083001-PA	GSSPFG00028925001-PA	GSSPFG00032698001.1-PA	GSSPFG00017359001.1-PA	GSSPFG00013515001-PA	GSSPFG00018290001-PA	GSSPFG00018270001-PA	GSSPFG00030369001-PA	GSSPFG00026587001-PA	GSSPFG00005913001.1-PA	GSSPFG00000008001-PA	GSSPFG00009260001-PA	GSSPFG00014596001.1-PA	GSSPFG00033193001-PA	GSSPFG00034385001-PA
GO:0009987	cellular process	P	3.230311E-4	1.209241E-5	1334	2974	2381	4423	UNDER	GSSPFG00027739001-PA	GSSPFG00012955001-PA	GSSPFG00034581001-PA	GSSPFG00026144001-PA	GSSPFG00008451001-PA	GSSPFG00007571001-PA	GSSPFG00033106001-PA	GSSPFG00015139001-PA	GSSPFG00015823001-PA	GSSPFG00010096001-PA	GSSPFG00014546001-PA	GSSPFG00009505001-PA	GSSPFG00008295001-PA	GSSPFG00011957001-PA	GSSPFG00000103001.1-PA	GSSPFG00033119001-PA	GSSPFG00014128001-PA	GSSPFG00022747001-PA	GSSPFG00030948001-PA	GSSPFG00018771001-PA	GSSPFG00000621001-PA	GSSPFG00013417001-PA	GSSPFG00035298001.2-PA	GSSPFG00029135001-PA	GSSPFG00030369001-PA	GSSPFG00034197001-PA	GSSPFG00005913001.1-PA	GSSPFG00014136001-PA	GSSPFG00022260001-PA	GSSPFG00003144001.3-PA	GSSPFG00006514001-PA	GSSPFG00023394001-PA	GSSPFG00034768001-PA	GSSPFG00014715001-PA	GSSPFG00009218001-PA	GSSPFG00014867001.1-PA	GSSPFG00006865001-PA	GSSPFG00005283001-PA	GSSPFG00019005001-PA	GSSPFG00007048001-PA
GO:0051169	nuclear transport	P	3.230311E-4	1.395151E-5	7	61	3708	7336	UNDER	GSSPFG00027009001-PA	GSSPFG00013003001-PA	GSSPFG00014704001-PA	GSSPFG00033137001.1-PA	GSSPFG00033586001-PA	GSSPFG00012601001-PA	GSSPFG00013464001-PA	GSSPFG00031293001-PA	GSSPFG00027241001-PA	GSSPFG00021949001-PA	GSSPFG00022659001.3-PA	GSSPFG00021214001-PA	GSSPFG00005864001-PA	GSSPFG00022321001-PA	GSSPFG00016344001-PA	GSSPFG00019629001-PA	GSSPFG00009883001-PA	GSSPFG00010617001-PA	GSSPFG00010162001-PA	GSSPFG00019029001.1-PA	GSSPFG00034534001-PA	GSSPFG00029852001.1-PA	GSSPFG00010357001-PA	GSSPFG00024613001-PA	GSSPFG00034840001-PA	GSSPFG00023356001.1-PA	GSSPFG00014808001-PA	GSSPFG00007545001.4-PB	GSSPFG00025410001-PA	GSSPFG00007545001.4-PA	GSSPFG00013616001-PA	GSSPFG00029509001-PA	GSSPFG00035675001.2-PA	GSSPFG00016826001-PA	GSSPFG00030684001-PA	GSSPFG00026683001-PA	GSSPFG00030592001.1-PA	GSSPFG00024544001.1-PA	GSSPFG00011607001-PA	GSSPFG00014207001-PA
GO:0016482	cytoplasmic transport	P	3.230311E-4	1.395151E-5	7	61	3708	7336	UNDER	GSSPFG00027009001-PA	GSSPFG00013003001-PA	GSSPFG00014704001-PA	GSSPFG00033137001.1-PA	GSSPFG00033586001-PA	GSSPFG00012601001-PA	GSSPFG00013464001-PA	GSSPFG00031293001-PA	GSSPFG00027241001-PA	GSSPFG00021949001-PA	GSSPFG00022659001.3-PA	GSSPFG00021214001-PA	GSSPFG00005864001-PA	GSSPFG00022321001-PA	GSSPFG00016344001-PA	GSSPFG00019629001-PA	GSSPFG00009883001-PA	GSSPFG00010617001-PA	GSSPFG00010162001-PA	GSSPFG00019029001.1-PA	GSSPFG00034534001-PA	GSSPFG00029852001.1-PA	GSSPFG00010357001-PA	GSSPFG00024613001-PA	GSSPFG00034840001-PA	GSSPFG00023356001.1-PA	GSSPFG00014808001-PA	GSSPFG00007545001.4-PB	GSSPFG00025410001-PA	GSSPFG00007545001.4-PA	GSSPFG00013616001-PA	GSSPFG00029509001-PA	GSSPFG00035675001.2-PA	GSSPFG00016826001-PA	GSSPFG00030684001-PA	GSSPFG00026683001-PA	GSSPFG00030592001.1-PA	GSSPFG00024544001.1-PA	GSSPFG00011607001-PA	GSSPFG00014207001-PA
GO:0006913	nucleocytoplasmic transport	P	3.230311E-4	1.395151E-5	7	61	3708	7336	UNDER	GSSPFG00027009001-PA	GSSPFG00013003001-PA	GSSPFG00014704001-PA	GSSPFG00033137001.1-PA	GSSPFG00033586001-PA	GSSPFG00012601001-PA	GSSPFG00013464001-PA	GSSPFG00031293001-PA	GSSPFG00027241001-PA	GSSPFG00021949001-PA	GSSPFG00022659001.3-PA	GSSPFG00021214001-PA	GSSPFG00005864001-PA	GSSPFG00022321001-PA	GSSPFG00016344001-PA	GSSPFG00019629001-PA	GSSPFG00009883001-PA	GSSPFG00010617001-PA	GSSPFG00010162001-PA	GSSPFG00019029001.1-PA	GSSPFG00034534001-PA	GSSPFG00029852001.1-PA	GSSPFG00010357001-PA	GSSPFG00024613001-PA	GSSPFG00034840001-PA	GSSPFG00023356001.1-PA	GSSPFG00014808001-PA	GSSPFG00007545001.4-PB	GSSPFG00025410001-PA	GSSPFG00007545001.4-PA	GSSPFG00013616001-PA	GSSPFG00029509001-PA	GSSPFG00035675001.2-PA	GSSPFG00016826001-PA	GSSPFG00030684001-PA	GSSPFG00026683001-PA	GSSPFG00030592001.1-PA	GSSPFG00024544001.1-PA	GSSPFG00011607001-PA	GSSPFG00014207001-PA
GO:0016491	oxidoreductase activity	F	3.634304E-4	1.690374E-5	381	577	3334	6820	OVER	GSSPFG00029357001-PA	GSSPFG00012369001-PA	GSSPFG00000139001-PA	GSSPFG00030424001.1-PA	GSSPFG00033211001-PA	GSSPFG00024136001-PA	GSSPFG00016942001.2-PA	GSSPFG00008391001.3-PA	GSSPFG00021640001-PA	GSSPFG00018716001.2-PA	GSSPFG00035667001.2-PA	GSSPFG00031882001-PA	GSSPFG00035667001.2-PB	GSSPFG00005674001-PA	GSSPFG00008050001.2-PB	GSSPFG00019266001-PA	GSSPFG00008050001.2-PA	GSSPFG00035325001.3-PA	GSSPFG00013276001-PA	GSSPFG00019609001-PA	GSSPFG00005140001-PA	GSSPFG00016469001-PA	GSSPFG00017257001.4-PA	GSSPFG00021137001-PA	GSSPFG00018320001-PA	GSSPFG00000621001-PA	GSSPFG00021417001-PA	GSSPFG00014787001-PA	GSSPFG00003900001.2-PA	GSSPFG00031575001-PA	GSSPFG00018360001-PA	GSSPFG00024448001-PA	GSSPFG00010400001-PA	GSSPFG00034177001-PA	GSSPFG00005765001-PA	GSSPFG00028937001.2-PA	GSSPFG00032266001-PA	GSSPFG00006534001-PA	GSSPFG00008144001-PA	GSSPFG00027907001-PA
GO:0005737	cytoplasm	C	4.404103E-4	2.194736E-5	494	1210	3221	6187	UNDER	GSSPFG00027739001-PA	GSSPFG00028381001-PA	GSSPFG00002766001-PA	GSSPFG00008451001-PA	GSSPFG00021640001-PA	GSSPFG00020310001-PA	GSSPFG00015139001-PA	GSSPFG00014468001-PA	GSSPFG00008295001-PA	GSSPFG00011957001-PA	GSSPFG00015758001-PA	GSSPFG00014128001-PA	GSSPFG00013998001-PA	GSSPFG00029518001-PA	GSSPFG00018771001-PA	GSSPFG00013693001-PA	GSSPFG00008488001.3-PA	GSSPFG00019825001-PA	GSSPFG00005216001-PA	GSSPFG00024448001-PA	GSSPFG00005913001.1-PA	GSSPFG00014873001-PA	GSSPFG00007147001-PA	GSSPFG00020532001-PA	GSSPFG00014715001-PA	GSSPFG00009218001-PA	GSSPFG00005283001-PA	GSSPFG00007048001-PA	GSSPFG00019045001-PA	GSSPFG00025310001-PA	GSSPFG00002875001.1-PA	GSSPFG00018104001-PA	GSSPFG00030983001-PA	GSSPFG00012285001-PA	GSSPFG00020368001-PA	GSSPFG00029944001-PA	GSSPFG00007753001-PA	GSSPFG00020028001-PA	GSSPFG00000376001-PA	GSSPFG00011960001-PA
GO:0008233	peptidase activity	F	9.565358E-4	5.084576E-5	280	409	3435	6988	OVER	GSSPFG00011019001-PA	GSSPFG00015712001-PA	GSSPFG00010816001-PA	GSSPFG00010063001-PA	GSSPFG00019625001.2-PA	GSSPFG00009434001-PA	GSSPFG00008226001.3-PA	GSSPFG00030119001.3-PA	GSSPFG00033166001-PA	GSSPFG00021562001-PA	GSSPFG00025493001-PA	GSSPFG00013699001-PA	GSSPFG00006479001.1-PA	GSSPFG00025564001-PA	GSSPFG00024169001-PA	GSSPFG00024830001.1-PA	GSSPFG00004727001-PA	GSSPFG00007419001-PA	GSSPFG00030362001.1-PA	GSSPFG00034101001.3-PA	GSSPFG00000103001.1-PA	GSSPFG00027865001.3-PA	GSSPFG00014128001-PA	GSSPFG00007296001.3-PA	GSSPFG00004052001-PA	GSSPFG00022817001-PA	GSSPFG00001645001-PA	GSSPFG00013437001-PA	GSSPFG00024931001-PA	GSSPFG00027891001-PA	GSSPFG00014949001-PA	GSSPFG00008409001.2-PA	GSSPFG00023508001-PA	GSSPFG00007758001-PA	GSSPFG00014926001.2-PA	GSSPFG00026992001-PA	GSSPFG00032604001.3-PA	GSSPFG00031002001.3-PA	GSSPFG00021205001.4-PA	GSSPFG00019137001.5-PA
GO:0071840	cellular component organization or biogenesis	P	2.816524E-3	1.590728E-4	272	700	3443	6697	UNDER	GSSPFG00010181001-PA	GSSPFG00016541001-PA	GSSPFG00025836001-PA	GSSPFG00015264001-PA	GSSPFG00008451001-PA	GSSPFG00020831001-PA	GSSPFG00017292001-PA	GSSPFG00006788001-PA	GSSPFG00015139001-PA	GSSPFG00014468001-PA	GSSPFG00019331001-PA	GSSPFG00015823001-PA	GSSPFG00011957001-PA	GSSPFG00029774001-PA	GSSPFG00022747001-PA	GSSPFG00030948001-PA	GSSPFG00018771001-PA	GSSPFG00001079001.1-PA	GSSPFG00013693001-PA	GSSPFG00023508001-PA	GSSPFG00012656001-PA	GSSPFG00008488001.3-PA	GSSPFG00032698001.1-PA	GSSPFG00015181001-PA	GSSPFG00002181001-PA	GSSPFG00005913001.1-PA	GSSPFG00022507001.1-PA	GSSPFG00003940001-PA	GSSPFG00020592001-PA	GSSPFG00020760001-PA	GSSPFG00009218001-PA	GSSPFG00007962001-PA	GSSPFG00003432001-PA	GSSPFG00016736001-PA	GSSPFG00005283001-PA	GSSPFG00019045001-PA	GSSPFG00027970001-PA	GSSPFG00002968001-PA	GSSPFG00009328001.1-PA	GSSPFG00022317001-PA
GO:0006950	response to stress	P	2.925758E-3	1.749623E-4	128	369	3587	7028	UNDER	GSSPFG00012369001-PA	GSSPFG00025836001-PA	GSSPFG00023190001-PA	GSSPFG00032993001-PA	GSSPFG00023583001-PA	GSSPFG00010446001-PA	GSSPFG00027625001.3-PA	GSSPFG00028598001-PA	GSSPFG00015647001-PA	GSSPFG00000106001.3-PA	GSSPFG00024742001-PA	GSSPFG00012538001.1-PA	GSSPFG00033106001-PA	GSSPFG00025003001-PA	GSSPFG00004993001-PA	GSSPFG00013787001-PA	GSSPFG00014468001-PA	GSSPFG00015823001-PA	GSSPFG00011992001-PA	GSSPFG00033317001-PA	GSSPFG00010735001-PA	GSSPFG00014929001-PA	GSSPFG00007049001-PA	GSSPFG00023508001-PA	GSSPFG00031344001-PA	GSSPFG00012656001-PA	GSSPFG00013520001-PA	GSSPFG00010227001-PA	GSSPFG00031983001-PA	GSSPFG00005216001-PA	GSSPFG00021357001.2-PA	GSSPFG00021168001-PA	GSSPFG00005913001.1-PA	GSSPFG00024586001-PA	GSSPFG00004035001-PA	GSSPFG00018982001-PA	GSSPFG00032136001-PA	GSSPFG00010964001-PA	GSSPFG00005472001-PA	GSSPFG00000747001-PA
GO:0016874	ligase activity	F	4.281755E-3	2.83187E-4	59	197	3656	7200	UNDER	GSSPFG00026409001-PA	GSSPFG00016626001-PA	GSSPFG00009280001.1-PA	GSSPFG00004168001-PA	GSSPFG00024742001-PA	GSSPFG00019994001-PA	GSSPFG00023510001-PA	GSSPFG00002005001-PA	GSSPFG00033106001-PA	GSSPFG00034371001-PA	GSSPFG00031980001-PA	GSSPFG00008295001-PA	GSSPFG00003375001-PA	GSSPFG00017032001-PA	GSSPFG00003598001-PA	GSSPFG00004783001.1-PA	GSSPFG00013372001-PA	GSSPFG00033851001-PA	GSSPFG00010817001-PA	GSSPFG00030737001-PA	GSSPFG00022593001-PA	GSSPFG00007962001-PA	GSSPFG00034383001-PA	GSSPFG00023162001-PA	GSSPFG00029097001.1-PA	GSSPFG00015967001.1-PA	GSSPFG00007566001-PA	GSSPFG00015314001-PA	GSSPFG00004730001.1-PA	GSSPFG00007965001-PA	GSSPFG00018104001-PA	GSSPFG00004722001-PA	GSSPFG00011135001-PA	GSSPFG00031674001-PA	GSSPFG00012753001-PA	GSSPFG00025461001-PA	GSSPFG00029683001-PA	GSSPFG00020516001-PA	GSSPFG00017981001.3-PA	GSSPFG00006784001-PA
GO:0006399	tRNA metabolic process	P	4.281755E-3	2.987271E-4	19	89	3696	7308	UNDER	GSSPFG00027688001-PA	GSSPFG00026409001-PA	GSSPFG00025379001-PA	GSSPFG00032773001-PA	GSSPFG00012721001-PA	GSSPFG00016626001-PA	GSSPFG00008797001-PA	GSSPFG00022650001-PA	GSSPFG00023559001-PA	GSSPFG00026902001-PA	GSSPFG00030894001-PA	GSSPFG00015318001-PA	GSSPFG00010060001-PA	GSSPFG00020264001-PA	GSSPFG00026529001-PA	GSSPFG00011135001-PA	GSSPFG00008295001-PA	GSSPFG00029683001-PA	GSSPFG00020516001-PA	GSSPFG00022846001-PA	GSSPFG00032006001-PA	GSSPFG00011743001-PA	GSSPFG00032232001-PA	GSSPFG00034453001-PA	GSSPFG00000525001-PA	GSSPFG00017590001-PA	GSSPFG00005390001-PA	GSSPFG00007544001-PA	GSSPFG00032370001-PA	GSSPFG00032002001-PA	GSSPFG00015600001-PA	GSSPFG00005095001-PA	GSSPFG00024265001-PA	GSSPFG00029425001.1-PA	GSSPFG00026286001-PA	GSSPFG00023033001-PA	GSSPFG00014156001-PA	GSSPFG00033147001.1-PA	GSSPFG00031199001.1-PA	GSSPFG00002780001-PA
GO:0034660	ncRNA metabolic process	P	4.281755E-3	2.987271E-4	19	89	3696	7308	UNDER	GSSPFG00027688001-PA	GSSPFG00026409001-PA	GSSPFG00025379001-PA	GSSPFG00032773001-PA	GSSPFG00012721001-PA	GSSPFG00016626001-PA	GSSPFG00008797001-PA	GSSPFG00022650001-PA	GSSPFG00023559001-PA	GSSPFG00026902001-PA	GSSPFG00030894001-PA	GSSPFG00015318001-PA	GSSPFG00010060001-PA	GSSPFG00020264001-PA	GSSPFG00026529001-PA	GSSPFG00011135001-PA	GSSPFG00008295001-PA	GSSPFG00029683001-PA	GSSPFG00020516001-PA	GSSPFG00022846001-PA	GSSPFG00032006001-PA	GSSPFG00011743001-PA	GSSPFG00032232001-PA	GSSPFG00034453001-PA	GSSPFG00000525001-PA	GSSPFG00017590001-PA	GSSPFG00005390001-PA	GSSPFG00007544001-PA	GSSPFG00032370001-PA	GSSPFG00032002001-PA	GSSPFG00015600001-PA	GSSPFG00005095001-PA	GSSPFG00024265001-PA	GSSPFG00029425001.1-PA	GSSPFG00026286001-PA	GSSPFG00023033001-PA	GSSPFG00014156001-PA	GSSPFG00033147001.1-PA	GSSPFG00031199001.1-PA	GSSPFG00002780001-PA
GO:0032502	developmental process	P	6.426208E-3	4.696896E-4	242	621	3473	6776	UNDER	GSSPFG00016541001-PA	GSSPFG00025836001-PA	GSSPFG00025531001-PA	GSSPFG00002766001-PA	GSSPFG00024742001-PA	GSSPFG00008451001-PA	GSSPFG00033106001-PA	GSSPFG00017292001-PA	GSSPFG00006788001-PA	GSSPFG00008731001.2-PA	GSSPFG00015139001-PA	GSSPFG00014468001-PA	GSSPFG00015823001-PA	GSSPFG00014767001-PA	GSSPFG00012656001-PA	GSSPFG00018633001-PA	GSSPFG00013515001-PA	GSSPFG00005913001.1-PA	GSSPFG00013210001-PA	GSSPFG00014596001.1-PA	GSSPFG00034768001-PA	GSSPFG00007962001-PA	GSSPFG00000602001-PA	GSSPFG00003432001-PA	GSSPFG00005283001-PA	GSSPFG00025824001.2-PA	GSSPFG00009328001.1-PA	GSSPFG00022317001-PA	GSSPFG00019454001-PA	GSSPFG00010031001-PA	GSSPFG00000724001-PA	GSSPFG00021367001-PA	GSSPFG00014761001-PA	GSSPFG00017595001.1-PA	GSSPFG00002714001-PA	GSSPFG00031717001-PA	GSSPFG00013106001-PA	GSSPFG00002174001-PA	GSSPFG00007288001.2-PA	GSSPFG00034505001.3-PA
GO:0007005	mitochondrion organization	P	6.470382E-3	4.944146E-4	10	60	3705	7337	UNDER	GSSPFG00028997001-PA	GSSPFG00029369001-PA	GSSPFG00010784001-PA	GSSPFG00019770001-PA	GSSPFG00015264001-PA	GSSPFG00029807001-PA	GSSPFG00010490001-PA	GSSPFG00002949001-PA	GSSPFG00026194001-PA	GSSPFG00032632001-PA	GSSPFG00021041001-PA	GSSPFG00009401001.3-PA	GSSPFG00007171001-PA	GSSPFG00018084001-PA	GSSPFG00034410001-PA	GSSPFG00026996001-PA	GSSPFG00020092001-PA	GSSPFG00020409001-PA	GSSPFG00018863001-PA	GSSPFG00030414001.2-PA	GSSPFG00016777001.1-PA	GSSPFG00024237001.1-PA	GSSPFG00023476001-PA	GSSPFG00011885001.1-PA	GSSPFG00006841001-PA	GSSPFG00015423001-PA	GSSPFG00024335001-PA	GSSPFG00024115001-PA	GSSPFG00020857001.3-PA	GSSPFG00028151001-PA	GSSPFG00033694001-PA	GSSPFG00002232001.4-PA	GSSPFG00013616001-PA	GSSPFG00032795001-PA	GSSPFG00018864001-PA	GSSPFG00034302001-PA	GSSPFG00034488001-PA	GSSPFG00008748001-PA	GSSPFG00011410001-PA	GSSPFG00024141001-PA
GO:0016043	cellular component organization	P	6.77527E-3	5.402209E-4	262	663	3453	6734	UNDER	GSSPFG00010181001-PA	GSSPFG00016541001-PA	GSSPFG00025836001-PA	GSSPFG00015264001-PA	GSSPFG00008451001-PA	GSSPFG00020831001-PA	GSSPFG00017292001-PA	GSSPFG00006788001-PA	GSSPFG00015139001-PA	GSSPFG00014468001-PA	GSSPFG00015823001-PA	GSSPFG00011957001-PA	GSSPFG00029774001-PA	GSSPFG00022747001-PA	GSSPFG00030948001-PA	GSSPFG00018771001-PA	GSSPFG00001079001.1-PA	GSSPFG00013693001-PA	GSSPFG00023508001-PA	GSSPFG00012656001-PA	GSSPFG00008488001.3-PA	GSSPFG00032698001.1-PA	GSSPFG00015181001-PA	GSSPFG00002181001-PA	GSSPFG00005913001.1-PA	GSSPFG00022507001.1-PA	GSSPFG00003940001-PA	GSSPFG00020592001-PA	GSSPFG00009218001-PA	GSSPFG00007962001-PA	GSSPFG00003432001-PA	GSSPFG00016736001-PA	GSSPFG00005283001-PA	GSSPFG00019045001-PA	GSSPFG00027970001-PA	GSSPFG00002968001-PA	GSSPFG00009328001.1-PA	GSSPFG00022317001-PA	GSSPFG00009500001-PA	GSSPFG00014490001-PA
GO:0044237	cellular metabolic process	P	9.215696E-3	7.654232E-4	917	2047	2798	5350	UNDER	GSSPFG00034581001-PA	GSSPFG00008451001-PA	GSSPFG00007571001-PA	GSSPFG00033106001-PA	GSSPFG00015139001-PA	GSSPFG00015823001-PA	GSSPFG00010096001-PA	GSSPFG00014546001-PA	GSSPFG00009505001-PA	GSSPFG00008295001-PA	GSSPFG00011957001-PA	GSSPFG00014128001-PA	GSSPFG00022747001-PA	GSSPFG00000621001-PA	GSSPFG00013417001-PA	GSSPFG00035298001.2-PA	GSSPFG00029135001-PA	GSSPFG00030369001-PA	GSSPFG00034197001-PA	GSSPFG00014136001-PA	GSSPFG00003144001.3-PA	GSSPFG00006514001-PA	GSSPFG00034768001-PA	GSSPFG00014715001-PA	GSSPFG00009218001-PA	GSSPFG00014867001.1-PA	GSSPFG00006865001-PA	GSSPFG00007048001-PA	GSSPFG00027970001-PA	GSSPFG00034586001-PA	GSSPFG00025310001-PA	GSSPFG00006819001-PA	GSSPFG00028978001.2-PA	GSSPFG00009500001-PA	GSSPFG00018104001-PA	GSSPFG00014490001-PA	GSSPFG00034611001-PA	GSSPFG00017368001-PA	GSSPFG00033114001-PA	GSSPFG00004349001-PA
GO:0044767	single-organism developmental process	P	9.827483E-3	9.238096E-4	183	480	3532	6917	UNDER	GSSPFG00016541001-PA	GSSPFG00025836001-PA	GSSPFG00032993001-PA	GSSPFG00019341001-PA	GSSPFG00025531001-PA	GSSPFG00018935001-PA	GSSPFG00000448001.2-PA	GSSPFG00010033001-PA	GSSPFG00028598001-PA	GSSPFG00002766001-PA	GSSPFG00015096001.3-PA	GSSPFG00024742001-PA	GSSPFG00013754001-PA	GSSPFG00008451001-PA	GSSPFG00004158001-PA	GSSPFG00023671001-PA	GSSPFG00026245001-PA	GSSPFG00018309001-PA	GSSPFG00021726001-PA	GSSPFG00033106001-PA	GSSPFG00017292001-PA	GSSPFG00006788001-PA	GSSPFG00015139001-PA	GSSPFG00014468001-PA	GSSPFG00015823001-PA	GSSPFG00012112001-PA	GSSPFG00002208001-PA	GSSPFG00024119001-PA	GSSPFG00004314001-PA	GSSPFG00033317001-PA	GSSPFG00015873001-PA	GSSPFG00003598001-PA	GSSPFG00003683001-PA	GSSPFG00014704001-PA	GSSPFG00030653001-PA	GSSPFG00033108001.2-PA	GSSPFG00013520001-PA	GSSPFG00001419001-PA	GSSPFG00021357001.2-PA	GSSPFG00002527001-PA
GO:0004386	helicase activity	F	9.827483E-3	9.717978E-4	28	109	3687	7288	UNDER	GSSPFG00008813001-PA	GSSPFG00019594001-PA	GSSPFG00021677001-PA	GSSPFG00026635001-PA	GSSPFG00017368001-PA	GSSPFG00030821001-PA	GSSPFG00024604001.1-PA	GSSPFG00027099001-PA	GSSPFG00024100001.1-PA	GSSPFG00027049001-PA	GSSPFG00018584001.2-PA	GSSPFG00027209001-PA	GSSPFG00014546001-PA	GSSPFG00023721001-PA	GSSPFG00033811001.2-PA	GSSPFG00009462001-PA	GSSPFG00034316001-PA	GSSPFG00026181001-PA	GSSPFG00003726001.3-PA	GSSPFG00006257001.1-PA	GSSPFG00019120001.1-PA	GSSPFG00030006001-PA	GSSPFG00011667001-PA	GSSPFG00032211001.1-PA	GSSPFG00025750001.2-PA	GSSPFG00010067001-PA	GSSPFG00014703001.1-PA	GSSPFG00024754001-PA	GSSPFG00008320001-PA	GSSPFG00035349001.4-PA	GSSPFG00018208001.1-PA	GSSPFG00027690001-PA	GSSPFG00018847001-PA	GSSPFG00028508001-PA	GSSPFG00004279001-PA	GSSPFG00010066001-PA	GSSPFG00003122001-PA	GSSPFG00016777001.1-PA	GSSPFG00015386001.1-PA	GSSPFG00000443001-PA
GO:0032991	macromolecular complex	C	9.827483E-3	1.157303E-3	349	844	3366	6553	UNDER	GSSPFG00034748001-PA	GSSPFG00024806001.1-PA	GSSPFG00025836001-PA	GSSPFG00014052001-PA	GSSPFG00002766001-PA	GSSPFG00019990001-PA	GSSPFG00029943001-PA	GSSPFG00024136001-PA	GSSPFG00015231001-PA	GSSPFG00000919001-PA	GSSPFG00006788001-PA	GSSPFG00020310001-PA	GSSPFG00015139001-PA	GSSPFG00015823001-PA	GSSPFG00010096001-PA	GSSPFG00023596001-PA	GSSPFG00013334001-PA	GSSPFG00002018001.1-PA	GSSPFG00011957001-PA	GSSPFG00014128001-PA	GSSPFG00006989001-PA	GSSPFG00029518001-PA	GSSPFG00030948001-PA	GSSPFG00018771001-PA	GSSPFG00004122001-PA	GSSPFG00001079001.1-PA	GSSPFG00013693001-PA	GSSPFG00023508001-PA	GSSPFG00022279001-PA	GSSPFG00028737001-PA	GSSPFG00007050001-PA	GSSPFG00019825001-PA	GSSPFG00015181001-PA	GSSPFG00012884001-PA	GSSPFG00011736001-PA	GSSPFG00002181001-PA	GSSPFG00025750001.2-PA	GSSPFG00018290001-PA	GSSPFG00006672001-PA	GSSPFG00034177001-PA
GO:0051641	cellular localization	P	9.827483E-3	1.224584E-3	32	118	3683	7279	UNDER	GSSPFG00000747001-PA	GSSPFG00023365001-PA	GSSPFG00033137001.1-PA	GSSPFG00015231001-PA	GSSPFG00025948001-PA	GSSPFG00025782001-PA	GSSPFG00013003001-PA	GSSPFG00006788001-PA	GSSPFG00019524001-PA	GSSPFG00002714001-PA	GSSPFG00026052001-PA	GSSPFG00013464001-PA	GSSPFG00009452001-PA	GSSPFG00005248001-PA	GSSPFG00027009001-PA	GSSPFG00001247001-PA	GSSPFG00032486001-PA	GSSPFG00026574001-PA	GSSPFG00014704001-PA	GSSPFG00034505001.3-PA	GSSPFG00016195001-PA	GSSPFG00016834001.1-PA	GSSPFG00012601001-PA	GSSPFG00031983001-PA	GSSPFG00000060001-PA	GSSPFG00032708001-PA	GSSPFG00016618001.3-PA	GSSPFG00013713001-PA	GSSPFG00018982001-PA	GSSPFG00029176001-PA	GSSPFG00016500001-PA	GSSPFG00033586001-PA	GSSPFG00031293001-PA	GSSPFG00004148001-PA	GSSPFG00003477001-PA	GSSPFG00007171001-PA	GSSPFG00010466001-PA	GSSPFG00018857001-PA	GSSPFG00007869001-PA	GSSPFG00022659001.3-PA
GO:0051649	establishment of localization in cell	P	9.827483E-3	1.224584E-3	32	118	3683	7279	UNDER	GSSPFG00000747001-PA	GSSPFG00023365001-PA	GSSPFG00033137001.1-PA	GSSPFG00015231001-PA	GSSPFG00025948001-PA	GSSPFG00025782001-PA	GSSPFG00013003001-PA	GSSPFG00006788001-PA	GSSPFG00019524001-PA	GSSPFG00002714001-PA	GSSPFG00026052001-PA	GSSPFG00013464001-PA	GSSPFG00009452001-PA	GSSPFG00005248001-PA	GSSPFG00027009001-PA	GSSPFG00001247001-PA	GSSPFG00032486001-PA	GSSPFG00026574001-PA	GSSPFG00014704001-PA	GSSPFG00034505001.3-PA	GSSPFG00016195001-PA	GSSPFG00016834001.1-PA	GSSPFG00012601001-PA	GSSPFG00031983001-PA	GSSPFG00000060001-PA	GSSPFG00032708001-PA	GSSPFG00016618001.3-PA	GSSPFG00013713001-PA	GSSPFG00018982001-PA	GSSPFG00029176001-PA	GSSPFG00016500001-PA	GSSPFG00033586001-PA	GSSPFG00031293001-PA	GSSPFG00004148001-PA	GSSPFG00003477001-PA	GSSPFG00007171001-PA	GSSPFG00010466001-PA	GSSPFG00018857001-PA	GSSPFG00007869001-PA	GSSPFG00022659001.3-PA
GO:0046907	intracellular transport	P	9.827483E-3	1.224584E-3	32	118	3683	7279	UNDER	GSSPFG00000747001-PA	GSSPFG00023365001-PA	GSSPFG00033137001.1-PA	GSSPFG00015231001-PA	GSSPFG00025948001-PA	GSSPFG00025782001-PA	GSSPFG00013003001-PA	GSSPFG00006788001-PA	GSSPFG00019524001-PA	GSSPFG00002714001-PA	GSSPFG00026052001-PA	GSSPFG00013464001-PA	GSSPFG00009452001-PA	GSSPFG00005248001-PA	GSSPFG00027009001-PA	GSSPFG00001247001-PA	GSSPFG00032486001-PA	GSSPFG00026574001-PA	GSSPFG00014704001-PA	GSSPFG00034505001.3-PA	GSSPFG00016195001-PA	GSSPFG00016834001.1-PA	GSSPFG00012601001-PA	GSSPFG00031983001-PA	GSSPFG00000060001-PA	GSSPFG00032708001-PA	GSSPFG00016618001.3-PA	GSSPFG00013713001-PA	GSSPFG00018982001-PA	GSSPFG00029176001-PA	GSSPFG00016500001-PA	GSSPFG00033586001-PA	GSSPFG00031293001-PA	GSSPFG00004148001-PA	GSSPFG00003477001-PA	GSSPFG00007171001-PA	GSSPFG00010466001-PA	GSSPFG00018857001-PA	GSSPFG00007869001-PA	GSSPFG00022659001.3-PA
GO:0070727	cellular macromolecule localization	P	9.827483E-3	1.305978E-3	11	59	3704	7338	UNDER	GSSPFG00027009001-PA	GSSPFG00006788001-PA	GSSPFG00026574001-PA	GSSPFG00019524001-PA	GSSPFG00014704001-PA	GSSPFG00000747001-PA	GSSPFG00033586001-PA	GSSPFG00016834001.1-PA	GSSPFG00025948001-PA	GSSPFG00009452001-PA	GSSPFG00031983001-PA	GSSPFG00024061001-PA	GSSPFG00007171001-PA	GSSPFG00010466001-PA	GSSPFG00018857001-PA	GSSPFG00022659001.3-PA	GSSPFG00021214001-PA	GSSPFG00008252001-PA	GSSPFG00005864001-PA	GSSPFG00012322001.1-PA	GSSPFG00022321001-PA	GSSPFG00032780001.1-PA	GSSPFG00019629001-PA	GSSPFG00031940001-PA	GSSPFG00016836001.1-PA	GSSPFG00029852001.1-PA	GSSPFG00031903001.1-PA	GSSPFG00024520001-PA	GSSPFG00021686001-PA	GSSPFG00024613001-PA	GSSPFG00011885001.1-PA	GSSPFG00034840001-PA	GSSPFG00024115001-PA	GSSPFG00020857001.3-PA	GSSPFG00007545001.4-PB	GSSPFG00025410001-PA	GSSPFG00007545001.4-PA	GSSPFG00012221001-PA	GSSPFG00002232001.4-PA	GSSPFG00013616001-PA
GO:0008104	protein localization	P	9.827483E-3	1.305978E-3	11	59	3704	7338	UNDER	GSSPFG00027009001-PA	GSSPFG00006788001-PA	GSSPFG00026574001-PA	GSSPFG00019524001-PA	GSSPFG00014704001-PA	GSSPFG00000747001-PA	GSSPFG00033586001-PA	GSSPFG00016834001.1-PA	GSSPFG00025948001-PA	GSSPFG00009452001-PA	GSSPFG00031983001-PA	GSSPFG00024061001-PA	GSSPFG00007171001-PA	GSSPFG00010466001-PA	GSSPFG00018857001-PA	GSSPFG00022659001.3-PA	GSSPFG00021214001-PA	GSSPFG00008252001-PA	GSSPFG00005864001-PA	GSSPFG00012322001.1-PA	GSSPFG00022321001-PA	GSSPFG00032780001.1-PA	GSSPFG00019629001-PA	GSSPFG00031940001-PA	GSSPFG00016836001.1-PA	GSSPFG00029852001.1-PA	GSSPFG00031903001.1-PA	GSSPFG00024520001-PA	GSSPFG00021686001-PA	GSSPFG00024613001-PA	GSSPFG00011885001.1-PA	GSSPFG00034840001-PA	GSSPFG00024115001-PA	GSSPFG00020857001.3-PA	GSSPFG00007545001.4-PB	GSSPFG00025410001-PA	GSSPFG00007545001.4-PA	GSSPFG00012221001-PA	GSSPFG00002232001.4-PA	GSSPFG00013616001-PA
GO:0006605	protein targeting	P	9.827483E-3	1.305978E-3	11	59	3704	7338	UNDER	GSSPFG00027009001-PA	GSSPFG00006788001-PA	GSSPFG00026574001-PA	GSSPFG00019524001-PA	GSSPFG00014704001-PA	GSSPFG00000747001-PA	GSSPFG00033586001-PA	GSSPFG00016834001.1-PA	GSSPFG00025948001-PA	GSSPFG00009452001-PA	GSSPFG00031983001-PA	GSSPFG00024061001-PA	GSSPFG00007171001-PA	GSSPFG00010466001-PA	GSSPFG00018857001-PA	GSSPFG00022659001.3-PA	GSSPFG00021214001-PA	GSSPFG00008252001-PA	GSSPFG00005864001-PA	GSSPFG00012322001.1-PA	GSSPFG00022321001-PA	GSSPFG00032780001.1-PA	GSSPFG00019629001-PA	GSSPFG00031940001-PA	GSSPFG00016836001.1-PA	GSSPFG00029852001.1-PA	GSSPFG00031903001.1-PA	GSSPFG00024520001-PA	GSSPFG00021686001-PA	GSSPFG00024613001-PA	GSSPFG00011885001.1-PA	GSSPFG00034840001-PA	GSSPFG00024115001-PA	GSSPFG00020857001.3-PA	GSSPFG00007545001.4-PB	GSSPFG00025410001-PA	GSSPFG00007545001.4-PA	GSSPFG00012221001-PA	GSSPFG00002232001.4-PA	GSSPFG00013616001-PA
GO:0034613	cellular protein localization	P	9.827483E-3	1.305978E-3	11	59	3704	7338	UNDER	GSSPFG00027009001-PA	GSSPFG00006788001-PA	GSSPFG00026574001-PA	GSSPFG00019524001-PA	GSSPFG00014704001-PA	GSSPFG00000747001-PA	GSSPFG00033586001-PA	GSSPFG00016834001.1-PA	GSSPFG00025948001-PA	GSSPFG00009452001-PA	GSSPFG00031983001-PA	GSSPFG00024061001-PA	GSSPFG00007171001-PA	GSSPFG00010466001-PA	GSSPFG00018857001-PA	GSSPFG00022659001.3-PA	GSSPFG00021214001-PA	GSSPFG00008252001-PA	GSSPFG00005864001-PA	GSSPFG00012322001.1-PA	GSSPFG00022321001-PA	GSSPFG00032780001.1-PA	GSSPFG00019629001-PA	GSSPFG00031940001-PA	GSSPFG00016836001.1-PA	GSSPFG00029852001.1-PA	GSSPFG00031903001.1-PA	GSSPFG00024520001-PA	GSSPFG00021686001-PA	GSSPFG00024613001-PA	GSSPFG00011885001.1-PA	GSSPFG00034840001-PA	GSSPFG00024115001-PA	GSSPFG00020857001.3-PA	GSSPFG00007545001.4-PB	GSSPFG00025410001-PA	GSSPFG00007545001.4-PA	GSSPFG00012221001-PA	GSSPFG00002232001.4-PA	GSSPFG00013616001-PA
GO:0071702	organic substance transport	P	9.827483E-3	1.305978E-3	11	59	3704	7338	UNDER	GSSPFG00027009001-PA	GSSPFG00006788001-PA	GSSPFG00026574001-PA	GSSPFG00019524001-PA	GSSPFG00014704001-PA	GSSPFG00000747001-PA	GSSPFG00033586001-PA	GSSPFG00016834001.1-PA	GSSPFG00025948001-PA	GSSPFG00009452001-PA	GSSPFG00031983001-PA	GSSPFG00024061001-PA	GSSPFG00007171001-PA	GSSPFG00010466001-PA	GSSPFG00018857001-PA	GSSPFG00022659001.3-PA	GSSPFG00021214001-PA	GSSPFG00008252001-PA	GSSPFG00005864001-PA	GSSPFG00012322001.1-PA	GSSPFG00022321001-PA	GSSPFG00032780001.1-PA	GSSPFG00019629001-PA	GSSPFG00031940001-PA	GSSPFG00016836001.1-PA	GSSPFG00029852001.1-PA	GSSPFG00031903001.1-PA	GSSPFG00024520001-PA	GSSPFG00021686001-PA	GSSPFG00024613001-PA	GSSPFG00011885001.1-PA	GSSPFG00034840001-PA	GSSPFG00024115001-PA	GSSPFG00020857001.3-PA	GSSPFG00007545001.4-PB	GSSPFG00025410001-PA	GSSPFG00007545001.4-PA	GSSPFG00012221001-PA	GSSPFG00002232001.4-PA	GSSPFG00013616001-PA
GO:0006886	intracellular protein transport	P	9.827483E-3	1.305978E-3	11	59	3704	7338	UNDER	GSSPFG00027009001-PA	GSSPFG00006788001-PA	GSSPFG00026574001-PA	GSSPFG00019524001-PA	GSSPFG00014704001-PA	GSSPFG00000747001-PA	GSSPFG00033586001-PA	GSSPFG00016834001.1-PA	GSSPFG00025948001-PA	GSSPFG00009452001-PA	GSSPFG00031983001-PA	GSSPFG00024061001-PA	GSSPFG00007171001-PA	GSSPFG00010466001-PA	GSSPFG00018857001-PA	GSSPFG00022659001.3-PA	GSSPFG00021214001-PA	GSSPFG00008252001-PA	GSSPFG00005864001-PA	GSSPFG00012322001.1-PA	GSSPFG00022321001-PA	GSSPFG00032780001.1-PA	GSSPFG00019629001-PA	GSSPFG00031940001-PA	GSSPFG00016836001.1-PA	GSSPFG00029852001.1-PA	GSSPFG00031903001.1-PA	GSSPFG00024520001-PA	GSSPFG00021686001-PA	GSSPFG00024613001-PA	GSSPFG00011885001.1-PA	GSSPFG00034840001-PA	GSSPFG00024115001-PA	GSSPFG00020857001.3-PA	GSSPFG00007545001.4-PB	GSSPFG00025410001-PA	GSSPFG00007545001.4-PA	GSSPFG00012221001-PA	GSSPFG00002232001.4-PA	GSSPFG00013616001-PA
GO:0045184	establishment of protein localization	P	9.827483E-3	1.305978E-3	11	59	3704	7338	UNDER	GSSPFG00027009001-PA	GSSPFG00006788001-PA	GSSPFG00026574001-PA	GSSPFG00019524001-PA	GSSPFG00014704001-PA	GSSPFG00000747001-PA	GSSPFG00033586001-PA	GSSPFG00016834001.1-PA	GSSPFG00025948001-PA	GSSPFG00009452001-PA	GSSPFG00031983001-PA	GSSPFG00024061001-PA	GSSPFG00007171001-PA	GSSPFG00010466001-PA	GSSPFG00018857001-PA	GSSPFG00022659001.3-PA	GSSPFG00021214001-PA	GSSPFG00008252001-PA	GSSPFG00005864001-PA	GSSPFG00012322001.1-PA	GSSPFG00022321001-PA	GSSPFG00032780001.1-PA	GSSPFG00019629001-PA	GSSPFG00031940001-PA	GSSPFG00016836001.1-PA	GSSPFG00029852001.1-PA	GSSPFG00031903001.1-PA	GSSPFG00024520001-PA	GSSPFG00021686001-PA	GSSPFG00024613001-PA	GSSPFG00011885001.1-PA	GSSPFG00034840001-PA	GSSPFG00024115001-PA	GSSPFG00020857001.3-PA	GSSPFG00007545001.4-PB	GSSPFG00025410001-PA	GSSPFG00007545001.4-PA	GSSPFG00012221001-PA	GSSPFG00002232001.4-PA	GSSPFG00013616001-PA
GO:0015031	protein transport	P	9.827483E-3	1.305978E-3	11	59	3704	7338	UNDER	GSSPFG00027009001-PA	GSSPFG00006788001-PA	GSSPFG00026574001-PA	GSSPFG00019524001-PA	GSSPFG00014704001-PA	GSSPFG00000747001-PA	GSSPFG00033586001-PA	GSSPFG00016834001.1-PA	GSSPFG00025948001-PA	GSSPFG00009452001-PA	GSSPFG00031983001-PA	GSSPFG00024061001-PA	GSSPFG00007171001-PA	GSSPFG00010466001-PA	GSSPFG00018857001-PA	GSSPFG00022659001.3-PA	GSSPFG00021214001-PA	GSSPFG00008252001-PA	GSSPFG00005864001-PA	GSSPFG00012322001.1-PA	GSSPFG00022321001-PA	GSSPFG00032780001.1-PA	GSSPFG00019629001-PA	GSSPFG00031940001-PA	GSSPFG00016836001.1-PA	GSSPFG00029852001.1-PA	GSSPFG00031903001.1-PA	GSSPFG00024520001-PA	GSSPFG00021686001-PA	GSSPFG00024613001-PA	GSSPFG00011885001.1-PA	GSSPFG00034840001-PA	GSSPFG00024115001-PA	GSSPFG00020857001.3-PA	GSSPFG00007545001.4-PB	GSSPFG00025410001-PA	GSSPFG00007545001.4-PA	GSSPFG00012221001-PA	GSSPFG00002232001.4-PA	GSSPFG00013616001-PA
GO:0033036	macromolecule localization	P	9.827483E-3	1.305978E-3	11	59	3704	7338	UNDER	GSSPFG00027009001-PA	GSSPFG00006788001-PA	GSSPFG00026574001-PA	GSSPFG00019524001-PA	GSSPFG00014704001-PA	GSSPFG00000747001-PA	GSSPFG00033586001-PA	GSSPFG00016834001.1-PA	GSSPFG00025948001-PA	GSSPFG00009452001-PA	GSSPFG00031983001-PA	GSSPFG00024061001-PA	GSSPFG00007171001-PA	GSSPFG00010466001-PA	GSSPFG00018857001-PA	GSSPFG00022659001.3-PA	GSSPFG00021214001-PA	GSSPFG00008252001-PA	GSSPFG00005864001-PA	GSSPFG00012322001.1-PA	GSSPFG00022321001-PA	GSSPFG00032780001.1-PA	GSSPFG00019629001-PA	GSSPFG00031940001-PA	GSSPFG00016836001.1-PA	GSSPFG00029852001.1-PA	GSSPFG00031903001.1-PA	GSSPFG00024520001-PA	GSSPFG00021686001-PA	GSSPFG00024613001-PA	GSSPFG00011885001.1-PA	GSSPFG00034840001-PA	GSSPFG00024115001-PA	GSSPFG00020857001.3-PA	GSSPFG00007545001.4-PB	GSSPFG00025410001-PA	GSSPFG00007545001.4-PA	GSSPFG00012221001-PA	GSSPFG00002232001.4-PA	GSSPFG00013616001-PA
GO:0005488	binding	F	1.044304E-2	1.422474E-3	1335	2889	2380	4508	UNDER	GSSPFG00011019001-PA	GSSPFG00024806001.1-PA	GSSPFG00029422001-PA	GSSPFG00012955001-PA	GSSPFG00028381001-PA	GSSPFG00034581001-PA	GSSPFG00015008001-PA	GSSPFG00002766001-PA	GSSPFG00015231001-PA	GSSPFG00008451001-PA	GSSPFG00008391001.3-PA	GSSPFG00033106001-PA	GSSPFG00024169001-PA	GSSPFG00031882001-PA	GSSPFG00015823001-PA	GSSPFG00035325001.3-PA	GSSPFG00010096001-PA	GSSPFG00014546001-PA	GSSPFG00009505001-PA	GSSPFG00031939001.2-PA	GSSPFG00008295001-PA	GSSPFG00002018001.1-PA	GSSPFG00028195001.5-PA	GSSPFG00014128001-PA	GSSPFG00030948001-PA	GSSPFG00018771001-PA	GSSPFG00010370001-PA	GSSPFG00028737001-PA	GSSPFG00013417001-PA	GSSPFG00007758001-PA	GSSPFG00012794001-PA	GSSPFG00035298001.2-PA	GSSPFG00026400001.2-PA	GSSPFG00014787001-PA	GSSPFG00019825001-PA	GSSPFG00013535001-PA	GSSPFG00010941001-PA	GSSPFG00030369001-PA	GSSPFG00010400001-PA	GSSPFG00005913001.1-PA
GO:0019538	protein metabolic process	P	1.36266E-2	1.901386E-3	355	850	3360	6547	UNDER	GSSPFG00009532001-PA	GSSPFG00025836001-PA	GSSPFG00028548001-PA	GSSPFG00026409001-PA	GSSPFG00034581001-PA	GSSPFG00015647001-PA	GSSPFG00019990001-PA	GSSPFG00014560001-PA	GSSPFG00024176001-PA	GSSPFG00034483001-PA	GSSPFG00004168001-PA	GSSPFG00008618001-PA	GSSPFG00008451001-PA	GSSPFG00007571001-PA	GSSPFG00001046001-PA	GSSPFG00010778001-PA	GSSPFG00015139001-PA	GSSPFG00014468001-PA	GSSPFG00025050001-PA	GSSPFG00009505001-PA	GSSPFG00008295001-PA	GSSPFG00023596001-PA	GSSPFG00021658001-PA	GSSPFG00011957001-PA	GSSPFG00016489001-PA	GSSPFG00026801001-PA	GSSPFG00014128001-PA	GSSPFG00034095001.1-PA	GSSPFG00006989001-PA	GSSPFG00022747001-PA	GSSPFG00010655001-PA	GSSPFG00029518001-PA	GSSPFG00014649001-PA	GSSPFG00013417001-PA	GSSPFG00024311001.1-PA	GSSPFG00020083001-PA	GSSPFG00034612001-PA	GSSPFG00007050001-PA	GSSPFG00032698001.1-PA	GSSPFG00025850001-PA
GO:0044763	single-organism cellular process	P	1.426803E-2	2.038291E-3	558	1282	3157	6115	UNDER	GSSPFG00024880001-PA	GSSPFG00026409001-PA	GSSPFG00012955001-PA	GSSPFG00013508001-PA	GSSPFG00034581001-PA	GSSPFG00026144001-PA	GSSPFG00008451001-PA	GSSPFG00033106001-PA	GSSPFG00015139001-PA	GSSPFG00014468001-PA	GSSPFG00015823001-PA	GSSPFG00009505001-PA	GSSPFG00008295001-PA	GSSPFG00000103001.1-PA	GSSPFG00033119001-PA	GSSPFG00022747001-PA	GSSPFG00030948001-PA	GSSPFG00000621001-PA	GSSPFG00005913001.1-PA	GSSPFG00014136001-PA	GSSPFG00022260001-PA	GSSPFG00003144001.3-PA	GSSPFG00023394001-PA	GSSPFG00008978001-PA	GSSPFG00034768001-PA	GSSPFG00008547001-PA	GSSPFG00007962001-PA	GSSPFG00003432001-PA	GSSPFG00005283001-PA	GSSPFG00019005001-PA	GSSPFG00015737001-PA	GSSPFG00027970001-PA	GSSPFG00011925001-PA	GSSPFG00024990001-PA	GSSPFG00005087001-PA	GSSPFG00033245001.1-PA	GSSPFG00014490001-PA	GSSPFG00017368001-PA	GSSPFG00035413001.5-PA	GSSPFG00014761001-PA
GO:0016192	vesicle-mediated transport	P	1.452895E-2	2.123834E-3	67	204	3648	7193	UNDER	GSSPFG00007501001-PA	GSSPFG00025836001-PA	GSSPFG00009827001-PA	GSSPFG00016849001-PA	GSSPFG00026675001-PA	GSSPFG00025948001-PA	GSSPFG00004158001-PA	GSSPFG00021890001-PA	GSSPFG00004334001-PA	GSSPFG00029415001-PA	GSSPFG00012555001-PA	GSSPFG00006788001-PA	GSSPFG00012112001-PA	GSSPFG00021237001-PA	GSSPFG00027189001-PA	GSSPFG00003598001-PA	GSSPFG00026776001-PA	GSSPFG00032486001-PA	GSSPFG00021868001-PA	GSSPFG00004678001-PA	GSSPFG00016834001.1-PA	GSSPFG00031983001-PA	GSSPFG00005965001-PA	GSSPFG00018270001-PA	GSSPFG00013210001-PA	GSSPFG00018982001-PA	GSSPFG00009463001-PA	GSSPFG00016084001-PA	GSSPFG00022438001-PA	GSSPFG00027246001-PA	GSSPFG00010611001-PA	GSSPFG00007962001-PA	GSSPFG00011598001-PA	GSSPFG00020610001-PA	GSSPFG00021895001-PA	GSSPFG00000747001-PA	GSSPFG00030889001-PA	GSSPFG00024364001.1-PA	GSSPFG00023365001-PA	GSSPFG00021869001-PA
GO:0043234	protein complex	C	1.512817E-2	2.261687E-3	292	711	3423	6686	UNDER	GSSPFG00034748001-PA	GSSPFG00024806001.1-PA	GSSPFG00025836001-PA	GSSPFG00014052001-PA	GSSPFG00002766001-PA	GSSPFG00029943001-PA	GSSPFG00024136001-PA	GSSPFG00015231001-PA	GSSPFG00000919001-PA	GSSPFG00006788001-PA	GSSPFG00020310001-PA	GSSPFG00015139001-PA	GSSPFG00015823001-PA	GSSPFG00010096001-PA	GSSPFG00013334001-PA	GSSPFG00002018001.1-PA	GSSPFG00030948001-PA	GSSPFG00018771001-PA	GSSPFG00004122001-PA	GSSPFG00001079001.1-PA	GSSPFG00013693001-PA	GSSPFG00023508001-PA	GSSPFG00022279001-PA	GSSPFG00028737001-PA	GSSPFG00019825001-PA	GSSPFG00015181001-PA	GSSPFG00012884001-PA	GSSPFG00011736001-PA	GSSPFG00002181001-PA	GSSPFG00025750001.2-PA	GSSPFG00018290001-PA	GSSPFG00006672001-PA	GSSPFG00034177001-PA	GSSPFG00005913001.1-PA	GSSPFG00024586001-PA	GSSPFG00013210001-PA	GSSPFG00022280001-PA	GSSPFG00014873001-PA	GSSPFG00032136001-PA	GSSPFG00015015001-PA
GO:0051276	chromosome organization	P	1.68122E-2	2.569306E-3	57	177	3658	7220	UNDER	GSSPFG00014042001-PA	GSSPFG00032993001-PA	GSSPFG00019341001-PA	GSSPFG00026580001-PA	GSSPFG00002491001.1-PA	GSSPFG00026978001.1-PA	GSSPFG00028997001-PA	GSSPFG00025384001-PA	GSSPFG00009217001-PA	GSSPFG00015139001-PA	GSSPFG00003408001-PA	GSSPFG00004314001-PA	GSSPFG00021158001.1-PA	GSSPFG00020997001-PA	GSSPFG00007222001-PA	GSSPFG00030948001-PA	GSSPFG00032486001-PA	GSSPFG00034424001-PA	GSSPFG00025637001-PA	GSSPFG00014704001-PA	GSSPFG00019527001-PA	GSSPFG00020405001-PA	GSSPFG00014249001-PA	GSSPFG00005913001.1-PA	GSSPFG00018982001-PA	GSSPFG00010067001-PA	GSSPFG00020289001-PA	GSSPFG00020592001-PA	GSSPFG00024754001-PA	GSSPFG00009218001-PA	GSSPFG00016736001-PA	GSSPFG00024121001-PA	GSSPFG00002968001-PA	GSSPFG00014490001-PA	GSSPFG00017368001-PA	GSSPFG00030026001-PA	GSSPFG00027049001-PA	GSSPFG00007559001-PA	GSSPFG00032994001-PA	GSSPFG00001883001-PA
GO:0044699	single-organism process	P	1.698736E-2	2.652512E-3	777	1734	2938	5663	UNDER	GSSPFG00012955001-PA	GSSPFG00028568001-PA	GSSPFG00034581001-PA	GSSPFG00026144001-PA	GSSPFG00002766001-PA	GSSPFG00015231001-PA	GSSPFG00008451001-PA	GSSPFG00033106001-PA	GSSPFG00006294001-PA	GSSPFG00015139001-PA	GSSPFG00015823001-PA	GSSPFG00010096001-PA	GSSPFG00009505001-PA	GSSPFG00008295001-PA	GSSPFG00000103001.1-PA	GSSPFG00033119001-PA	GSSPFG00014128001-PA	GSSPFG00022747001-PA	GSSPFG00030948001-PA	GSSPFG00000621001-PA	GSSPFG00005913001.1-PA	GSSPFG00014136001-PA	GSSPFG00022260001-PA	GSSPFG00003144001.3-PA	GSSPFG00023394001-PA	GSSPFG00034768001-PA	GSSPFG00005283001-PA	GSSPFG00019005001-PA	GSSPFG00027970001-PA	GSSPFG00033245001.1-PA	GSSPFG00014490001-PA	GSSPFG00017368001-PA	GSSPFG00002584001-PA	GSSPFG00014761001-PA	GSSPFG00022434001-PA	GSSPFG00019664001-PA	GSSPFG00034599001-PA	GSSPFG00014977001-PA	GSSPFG00002174001-PA	GSSPFG00007753001-PA
GO:0007267	cell-cell signaling	P	1.949609E-2	3.109012E-3	39	131	3676	7266	UNDER	GSSPFG00003432001-PA	GSSPFG00021895001-PA	GSSPFG00033096001-PA	GSSPFG00021036001-PA	GSSPFG00024869001-PA	GSSPFG00008381001-PA	GSSPFG00004334001-PA	GSSPFG00023671001-PA	GSSPFG00011253001-PA	GSSPFG00003408001-PA	GSSPFG00010081001-PA	GSSPFG00015873001-PA	GSSPFG00027189001-PA	GSSPFG00010915001-PA	GSSPFG00017592001.2-PA	GSSPFG00014704001-PA	GSSPFG00006361001.1-PA	GSSPFG00010892001.3-PA	GSSPFG00003140001-PA	GSSPFG00014275001.3-PA	GSSPFG00001419001-PA	GSSPFG00002612001-PA	GSSPFG00021357001.2-PA	GSSPFG00014039001.4-PB	GSSPFG00013393001.1-PA	GSSPFG00022814001-PA	GSSPFG00022804001-PA	GSSPFG00010488001-PA	GSSPFG00020036001-PA	GSSPFG00006150001-PA	GSSPFG00009463001-PA	GSSPFG00020289001-PA	GSSPFG00033807001-PA	GSSPFG00014493001.3-PA	GSSPFG00016084001-PA	GSSPFG00019713001.1-PA	GSSPFG00014493001.3-PC	GSSPFG00034768001-PA	GSSPFG00033586001-PA	GSSPFG00004276001-PA
GO:0044267	cellular protein metabolic process	P	2.082236E-2	3.389687E-3	352	835	3363	6562	UNDER	GSSPFG00009532001-PA	GSSPFG00025836001-PA	GSSPFG00028548001-PA	GSSPFG00026409001-PA	GSSPFG00034581001-PA	GSSPFG00015647001-PA	GSSPFG00019990001-PA	GSSPFG00014560001-PA	GSSPFG00024176001-PA	GSSPFG00034483001-PA	GSSPFG00004168001-PA	GSSPFG00008618001-PA	GSSPFG00008451001-PA	GSSPFG00007571001-PA	GSSPFG00001046001-PA	GSSPFG00010778001-PA	GSSPFG00015139001-PA	GSSPFG00014468001-PA	GSSPFG00025050001-PA	GSSPFG00009505001-PA	GSSPFG00008295001-PA	GSSPFG00023596001-PA	GSSPFG00021658001-PA	GSSPFG00011957001-PA	GSSPFG00016489001-PA	GSSPFG00026801001-PA	GSSPFG00014128001-PA	GSSPFG00034095001.1-PA	GSSPFG00006989001-PA	GSSPFG00022747001-PA	GSSPFG00010655001-PA	GSSPFG00029518001-PA	GSSPFG00014649001-PA	GSSPFG00013417001-PA	GSSPFG00024311001.1-PA	GSSPFG00020083001-PA	GSSPFG00034612001-PA	GSSPFG00007050001-PA	GSSPFG00032698001.1-PA	GSSPFG00025850001-PA
GO:0043170	macromolecule metabolic process	P	2.384754E-2	3.961385E-3	515	1180	3200	6217	UNDER	GSSPFG00009532001-PA	GSSPFG00026409001-PA	GSSPFG00034581001-PA	GSSPFG00014560001-PA	GSSPFG00008451001-PA	GSSPFG00007571001-PA	GSSPFG00033106001-PA	GSSPFG00015139001-PA	GSSPFG00014468001-PA	GSSPFG00015823001-PA	GSSPFG00025050001-PA	GSSPFG00009505001-PA	GSSPFG00008295001-PA	GSSPFG00021658001-PA	GSSPFG00011992001-PA	GSSPFG00011957001-PA	GSSPFG00026801001-PA	GSSPFG00014128001-PA	GSSPFG00022747001-PA	GSSPFG00029518001-PA	GSSPFG00013417001-PA	GSSPFG00028925001-PA	GSSPFG00029135001-PA	GSSPFG00018270001-PA	GSSPFG00034197001-PA	GSSPFG00034385001-PA	GSSPFG00006514001-PA	GSSPFG00020532001-PA	GSSPFG00034768001-PA	GSSPFG00014715001-PA	GSSPFG00009218001-PA	GSSPFG00007962001-PA	GSSPFG00003432001-PA	GSSPFG00014867001.1-PA	GSSPFG00007048001-PA	GSSPFG00027970001-PA	GSSPFG00034586001-PA	GSSPFG00025310001-PA	GSSPFG00002875001.1-PA	GSSPFG00009500001-PA
GO:0044428	nuclear part	C	2.557346E-2	4.377084E-3	82	233	3633	7164	UNDER	GSSPFG00014042001-PA	GSSPFG00026156001.1-PA	GSSPFG00025836001-PA	GSSPFG00006172001-PA	GSSPFG00014052001-PA	GSSPFG00032993001-PA	GSSPFG00019341001-PA	GSSPFG00031708001-PA	GSSPFG00016849001-PA	GSSPFG00028598001-PA	GSSPFG00022070001-PA	GSSPFG00008451001-PA	GSSPFG00018772001-PA	GSSPFG00011278001-PA	GSSPFG00025384001-PA	GSSPFG00023171001.1-PA	GSSPFG00024618001-PA	GSSPFG00022078001.1-PA	GSSPFG00015139001-PA	GSSPFG00015823001-PA	GSSPFG00013334001-PA	GSSPFG00033317001-PA	GSSPFG00003598001-PA	GSSPFG00020997001-PA	GSSPFG00009826001-PA	GSSPFG00006821001-PA	GSSPFG00013520001-PA	GSSPFG00019527001-PA	GSSPFG00001737001-PA	GSSPFG00023366001-PA	GSSPFG00017099001-PA	GSSPFG00018290001-PA	GSSPFG00018270001-PA	GSSPFG00005913001.1-PA	GSSPFG00004035001-PA	GSSPFG00029945001-PA	GSSPFG00032136001-PA	GSSPFG00004348001-PA	GSSPFG00025783001-PA	GSSPFG00004323001.1-PA
GO:0061024	membrane organization	P	2.557346E-2	4.418006E-3	21	82	3694	7315	UNDER	GSSPFG00007962001-PA	GSSPFG00001247001-PA	GSSPFG00010181001-PA	GSSPFG00025836001-PA	GSSPFG00022803001-PA	GSSPFG00000005001-PA	GSSPFG00000788001-PA	GSSPFG00028940001-PA	GSSPFG00020831001-PA	GSSPFG00030702001-PA	GSSPFG00006788001-PA	GSSPFG00002755001-PA	GSSPFG00005845001-PA	GSSPFG00009463001-PA	GSSPFG00018317001-PA	GSSPFG00021237001-PA	GSSPFG00016187001-PA	GSSPFG00000593001-PA	GSSPFG00015873001-PA	GSSPFG00003598001-PA	GSSPFG00003429001-PA	GSSPFG00001151001-PA	GSSPFG00029188001.1-PA	GSSPFG00024061001-PA	GSSPFG00010466001-PA	GSSPFG00023261001.1-PA	GSSPFG00018857001-PA	GSSPFG00012660001-PA	GSSPFG00020302001.1-PA	GSSPFG00012749001-PA	GSSPFG00011002001-PA	GSSPFG00017648001-PA	GSSPFG00019889001-PA	GSSPFG00005864001-PA	GSSPFG00016642001-PA	GSSPFG00007544001-PA	GSSPFG00032780001.1-PA	GSSPFG00023458001-PA	GSSPFG00009883001-PA	GSSPFG00024237001.1-PA
GO:0016787	hydrolase activity	F	2.949404E-2	5.193303E-3	647	1135	3068	6262	OVER	GSSPFG00011019001-PA	GSSPFG00012955001-PA	GSSPFG00019625001.2-PA	GSSPFG00002766001-PA	GSSPFG00021562001-PA	GSSPFG00015231001-PA	GSSPFG00025564001-PA	GSSPFG00007571001-PA	GSSPFG00024169001-PA	GSSPFG00020310001-PA	GSSPFG00034637001-PA	GSSPFG00004727001-PA	GSSPFG00010096001-PA	GSSPFG00014546001-PA	GSSPFG00031939001.2-PA	GSSPFG00008295001-PA	GSSPFG00021658001-PA	GSSPFG00011992001-PA	GSSPFG00002018001.1-PA	GSSPFG00000103001.1-PA	GSSPFG00027865001.3-PA	GSSPFG00026801001-PA	GSSPFG00014128001-PA	GSSPFG00004052001-PA	GSSPFG00022817001-PA	GSSPFG00022747001-PA	GSSPFG00001645001-PA	GSSPFG00016612001-PA	GSSPFG00024931001-PA	GSSPFG00012245001-PA	GSSPFG00008409001.2-PA	GSSPFG00007758001-PA	GSSPFG00035298001.2-PA	GSSPFG00014926001.2-PA	GSSPFG00026400001.2-PA	GSSPFG00019825001-PA	GSSPFG00032604001.3-PA	GSSPFG00025750001.2-PA	GSSPFG00006672001-PA	GSSPFG00034197001-PA
GO:0044260	cellular macromolecule metabolic process	P	3.299242E-2	5.918906E-3	512	1166	3203	6231	UNDER	GSSPFG00009532001-PA	GSSPFG00026409001-PA	GSSPFG00034581001-PA	GSSPFG00014560001-PA	GSSPFG00008451001-PA	GSSPFG00007571001-PA	GSSPFG00033106001-PA	GSSPFG00015139001-PA	GSSPFG00014468001-PA	GSSPFG00015823001-PA	GSSPFG00025050001-PA	GSSPFG00009505001-PA	GSSPFG00008295001-PA	GSSPFG00021658001-PA	GSSPFG00011992001-PA	GSSPFG00011957001-PA	GSSPFG00026801001-PA	GSSPFG00014128001-PA	GSSPFG00022747001-PA	GSSPFG00029518001-PA	GSSPFG00013417001-PA	GSSPFG00028925001-PA	GSSPFG00029135001-PA	GSSPFG00018270001-PA	GSSPFG00034197001-PA	GSSPFG00034385001-PA	GSSPFG00006514001-PA	GSSPFG00020532001-PA	GSSPFG00034768001-PA	GSSPFG00014715001-PA	GSSPFG00009218001-PA	GSSPFG00007962001-PA	GSSPFG00003432001-PA	GSSPFG00014867001.1-PA	GSSPFG00007048001-PA	GSSPFG00027970001-PA	GSSPFG00034586001-PA	GSSPFG00025310001-PA	GSSPFG00002875001.1-PA	GSSPFG00009500001-PA
GO:0048856	anatomical structure development	P	3.632304E-2	6.686416E-3	235	573	3480	6824	UNDER	GSSPFG00016541001-PA	GSSPFG00025836001-PA	GSSPFG00025531001-PA	GSSPFG00024742001-PA	GSSPFG00008451001-PA	GSSPFG00033106001-PA	GSSPFG00017292001-PA	GSSPFG00006788001-PA	GSSPFG00008731001.2-PA	GSSPFG00015139001-PA	GSSPFG00014468001-PA	GSSPFG00015823001-PA	GSSPFG00014767001-PA	GSSPFG00012656001-PA	GSSPFG00018633001-PA	GSSPFG00013515001-PA	GSSPFG00005913001.1-PA	GSSPFG00013210001-PA	GSSPFG00014596001.1-PA	GSSPFG00034768001-PA	GSSPFG00007962001-PA	GSSPFG00000602001-PA	GSSPFG00003432001-PA	GSSPFG00005283001-PA	GSSPFG00025824001.2-PA	GSSPFG00009328001.1-PA	GSSPFG00022317001-PA	GSSPFG00019454001-PA	GSSPFG00010031001-PA	GSSPFG00000724001-PA	GSSPFG00021367001-PA	GSSPFG00014761001-PA	GSSPFG00017595001.1-PA	GSSPFG00002714001-PA	GSSPFG00031717001-PA	GSSPFG00013106001-PA	GSSPFG00002174001-PA	GSSPFG00007288001.2-PA	GSSPFG00034505001.3-PA	GSSPFG00010818001.3-PA
GO:0006996	organelle organization	P	3.632304E-2	7.019015E-3	154	394	3561	7003	UNDER	GSSPFG00014042001-PA	GSSPFG00016541001-PA	GSSPFG00004724001-PA	GSSPFG00006244001-PA	GSSPFG00032993001-PA	GSSPFG00019341001-PA	GSSPFG00014498001-PA	GSSPFG00015264001-PA	GSSPFG00010846001-PA	GSSPFG00018935001-PA	GSSPFG00002491001.1-PA	GSSPFG00028598001-PA	GSSPFG00001544001-PA	GSSPFG00008451001-PA	GSSPFG00004158001-PA	GSSPFG00023671001-PA	GSSPFG00015139001-PA	GSSPFG00014468001-PA	GSSPFG00015823001-PA	GSSPFG00012112001-PA	GSSPFG00024119001-PA	GSSPFG00004314001-PA	GSSPFG00033317001-PA	GSSPFG00020997001-PA	GSSPFG00007853001-PA	GSSPFG00022747001-PA	GSSPFG00007222001-PA	GSSPFG00030948001-PA	GSSPFG00025637001-PA	GSSPFG00014704001-PA	GSSPFG00024405001-PA	GSSPFG00031422001-PA	GSSPFG00021357001.2-PA	GSSPFG00002181001-PA	GSSPFG00014249001-PA	GSSPFG00005913001.1-PA	GSSPFG00022507001.1-PA	GSSPFG00018982001-PA	GSSPFG00003940001-PA	GSSPFG00020592001-PA
GO:0043167	ion binding	F	3.632304E-2	7.245421E-3	1011	2194	2704	5203	UNDER	GSSPFG00011019001-PA	GSSPFG00024806001.1-PA	GSSPFG00029422001-PA	GSSPFG00012955001-PA	GSSPFG00028381001-PA	GSSPFG00034581001-PA	GSSPFG00015008001-PA	GSSPFG00002766001-PA	GSSPFG00015231001-PA	GSSPFG00008391001.3-PA	GSSPFG00033106001-PA	GSSPFG00024169001-PA	GSSPFG00031882001-PA	GSSPFG00015823001-PA	GSSPFG00035325001.3-PA	GSSPFG00010096001-PA	GSSPFG00014546001-PA	GSSPFG00009505001-PA	GSSPFG00031939001.2-PA	GSSPFG00008295001-PA	GSSPFG00002018001.1-PA	GSSPFG00028195001.5-PA	GSSPFG00014128001-PA	GSSPFG00030948001-PA	GSSPFG00010370001-PA	GSSPFG00028737001-PA	GSSPFG00013417001-PA	GSSPFG00007758001-PA	GSSPFG00012794001-PA	GSSPFG00035298001.2-PA	GSSPFG00026400001.2-PA	GSSPFG00014787001-PA	GSSPFG00019825001-PA	GSSPFG00013535001-PA	GSSPFG00010941001-PA	GSSPFG00005913001.1-PA	GSSPFG00021744001-PA	GSSPFG00015654001-PA	GSSPFG00012832001-PA	GSSPFG00018709001-PA
GO:1901363	heterocyclic compound binding	F	3.632304E-2	7.292814E-3	341	801	3374	6596	UNDER	GSSPFG00022253001-PA	GSSPFG00025836001-PA	GSSPFG00005405001-PA	GSSPFG00015264001-PA	GSSPFG00012051001-PA	GSSPFG00016997001-PA	GSSPFG00002766001-PA	GSSPFG00033732001-PA	GSSPFG00027008001.2-PA	GSSPFG00006795001-PA	GSSPFG00020245001-PA	GSSPFG00008731001.2-PA	GSSPFG00025003001-PA	GSSPFG00023523001-PA	GSSPFG00015823001-PA	GSSPFG00003094001-PA	GSSPFG00014546001-PA	GSSPFG00034554001-PA	GSSPFG00011992001-PA	GSSPFG00015758001-PA	GSSPFG00016469001-PA	GSSPFG00029754001-PA	GSSPFG00010311001.3-PA	GSSPFG00018771001-PA	GSSPFG00001079001.1-PA	GSSPFG00013693001-PA	GSSPFG00018320001-PA	GSSPFG00020934001-PA	GSSPFG00020083001-PA	GSSPFG00035298001.2-PA	GSSPFG00007050001-PA	GSSPFG00030557001-PA	GSSPFG00022000001.3-PA	GSSPFG00017359001.1-PA	GSSPFG00018270001-PA	GSSPFG00030369001-PA	GSSPFG00010400001-PA	GSSPFG00026587001-PA	GSSPFG00005913001.1-PA	GSSPFG00022507001.1-PA
GO:0003676	nucleic acid binding	F	3.632304E-2	7.292814E-3	341	801	3374	6596	UNDER	GSSPFG00022253001-PA	GSSPFG00025836001-PA	GSSPFG00005405001-PA	GSSPFG00015264001-PA	GSSPFG00012051001-PA	GSSPFG00016997001-PA	GSSPFG00002766001-PA	GSSPFG00033732001-PA	GSSPFG00027008001.2-PA	GSSPFG00006795001-PA	GSSPFG00020245001-PA	GSSPFG00008731001.2-PA	GSSPFG00025003001-PA	GSSPFG00023523001-PA	GSSPFG00015823001-PA	GSSPFG00003094001-PA	GSSPFG00014546001-PA	GSSPFG00034554001-PA	GSSPFG00011992001-PA	GSSPFG00015758001-PA	GSSPFG00016469001-PA	GSSPFG00029754001-PA	GSSPFG00010311001.3-PA	GSSPFG00018771001-PA	GSSPFG00001079001.1-PA	GSSPFG00013693001-PA	GSSPFG00018320001-PA	GSSPFG00020934001-PA	GSSPFG00020083001-PA	GSSPFG00035298001.2-PA	GSSPFG00007050001-PA	GSSPFG00030557001-PA	GSSPFG00022000001.3-PA	GSSPFG00017359001.1-PA	GSSPFG00018270001-PA	GSSPFG00030369001-PA	GSSPFG00010400001-PA	GSSPFG00026587001-PA	GSSPFG00005913001.1-PA	GSSPFG00022507001.1-PA
GO:0097159	organic cyclic compound binding	F	3.632304E-2	7.292814E-3	341	801	3374	6596	UNDER	GSSPFG00022253001-PA	GSSPFG00025836001-PA	GSSPFG00005405001-PA	GSSPFG00015264001-PA	GSSPFG00012051001-PA	GSSPFG00016997001-PA	GSSPFG00002766001-PA	GSSPFG00033732001-PA	GSSPFG00027008001.2-PA	GSSPFG00006795001-PA	GSSPFG00020245001-PA	GSSPFG00008731001.2-PA	GSSPFG00025003001-PA	GSSPFG00023523001-PA	GSSPFG00015823001-PA	GSSPFG00003094001-PA	GSSPFG00014546001-PA	GSSPFG00034554001-PA	GSSPFG00011992001-PA	GSSPFG00015758001-PA	GSSPFG00016469001-PA	GSSPFG00029754001-PA	GSSPFG00010311001.3-PA	GSSPFG00018771001-PA	GSSPFG00001079001.1-PA	GSSPFG00013693001-PA	GSSPFG00018320001-PA	GSSPFG00020934001-PA	GSSPFG00020083001-PA	GSSPFG00035298001.2-PA	GSSPFG00007050001-PA	GSSPFG00030557001-PA	GSSPFG00022000001.3-PA	GSSPFG00017359001.1-PA	GSSPFG00018270001-PA	GSSPFG00030369001-PA	GSSPFG00010400001-PA	GSSPFG00026587001-PA	GSSPFG00005913001.1-PA	GSSPFG00022507001.1-PA
GO:0050896	response to stimulus	P	3.632304E-2	7.361148E-3	342	803	3373	6594	UNDER	GSSPFG00012369001-PA	GSSPFG00016541001-PA	GSSPFG00025836001-PA	GSSPFG00023082001-PA	GSSPFG00012955001-PA	GSSPFG00013508001-PA	GSSPFG00023583001-PA	GSSPFG00010446001-PA	GSSPFG00020793001-PA	GSSPFG00026144001-PA	GSSPFG00023717001-PA	GSSPFG00015647001-PA	GSSPFG00024742001-PA	GSSPFG00033106001-PA	GSSPFG00004908001-PA	GSSPFG00025003001-PA	GSSPFG00016321001.1-PA	GSSPFG00014468001-PA	GSSPFG00015823001-PA	GSSPFG00009505001-PA	GSSPFG00026215001-PA	GSSPFG00011992001-PA	GSSPFG00000103001.1-PA	GSSPFG00033119001-PA	GSSPFG00025622001-PA	GSSPFG00014929001-PA	GSSPFG00007049001-PA	GSSPFG00023508001-PA	GSSPFG00001312001-PA	GSSPFG00012656001-PA	GSSPFG00020083001-PA	GSSPFG00005216001-PA	GSSPFG00034177001-PA	GSSPFG00005913001.1-PA	GSSPFG00024586001-PA	GSSPFG00014136001-PA	GSSPFG00022260001-PA	GSSPFG00003144001.3-PA	GSSPFG00003940001-PA	GSSPFG00032136001-PA
GO:0005635	nuclear envelope	C	4.093066E-2	8.702864E-3	5	33	3710	7364	UNDER	GSSPFG00009826001-PA	GSSPFG00022078001.1-PA	GSSPFG00031708001-PA	GSSPFG00029945001-PA	GSSPFG00018772001-PA	GSSPFG00021326001-PA	GSSPFG00021679001-PA	GSSPFG00030592001.1-PA	GSSPFG00027939001-PA	GSSPFG00024544001.1-PA	GSSPFG00026535001-PA	GSSPFG00022659001.3-PA	GSSPFG00015958001-PA	GSSPFG00019321001-PA	GSSPFG00020539001-PA	GSSPFG00031474001-PA	GSSPFG00023769001-PA	GSSPFG00026399001.1-PA	GSSPFG00015059001-PA	GSSPFG00003117001-PA	GSSPFG00019029001.1-PA	GSSPFG00034534001-PA	GSSPFG00031619001-PA	GSSPFG00000338001-PA	GSSPFG00010349001-PA	GSSPFG00015338001.1-PA	GSSPFG00010104001-PA	GSSPFG00016776001.1-PA	GSSPFG00007720001-PA	GSSPFG00025843001-PA	GSSPFG00014808001-PA	GSSPFG00025410001-PA	GSSPFG00020577001-PA	GSSPFG00017204001-PA	GSSPFG00001992001-PA	GSSPFG00029509001-PA	GSSPFG00000188001.1-PA	GSSPFG00035675001.2-PA
GO:0031975	envelope	C	4.093066E-2	8.702864E-3	5	33	3710	7364	UNDER	GSSPFG00009826001-PA	GSSPFG00022078001.1-PA	GSSPFG00031708001-PA	GSSPFG00029945001-PA	GSSPFG00018772001-PA	GSSPFG00021326001-PA	GSSPFG00021679001-PA	GSSPFG00030592001.1-PA	GSSPFG00027939001-PA	GSSPFG00024544001.1-PA	GSSPFG00026535001-PA	GSSPFG00022659001.3-PA	GSSPFG00015958001-PA	GSSPFG00019321001-PA	GSSPFG00020539001-PA	GSSPFG00031474001-PA	GSSPFG00023769001-PA	GSSPFG00026399001.1-PA	GSSPFG00015059001-PA	GSSPFG00003117001-PA	GSSPFG00019029001.1-PA	GSSPFG00034534001-PA	GSSPFG00031619001-PA	GSSPFG00000338001-PA	GSSPFG00010349001-PA	GSSPFG00015338001.1-PA	GSSPFG00010104001-PA	GSSPFG00016776001.1-PA	GSSPFG00007720001-PA	GSSPFG00025843001-PA	GSSPFG00014808001-PA	GSSPFG00025410001-PA	GSSPFG00020577001-PA	GSSPFG00017204001-PA	GSSPFG00001992001-PA	GSSPFG00029509001-PA	GSSPFG00000188001.1-PA	GSSPFG00035675001.2-PA
GO:0031967	organelle envelope	C	4.093066E-2	8.702864E-3	5	33	3710	7364	UNDER	GSSPFG00009826001-PA	GSSPFG00022078001.1-PA	GSSPFG00031708001-PA	GSSPFG00029945001-PA	GSSPFG00018772001-PA	GSSPFG00021326001-PA	GSSPFG00021679001-PA	GSSPFG00030592001.1-PA	GSSPFG00027939001-PA	GSSPFG00024544001.1-PA	GSSPFG00026535001-PA	GSSPFG00022659001.3-PA	GSSPFG00015958001-PA	GSSPFG00019321001-PA	GSSPFG00020539001-PA	GSSPFG00031474001-PA	GSSPFG00023769001-PA	GSSPFG00026399001.1-PA	GSSPFG00015059001-PA	GSSPFG00003117001-PA	GSSPFG00019029001.1-PA	GSSPFG00034534001-PA	GSSPFG00031619001-PA	GSSPFG00000338001-PA	GSSPFG00010349001-PA	GSSPFG00015338001.1-PA	GSSPFG00010104001-PA	GSSPFG00016776001.1-PA	GSSPFG00007720001-PA	GSSPFG00025843001-PA	GSSPFG00014808001-PA	GSSPFG00025410001-PA	GSSPFG00020577001-PA	GSSPFG00017204001-PA	GSSPFG00001992001-PA	GSSPFG00029509001-PA	GSSPFG00000188001.1-PA	GSSPFG00035675001.2-PA
GO:0044085	cellular component biogenesis	P	4.239598E-2	9.155278E-3	119	312	3596	7085	UNDER	GSSPFG00025836001-PA	GSSPFG00004724001-PA	GSSPFG00019341001-PA	GSSPFG00018935001-PA	GSSPFG00010033001-PA	GSSPFG00015096001.3-PA	GSSPFG00001544001-PA	GSSPFG00004158001-PA	GSSPFG00004334001-PA	GSSPFG00023671001-PA	GSSPFG00006788001-PA	GSSPFG00019331001-PA	GSSPFG00012112001-PA	GSSPFG00024119001-PA	GSSPFG00011957001-PA	GSSPFG00029774001-PA	GSSPFG00018771001-PA	GSSPFG00001079001.1-PA	GSSPFG00013693001-PA	GSSPFG00014704001-PA	GSSPFG00023508001-PA	GSSPFG00012656001-PA	GSSPFG00008488001.3-PA	GSSPFG00032698001.1-PA	GSSPFG00015181001-PA	GSSPFG00031983001-PA	GSSPFG00002181001-PA	GSSPFG00005913001.1-PA	GSSPFG00018982001-PA	GSSPFG00006459001-PA	GSSPFG00021128001-PA	GSSPFG00025783001-PA	GSSPFG00020760001-PA	GSSPFG00005283001-PA	GSSPFG00019045001-PA	GSSPFG00000747001-PA	GSSPFG00009328001.1-PA	GSSPFG00017014001-PA	GSSPFG00031566001-PA	GSSPFG00022317001-PA
GO:0016070	RNA metabolic process	P	4.517031E-2	9.964354E-3	57	167	3658	7230	UNDER	GSSPFG00026156001.1-PA	GSSPFG00026409001-PA	GSSPFG00005648001-PA	GSSPFG00020082001-PA	GSSPFG00019594001-PA	GSSPFG00021677001-PA	GSSPFG00032773001-PA	GSSPFG00016849001-PA	GSSPFG00016626001-PA	GSSPFG00017580001-PA	GSSPFG00007571001-PA	GSSPFG00008295001-PA	GSSPFG00002972001-PA	GSSPFG00034582001-PA	GSSPFG00031572001-PA	GSSPFG00025379001-PA	GSSPFG00020083001-PA	GSSPFG00020156001-PA	GSSPFG00028925001-PA	GSSPFG00010060001-PA	GSSPFG00018270001-PA	GSSPFG00006910001-PA	GSSPFG00004779001-PA	GSSPFG00022481001-PA	GSSPFG00025085001-PA	GSSPFG00034586001-PA	GSSPFG00008381001-PA	GSSPFG00009500001-PA	GSSPFG00020155001-PA	GSSPFG00024604001.1-PA	GSSPFG00018029001-PA	GSSPFG00011135001-PA	GSSPFG00023721001-PA	GSSPFG00004349001-PA	GSSPFG00029683001-PA	GSSPFG00020516001-PA	GSSPFG00013404001-PA	GSSPFG00000275001-PA	GSSPFG00027688001-PA	GSSPFG00010347001-PA
GO:0030154	cell differentiation	P	4.517031E-2	1.01762E-2	160	402	3555	6995	UNDER	GSSPFG00016541001-PA	GSSPFG00025836001-PA	GSSPFG00032993001-PA	GSSPFG00019341001-PA	GSSPFG00025531001-PA	GSSPFG00018935001-PA	GSSPFG00000448001.2-PA	GSSPFG00010033001-PA	GSSPFG00028598001-PA	GSSPFG00015096001.3-PA	GSSPFG00024742001-PA	GSSPFG00013754001-PA	GSSPFG00008451001-PA	GSSPFG00004158001-PA	GSSPFG00023671001-PA	GSSPFG00026245001-PA	GSSPFG00018309001-PA	GSSPFG00021726001-PA	GSSPFG00033106001-PA	GSSPFG00017292001-PA	GSSPFG00015139001-PA	GSSPFG00014468001-PA	GSSPFG00015823001-PA	GSSPFG00012112001-PA	GSSPFG00002208001-PA	GSSPFG00024119001-PA	GSSPFG00033317001-PA	GSSPFG00015873001-PA	GSSPFG00003598001-PA	GSSPFG00003683001-PA	GSSPFG00014704001-PA	GSSPFG00030653001-PA	GSSPFG00001419001-PA	GSSPFG00021357001.2-PA	GSSPFG00002527001-PA	GSSPFG00013515001-PA	GSSPFG00021168001-PA	GSSPFG00005913001.1-PA	GSSPFG00013210001-PA	GSSPFG00018982001-PA
GO:0008152	metabolic process	P	4.517031E-2	1.020459E-2	1160	2489	2555	4908	UNDER	GSSPFG00004990001-PA	GSSPFG00028568001-PA	GSSPFG00034581001-PA	GSSPFG00008451001-PA	GSSPFG00007571001-PA	GSSPFG00033106001-PA	GSSPFG00006294001-PA	GSSPFG00034637001-PA	GSSPFG00015139001-PA	GSSPFG00015823001-PA	GSSPFG00010096001-PA	GSSPFG00014546001-PA	GSSPFG00009505001-PA	GSSPFG00008295001-PA	GSSPFG00011957001-PA	GSSPFG00014128001-PA	GSSPFG00022747001-PA	GSSPFG00012245001-PA	GSSPFG00000621001-PA	GSSPFG00013417001-PA	GSSPFG00035298001.2-PA	GSSPFG00029135001-PA	GSSPFG00030369001-PA	GSSPFG00034197001-PA	GSSPFG00014136001-PA	GSSPFG00003144001.3-PA	GSSPFG00006514001-PA	GSSPFG00034768001-PA	GSSPFG00000186001-PA	GSSPFG00014715001-PA	GSSPFG00009218001-PA	GSSPFG00014867001.1-PA	GSSPFG00006865001-PA	GSSPFG00007048001-PA	GSSPFG00014102001-PA	GSSPFG00027970001-PA	GSSPFG00021859001-PA	GSSPFG00034586001-PA	GSSPFG00025310001-PA	GSSPFG00006819001-PA
GO:0048869	cellular developmental process	P	5.49257E-2	1.259094E-2	172	427	3543	6970	UNDER	GSSPFG00016541001-PA	GSSPFG00025836001-PA	GSSPFG00032993001-PA	GSSPFG00019341001-PA	GSSPFG00025531001-PA	GSSPFG00018935001-PA	GSSPFG00000448001.2-PA	GSSPFG00010033001-PA	GSSPFG00028598001-PA	GSSPFG00015096001.3-PA	GSSPFG00024742001-PA	GSSPFG00013754001-PA	GSSPFG00008451001-PA	GSSPFG00004158001-PA	GSSPFG00023671001-PA	GSSPFG00026245001-PA	GSSPFG00018309001-PA	GSSPFG00021726001-PA	GSSPFG00033106001-PA	GSSPFG00017292001-PA	GSSPFG00006788001-PA	GSSPFG00015139001-PA	GSSPFG00014468001-PA	GSSPFG00015823001-PA	GSSPFG00012112001-PA	GSSPFG00002208001-PA	GSSPFG00024119001-PA	GSSPFG00033317001-PA	GSSPFG00015873001-PA	GSSPFG00003598001-PA	GSSPFG00003683001-PA	GSSPFG00014704001-PA	GSSPFG00030653001-PA	GSSPFG00001419001-PA	GSSPFG00021357001.2-PA	GSSPFG00002527001-PA	GSSPFG00013515001-PA	GSSPFG00021168001-PA	GSSPFG00005913001.1-PA	GSSPFG00013210001-PA
GO:0044446	intracellular organelle part	C	5.977422E-2	1.409957E-2	103	271	3612	7126	UNDER	GSSPFG00014042001-PA	GSSPFG00025836001-PA	GSSPFG00014052001-PA	GSSPFG00032993001-PA	GSSPFG00019341001-PA	GSSPFG00014498001-PA	GSSPFG00016849001-PA	GSSPFG00028598001-PA	GSSPFG00008451001-PA	GSSPFG00011278001-PA	GSSPFG00022078001.1-PA	GSSPFG00015139001-PA	GSSPFG00015823001-PA	GSSPFG00013334001-PA	GSSPFG00033317001-PA	GSSPFG00003598001-PA	GSSPFG00020997001-PA	GSSPFG00024405001-PA	GSSPFG00013520001-PA	GSSPFG00031422001-PA	GSSPFG00017099001-PA	GSSPFG00018290001-PA	GSSPFG00018270001-PA	GSSPFG00005913001.1-PA	GSSPFG00004035001-PA	GSSPFG00018982001-PA	GSSPFG00003940001-PA	GSSPFG00032136001-PA	GSSPFG00025783001-PA	GSSPFG00004323001.1-PA	GSSPFG00018927001-PA	GSSPFG00007962001-PA	GSSPFG00016736001-PA	GSSPFG00025756001-PA	GSSPFG00027970001-PA	GSSPFG00027341001-PA	GSSPFG00002968001-PA	GSSPFG00017014001-PA	GSSPFG00006309001.1-PA	GSSPFG00010031001-PA
GO:0044422	organelle part	C	5.977422E-2	1.409957E-2	103	271	3612	7126	UNDER	GSSPFG00014042001-PA	GSSPFG00025836001-PA	GSSPFG00014052001-PA	GSSPFG00032993001-PA	GSSPFG00019341001-PA	GSSPFG00014498001-PA	GSSPFG00016849001-PA	GSSPFG00028598001-PA	GSSPFG00008451001-PA	GSSPFG00011278001-PA	GSSPFG00022078001.1-PA	GSSPFG00015139001-PA	GSSPFG00015823001-PA	GSSPFG00013334001-PA	GSSPFG00033317001-PA	GSSPFG00003598001-PA	GSSPFG00020997001-PA	GSSPFG00024405001-PA	GSSPFG00013520001-PA	GSSPFG00031422001-PA	GSSPFG00017099001-PA	GSSPFG00018290001-PA	GSSPFG00018270001-PA	GSSPFG00005913001.1-PA	GSSPFG00004035001-PA	GSSPFG00018982001-PA	GSSPFG00003940001-PA	GSSPFG00032136001-PA	GSSPFG00025783001-PA	GSSPFG00004323001.1-PA	GSSPFG00018927001-PA	GSSPFG00007962001-PA	GSSPFG00016736001-PA	GSSPFG00025756001-PA	GSSPFG00027970001-PA	GSSPFG00027341001-PA	GSSPFG00002968001-PA	GSSPFG00017014001-PA	GSSPFG00006309001.1-PA	GSSPFG00010031001-PA
GO:0016462	pyrophosphatase activity	F	5.981086E-2	1.505881E-2	148	371	3567	7026	UNDER	GSSPFG00017555001.4-PA	GSSPFG00010181001-PA	GSSPFG00012955001-PA	GSSPFG00033176001-PA	GSSPFG00015264001-PA	GSSPFG00026743001-PA	GSSPFG00010033001-PA	GSSPFG00002766001-PA	GSSPFG00026635001-PA	GSSPFG00024146001-PA	GSSPFG00015231001-PA	GSSPFG00030148001.1-PA	GSSPFG00020831001-PA	GSSPFG00018309001-PA	GSSPFG00030821001-PA	GSSPFG00024199001-PA	GSSPFG00010096001-PA	GSSPFG00011982001-PA	GSSPFG00014546001-PA	GSSPFG00024119001-PA	GSSPFG00031939001.2-PA	GSSPFG00031787001-PA	GSSPFG00002018001.1-PA	GSSPFG00017235001-PA	GSSPFG00029774001-PA	GSSPFG00026181001-PA	GSSPFG00003726001.3-PA	GSSPFG00016612001-PA	GSSPFG00023508001-PA	GSSPFG00020083001-PA	GSSPFG00024692001.1-PA	GSSPFG00026400001.2-PA	GSSPFG00000005001-PA	GSSPFG00009117001-PA	GSSPFG00019825001-PA	GSSPFG00031983001-PA	GSSPFG00021051001.2-PA	GSSPFG00025750001.2-PA	GSSPFG00006672001-PA	GSSPFG00023219001-PA
GO:0016817	hydrolase activity	acting on acid anhydrides	F	5.981086E-2	1.505881E-2	148	371	3567	7026	UNDER	GSSPFG00017555001.4-PA	GSSPFG00010181001-PA	GSSPFG00012955001-PA	GSSPFG00033176001-PA	GSSPFG00015264001-PA	GSSPFG00026743001-PA	GSSPFG00010033001-PA	GSSPFG00002766001-PA	GSSPFG00026635001-PA	GSSPFG00024146001-PA	GSSPFG00015231001-PA	GSSPFG00030148001.1-PA	GSSPFG00020831001-PA	GSSPFG00018309001-PA	GSSPFG00030821001-PA	GSSPFG00024199001-PA	GSSPFG00010096001-PA	GSSPFG00011982001-PA	GSSPFG00014546001-PA	GSSPFG00024119001-PA	GSSPFG00031939001.2-PA	GSSPFG00031787001-PA	GSSPFG00002018001.1-PA	GSSPFG00017235001-PA	GSSPFG00029774001-PA	GSSPFG00026181001-PA	GSSPFG00003726001.3-PA	GSSPFG00016612001-PA	GSSPFG00023508001-PA	GSSPFG00020083001-PA	GSSPFG00024692001.1-PA	GSSPFG00026400001.2-PA	GSSPFG00000005001-PA	GSSPFG00009117001-PA	GSSPFG00019825001-PA	GSSPFG00031983001-PA	GSSPFG00021051001.2-PA	GSSPFG00025750001.2-PA	GSSPFG00006672001-PA
GO:0016818	hydrolase activity	acting on acid anhydrides	in phosphorus-containing anhydrides	F	5.981086E-2	1.505881E-2	148	371	3567	7026	UNDER	GSSPFG00017555001.4-PA	GSSPFG00010181001-PA	GSSPFG00012955001-PA	GSSPFG00033176001-PA	GSSPFG00015264001-PA	GSSPFG00026743001-PA	GSSPFG00010033001-PA	GSSPFG00002766001-PA	GSSPFG00026635001-PA	GSSPFG00024146001-PA	GSSPFG00015231001-PA	GSSPFG00030148001.1-PA	GSSPFG00020831001-PA	GSSPFG00018309001-PA	GSSPFG00030821001-PA	GSSPFG00024199001-PA	GSSPFG00010096001-PA	GSSPFG00011982001-PA	GSSPFG00014546001-PA	GSSPFG00024119001-PA	GSSPFG00031939001.2-PA	GSSPFG00031787001-PA	GSSPFG00002018001.1-PA	GSSPFG00017235001-PA	GSSPFG00029774001-PA	GSSPFG00026181001-PA	GSSPFG00003726001.3-PA	GSSPFG00016612001-PA	GSSPFG00023508001-PA	GSSPFG00020083001-PA	GSSPFG00024692001.1-PA	GSSPFG00026400001.2-PA	GSSPFG00000005001-PA	GSSPFG00009117001-PA	GSSPFG00019825001-PA	GSSPFG00031983001-PA	GSSPFG00021051001.2-PA	GSSPFG00025750001.2-PA
GO:0017111	nucleoside-triphosphatase activity	F	5.981086E-2	1.505881E-2	148	371	3567	7026	UNDER	GSSPFG00017555001.4-PA	GSSPFG00010181001-PA	GSSPFG00012955001-PA	GSSPFG00033176001-PA	GSSPFG00015264001-PA	GSSPFG00026743001-PA	GSSPFG00010033001-PA	GSSPFG00002766001-PA	GSSPFG00026635001-PA	GSSPFG00024146001-PA	GSSPFG00015231001-PA	GSSPFG00030148001.1-PA	GSSPFG00020831001-PA	GSSPFG00018309001-PA	GSSPFG00030821001-PA	GSSPFG00024199001-PA	GSSPFG00010096001-PA	GSSPFG00011982001-PA	GSSPFG00014546001-PA	GSSPFG00024119001-PA	GSSPFG00031939001.2-PA	GSSPFG00031787001-PA	GSSPFG00002018001.1-PA	GSSPFG00017235001-PA	GSSPFG00029774001-PA	GSSPFG00026181001-PA	GSSPFG00003726001.3-PA	GSSPFG00016612001-PA	GSSPFG00023508001-PA	GSSPFG00020083001-PA	GSSPFG00024692001.1-PA	GSSPFG00026400001.2-PA	GSSPFG00000005001-PA	GSSPFG00009117001-PA	GSSPFG00019825001-PA	GSSPFG00031983001-PA	GSSPFG00021051001.2-PA	GSSPFG00025750001.2-PA	GSSPFG00006672001-PA	GSSPFG00023219001-PA
GO:0051082	unfolded protein binding	F	5.981086E-2	1.510175E-2	7	36	3708	7361	UNDER	GSSPFG00005843001.1-PA	GSSPFG00020098001-PA	GSSPFG00024119001-PA	GSSPFG00015181001-PA	GSSPFG00028798001-PA	GSSPFG00006181001-PA	GSSPFG00017072001-PA	GSSPFG00011339001.2-PA	GSSPFG00019486001-PA	GSSPFG00012553001.3-PA	GSSPFG00018055001.1-PA	GSSPFG00025017001-PA	GSSPFG00024792001-PA	GSSPFG00013541001-PA	GSSPFG00026079001-PA	GSSPFG00023931001-PA	GSSPFG00029368001.3-PA	GSSPFG00027718001-PA	GSSPFG00030675001-PA	GSSPFG00001029001.2-PA	GSSPFG00034010001-PA	GSSPFG00017716001-PA	GSSPFG00014751001-PA	GSSPFG00024832001.3-PA	GSSPFG00029936001-PA	GSSPFG00015659001.3-PA	GSSPFG00000632001.3-PA	GSSPFG00031742001-PA	GSSPFG00005885001-PA	GSSPFG00008927001-PA	GSSPFG00013981001-PA	GSSPFG00024793001.5-PA	GSSPFG00033255001-PA	GSSPFG00015423001-PA	GSSPFG00014488001.3-PA	GSSPFG00032625001-PA	GSSPFG00029937001.5-PA	GSSPFG00001819001-PA	GSSPFG00001488001.5-PA	GSSPFG00013616001-PA
GO:0043412	macromolecule modification	P	6.557727E-2	1.721131E-2	282	660	3433	6737	UNDER	GSSPFG00009532001-PA	GSSPFG00025836001-PA	GSSPFG00028548001-PA	GSSPFG00034581001-PA	GSSPFG00015647001-PA	GSSPFG00014560001-PA	GSSPFG00024176001-PA	GSSPFG00034483001-PA	GSSPFG00004168001-PA	GSSPFG00008618001-PA	GSSPFG00008451001-PA	GSSPFG00007571001-PA	GSSPFG00001046001-PA	GSSPFG00010778001-PA	GSSPFG00015139001-PA	GSSPFG00014468001-PA	GSSPFG00025050001-PA	GSSPFG00009505001-PA	GSSPFG00021658001-PA	GSSPFG00016489001-PA	GSSPFG00026801001-PA	GSSPFG00022747001-PA	GSSPFG00010655001-PA	GSSPFG00014649001-PA	GSSPFG00013417001-PA	GSSPFG00024311001.1-PA	GSSPFG00020083001-PA	GSSPFG00034612001-PA	GSSPFG00032698001.1-PA	GSSPFG00025850001-PA	GSSPFG00034826001-PA	GSSPFG00003940001-PA	GSSPFG00020592001-PA	GSSPFG00034768001-PA	GSSPFG00031653001-PA	GSSPFG00009218001-PA	GSSPFG00007962001-PA	GSSPFG00016736001-PA	GSSPFG00014867001.1-PA	GSSPFG00004123001-PA
GO:0036211	protein modification process	P	6.557727E-2	1.721131E-2	282	660	3433	6737	UNDER	GSSPFG00009532001-PA	GSSPFG00025836001-PA	GSSPFG00028548001-PA	GSSPFG00034581001-PA	GSSPFG00015647001-PA	GSSPFG00014560001-PA	GSSPFG00024176001-PA	GSSPFG00034483001-PA	GSSPFG00004168001-PA	GSSPFG00008618001-PA	GSSPFG00008451001-PA	GSSPFG00007571001-PA	GSSPFG00001046001-PA	GSSPFG00010778001-PA	GSSPFG00015139001-PA	GSSPFG00014468001-PA	GSSPFG00025050001-PA	GSSPFG00009505001-PA	GSSPFG00021658001-PA	GSSPFG00016489001-PA	GSSPFG00026801001-PA	GSSPFG00022747001-PA	GSSPFG00010655001-PA	GSSPFG00014649001-PA	GSSPFG00013417001-PA	GSSPFG00024311001.1-PA	GSSPFG00020083001-PA	GSSPFG00034612001-PA	GSSPFG00032698001.1-PA	GSSPFG00025850001-PA	GSSPFG00034826001-PA	GSSPFG00003940001-PA	GSSPFG00020592001-PA	GSSPFG00034768001-PA	GSSPFG00031653001-PA	GSSPFG00009218001-PA	GSSPFG00007962001-PA	GSSPFG00016736001-PA	GSSPFG00014867001.1-PA	GSSPFG00004123001-PA
GO:0006464	cellular protein modification process	P	6.557727E-2	1.721131E-2	282	660	3433	6737	UNDER	GSSPFG00009532001-PA	GSSPFG00025836001-PA	GSSPFG00028548001-PA	GSSPFG00034581001-PA	GSSPFG00015647001-PA	GSSPFG00014560001-PA	GSSPFG00024176001-PA	GSSPFG00034483001-PA	GSSPFG00004168001-PA	GSSPFG00008618001-PA	GSSPFG00008451001-PA	GSSPFG00007571001-PA	GSSPFG00001046001-PA	GSSPFG00010778001-PA	GSSPFG00015139001-PA	GSSPFG00014468001-PA	GSSPFG00025050001-PA	GSSPFG00009505001-PA	GSSPFG00021658001-PA	GSSPFG00016489001-PA	GSSPFG00026801001-PA	GSSPFG00022747001-PA	GSSPFG00010655001-PA	GSSPFG00014649001-PA	GSSPFG00013417001-PA	GSSPFG00024311001.1-PA	GSSPFG00020083001-PA	GSSPFG00034612001-PA	GSSPFG00032698001.1-PA	GSSPFG00025850001-PA	GSSPFG00034826001-PA	GSSPFG00003940001-PA	GSSPFG00020592001-PA	GSSPFG00034768001-PA	GSSPFG00031653001-PA	GSSPFG00009218001-PA	GSSPFG00007962001-PA	GSSPFG00016736001-PA	GSSPFG00014867001.1-PA	GSSPFG00004123001-PA
GO:0043233	organelle lumen	C	6.777383E-2	1.868846E-2	77	209	3638	7188	UNDER	GSSPFG00014042001-PA	GSSPFG00026156001.1-PA	GSSPFG00025836001-PA	GSSPFG00006172001-PA	GSSPFG00014052001-PA	GSSPFG00032993001-PA	GSSPFG00019341001-PA	GSSPFG00016849001-PA	GSSPFG00028598001-PA	GSSPFG00022070001-PA	GSSPFG00008451001-PA	GSSPFG00011278001-PA	GSSPFG00025384001-PA	GSSPFG00023171001.1-PA	GSSPFG00024618001-PA	GSSPFG00015139001-PA	GSSPFG00015823001-PA	GSSPFG00013334001-PA	GSSPFG00033317001-PA	GSSPFG00003598001-PA	GSSPFG00020997001-PA	GSSPFG00006821001-PA	GSSPFG00013520001-PA	GSSPFG00019527001-PA	GSSPFG00001737001-PA	GSSPFG00023366001-PA	GSSPFG00017099001-PA	GSSPFG00018290001-PA	GSSPFG00018270001-PA	GSSPFG00005913001.1-PA	GSSPFG00004035001-PA	GSSPFG00032136001-PA	GSSPFG00004348001-PA	GSSPFG00025783001-PA	GSSPFG00004323001.1-PA	GSSPFG00016119001.2-PB	GSSPFG00007962001-PA	GSSPFG00016736001-PA	GSSPFG00002908001-PA	GSSPFG00021193001.1-PA
GO:0070013	intracellular organelle lumen	C	6.777383E-2	1.868846E-2	77	209	3638	7188	UNDER	GSSPFG00014042001-PA	GSSPFG00026156001.1-PA	GSSPFG00025836001-PA	GSSPFG00006172001-PA	GSSPFG00014052001-PA	GSSPFG00032993001-PA	GSSPFG00019341001-PA	GSSPFG00016849001-PA	GSSPFG00028598001-PA	GSSPFG00022070001-PA	GSSPFG00008451001-PA	GSSPFG00011278001-PA	GSSPFG00025384001-PA	GSSPFG00023171001.1-PA	GSSPFG00024618001-PA	GSSPFG00015139001-PA	GSSPFG00015823001-PA	GSSPFG00013334001-PA	GSSPFG00033317001-PA	GSSPFG00003598001-PA	GSSPFG00020997001-PA	GSSPFG00006821001-PA	GSSPFG00013520001-PA	GSSPFG00019527001-PA	GSSPFG00001737001-PA	GSSPFG00023366001-PA	GSSPFG00017099001-PA	GSSPFG00018290001-PA	GSSPFG00018270001-PA	GSSPFG00005913001.1-PA	GSSPFG00004035001-PA	GSSPFG00032136001-PA	GSSPFG00004348001-PA	GSSPFG00025783001-PA	GSSPFG00004323001.1-PA	GSSPFG00016119001.2-PB	GSSPFG00007962001-PA	GSSPFG00016736001-PA	GSSPFG00002908001-PA	GSSPFG00021193001.1-PA
GO:0031981	nuclear lumen	C	6.777383E-2	1.868846E-2	77	209	3638	7188	UNDER	GSSPFG00014042001-PA	GSSPFG00026156001.1-PA	GSSPFG00025836001-PA	GSSPFG00006172001-PA	GSSPFG00014052001-PA	GSSPFG00032993001-PA	GSSPFG00019341001-PA	GSSPFG00016849001-PA	GSSPFG00028598001-PA	GSSPFG00022070001-PA	GSSPFG00008451001-PA	GSSPFG00011278001-PA	GSSPFG00025384001-PA	GSSPFG00023171001.1-PA	GSSPFG00024618001-PA	GSSPFG00015139001-PA	GSSPFG00015823001-PA	GSSPFG00013334001-PA	GSSPFG00033317001-PA	GSSPFG00003598001-PA	GSSPFG00020997001-PA	GSSPFG00006821001-PA	GSSPFG00013520001-PA	GSSPFG00019527001-PA	GSSPFG00001737001-PA	GSSPFG00023366001-PA	GSSPFG00017099001-PA	GSSPFG00018290001-PA	GSSPFG00018270001-PA	GSSPFG00005913001.1-PA	GSSPFG00004035001-PA	GSSPFG00032136001-PA	GSSPFG00004348001-PA	GSSPFG00025783001-PA	GSSPFG00004323001.1-PA	GSSPFG00016119001.2-PB	GSSPFG00007962001-PA	GSSPFG00016736001-PA	GSSPFG00002908001-PA	GSSPFG00021193001.1-PA
GO:0031974	membrane-enclosed lumen	C	6.777383E-2	1.868846E-2	77	209	3638	7188	UNDER	GSSPFG00014042001-PA	GSSPFG00026156001.1-PA	GSSPFG00025836001-PA	GSSPFG00006172001-PA	GSSPFG00014052001-PA	GSSPFG00032993001-PA	GSSPFG00019341001-PA	GSSPFG00016849001-PA	GSSPFG00028598001-PA	GSSPFG00022070001-PA	GSSPFG00008451001-PA	GSSPFG00011278001-PA	GSSPFG00025384001-PA	GSSPFG00023171001.1-PA	GSSPFG00024618001-PA	GSSPFG00015139001-PA	GSSPFG00015823001-PA	GSSPFG00013334001-PA	GSSPFG00033317001-PA	GSSPFG00003598001-PA	GSSPFG00020997001-PA	GSSPFG00006821001-PA	GSSPFG00013520001-PA	GSSPFG00019527001-PA	GSSPFG00001737001-PA	GSSPFG00023366001-PA	GSSPFG00017099001-PA	GSSPFG00018290001-PA	GSSPFG00018270001-PA	GSSPFG00005913001.1-PA	GSSPFG00004035001-PA	GSSPFG00032136001-PA	GSSPFG00004348001-PA	GSSPFG00025783001-PA	GSSPFG00004323001.1-PA	GSSPFG00016119001.2-PB	GSSPFG00007962001-PA	GSSPFG00016736001-PA	GSSPFG00002908001-PA	GSSPFG00021193001.1-PA
GO:0019748	secondary metabolic process	P	7.186484E-2	2.00553E-2	19	17	3696	7380	OVER	GSSPFG00012369001-PA	GSSPFG00011516001-PA	GSSPFG00032486001-PA	GSSPFG00020988001-PA	GSSPFG00002209001-PA	GSSPFG00008381001-PA	GSSPFG00023301001-PA	GSSPFG00013976001.3-PA	GSSPFG00031065001-PA	GSSPFG00033093001-PA	GSSPFG00016704001-PA	GSSPFG00021013001.3-PA	GSSPFG00024586001-PA	GSSPFG00013713001-PA	GSSPFG00018982001-PA	GSSPFG00015546001-PA	GSSPFG00021654001-PA	GSSPFG00005472001-PA	GSSPFG00023918001-PA	GSSPFG00026919001.2-PB	GSSPFG00033734001-PA	GSSPFG00034681001-PA	GSSPFG00000447001-PA	GSSPFG00005946001-PA	GSSPFG00011326001-PA	GSSPFG00008184001-PA	GSSPFG00007384001-PA	GSSPFG00012660001-PA	GSSPFG00007869001-PA	GSSPFG00024276001-PA	GSSPFG00002016001.1-PA	GSSPFG00028356001-PA	GSSPFG00032701001.1-PA	GSSPFG00017398001-PA	GSSPFG00002654001-PA	GSSPFG00006599001-PA
GO:0016788	hydrolase activity	acting on ester bonds	F	8.639687E-2	2.439779E-2	136	212	3579	7185	OVER	GSSPFG00030759001-PA	GSSPFG00028643001-PA	GSSPFG00002821001-PA	GSSPFG00004704001-PA	GSSPFG00034483001-PA	GSSPFG00028112001-PA	GSSPFG00003804001-PA	GSSPFG00008776001.2-PA	GSSPFG00007571001-PA	GSSPFG00001046001-PA	GSSPFG00029472001-PA	GSSPFG00024745001-PA	GSSPFG00035436001.2-PA	GSSPFG00026871001-PA	GSSPFG00028108001-PA	GSSPFG00021658001-PA	GSSPFG00010171001-PA	GSSPFG00011992001-PA	GSSPFG00006217001-PA	GSSPFG00016489001-PA	GSSPFG00020248001-PA	GSSPFG00026801001-PA	GSSPFG00022747001-PA	GSSPFG00009243001-PA	GSSPFG00031572001-PA	GSSPFG00012656001-PA	GSSPFG00020801001-PA	GSSPFG00002023001-PA	GSSPFG00011459001-PA	GSSPFG00010449001-PA	GSSPFG00035298001.2-PA	GSSPFG00010227001-PA	GSSPFG00022759001-PA	GSSPFG00034197001-PA	GSSPFG00004035001-PA	GSSPFG00006514001-PA	GSSPFG00001591001-PA	GSSPFG00034843001-PA	GSSPFG00018303001-PA
GO:0034641	cellular nitrogen compound metabolic process	P	9.850796E-2	2.814513E-2	629	1379	3086	6018	UNDER	GSSPFG00026409001-PA	GSSPFG00027029001.1-PA	GSSPFG00027008001.2-PA	GSSPFG00008451001-PA	GSSPFG00023510001-PA	GSSPFG00007571001-PA	GSSPFG00020245001-PA	GSSPFG00033106001-PA	GSSPFG00015139001-PA	GSSPFG00015823001-PA	GSSPFG00010096001-PA	GSSPFG00014546001-PA	GSSPFG00008295001-PA	GSSPFG00013334001-PA	GSSPFG00011992001-PA	GSSPFG00011957001-PA	GSSPFG00014128001-PA	GSSPFG00029754001-PA	GSSPFG00010311001.3-PA	GSSPFG00029518001-PA	GSSPFG00025760001-PA	GSSPFG00020934001-PA	GSSPFG00000621001-PA	GSSPFG00035298001.2-PA	GSSPFG00028925001-PA	GSSPFG00025101001-PA	GSSPFG00017359001.1-PA	GSSPFG00029135001-PA	GSSPFG00034710001-PA	GSSPFG00018270001-PA	GSSPFG00030369001-PA	GSSPFG00034197001-PA	GSSPFG00034385001-PA	GSSPFG00014136001-PA	GSSPFG00003144001.3-PA	GSSPFG00014873001-PA	GSSPFG00006514001-PA	GSSPFG00020532001-PA	GSSPFG00026526001.3-PA	GSSPFG00020760001-PA
GO:0006457	protein folding	P	1.021117E-1	2.951401E-2	22	74	3693	7323	UNDER	GSSPFG00015718001.1-PA	GSSPFG00027739001-PA	GSSPFG00029507001-PA	GSSPFG00020098001-PA	GSSPFG00005141001-PA	GSSPFG00033101001.1-PA	GSSPFG00021885001-PA	GSSPFG00015181001-PA	GSSPFG00010187001-PA	GSSPFG00031159001-PA	GSSPFG00006181001-PA	GSSPFG00005843001.1-PA	GSSPFG00005913001.1-PA	GSSPFG00002717001-PA	GSSPFG00003602001.1-PA	GSSPFG00000062001-PA	GSSPFG00034292001-PA	GSSPFG00024119001-PA	GSSPFG00002768001-PA	GSSPFG00034655001.1-PA	GSSPFG00028798001-PA	GSSPFG00017072001-PA	GSSPFG00013361001-PA	GSSPFG00034293001-PA	GSSPFG00019486001-PA	GSSPFG00026887001.3-PA	GSSPFG00025017001-PA	GSSPFG00003860001-PA	GSSPFG00024792001-PA	GSSPFG00015582001-PA	GSSPFG00013541001-PA	GSSPFG00026079001-PA	GSSPFG00032118001-PA	GSSPFG00012280001-PA	GSSPFG00007354001-PA	GSSPFG00034010001-PA	GSSPFG00017716001-PA	GSSPFG00008583001-PA	GSSPFG00029936001-PA	GSSPFG00029435001-PA
GO:0003723	RNA binding	F	1.225996E-1	3.584308E-2	115	288	3600	7109	UNDER	GSSPFG00025836001-PA	GSSPFG00005405001-PA	GSSPFG00032993001-PA	GSSPFG00015264001-PA	GSSPFG00016849001-PA	GSSPFG00016997001-PA	GSSPFG00002766001-PA	GSSPFG00026635001-PA	GSSPFG00006795001-PA	GSSPFG00010489001-PA	GSSPFG00011278001-PA	GSSPFG00035436001.2-PA	GSSPFG00014546001-PA	GSSPFG00003598001-PA	GSSPFG00015758001-PA	GSSPFG00005950001-PA	GSSPFG00018771001-PA	GSSPFG00001079001.1-PA	GSSPFG00013693001-PA	GSSPFG00020083001-PA	GSSPFG00035298001.2-PA	GSSPFG00007050001-PA	GSSPFG00018077001-PA	GSSPFG00022000001.3-PA	GSSPFG00018270001-PA	GSSPFG00022507001.1-PA	GSSPFG00023374001-PA	GSSPFG00021128001-PA	GSSPFG00025783001-PA	GSSPFG00007962001-PA	GSSPFG00004779001-PA	GSSPFG00025085001-PA	GSSPFG00015141001-PA	GSSPFG00031566001-PA	GSSPFG00026372001-PA	GSSPFG00016995001-PA	GSSPFG00010031001-PA	GSSPFG00026738001-PA	GSSPFG00014433001-PA	GSSPFG00026911001-PA
GO:0005654	nucleoplasm	C	1.255524E-1	3.712345E-2	55	152	3660	7245	UNDER	GSSPFG00026156001.1-PA	GSSPFG00025836001-PA	GSSPFG00014052001-PA	GSSPFG00032993001-PA	GSSPFG00019341001-PA	GSSPFG00016849001-PA	GSSPFG00022070001-PA	GSSPFG00008451001-PA	GSSPFG00011278001-PA	GSSPFG00025384001-PA	GSSPFG00023171001.1-PA	GSSPFG00024618001-PA	GSSPFG00015139001-PA	GSSPFG00015823001-PA	GSSPFG00013334001-PA	GSSPFG00020997001-PA	GSSPFG00013520001-PA	GSSPFG00019527001-PA	GSSPFG00001737001-PA	GSSPFG00017099001-PA	GSSPFG00018290001-PA	GSSPFG00018270001-PA	GSSPFG00005913001.1-PA	GSSPFG00004035001-PA	GSSPFG00004348001-PA	GSSPFG00004323001.1-PA	GSSPFG00016119001.2-PB	GSSPFG00025756001-PA	GSSPFG00011958001-PA	GSSPFG00002968001-PA	GSSPFG00002433001-PA	GSSPFG00006309001.1-PA	GSSPFG00016119001.2-PA	GSSPFG00010031001-PA	GSSPFG00032994001-PA	GSSPFG00023721001-PA	GSSPFG00032939001-PA	GSSPFG00015405001-PA	GSSPFG00033220001.3-PA	GSSPFG00001415001.3-PA
GO:0006807	nitrogen compound metabolic process	P	1.339254E-1	4.004414E-2	663	1440	3052	5957	UNDER	GSSPFG00026409001-PA	GSSPFG00027029001.1-PA	GSSPFG00027008001.2-PA	GSSPFG00008451001-PA	GSSPFG00023510001-PA	GSSPFG00007571001-PA	GSSPFG00020245001-PA	GSSPFG00033106001-PA	GSSPFG00015139001-PA	GSSPFG00015823001-PA	GSSPFG00010096001-PA	GSSPFG00014546001-PA	GSSPFG00008295001-PA	GSSPFG00013334001-PA	GSSPFG00011992001-PA	GSSPFG00011957001-PA	GSSPFG00014128001-PA	GSSPFG00029754001-PA	GSSPFG00010311001.3-PA	GSSPFG00029518001-PA	GSSPFG00025760001-PA	GSSPFG00020934001-PA	GSSPFG00000621001-PA	GSSPFG00035298001.2-PA	GSSPFG00028925001-PA	GSSPFG00025101001-PA	GSSPFG00017359001.1-PA	GSSPFG00029135001-PA	GSSPFG00034710001-PA	GSSPFG00018270001-PA	GSSPFG00030369001-PA	GSSPFG00034197001-PA	GSSPFG00034385001-PA	GSSPFG00014136001-PA	GSSPFG00003144001.3-PA	GSSPFG00014873001-PA	GSSPFG00006514001-PA	GSSPFG00020532001-PA	GSSPFG00026526001.3-PA	GSSPFG00020760001-PA
GO:0003824	catalytic activity	F	1.382148E-1	4.178587E-2	1520	2877	2195	4520	OVER	GSSPFG00011019001-PA	GSSPFG00027739001-PA	GSSPFG00012955001-PA	GSSPFG00028568001-PA	GSSPFG00034581001-PA	GSSPFG00013060001.1-PA	GSSPFG00002766001-PA	GSSPFG00033211001-PA	GSSPFG00021562001-PA	GSSPFG00015231001-PA	GSSPFG00008391001.3-PA	GSSPFG00025564001-PA	GSSPFG00007571001-PA	GSSPFG00033106001-PA	GSSPFG00006294001-PA	GSSPFG00024169001-PA	GSSPFG00031882001-PA	GSSPFG00020310001-PA	GSSPFG00034637001-PA	GSSPFG00015823001-PA	GSSPFG00035325001.3-PA	GSSPFG00010096001-PA	GSSPFG00014546001-PA	GSSPFG00009505001-PA	GSSPFG00031939001.2-PA	GSSPFG00008295001-PA	GSSPFG00002018001.1-PA	GSSPFG00000103001.1-PA	GSSPFG00014128001-PA	GSSPFG00004052001-PA	GSSPFG00022747001-PA	GSSPFG00001645001-PA	GSSPFG00012245001-PA	GSSPFG00000621001-PA	GSSPFG00013417001-PA	GSSPFG00007758001-PA	GSSPFG00035298001.2-PA	GSSPFG00026400001.2-PA	GSSPFG00014787001-PA	GSSPFG00019825001-PA
GO:0016757	transferase activity	transferring glycosyl groups	F	1.486943E-1	4.544808E-2	61	164	3654	7233	UNDER	GSSPFG00035427001.2-PA	GSSPFG00025984001-PA	GSSPFG00032154001-PA	GSSPFG00027029001.1-PA	GSSPFG00020557001-PA	GSSPFG00029730001-PA	GSSPFG00016631001.1-PA	GSSPFG00024028001.3-PA	GSSPFG00015968001-PA	GSSPFG00006294001-PA	GSSPFG00029861001-PA	GSSPFG00010778001-PA	GSSPFG00000876001-PA	GSSPFG00032235001-PA	GSSPFG00021909001.2-PA	GSSPFG00001675001-PA	GSSPFG00000027001-PA	GSSPFG00017820001.3-PA	GSSPFG00016675001-PA	GSSPFG00005183001.3-PA	GSSPFG00020616001-PA	GSSPFG00024167001-PA	GSSPFG00012990001.3-PA	GSSPFG00029323001-PA	GSSPFG00025375001-PA	GSSPFG00025012001.1-PA	GSSPFG00007966001-PA	GSSPFG00009075001-PA	GSSPFG00007375001-PA	GSSPFG00010200001-PA	GSSPFG00024096001.3-PA	GSSPFG00015168001-PA	GSSPFG00029322001-PA	GSSPFG00014867001.1-PA	GSSPFG00006865001-PA	GSSPFG00017067001-PA	GSSPFG00020745001-PA	GSSPFG00025310001-PA	GSSPFG00003164001-PA
GO:0022607	cellular component assembly	P	1.505634E-1	4.651958E-2	109	272	3606	7125	UNDER	GSSPFG00025836001-PA	GSSPFG00004724001-PA	GSSPFG00019341001-PA	GSSPFG00018935001-PA	GSSPFG00010033001-PA	GSSPFG00015096001.3-PA	GSSPFG00001544001-PA	GSSPFG00004158001-PA	GSSPFG00004334001-PA	GSSPFG00023671001-PA	GSSPFG00006788001-PA	GSSPFG00012112001-PA	GSSPFG00024119001-PA	GSSPFG00011957001-PA	GSSPFG00029774001-PA	GSSPFG00018771001-PA	GSSPFG00001079001.1-PA	GSSPFG00013693001-PA	GSSPFG00014704001-PA	GSSPFG00023508001-PA	GSSPFG00012656001-PA	GSSPFG00008488001.3-PA	GSSPFG00032698001.1-PA	GSSPFG00015181001-PA	GSSPFG00031983001-PA	GSSPFG00002181001-PA	GSSPFG00005913001.1-PA	GSSPFG00018982001-PA	GSSPFG00021128001-PA	GSSPFG00005283001-PA	GSSPFG00019045001-PA	GSSPFG00000747001-PA	GSSPFG00009328001.1-PA	GSSPFG00017014001-PA	GSSPFG00031566001-PA	GSSPFG00022317001-PA	GSSPFG00009500001-PA	GSSPFG00000724001-PA	GSSPFG00002754001-PA	GSSPFG00021367001-PA
GO:0000988	transcription factor activity	protein binding	F	1.58525E-1	4.950615E-2	17	58	3698	7339	UNDER	GSSPFG00015405001-PA	GSSPFG00033031001.3-PA	GSSPFG00008804001-PA	GSSPFG00014052001-PA	GSSPFG00025756001-PA	GSSPFG00035417001.2-PA	GSSPFG00029516001-PA	GSSPFG00002433001-PA	GSSPFG00006309001.1-PA	GSSPFG00025542001-PA	GSSPFG00005800001-PA	GSSPFG00017099001-PA	GSSPFG00004908001-PA	GSSPFG00004348001-PA	GSSPFG00013334001-PA	GSSPFG00004323001.1-PA	GSSPFG00009218001-PA	GSSPFG00033411001-PA	GSSPFG00035021001.3-PA	GSSPFG00026700001-PA	GSSPFG00023261001.1-PA	GSSPFG00002651001-PA	GSSPFG00019293001.1-PA	GSSPFG00012383001.3-PA	GSSPFG00011766001-PA	GSSPFG00026079001-PA	GSSPFG00013459001-PA	GSSPFG00030001001-PA	GSSPFG00030690001-PA	GSSPFG00022980001-PA	GSSPFG00008009001.1-PA	GSSPFG00010252001-PA	GSSPFG00010162001-PA	GSSPFG00019029001.1-PA	GSSPFG00011569001-PA	GSSPFG00017436001.1-PA	GSSPFG00020291001-PA	GSSPFG00005881001.3-PA	GSSPFG00015295001-PA
GO:0005515	protein binding	F	1.687676E-1	5.326551E-2	117	288	3598	7109	UNDER	GSSPFG00007501001-PA	GSSPFG00024806001.1-PA	GSSPFG00025836001-PA	GSSPFG00006244001-PA	GSSPFG00010846001-PA	GSSPFG00018935001-PA	GSSPFG00028102001-PA	GSSPFG00015231001-PA	GSSPFG00001544001-PA	GSSPFG00008451001-PA	GSSPFG00004158001-PA	GSSPFG00023671001-PA	GSSPFG00014468001-PA	GSSPFG00012112001-PA	GSSPFG00024119001-PA	GSSPFG00007853001-PA	GSSPFG00023508001-PA	GSSPFG00021871001-PA	GSSPFG00015181001-PA	GSSPFG00021357001.2-PA	GSSPFG00005913001.1-PA	GSSPFG00018982001-PA	GSSPFG00027744001-PA	GSSPFG00032177001.3-PA	GSSPFG00032177001.3-PB	GSSPFG00032177001.3-PC	GSSPFG00023219001-PA	GSSPFG00032177001.3-PD	GSSPFG00001113001-PA	GSSPFG00016736001-PA	GSSPFG00005283001-PA	GSSPFG00031009001-PA	GSSPFG00011994001-PA	GSSPFG00021354001-PA	GSSPFG00018104001-PA	GSSPFG00021367001-PA	GSSPFG00018557001-PA	GSSPFG00002714001-PA	GSSPFG00010081001-PA	GSSPFG00031717001-PA
GO:0005739	mitochondrion	C	1.86222E-1	6.110719E-2	111	273	3604	7124	UNDER	GSSPFG00014327001-PA	GSSPFG00028381001-PA	GSSPFG00015264001-PA	GSSPFG00020612001-PA	GSSPFG00008618001-PA	GSSPFG00024136001-PA	GSSPFG00013754001-PA	GSSPFG00012538001.1-PA	GSSPFG00021640001-PA	GSSPFG00022417001-PA	GSSPFG00001557001-PA	GSSPFG00013276001-PA	GSSPFG00034426001-PA	GSSPFG00009001001-PA	GSSPFG00003683001-PA	GSSPFG00013998001-PA	GSSPFG00019387001-PA	GSSPFG00025392001-PA	GSSPFG00032698001.1-PA	GSSPFG00005216001-PA	GSSPFG00008998001-PA	GSSPFG00031520001-PA	GSSPFG00004035001-PA	GSSPFG00018982001-PA	GSSPFG00007147001-PA	GSSPFG00019580001-PA	GSSPFG00014715001-PA	GSSPFG00028640001-PA	GSSPFG00007048001-PA	GSSPFG00019045001-PA	GSSPFG00019071001-PA	GSSPFG00017728001-PA	GSSPFG00017054001-PA	GSSPFG00000435001-PA	GSSPFG00032047001-PA	GSSPFG00005711001-PA	GSSPFG00023558001-PA	GSSPFG00032939001-PA	GSSPFG00023771001-PA	GSSPFG00025461001-PA
GO:0022892	substrate-specific transporter activity	F	1.86222E-1	6.616554E-2	6	27	3709	7370	UNDER	GSSPFG00027009001-PA	GSSPFG00020190001-PA	GSSPFG00016416001-PA	GSSPFG00012150001-PA	GSSPFG00016415001-PA	GSSPFG00034446001.1-PA	GSSPFG00005293001-PA	GSSPFG00026683001-PA	GSSPFG00007171001-PA	GSSPFG00012660001-PA	GSSPFG00022321001-PA	GSSPFG00009209001-PA	GSSPFG00021740001-PA	GSSPFG00015973001-PA	GSSPFG00022336001-PA	GSSPFG00023458001-PA	GSSPFG00032260001-PA	GSSPFG00019925001-PA	GSSPFG00023341001-PA	GSSPFG00031940001-PA	GSSPFG00011326001-PA	GSSPFG00031903001.1-PA	GSSPFG00024520001-PA	GSSPFG00010114001-PA	GSSPFG00024613001-PA	GSSPFG00011885001.1-PA	GSSPFG00034840001-PA	GSSPFG00020693001.1-PA	GSSPFG00023356001.1-PA	GSSPFG00024115001-PA	GSSPFG00008151001-PA	GSSPFG00029545001.1-PA	GSSPFG00030684001-PA
GO:0008565	protein transporter activity	F	1.86222E-1	6.616554E-2	6	27	3709	7370	UNDER	GSSPFG00027009001-PA	GSSPFG00020190001-PA	GSSPFG00016416001-PA	GSSPFG00012150001-PA	GSSPFG00016415001-PA	GSSPFG00034446001.1-PA	GSSPFG00005293001-PA	GSSPFG00026683001-PA	GSSPFG00007171001-PA	GSSPFG00012660001-PA	GSSPFG00022321001-PA	GSSPFG00009209001-PA	GSSPFG00021740001-PA	GSSPFG00015973001-PA	GSSPFG00022336001-PA	GSSPFG00023458001-PA	GSSPFG00032260001-PA	GSSPFG00019925001-PA	GSSPFG00023341001-PA	GSSPFG00031940001-PA	GSSPFG00011326001-PA	GSSPFG00031903001.1-PA	GSSPFG00024520001-PA	GSSPFG00010114001-PA	GSSPFG00024613001-PA	GSSPFG00011885001.1-PA	GSSPFG00034840001-PA	GSSPFG00020693001.1-PA	GSSPFG00023356001.1-PA	GSSPFG00024115001-PA	GSSPFG00008151001-PA	GSSPFG00029545001.1-PA	GSSPFG00030684001-PA
GO:0006518	peptide metabolic process	P	1.86222E-1	6.743588E-2	70	181	3645	7216	UNDER	GSSPFG00014327001-PA	GSSPFG00029517001-PA	GSSPFG00026409001-PA	GSSPFG00027722001-PA	GSSPFG00020612001-PA	GSSPFG00018028001-PA	GSSPFG00016626001-PA	GSSPFG00019990001-PA	GSSPFG00019839001-PA	GSSPFG00028709001.1-PA	GSSPFG00010489001-PA	GSSPFG00011481001-PA	GSSPFG00008295001-PA	GSSPFG00023596001-PA	GSSPFG00009001001-PA	GSSPFG00025757001-PA	GSSPFG00011957001-PA	GSSPFG00012961001-PA	GSSPFG00014128001-PA	GSSPFG00034095001.1-PA	GSSPFG00006989001-PA	GSSPFG00014336001-PA	GSSPFG00003423001-PA	GSSPFG00029518001-PA	GSSPFG00032040001-PA	GSSPFG00007050001-PA	GSSPFG00013352001-PA	GSSPFG00022507001.1-PA	GSSPFG00011264001-PA	GSSPFG00014527001-PA	GSSPFG00029807001-PA	GSSPFG00020532001-PA	GSSPFG00014715001-PA	GSSPFG00015406001-PA	GSSPFG00021193001.1-PA	GSSPFG00007048001-PA	GSSPFG00014335001-PA	GSSPFG00023044001-PA	GSSPFG00002875001.1-PA	GSSPFG00032047001-PA
GO:0006412	translation	P	1.86222E-1	6.743588E-2	70	181	3645	7216	UNDER	GSSPFG00014327001-PA	GSSPFG00029517001-PA	GSSPFG00026409001-PA	GSSPFG00027722001-PA	GSSPFG00020612001-PA	GSSPFG00018028001-PA	GSSPFG00016626001-PA	GSSPFG00019990001-PA	GSSPFG00019839001-PA	GSSPFG00028709001.1-PA	GSSPFG00010489001-PA	GSSPFG00011481001-PA	GSSPFG00008295001-PA	GSSPFG00023596001-PA	GSSPFG00009001001-PA	GSSPFG00025757001-PA	GSSPFG00011957001-PA	GSSPFG00012961001-PA	GSSPFG00014128001-PA	GSSPFG00034095001.1-PA	GSSPFG00006989001-PA	GSSPFG00014336001-PA	GSSPFG00003423001-PA	GSSPFG00029518001-PA	GSSPFG00032040001-PA	GSSPFG00007050001-PA	GSSPFG00013352001-PA	GSSPFG00022507001.1-PA	GSSPFG00011264001-PA	GSSPFG00014527001-PA	GSSPFG00029807001-PA	GSSPFG00020532001-PA	GSSPFG00014715001-PA	GSSPFG00015406001-PA	GSSPFG00021193001.1-PA	GSSPFG00007048001-PA	GSSPFG00014335001-PA	GSSPFG00023044001-PA	GSSPFG00002875001.1-PA	GSSPFG00032047001-PA
GO:1901566	organonitrogen compound biosynthetic process	P	1.86222E-1	6.743588E-2	70	181	3645	7216	UNDER	GSSPFG00014327001-PA	GSSPFG00029517001-PA	GSSPFG00026409001-PA	GSSPFG00027722001-PA	GSSPFG00020612001-PA	GSSPFG00018028001-PA	GSSPFG00016626001-PA	GSSPFG00019990001-PA	GSSPFG00019839001-PA	GSSPFG00028709001.1-PA	GSSPFG00010489001-PA	GSSPFG00011481001-PA	GSSPFG00008295001-PA	GSSPFG00023596001-PA	GSSPFG00009001001-PA	GSSPFG00025757001-PA	GSSPFG00011957001-PA	GSSPFG00012961001-PA	GSSPFG00014128001-PA	GSSPFG00034095001.1-PA	GSSPFG00006989001-PA	GSSPFG00014336001-PA	GSSPFG00003423001-PA	GSSPFG00029518001-PA	GSSPFG00032040001-PA	GSSPFG00007050001-PA	GSSPFG00013352001-PA	GSSPFG00022507001.1-PA	GSSPFG00011264001-PA	GSSPFG00014527001-PA	GSSPFG00029807001-PA	GSSPFG00020532001-PA	GSSPFG00014715001-PA	GSSPFG00015406001-PA	GSSPFG00021193001.1-PA	GSSPFG00007048001-PA	GSSPFG00014335001-PA	GSSPFG00023044001-PA	GSSPFG00002875001.1-PA	GSSPFG00032047001-PA
GO:0034645	cellular macromolecule biosynthetic process	P	1.86222E-1	6.743588E-2	70	181	3645	7216	UNDER	GSSPFG00014327001-PA	GSSPFG00029517001-PA	GSSPFG00026409001-PA	GSSPFG00027722001-PA	GSSPFG00020612001-PA	GSSPFG00018028001-PA	GSSPFG00016626001-PA	GSSPFG00019990001-PA	GSSPFG00019839001-PA	GSSPFG00028709001.1-PA	GSSPFG00010489001-PA	GSSPFG00011481001-PA	GSSPFG00008295001-PA	GSSPFG00023596001-PA	GSSPFG00009001001-PA	GSSPFG00025757001-PA	GSSPFG00011957001-PA	GSSPFG00012961001-PA	GSSPFG00014128001-PA	GSSPFG00034095001.1-PA	GSSPFG00006989001-PA	GSSPFG00014336001-PA	GSSPFG00003423001-PA	GSSPFG00029518001-PA	GSSPFG00032040001-PA	GSSPFG00007050001-PA	GSSPFG00013352001-PA	GSSPFG00022507001.1-PA	GSSPFG00011264001-PA	GSSPFG00014527001-PA	GSSPFG00029807001-PA	GSSPFG00020532001-PA	GSSPFG00014715001-PA	GSSPFG00015406001-PA	GSSPFG00021193001.1-PA	GSSPFG00007048001-PA	GSSPFG00014335001-PA	GSSPFG00023044001-PA	GSSPFG00002875001.1-PA	GSSPFG00032047001-PA
GO:1901576	organic substance biosynthetic process	P	1.86222E-1	6.743588E-2	70	181	3645	7216	UNDER	GSSPFG00014327001-PA	GSSPFG00029517001-PA	GSSPFG00026409001-PA	GSSPFG00027722001-PA	GSSPFG00020612001-PA	GSSPFG00018028001-PA	GSSPFG00016626001-PA	GSSPFG00019990001-PA	GSSPFG00019839001-PA	GSSPFG00028709001.1-PA	GSSPFG00010489001-PA	GSSPFG00011481001-PA	GSSPFG00008295001-PA	GSSPFG00023596001-PA	GSSPFG00009001001-PA	GSSPFG00025757001-PA	GSSPFG00011957001-PA	GSSPFG00012961001-PA	GSSPFG00014128001-PA	GSSPFG00034095001.1-PA	GSSPFG00006989001-PA	GSSPFG00014336001-PA	GSSPFG00003423001-PA	GSSPFG00029518001-PA	GSSPFG00032040001-PA	GSSPFG00007050001-PA	GSSPFG00013352001-PA	GSSPFG00022507001.1-PA	GSSPFG00011264001-PA	GSSPFG00014527001-PA	GSSPFG00029807001-PA	GSSPFG00020532001-PA	GSSPFG00014715001-PA	GSSPFG00015406001-PA	GSSPFG00021193001.1-PA	GSSPFG00007048001-PA	GSSPFG00014335001-PA	GSSPFG00023044001-PA	GSSPFG00002875001.1-PA	GSSPFG00032047001-PA
GO:0044249	cellular biosynthetic process	P	1.86222E-1	6.743588E-2	70	181	3645	7216	UNDER	GSSPFG00014327001-PA	GSSPFG00029517001-PA	GSSPFG00026409001-PA	GSSPFG00027722001-PA	GSSPFG00020612001-PA	GSSPFG00018028001-PA	GSSPFG00016626001-PA	GSSPFG00019990001-PA	GSSPFG00019839001-PA	GSSPFG00028709001.1-PA	GSSPFG00010489001-PA	GSSPFG00011481001-PA	GSSPFG00008295001-PA	GSSPFG00023596001-PA	GSSPFG00009001001-PA	GSSPFG00025757001-PA	GSSPFG00011957001-PA	GSSPFG00012961001-PA	GSSPFG00014128001-PA	GSSPFG00034095001.1-PA	GSSPFG00006989001-PA	GSSPFG00014336001-PA	GSSPFG00003423001-PA	GSSPFG00029518001-PA	GSSPFG00032040001-PA	GSSPFG00007050001-PA	GSSPFG00013352001-PA	GSSPFG00022507001.1-PA	GSSPFG00011264001-PA	GSSPFG00014527001-PA	GSSPFG00029807001-PA	GSSPFG00020532001-PA	GSSPFG00014715001-PA	GSSPFG00015406001-PA	GSSPFG00021193001.1-PA	GSSPFG00007048001-PA	GSSPFG00014335001-PA	GSSPFG00023044001-PA	GSSPFG00002875001.1-PA	GSSPFG00032047001-PA
GO:0043043	peptide biosynthetic process	P	1.86222E-1	6.743588E-2	70	181	3645	7216	UNDER	GSSPFG00014327001-PA	GSSPFG00029517001-PA	GSSPFG00026409001-PA	GSSPFG00027722001-PA	GSSPFG00020612001-PA	GSSPFG00018028001-PA	GSSPFG00016626001-PA	GSSPFG00019990001-PA	GSSPFG00019839001-PA	GSSPFG00028709001.1-PA	GSSPFG00010489001-PA	GSSPFG00011481001-PA	GSSPFG00008295001-PA	GSSPFG00023596001-PA	GSSPFG00009001001-PA	GSSPFG00025757001-PA	GSSPFG00011957001-PA	GSSPFG00012961001-PA	GSSPFG00014128001-PA	GSSPFG00034095001.1-PA	GSSPFG00006989001-PA	GSSPFG00014336001-PA	GSSPFG00003423001-PA	GSSPFG00029518001-PA	GSSPFG00032040001-PA	GSSPFG00007050001-PA	GSSPFG00013352001-PA	GSSPFG00022507001.1-PA	GSSPFG00011264001-PA	GSSPFG00014527001-PA	GSSPFG00029807001-PA	GSSPFG00020532001-PA	GSSPFG00014715001-PA	GSSPFG00015406001-PA	GSSPFG00021193001.1-PA	GSSPFG00007048001-PA	GSSPFG00014335001-PA	GSSPFG00023044001-PA	GSSPFG00002875001.1-PA	GSSPFG00032047001-PA
GO:0043604	amide biosynthetic process	P	1.86222E-1	6.743588E-2	70	181	3645	7216	UNDER	GSSPFG00014327001-PA	GSSPFG00029517001-PA	GSSPFG00026409001-PA	GSSPFG00027722001-PA	GSSPFG00020612001-PA	GSSPFG00018028001-PA	GSSPFG00016626001-PA	GSSPFG00019990001-PA	GSSPFG00019839001-PA	GSSPFG00028709001.1-PA	GSSPFG00010489001-PA	GSSPFG00011481001-PA	GSSPFG00008295001-PA	GSSPFG00023596001-PA	GSSPFG00009001001-PA	GSSPFG00025757001-PA	GSSPFG00011957001-PA	GSSPFG00012961001-PA	GSSPFG00014128001-PA	GSSPFG00034095001.1-PA	GSSPFG00006989001-PA	GSSPFG00014336001-PA	GSSPFG00003423001-PA	GSSPFG00029518001-PA	GSSPFG00032040001-PA	GSSPFG00007050001-PA	GSSPFG00013352001-PA	GSSPFG00022507001.1-PA	GSSPFG00011264001-PA	GSSPFG00014527001-PA	GSSPFG00029807001-PA	GSSPFG00020532001-PA	GSSPFG00014715001-PA	GSSPFG00015406001-PA	GSSPFG00021193001.1-PA	GSSPFG00007048001-PA	GSSPFG00014335001-PA	GSSPFG00023044001-PA	GSSPFG00002875001.1-PA	GSSPFG00032047001-PA
GO:0043603	cellular amide metabolic process	P	1.86222E-1	6.743588E-2	70	181	3645	7216	UNDER	GSSPFG00014327001-PA	GSSPFG00029517001-PA	GSSPFG00026409001-PA	GSSPFG00027722001-PA	GSSPFG00020612001-PA	GSSPFG00018028001-PA	GSSPFG00016626001-PA	GSSPFG00019990001-PA	GSSPFG00019839001-PA	GSSPFG00028709001.1-PA	GSSPFG00010489001-PA	GSSPFG00011481001-PA	GSSPFG00008295001-PA	GSSPFG00023596001-PA	GSSPFG00009001001-PA	GSSPFG00025757001-PA	GSSPFG00011957001-PA	GSSPFG00012961001-PA	GSSPFG00014128001-PA	GSSPFG00034095001.1-PA	GSSPFG00006989001-PA	GSSPFG00014336001-PA	GSSPFG00003423001-PA	GSSPFG00029518001-PA	GSSPFG00032040001-PA	GSSPFG00007050001-PA	GSSPFG00013352001-PA	GSSPFG00022507001.1-PA	GSSPFG00011264001-PA	GSSPFG00014527001-PA	GSSPFG00029807001-PA	GSSPFG00020532001-PA	GSSPFG00014715001-PA	GSSPFG00015406001-PA	GSSPFG00021193001.1-PA	GSSPFG00007048001-PA	GSSPFG00014335001-PA	GSSPFG00023044001-PA	GSSPFG00002875001.1-PA	GSSPFG00032047001-PA
GO:0009059	macromolecule biosynthetic process	P	1.86222E-1	6.743588E-2	70	181	3645	7216	UNDER	GSSPFG00014327001-PA	GSSPFG00029517001-PA	GSSPFG00026409001-PA	GSSPFG00027722001-PA	GSSPFG00020612001-PA	GSSPFG00018028001-PA	GSSPFG00016626001-PA	GSSPFG00019990001-PA	GSSPFG00019839001-PA	GSSPFG00028709001.1-PA	GSSPFG00010489001-PA	GSSPFG00011481001-PA	GSSPFG00008295001-PA	GSSPFG00023596001-PA	GSSPFG00009001001-PA	GSSPFG00025757001-PA	GSSPFG00011957001-PA	GSSPFG00012961001-PA	GSSPFG00014128001-PA	GSSPFG00034095001.1-PA	GSSPFG00006989001-PA	GSSPFG00014336001-PA	GSSPFG00003423001-PA	GSSPFG00029518001-PA	GSSPFG00032040001-PA	GSSPFG00007050001-PA	GSSPFG00013352001-PA	GSSPFG00022507001.1-PA	GSSPFG00011264001-PA	GSSPFG00014527001-PA	GSSPFG00029807001-PA	GSSPFG00020532001-PA	GSSPFG00014715001-PA	GSSPFG00015406001-PA	GSSPFG00021193001.1-PA	GSSPFG00007048001-PA	GSSPFG00014335001-PA	GSSPFG00023044001-PA	GSSPFG00002875001.1-PA	GSSPFG00032047001-PA
GO:0044271	cellular nitrogen compound biosynthetic process	P	1.86222E-1	6.743588E-2	70	181	3645	7216	UNDER	GSSPFG00014327001-PA	GSSPFG00029517001-PA	GSSPFG00026409001-PA	GSSPFG00027722001-PA	GSSPFG00020612001-PA	GSSPFG00018028001-PA	GSSPFG00016626001-PA	GSSPFG00019990001-PA	GSSPFG00019839001-PA	GSSPFG00028709001.1-PA	GSSPFG00010489001-PA	GSSPFG00011481001-PA	GSSPFG00008295001-PA	GSSPFG00023596001-PA	GSSPFG00009001001-PA	GSSPFG00025757001-PA	GSSPFG00011957001-PA	GSSPFG00012961001-PA	GSSPFG00014128001-PA	GSSPFG00034095001.1-PA	GSSPFG00006989001-PA	GSSPFG00014336001-PA	GSSPFG00003423001-PA	GSSPFG00029518001-PA	GSSPFG00032040001-PA	GSSPFG00007050001-PA	GSSPFG00013352001-PA	GSSPFG00022507001.1-PA	GSSPFG00011264001-PA	GSSPFG00014527001-PA	GSSPFG00029807001-PA	GSSPFG00020532001-PA	GSSPFG00014715001-PA	GSSPFG00015406001-PA	GSSPFG00021193001.1-PA	GSSPFG00007048001-PA	GSSPFG00014335001-PA	GSSPFG00023044001-PA	GSSPFG00002875001.1-PA	GSSPFG00032047001-PA
GO:0004518	nuclease activity	F	1.869403E-1	6.848789E-2	79	120	3636	7277	OVER	GSSPFG00032602001-PA	GSSPFG00015316001-PA	GSSPFG00029134001-PA	GSSPFG00030759001-PA	GSSPFG00002821001-PA	GSSPFG00004704001-PA	GSSPFG00028112001-PA	GSSPFG00017976001-PA	GSSPFG00001930001-PA	GSSPFG00008776001.2-PA	GSSPFG00029472001-PA	GSSPFG00005366001-PA	GSSPFG00028338001-PA	GSSPFG00024745001-PA	GSSPFG00035436001.2-PA	GSSPFG00026871001-PA	GSSPFG00028108001-PA	GSSPFG00010171001-PA	GSSPFG00011992001-PA	GSSPFG00020248001-PA	GSSPFG00007888001-PA	GSSPFG00009458001-PA	GSSPFG00005416001-PA	GSSPFG00020801001-PA	GSSPFG00002023001-PA	GSSPFG00032738001-PA	GSSPFG00010449001-PA	GSSPFG00035298001.2-PA	GSSPFG00022322001-PA	GSSPFG00010227001-PA	GSSPFG00016467001-PA	GSSPFG00026828001-PA	GSSPFG00023084001-PA	GSSPFG00028109001-PA	GSSPFG00022759001-PA	GSSPFG00034197001-PA	GSSPFG00004035001-PA	GSSPFG00006514001-PA	GSSPFG00001591001-PA	GSSPFG00034843001-PA
GO:0019899	enzyme binding	F	1.869403E-1	6.893812E-2	28	83	3687	7314	UNDER	GSSPFG00025836001-PA	GSSPFG00021895001-PA	GSSPFG00023162001-PA	GSSPFG00018935001-PA	GSSPFG00019523001-PA	GSSPFG00028102001-PA	GSSPFG00011994001-PA	GSSPFG00021354001-PA	GSSPFG00018104001-PA	GSSPFG00023171001.1-PA	GSSPFG00033111001-PA	GSSPFG00013028001-PA	GSSPFG00014468001-PA	GSSPFG00022424001-PA	GSSPFG00009826001-PA	GSSPFG00016195001-PA	GSSPFG00002612001-PA	GSSPFG00025542001-PA	GSSPFG00005114001-PA	GSSPFG00027055001.1-PA	GSSPFG00027538001-PA	GSSPFG00021198001-PA	GSSPFG00005913001.1-PA	GSSPFG00020036001-PA	GSSPFG00009604001-PA	GSSPFG00028733001-PA	GSSPFG00022438001-PA	GSSPFG00007756001-PA	GSSPFG00034578001-PA	GSSPFG00019310001.1-PA	GSSPFG00032422001-PA	GSSPFG00027939001-PA	GSSPFG00023261001.1-PA	GSSPFG00008924001.3-PA	GSSPFG00011002001-PA	GSSPFG00030271001-PA	GSSPFG00008461001-PA	GSSPFG00031892001-PA	GSSPFG00005390001-PA	GSSPFG00014451001-PA
GO:0042254	ribosome biogenesis	P	1.895609E-1	7.163753E-2	13	46	3702	7351	UNDER	GSSPFG00002908001-PA	GSSPFG00003368001-PA	GSSPFG00023319001-PA	GSSPFG00023366001-PA	GSSPFG00010031001-PA	GSSPFG00023136001-PA	GSSPFG00008452001-PA	GSSPFG00019331001-PA	GSSPFG00006459001-PA	GSSPFG00014739001-PA	GSSPFG00025783001-PA	GSSPFG00011957001-PA	GSSPFG00020760001-PA	GSSPFG00006640001-PA	GSSPFG00024922001-PA	GSSPFG00016376001-PA	GSSPFG00033168001-PA	GSSPFG00027629001-PA	GSSPFG00022338001-PA	GSSPFG00026180001-PA	GSSPFG00024567001-PA	GSSPFG00011613001-PA	GSSPFG00000857001-PA	GSSPFG00018782001-PA	GSSPFG00012094001.1-PA	GSSPFG00001538001-PA	GSSPFG00028616001-PA	GSSPFG00002511001-PA	GSSPFG00009673001-PA	GSSPFG00004184001-PA	GSSPFG00014223001-PA	GSSPFG00001069001-PA	GSSPFG00022945001.1-PA	GSSPFG00030906001-PA	GSSPFG00029405001-PA	GSSPFG00012991001-PA	GSSPFG00023043001-PA	GSSPFG00026286001-PA	GSSPFG00032281001-PA	GSSPFG00010419001-PA
GO:0043228	non-membrane-bounded organelle	C	1.895609E-1	7.298556E-2	243	554	3472	6843	UNDER	GSSPFG00024806001.1-PA	GSSPFG00016541001-PA	GSSPFG00025836001-PA	GSSPFG00002766001-PA	GSSPFG00019990001-PA	GSSPFG00015231001-PA	GSSPFG00000919001-PA	GSSPFG00006788001-PA	GSSPFG00015139001-PA	GSSPFG00015823001-PA	GSSPFG00023596001-PA	GSSPFG00002018001.1-PA	GSSPFG00011957001-PA	GSSPFG00014128001-PA	GSSPFG00006989001-PA	GSSPFG00029774001-PA	GSSPFG00029518001-PA	GSSPFG00030948001-PA	GSSPFG00022279001-PA	GSSPFG00028737001-PA	GSSPFG00007050001-PA	GSSPFG00018633001-PA	GSSPFG00002181001-PA	GSSPFG00025750001.2-PA	GSSPFG00012754001-PA	GSSPFG00018270001-PA	GSSPFG00006672001-PA	GSSPFG00034177001-PA	GSSPFG00005913001.1-PA	GSSPFG00022507001.1-PA	GSSPFG00014596001.1-PA	GSSPFG00022280001-PA	GSSPFG00003940001-PA	GSSPFG00025105001.1-PA	GSSPFG00032136001-PA	GSSPFG00020532001-PA	GSSPFG00014715001-PA	GSSPFG00015406001-PA	GSSPFG00007962001-PA	GSSPFG00003432001-PA
GO:0043232	intracellular non-membrane-bounded organelle	C	1.895609E-1	7.298556E-2	243	554	3472	6843	UNDER	GSSPFG00024806001.1-PA	GSSPFG00016541001-PA	GSSPFG00025836001-PA	GSSPFG00002766001-PA	GSSPFG00019990001-PA	GSSPFG00015231001-PA	GSSPFG00000919001-PA	GSSPFG00006788001-PA	GSSPFG00015139001-PA	GSSPFG00015823001-PA	GSSPFG00023596001-PA	GSSPFG00002018001.1-PA	GSSPFG00011957001-PA	GSSPFG00014128001-PA	GSSPFG00006989001-PA	GSSPFG00029774001-PA	GSSPFG00029518001-PA	GSSPFG00030948001-PA	GSSPFG00022279001-PA	GSSPFG00028737001-PA	GSSPFG00007050001-PA	GSSPFG00018633001-PA	GSSPFG00002181001-PA	GSSPFG00025750001.2-PA	GSSPFG00012754001-PA	GSSPFG00018270001-PA	GSSPFG00006672001-PA	GSSPFG00034177001-PA	GSSPFG00005913001.1-PA	GSSPFG00022507001.1-PA	GSSPFG00014596001.1-PA	GSSPFG00022280001-PA	GSSPFG00003940001-PA	GSSPFG00025105001.1-PA	GSSPFG00032136001-PA	GSSPFG00020532001-PA	GSSPFG00014715001-PA	GSSPFG00015406001-PA	GSSPFG00007962001-PA	GSSPFG00003432001-PA
GO:0030198	extracellular matrix organization	P	1.895609E-1	7.305338E-2	1	12	3714	7385	UNDER	GSSPFG00006788001-PA	GSSPFG00000218001-PA	GSSPFG00023252001.1-PA	GSSPFG00026483001-PA	GSSPFG00013061001-PA	GSSPFG00018857001-PA	GSSPFG00023102001-PA	GSSPFG00025511001-PA	GSSPFG00020291001-PA	GSSPFG00011002001-PA	GSSPFG00022750001.3-PA	GSSPFG00026142001-PA	GSSPFG00003117001-PA
GO:0043062	extracellular structure organization	P	1.895609E-1	7.305338E-2	1	12	3714	7385	UNDER	GSSPFG00006788001-PA	GSSPFG00000218001-PA	GSSPFG00023252001.1-PA	GSSPFG00026483001-PA	GSSPFG00013061001-PA	GSSPFG00018857001-PA	GSSPFG00023102001-PA	GSSPFG00025511001-PA	GSSPFG00020291001-PA	GSSPFG00011002001-PA	GSSPFG00022750001.3-PA	GSSPFG00026142001-PA	GSSPFG00003117001-PA
GO:0001071	nucleic acid binding transcription factor activity	F	1.92431E-1	7.479877E-2	81	204	3634	7193	UNDER	GSSPFG00000267001.4-PA	GSSPFG00032993001-PA	GSSPFG00007957001-PA	GSSPFG00016849001-PA	GSSPFG00015096001.3-PA	GSSPFG00025921001.1-PA	GSSPFG00006692001.3-PA	GSSPFG00020245001-PA	GSSPFG00023171001.1-PA	GSSPFG00010311001.3-PA	GSSPFG00032486001-PA	GSSPFG00010242001.2-PA	GSSPFG00020098001-PA	GSSPFG00014399001-PA	GSSPFG00035241001.3-PA	GSSPFG00033108001.2-PA	GSSPFG00016392001.3-PA	GSSPFG00026426001-PA	GSSPFG00028925001-PA	GSSPFG00019527001-PA	GSSPFG00015513001-PA	GSSPFG00017359001.1-PA	GSSPFG00005782001.4-PA	GSSPFG00024607001-PA	GSSPFG00018340001.3-PA	GSSPFG00021357001.2-PA	GSSPFG00009573001-PA	GSSPFG00018270001-PA	GSSPFG00026587001-PA	GSSPFG00031257001-PA	GSSPFG00018982001-PA	GSSPFG00014596001.1-PA	GSSPFG00004528001-PA	GSSPFG00033193001-PA	GSSPFG00034635001-PA	GSSPFG00022252001-PA	GSSPFG00030887001-PA	GSSPFG00024787001-PA	GSSPFG00021193001.1-PA	GSSPFG00033318001-PA
GO:0010467	gene expression	P	1.989023E-1	7.797499E-2	112	271	3603	7126	UNDER	GSSPFG00014327001-PA	GSSPFG00025836001-PA	GSSPFG00026409001-PA	GSSPFG00020612001-PA	GSSPFG00016849001-PA	GSSPFG00019990001-PA	GSSPFG00028709001.1-PA	GSSPFG00007571001-PA	GSSPFG00010489001-PA	GSSPFG00011481001-PA	GSSPFG00024199001-PA	GSSPFG00008295001-PA	GSSPFG00023596001-PA	GSSPFG00009001001-PA	GSSPFG00011957001-PA	GSSPFG00002972001-PA	GSSPFG00014128001-PA	GSSPFG00034095001.1-PA	GSSPFG00006989001-PA	GSSPFG00029518001-PA	GSSPFG00031572001-PA	GSSPFG00020083001-PA	GSSPFG00007050001-PA	GSSPFG00028925001-PA	GSSPFG00018270001-PA	GSSPFG00022507001.1-PA	GSSPFG00020532001-PA	GSSPFG00014715001-PA	GSSPFG00015406001-PA	GSSPFG00004779001-PA	GSSPFG00007048001-PA	GSSPFG00025085001-PA	GSSPFG00034586001-PA	GSSPFG00014335001-PA	GSSPFG00023044001-PA	GSSPFG00002875001.1-PA	GSSPFG00009500001-PA	GSSPFG00020155001-PA	GSSPFG00032047001-PA	GSSPFG00018029001-PA
GO:0007049	cell cycle	P	2.014682E-1	7.965023E-2	91	226	3624	7171	UNDER	GSSPFG00014042001-PA	GSSPFG00018008001-PA	GSSPFG00025836001-PA	GSSPFG00032993001-PA	GSSPFG00019341001-PA	GSSPFG00010846001-PA	GSSPFG00028598001-PA	GSSPFG00022748001-PA	GSSPFG00015096001.3-PA	GSSPFG00004158001-PA	GSSPFG00018309001-PA	GSSPFG00020619001-PA	GSSPFG00028997001-PA	GSSPFG00009217001-PA	GSSPFG00023171001.1-PA	GSSPFG00012883001-PA	GSSPFG00014468001-PA	GSSPFG00015823001-PA	GSSPFG00024119001-PA	GSSPFG00006863001-PA	GSSPFG00033317001-PA	GSSPFG00021158001.1-PA	GSSPFG00005248001-PA	GSSPFG00016489001-PA	GSSPFG00017072001-PA	GSSPFG00022747001-PA	GSSPFG00034582001-PA	GSSPFG00003423001-PA	GSSPFG00030948001-PA	GSSPFG00032486001-PA	GSSPFG00006821001-PA	GSSPFG00014704001-PA	GSSPFG00029746001-PA	GSSPFG00030653001-PA	GSSPFG00032698001.1-PA	GSSPFG00019527001-PA	GSSPFG00031422001-PA	GSSPFG00005782001.4-PA	GSSPFG00018633001-PA	GSSPFG00021357001.2-PA
GO:0009058	biosynthetic process	P	2.083142E-1	8.304883E-2	581	1253	3134	6144	UNDER	GSSPFG00026409001-PA	GSSPFG00004990001-PA	GSSPFG00028568001-PA	GSSPFG00027029001.1-PA	GSSPFG00027008001.2-PA	GSSPFG00008451001-PA	GSSPFG00023510001-PA	GSSPFG00020245001-PA	GSSPFG00033106001-PA	GSSPFG00006294001-PA	GSSPFG00015139001-PA	GSSPFG00015823001-PA	GSSPFG00010096001-PA	GSSPFG00008295001-PA	GSSPFG00013334001-PA	GSSPFG00011957001-PA	GSSPFG00014128001-PA	GSSPFG00029754001-PA	GSSPFG00010311001.3-PA	GSSPFG00029518001-PA	GSSPFG00020934001-PA	GSSPFG00000621001-PA	GSSPFG00028925001-PA	GSSPFG00017359001.1-PA	GSSPFG00029135001-PA	GSSPFG00018270001-PA	GSSPFG00030369001-PA	GSSPFG00034197001-PA	GSSPFG00034385001-PA	GSSPFG00014136001-PA	GSSPFG00003144001.3-PA	GSSPFG00006514001-PA	GSSPFG00020532001-PA	GSSPFG00026526001.3-PA	GSSPFG00004323001.1-PA	GSSPFG00014715001-PA	GSSPFG00007375001-PA	GSSPFG00009218001-PA	GSSPFG00000602001-PA	GSSPFG00003432001-PA
GO:0030705	cytoskeleton-dependent intracellular transport	P	2.335774E-1	9.416955E-2	13	13	3702	7384	OVER	GSSPFG00032486001-PA	GSSPFG00034505001.3-PA	GSSPFG00023365001-PA	GSSPFG00016195001-PA	GSSPFG00015231001-PA	GSSPFG00000060001-PA	GSSPFG00032708001-PA	GSSPFG00025782001-PA	GSSPFG00016618001.3-PA	GSSPFG00013713001-PA	GSSPFG00018982001-PA	GSSPFG00002714001-PA	GSSPFG00026052001-PA	GSSPFG00003477001-PA	GSSPFG00000447001-PA	GSSPFG00017437001-PA	GSSPFG00007869001-PA	GSSPFG00030577001.1-PA	GSSPFG00016131001-PA	GSSPFG00004635001.1-PA	GSSPFG00016885001-PA	GSSPFG00000493001.1-PA	GSSPFG00006402001-PA	GSSPFG00016132001-PA	GSSPFG00011610001-PA	GSSPFG00008368001-PA
GO:0022610	biological adhesion	P	2.335774E-1	9.544859E-2	65	99	3650	7298	OVER	GSSPFG00011019001-PA	GSSPFG00029793001-PA	GSSPFG00032993001-PA	GSSPFG00001108001-PA	GSSPFG00000448001.2-PA	GSSPFG00010033001-PA	GSSPFG00015096001.3-PA	GSSPFG00004158001-PA	GSSPFG00021890001-PA	GSSPFG00016704001-PA	GSSPFG00017292001-PA	GSSPFG00006788001-PA	GSSPFG00027277001-PA	GSSPFG00011005001-PA	GSSPFG00027818001-PA	GSSPFG00013900001-PA	GSSPFG00016371001-PA	GSSPFG00028542001-PA	GSSPFG00021330001-PA	GSSPFG00003331001.3-PA	GSSPFG00019850001-PA	GSSPFG00019527001-PA	GSSPFG00005782001.4-PA	GSSPFG00024017001-PA	GSSPFG00030042001-PA	GSSPFG00002527001-PA	GSSPFG00005913001.1-PA	GSSPFG00024586001-PA	GSSPFG00019032001.1-PA	GSSPFG00009463001-PA	GSSPFG00034397001-PA	GSSPFG00011547001.1-PA	GSSPFG00019713001.1-PA	GSSPFG00007380001-PA	GSSPFG00020200001.1-PA	GSSPFG00005472001-PA	GSSPFG00008552001-PA	GSSPFG00016871001.3-PA	GSSPFG00004769001-PA	GSSPFG00020610001-PA
GO:0007155	cell adhesion	P	2.335774E-1	9.544859E-2	65	99	3650	7298	OVER	GSSPFG00011019001-PA	GSSPFG00029793001-PA	GSSPFG00032993001-PA	GSSPFG00001108001-PA	GSSPFG00000448001.2-PA	GSSPFG00010033001-PA	GSSPFG00015096001.3-PA	GSSPFG00004158001-PA	GSSPFG00021890001-PA	GSSPFG00016704001-PA	GSSPFG00017292001-PA	GSSPFG00006788001-PA	GSSPFG00027277001-PA	GSSPFG00011005001-PA	GSSPFG00027818001-PA	GSSPFG00013900001-PA	GSSPFG00016371001-PA	GSSPFG00028542001-PA	GSSPFG00021330001-PA	GSSPFG00003331001.3-PA	GSSPFG00019850001-PA	GSSPFG00019527001-PA	GSSPFG00005782001.4-PA	GSSPFG00024017001-PA	GSSPFG00030042001-PA	GSSPFG00002527001-PA	GSSPFG00005913001.1-PA	GSSPFG00024586001-PA	GSSPFG00019032001.1-PA	GSSPFG00009463001-PA	GSSPFG00034397001-PA	GSSPFG00011547001.1-PA	GSSPFG00019713001.1-PA	GSSPFG00007380001-PA	GSSPFG00020200001.1-PA	GSSPFG00005472001-PA	GSSPFG00008552001-PA	GSSPFG00016871001.3-PA	GSSPFG00004769001-PA	GSSPFG00020610001-PA
GO:0016853	isomerase activity	F	2.343844E-1	9.655704E-2	31	88	3684	7309	UNDER	GSSPFG00027739001-PA	GSSPFG00023527001-PA	GSSPFG00002876001.1-PA	GSSPFG00029507001-PA	GSSPFG00021859001-PA	GSSPFG00003487001-PA	GSSPFG00005726001-PA	GSSPFG00002717001-PA	GSSPFG00014491001-PA	GSSPFG00031158001-PA	GSSPFG00004045001.3-PA	GSSPFG00025271001-PA	GSSPFG00000062001-PA	GSSPFG00015177001.3-PA	GSSPFG00003488001-PA	GSSPFG00011867001-PA	GSSPFG00004394001.1-PA	GSSPFG00015718001.1-PA	GSSPFG00019069001-PA	GSSPFG00005141001-PA	GSSPFG00014431001-PA	GSSPFG00013337001-PA	GSSPFG00005727001-PA	GSSPFG00033101001.1-PA	GSSPFG00031159001-PA	GSSPFG00014083001-PA	GSSPFG00003602001.1-PA	GSSPFG00022415001-PA	GSSPFG00014041001-PA	GSSPFG00002768001-PA	GSSPFG00034655001.1-PA	GSSPFG00011743001-PA	GSSPFG00022964001-PA	GSSPFG00026717001-PA	GSSPFG00003860001-PA	GSSPFG00034074001.1-PA	GSSPFG00031843001-PA	GSSPFG00022823001-PA	GSSPFG00033867001.1-PA	GSSPFG00008966001-PA
GO:0008134	transcription factor binding	F	2.370364E-1	9.843704E-2	11	39	3704	7358	UNDER	GSSPFG00021357001.2-PA	GSSPFG00005913001.1-PA	GSSPFG00008804001-PA	GSSPFG00023171001.1-PA	GSSPFG00023508001-PA	GSSPFG00031837001-PA	GSSPFG00007288001.2-PA	GSSPFG00010263001-PA	GSSPFG00021588001.1-PA	GSSPFG00025542001-PA	GSSPFG00014860001.1-PA	GSSPFG00004814001-PA	GSSPFG00030592001.1-PA	GSSPFG00023261001.1-PA	GSSPFG00014607001-PA	GSSPFG00021318001-PA	GSSPFG00003625001-PA	GSSPFG00000649001-PA	GSSPFG00019399001.3-PA	GSSPFG00011766001-PA	GSSPFG00032118001-PA	GSSPFG00029543001-PA	GSSPFG00005864001-PA	GSSPFG00035317001.2-PA	GSSPFG00020774001-PA	GSSPFG00014353001-PA	GSSPFG00003117001-PA	GSSPFG00019807001-PA	GSSPFG00028622001-PA	GSSPFG00025001001-PA	GSSPFG00027002001-PA	GSSPFG00023375001.3-PA	GSSPFG00017436001.1-PA	GSSPFG00019046001-PA	GSSPFG00014508001-PA	GSSPFG00031214001-PA	GSSPFG00002488001.1-PA	GSSPFG00010514001-PA	GSSPFG00010614001-PA	GSSPFG00015879001-PA
GO:1902582	single-organism intracellular transport	P	2.429937E-1	1.020415E-1	28	81	3687	7316	UNDER	GSSPFG00000747001-PA	GSSPFG00023365001-PA	GSSPFG00015231001-PA	GSSPFG00025948001-PA	GSSPFG00025782001-PA	GSSPFG00006788001-PA	GSSPFG00019524001-PA	GSSPFG00002714001-PA	GSSPFG00026052001-PA	GSSPFG00009452001-PA	GSSPFG00005248001-PA	GSSPFG00027009001-PA	GSSPFG00001247001-PA	GSSPFG00032486001-PA	GSSPFG00026574001-PA	GSSPFG00014704001-PA	GSSPFG00034505001.3-PA	GSSPFG00016195001-PA	GSSPFG00016834001.1-PA	GSSPFG00031983001-PA	GSSPFG00000060001-PA	GSSPFG00032708001-PA	GSSPFG00016618001.3-PA	GSSPFG00013713001-PA	GSSPFG00018982001-PA	GSSPFG00029176001-PA	GSSPFG00016500001-PA	GSSPFG00033586001-PA	GSSPFG00004148001-PA	GSSPFG00003477001-PA	GSSPFG00000447001-PA	GSSPFG00024061001-PA	GSSPFG00007171001-PA	GSSPFG00010466001-PA	GSSPFG00018857001-PA	GSSPFG00007869001-PA	GSSPFG00022659001.3-PA	GSSPFG00021214001-PA	GSSPFG00008252001-PA	GSSPFG00016131001-PA
GO:0016740	transferase activity	F	2.429937E-1	1.025256E-1	443	963	3272	6434	UNDER	GSSPFG00009532001-PA	GSSPFG00013508001-PA	GSSPFG00028568001-PA	GSSPFG00034581001-PA	GSSPFG00027029001.1-PA	GSSPFG00023405001-PA	GSSPFG00006294001-PA	GSSPFG00015823001-PA	GSSPFG00009505001-PA	GSSPFG00005183001.3-PA	GSSPFG00025760001-PA	GSSPFG00013417001-PA	GSSPFG00029135001-PA	GSSPFG00030225001-PA	GSSPFG00010941001-PA	GSSPFG00018270001-PA	GSSPFG00034197001-PA	GSSPFG00003960001-PA	GSSPFG00030439001-PA	GSSPFG00006514001-PA	GSSPFG00034768001-PA	GSSPFG00007375001-PA	GSSPFG00009218001-PA	GSSPFG00014867001.1-PA	GSSPFG00006865001-PA	GSSPFG00019045001-PA	GSSPFG00027970001-PA	GSSPFG00034586001-PA	GSSPFG00025310001-PA	GSSPFG00014490001-PA	GSSPFG00034611001-PA	GSSPFG00027740001-PA	GSSPFG00013752001-PA	GSSPFG00032430001-PA	GSSPFG00033114001-PA	GSSPFG00027058001.1-PA	GSSPFG00033387001-PA	GSSPFG00002128001-PA	GSSPFG00029521001-PA	GSSPFG00030753001-PA
GO:0023052	signaling	P	2.539894E-1	1.096964E-1	273	609	3442	6788	UNDER	GSSPFG00016541001-PA	GSSPFG00025836001-PA	GSSPFG00023082001-PA	GSSPFG00012955001-PA	GSSPFG00013508001-PA	GSSPFG00020793001-PA	GSSPFG00026144001-PA	GSSPFG00023717001-PA	GSSPFG00015647001-PA	GSSPFG00004908001-PA	GSSPFG00025003001-PA	GSSPFG00016321001.1-PA	GSSPFG00014468001-PA	GSSPFG00009505001-PA	GSSPFG00026215001-PA	GSSPFG00000103001.1-PA	GSSPFG00033119001-PA	GSSPFG00025622001-PA	GSSPFG00001312001-PA	GSSPFG00020083001-PA	GSSPFG00034177001-PA	GSSPFG00005913001.1-PA	GSSPFG00014136001-PA	GSSPFG00022260001-PA	GSSPFG00003144001.3-PA	GSSPFG00003940001-PA	GSSPFG00006183001-PA	GSSPFG00034768001-PA	GSSPFG00003432001-PA	GSSPFG00019005001-PA	GSSPFG00008410001-PA	GSSPFG00006917001-PA	GSSPFG00033096001-PA	GSSPFG00020988001-PA	GSSPFG00027970001-PA	GSSPFG00033479001-PA	GSSPFG00009328001.1-PA	GSSPFG00011925001-PA	GSSPFG00005087001-PA	GSSPFG00031367001.2-PA
GO:0007154	cell communication	P	2.539894E-1	1.096964E-1	273	609	3442	6788	UNDER	GSSPFG00016541001-PA	GSSPFG00025836001-PA	GSSPFG00023082001-PA	GSSPFG00012955001-PA	GSSPFG00013508001-PA	GSSPFG00020793001-PA	GSSPFG00026144001-PA	GSSPFG00023717001-PA	GSSPFG00015647001-PA	GSSPFG00004908001-PA	GSSPFG00025003001-PA	GSSPFG00016321001.1-PA	GSSPFG00014468001-PA	GSSPFG00009505001-PA	GSSPFG00026215001-PA	GSSPFG00000103001.1-PA	GSSPFG00033119001-PA	GSSPFG00025622001-PA	GSSPFG00001312001-PA	GSSPFG00020083001-PA	GSSPFG00034177001-PA	GSSPFG00005913001.1-PA	GSSPFG00014136001-PA	GSSPFG00022260001-PA	GSSPFG00003144001.3-PA	GSSPFG00003940001-PA	GSSPFG00006183001-PA	GSSPFG00034768001-PA	GSSPFG00003432001-PA	GSSPFG00019005001-PA	GSSPFG00008410001-PA	GSSPFG00006917001-PA	GSSPFG00033096001-PA	GSSPFG00020988001-PA	GSSPFG00027970001-PA	GSSPFG00033479001-PA	GSSPFG00009328001.1-PA	GSSPFG00011925001-PA	GSSPFG00005087001-PA	GSSPFG00031367001.2-PA
GO:0044700	single organism signaling	P	2.539894E-1	1.096964E-1	273	609	3442	6788	UNDER	GSSPFG00016541001-PA	GSSPFG00025836001-PA	GSSPFG00023082001-PA	GSSPFG00012955001-PA	GSSPFG00013508001-PA	GSSPFG00020793001-PA	GSSPFG00026144001-PA	GSSPFG00023717001-PA	GSSPFG00015647001-PA	GSSPFG00004908001-PA	GSSPFG00025003001-PA	GSSPFG00016321001.1-PA	GSSPFG00014468001-PA	GSSPFG00009505001-PA	GSSPFG00026215001-PA	GSSPFG00000103001.1-PA	GSSPFG00033119001-PA	GSSPFG00025622001-PA	GSSPFG00001312001-PA	GSSPFG00020083001-PA	GSSPFG00034177001-PA	GSSPFG00005913001.1-PA	GSSPFG00014136001-PA	GSSPFG00022260001-PA	GSSPFG00003144001.3-PA	GSSPFG00003940001-PA	GSSPFG00006183001-PA	GSSPFG00034768001-PA	GSSPFG00003432001-PA	GSSPFG00019005001-PA	GSSPFG00008410001-PA	GSSPFG00006917001-PA	GSSPFG00033096001-PA	GSSPFG00020988001-PA	GSSPFG00027970001-PA	GSSPFG00033479001-PA	GSSPFG00009328001.1-PA	GSSPFG00011925001-PA	GSSPFG00005087001-PA	GSSPFG00031367001.2-PA
GO:0003013	circulatory system process	P	2.602945E-1	1.132843E-1	1	10	3714	7387	UNDER	GSSPFG00003408001-PA	GSSPFG00020857001.3-PA	GSSPFG00005864001-PA	GSSPFG00034681001-PA	GSSPFG00023992001-PA	GSSPFG00027002001-PA	GSSPFG00002546001-PA	GSSPFG00024276001-PA	GSSPFG00029850001-PA	GSSPFG00003625001-PA	GSSPFG00000649001-PA
GO:0008283	cell proliferation	P	2.672638E-1	1.172054E-1	27	77	3688	7320	UNDER	GSSPFG00016736001-PA	GSSPFG00005283001-PA	GSSPFG00032993001-PA	GSSPFG00027704001-PA	GSSPFG00029612001-PA	GSSPFG00007629001-PA	GSSPFG00025384001-PA	GSSPFG00023171001.1-PA	GSSPFG00014468001-PA	GSSPFG00032994001-PA	GSSPFG00023859001-PA	GSSPFG00034582001-PA	GSSPFG00032486001-PA	GSSPFG00002965001-PA	GSSPFG00014704001-PA	GSSPFG00019527001-PA	GSSPFG00025542001-PA	GSSPFG00014039001.4-PB	GSSPFG00004155001-PA	GSSPFG00001453001-PA	GSSPFG00013713001-PA	GSSPFG00018982001-PA	GSSPFG00014703001.1-PA	GSSPFG00008487001-PA	GSSPFG00014493001.3-PA	GSSPFG00014493001.3-PC	GSSPFG00009162001.2-PA	GSSPFG00000447001-PA	GSSPFG00021687001-PA	GSSPFG00021513001.1-PA	GSSPFG00007869001-PA	GSSPFG00019293001.1-PA	GSSPFG00030477001.4-PA	GSSPFG00023747001-PA	GSSPFG00015156001-PA	GSSPFG00023330001-PA	GSSPFG00028957001-PA	GSSPFG00009748001-PA	GSSPFG00030668001-PA	GSSPFG00026295001-PA
GO:0090304	nucleic acid metabolic process	P	2.758031E-1	1.231003E-1	187	425	3528	6972	UNDER	GSSPFG00027454001-PA	GSSPFG00025836001-PA	GSSPFG00026409001-PA	GSSPFG00016551001-PA	GSSPFG00014976001-PA	GSSPFG00019341001-PA	GSSPFG00030759001-PA	GSSPFG00016849001-PA	GSSPFG00028598001-PA	GSSPFG00002821001-PA	GSSPFG00004704001-PA	GSSPFG00024742001-PA	GSSPFG00008776001.2-PA	GSSPFG00007571001-PA	GSSPFG00033106001-PA	GSSPFG00029472001-PA	GSSPFG00020809001-PA	GSSPFG00024745001-PA	GSSPFG00015823001-PA	GSSPFG00028108001-PA	GSSPFG00008295001-PA	GSSPFG00010171001-PA	GSSPFG00011992001-PA	GSSPFG00033317001-PA	GSSPFG00002972001-PA	GSSPFG00020248001-PA	GSSPFG00031572001-PA	GSSPFG00023526001-PA	GSSPFG00020083001-PA	GSSPFG00020801001-PA	GSSPFG00002023001-PA	GSSPFG00010449001-PA	GSSPFG00028925001-PA	GSSPFG00010227001-PA	GSSPFG00029135001-PA	GSSPFG00012276001-PA	GSSPFG00010060001-PA	GSSPFG00018270001-PA	GSSPFG00022759001-PA	GSSPFG00034197001-PA
GO:0022613	ribonucleoprotein complex biogenesis	P	2.758031E-1	1.234163E-1	24	69	3691	7328	UNDER	GSSPFG00002908001-PA	GSSPFG00029944001-PA	GSSPFG00003368001-PA	GSSPFG00018771001-PA	GSSPFG00022602001-PA	GSSPFG00001079001.1-PA	GSSPFG00023319001-PA	GSSPFG00013693001-PA	GSSPFG00025354001-PA	GSSPFG00031566001-PA	GSSPFG00023366001-PA	GSSPFG00015736001-PA	GSSPFG00009500001-PA	GSSPFG00010031001-PA	GSSPFG00023136001-PA	GSSPFG00008452001-PA	GSSPFG00019331001-PA	GSSPFG00006459001-PA	GSSPFG00021128001-PA	GSSPFG00014739001-PA	GSSPFG00025783001-PA	GSSPFG00011957001-PA	GSSPFG00020760001-PA	GSSPFG00031707001-PA	GSSPFG00006640001-PA	GSSPFG00024922001-PA	GSSPFG00024113001-PA	GSSPFG00013391001-PA	GSSPFG00022338001-PA	GSSPFG00026180001-PA	GSSPFG00011012001-PA	GSSPFG00000857001-PA	GSSPFG00018782001-PA	GSSPFG00001538001-PA	GSSPFG00003457001-PA	GSSPFG00010505001-PA	GSSPFG00028616001-PA	GSSPFG00009673001-PA	GSSPFG00004184001-PA	GSSPFG00001069001-PA
GO:0044444	cytoplasmic part	C	2.758031E-1	1.236991E-1	332	729	3383	6668	UNDER	GSSPFG00027739001-PA	GSSPFG00025836001-PA	GSSPFG00010063001-PA	GSSPFG00028381001-PA	GSSPFG00015264001-PA	GSSPFG00002766001-PA	GSSPFG00015647001-PA	GSSPFG00019990001-PA	GSSPFG00008618001-PA	GSSPFG00024136001-PA	GSSPFG00021640001-PA	GSSPFG00006788001-PA	GSSPFG00025003001-PA	GSSPFG00020310001-PA	GSSPFG00010778001-PA	GSSPFG00000876001-PA	GSSPFG00013276001-PA	GSSPFG00023596001-PA	GSSPFG00011957001-PA	GSSPFG00014128001-PA	GSSPFG00013998001-PA	GSSPFG00015718001.1-PA	GSSPFG00006989001-PA	GSSPFG00029518001-PA	GSSPFG00018771001-PA	GSSPFG00023508001-PA	GSSPFG00020083001-PA	GSSPFG00007050001-PA	GSSPFG00032698001.1-PA	GSSPFG00019825001-PA	GSSPFG00005216001-PA	GSSPFG00008998001-PA	GSSPFG00025375001-PA	GSSPFG00024448001-PA	GSSPFG00034177001-PA	GSSPFG00022507001.1-PA	GSSPFG00024586001-PA	GSSPFG00014873001-PA	GSSPFG00007147001-PA	GSSPFG00020532001-PA
GO:0070271	protein complex biogenesis	P	2.876216E-1	1.318664E-1	45	118	3670	7279	UNDER	GSSPFG00003089001-PA	GSSPFG00002908001-PA	GSSPFG00001048001-PA	GSSPFG00019045001-PA	GSSPFG00014545001-PA	GSSPFG00002653001-PA	GSSPFG00010263001-PA	GSSPFG00020573001-PA	GSSPFG00018935001-PA	GSSPFG00021885001-PA	GSSPFG00001544001-PA	GSSPFG00004158001-PA	GSSPFG00002754001-PA	GSSPFG00028997001-PA	GSSPFG00006788001-PA	GSSPFG00024119001-PA	GSSPFG00021237001-PA	GSSPFG00010081001-PA	GSSPFG00027189001-PA	GSSPFG00018790001-PA	GSSPFG00017072001-PA	GSSPFG00026636001-PA	GSSPFG00029774001-PA	GSSPFG00032486001-PA	GSSPFG00004242001-PA	GSSPFG00018966001-PA	GSSPFG00023508001-PA	GSSPFG00029746001-PA	GSSPFG00014985001-PA	GSSPFG00004060001-PA	GSSPFG00019725001-PA	GSSPFG00032698001.1-PA	GSSPFG00015181001-PA	GSSPFG00010187001-PA	GSSPFG00032461001-PA	GSSPFG00014544001-PA	GSSPFG00002181001-PA	GSSPFG00024703001.1-PA	GSSPFG00013713001-PA	GSSPFG00013373001-PA
GO:0071822	protein complex subunit organization	P	2.876216E-1	1.318664E-1	45	118	3670	7279	UNDER	GSSPFG00003089001-PA	GSSPFG00002908001-PA	GSSPFG00001048001-PA	GSSPFG00019045001-PA	GSSPFG00014545001-PA	GSSPFG00002653001-PA	GSSPFG00010263001-PA	GSSPFG00020573001-PA	GSSPFG00018935001-PA	GSSPFG00021885001-PA	GSSPFG00001544001-PA	GSSPFG00004158001-PA	GSSPFG00002754001-PA	GSSPFG00028997001-PA	GSSPFG00006788001-PA	GSSPFG00024119001-PA	GSSPFG00021237001-PA	GSSPFG00010081001-PA	GSSPFG00027189001-PA	GSSPFG00018790001-PA	GSSPFG00017072001-PA	GSSPFG00026636001-PA	GSSPFG00029774001-PA	GSSPFG00032486001-PA	GSSPFG00004242001-PA	GSSPFG00018966001-PA	GSSPFG00023508001-PA	GSSPFG00029746001-PA	GSSPFG00014985001-PA	GSSPFG00004060001-PA	GSSPFG00019725001-PA	GSSPFG00032698001.1-PA	GSSPFG00015181001-PA	GSSPFG00010187001-PA	GSSPFG00032461001-PA	GSSPFG00014544001-PA	GSSPFG00002181001-PA	GSSPFG00024703001.1-PA	GSSPFG00013713001-PA	GSSPFG00013373001-PA
GO:0006461	protein complex assembly	P	2.876216E-1	1.318664E-1	45	118	3670	7279	UNDER	GSSPFG00003089001-PA	GSSPFG00002908001-PA	GSSPFG00001048001-PA	GSSPFG00019045001-PA	GSSPFG00014545001-PA	GSSPFG00002653001-PA	GSSPFG00010263001-PA	GSSPFG00020573001-PA	GSSPFG00018935001-PA	GSSPFG00021885001-PA	GSSPFG00001544001-PA	GSSPFG00004158001-PA	GSSPFG00002754001-PA	GSSPFG00028997001-PA	GSSPFG00006788001-PA	GSSPFG00024119001-PA	GSSPFG00021237001-PA	GSSPFG00010081001-PA	GSSPFG00027189001-PA	GSSPFG00018790001-PA	GSSPFG00017072001-PA	GSSPFG00026636001-PA	GSSPFG00029774001-PA	GSSPFG00032486001-PA	GSSPFG00004242001-PA	GSSPFG00018966001-PA	GSSPFG00023508001-PA	GSSPFG00029746001-PA	GSSPFG00014985001-PA	GSSPFG00004060001-PA	GSSPFG00019725001-PA	GSSPFG00032698001.1-PA	GSSPFG00015181001-PA	GSSPFG00010187001-PA	GSSPFG00032461001-PA	GSSPFG00014544001-PA	GSSPFG00002181001-PA	GSSPFG00024703001.1-PA	GSSPFG00013713001-PA	GSSPFG00013373001-PA
GO:0005215	transporter activity	F	2.887715E-1	1.333529E-1	212	477	3503	6920	UNDER	GSSPFG00001594001-PA	GSSPFG00012004001-PA	GSSPFG00011806001.4-PA	GSSPFG00016416001-PA	GSSPFG00010096001-PA	GSSPFG00018477001-PA	GSSPFG00031939001.2-PA	GSSPFG00020383001-PA	GSSPFG00023681001-PA	GSSPFG00014929001-PA	GSSPFG00016612001-PA	GSSPFG00018320001-PA	GSSPFG00015979001-PA	GSSPFG00032816001.2-PA	GSSPFG00005797001-PA	GSSPFG00026400001.2-PA	GSSPFG00008628001.1-PA	GSSPFG00019825001-PA	GSSPFG00032128001-PA	GSSPFG00023216001-PA	GSSPFG00010400001-PA	GSSPFG00024073001-PA	GSSPFG00012517001-PA	GSSPFG00024183001-PA	GSSPFG00027280001-PA	GSSPFG00007147001-PA	GSSPFG00015015001-PA	GSSPFG00028640001-PA	GSSPFG00003249001-PA	GSSPFG00011227001-PA	GSSPFG00008768001-PA	GSSPFG00018111001-PA	GSSPFG00008548001-PA	GSSPFG00015980001-PA	GSSPFG00021770001-PA	GSSPFG00017070001-PA	GSSPFG00031681001.1-PA	GSSPFG00010146001-PA	GSSPFG00007244001-PA	GSSPFG00002754001-PA
GO:0009653	anatomical structure morphogenesis	P	3.073049E-1	1.429325E-1	100	237	3615	7160	UNDER	GSSPFG00016541001-PA	GSSPFG00025836001-PA	GSSPFG00032993001-PA	GSSPFG00025531001-PA	GSSPFG00018935001-PA	GSSPFG00015096001.3-PA	GSSPFG00008451001-PA	GSSPFG00004158001-PA	GSSPFG00023671001-PA	GSSPFG00026245001-PA	GSSPFG00018309001-PA	GSSPFG00021726001-PA	GSSPFG00017292001-PA	GSSPFG00006788001-PA	GSSPFG00002208001-PA	GSSPFG00015873001-PA	GSSPFG00003683001-PA	GSSPFG00030653001-PA	GSSPFG00021357001.2-PA	GSSPFG00002527001-PA	GSSPFG00005913001.1-PA	GSSPFG00018982001-PA	GSSPFG00003432001-PA	GSSPFG00033318001-PA	GSSPFG00005283001-PA	GSSPFG00007025001-PA	GSSPFG00021036001-PA	GSSPFG00009328001.1-PA	GSSPFG00017014001-PA	GSSPFG00014896001-PA	GSSPFG00022317001-PA	GSSPFG00019454001-PA	GSSPFG00000724001-PA	GSSPFG00021367001-PA	GSSPFG00014761001-PA	GSSPFG00017508001-PA	GSSPFG00002714001-PA	GSSPFG00031717001-PA	GSSPFG00013106001-PA	GSSPFG00028372001-PA
GO:0044403	symbiosis	encompassing mutualism through parasitism	P	3.150608E-1	1.525306E-1	10	10	3705	7387	OVER	GSSPFG00020453001-PA	GSSPFG00026156001.1-PA	GSSPFG00025836001-PA	GSSPFG00034637001-PA	GSSPFG00012591001-PA	GSSPFG00029176001-PA	GSSPFG00016195001-PA	GSSPFG00024609001-PA	GSSPFG00012993001-PA	GSSPFG00005248001-PA	GSSPFG00006272001-PA	GSSPFG00020857001.3-PA	GSSPFG00029364001-PA	GSSPFG00034488001-PA	GSSPFG00034393001-PA	GSSPFG00015621001.1-PA	GSSPFG00032780001.1-PA	GSSPFG00017962001-PA	GSSPFG00034899001-PA	GSSPFG00003117001-PA
GO:0044419	interspecies interaction between organisms	P	3.150608E-1	1.525306E-1	10	10	3705	7387	OVER	GSSPFG00020453001-PA	GSSPFG00026156001.1-PA	GSSPFG00025836001-PA	GSSPFG00034637001-PA	GSSPFG00012591001-PA	GSSPFG00029176001-PA	GSSPFG00016195001-PA	GSSPFG00024609001-PA	GSSPFG00012993001-PA	GSSPFG00005248001-PA	GSSPFG00006272001-PA	GSSPFG00020857001.3-PA	GSSPFG00029364001-PA	GSSPFG00034488001-PA	GSSPFG00034393001-PA	GSSPFG00015621001.1-PA	GSSPFG00032780001.1-PA	GSSPFG00017962001-PA	GSSPFG00034899001-PA	GSSPFG00003117001-PA
GO:0051704	multi-organism process	P	3.150608E-1	1.525306E-1	10	10	3705	7387	OVER	GSSPFG00020453001-PA	GSSPFG00026156001.1-PA	GSSPFG00025836001-PA	GSSPFG00034637001-PA	GSSPFG00012591001-PA	GSSPFG00029176001-PA	GSSPFG00016195001-PA	GSSPFG00024609001-PA	GSSPFG00012993001-PA	GSSPFG00005248001-PA	GSSPFG00006272001-PA	GSSPFG00020857001.3-PA	GSSPFG00029364001-PA	GSSPFG00034488001-PA	GSSPFG00034393001-PA	GSSPFG00015621001.1-PA	GSSPFG00032780001.1-PA	GSSPFG00017962001-PA	GSSPFG00034899001-PA	GSSPFG00003117001-PA
GO:0065003	macromolecular complex assembly	P	3.150608E-1	1.536131E-1	58	145	3657	7252	UNDER	GSSPFG00010263001-PA	GSSPFG00020573001-PA	GSSPFG00018935001-PA	GSSPFG00001544001-PA	GSSPFG00004158001-PA	GSSPFG00028997001-PA	GSSPFG00006788001-PA	GSSPFG00024119001-PA	GSSPFG00021237001-PA	GSSPFG00011957001-PA	GSSPFG00027189001-PA	GSSPFG00017072001-PA	GSSPFG00029774001-PA	GSSPFG00032486001-PA	GSSPFG00018771001-PA	GSSPFG00001079001.1-PA	GSSPFG00013693001-PA	GSSPFG00018966001-PA	GSSPFG00023508001-PA	GSSPFG00029746001-PA	GSSPFG00004060001-PA	GSSPFG00032698001.1-PA	GSSPFG00015181001-PA	GSSPFG00015736001-PA	GSSPFG00014544001-PA	GSSPFG00002181001-PA	GSSPFG00018982001-PA	GSSPFG00020289001-PA	GSSPFG00010814001-PA	GSSPFG00021128001-PA	GSSPFG00003089001-PA	GSSPFG00002908001-PA	GSSPFG00001048001-PA	GSSPFG00019045001-PA	GSSPFG00014545001-PA	GSSPFG00002653001-PA	GSSPFG00021885001-PA	GSSPFG00031566001-PA	GSSPFG00009500001-PA	GSSPFG00002754001-PA
GO:0043933	macromolecular complex subunit organization	P	3.150608E-1	1.536131E-1	58	145	3657	7252	UNDER	GSSPFG00010263001-PA	GSSPFG00020573001-PA	GSSPFG00018935001-PA	GSSPFG00001544001-PA	GSSPFG00004158001-PA	GSSPFG00028997001-PA	GSSPFG00006788001-PA	GSSPFG00024119001-PA	GSSPFG00021237001-PA	GSSPFG00011957001-PA	GSSPFG00027189001-PA	GSSPFG00017072001-PA	GSSPFG00029774001-PA	GSSPFG00032486001-PA	GSSPFG00018771001-PA	GSSPFG00001079001.1-PA	GSSPFG00013693001-PA	GSSPFG00018966001-PA	GSSPFG00023508001-PA	GSSPFG00029746001-PA	GSSPFG00004060001-PA	GSSPFG00032698001.1-PA	GSSPFG00015181001-PA	GSSPFG00015736001-PA	GSSPFG00014544001-PA	GSSPFG00002181001-PA	GSSPFG00018982001-PA	GSSPFG00020289001-PA	GSSPFG00010814001-PA	GSSPFG00021128001-PA	GSSPFG00003089001-PA	GSSPFG00002908001-PA	GSSPFG00001048001-PA	GSSPFG00019045001-PA	GSSPFG00014545001-PA	GSSPFG00002653001-PA	GSSPFG00021885001-PA	GSSPFG00031566001-PA	GSSPFG00009500001-PA	GSSPFG00002754001-PA
GO:0006810	transport	P	3.150608E-1	1.538669E-1	321	702	3394	6695	UNDER	GSSPFG00024880001-PA	GSSPFG00017555001.4-PA	GSSPFG00010181001-PA	GSSPFG00025836001-PA	GSSPFG00021464001-PA	GSSPFG00026743001-PA	GSSPFG00015231001-PA	GSSPFG00034378001.1-PA	GSSPFG00029415001-PA	GSSPFG00020831001-PA	GSSPFG00006788001-PA	GSSPFG00011333001-PA	GSSPFG00026215001-PA	GSSPFG00015951001.1-PA	GSSPFG00026776001-PA	GSSPFG00034095001.1-PA	GSSPFG00020466001-PA	GSSPFG00018771001-PA	GSSPFG00011534001-PA	GSSPFG00001312001-PA	GSSPFG00010370001-PA	GSSPFG00034702001-PA	GSSPFG00028444001-PA	GSSPFG00018270001-PA	GSSPFG00024879001-PA	GSSPFG00032266001-PA	GSSPFG00013210001-PA	GSSPFG00006085001-PA	GSSPFG00023394001-PA	GSSPFG00008547001-PA	GSSPFG00014833001-PA	GSSPFG00007962001-PA	GSSPFG00023395001-PA	GSSPFG00005283001-PA	GSSPFG00000550001-PA	GSSPFG00015737001-PA	GSSPFG00032702001-PA	GSSPFG00033096001-PA	GSSPFG00024364001.1-PA	GSSPFG00013173001-PA
GO:0051234	establishment of localization	P	3.150608E-1	1.538669E-1	321	702	3394	6695	UNDER	GSSPFG00024880001-PA	GSSPFG00017555001.4-PA	GSSPFG00010181001-PA	GSSPFG00025836001-PA	GSSPFG00021464001-PA	GSSPFG00026743001-PA	GSSPFG00015231001-PA	GSSPFG00034378001.1-PA	GSSPFG00029415001-PA	GSSPFG00020831001-PA	GSSPFG00006788001-PA	GSSPFG00011333001-PA	GSSPFG00026215001-PA	GSSPFG00015951001.1-PA	GSSPFG00026776001-PA	GSSPFG00034095001.1-PA	GSSPFG00020466001-PA	GSSPFG00018771001-PA	GSSPFG00011534001-PA	GSSPFG00001312001-PA	GSSPFG00010370001-PA	GSSPFG00034702001-PA	GSSPFG00028444001-PA	GSSPFG00018270001-PA	GSSPFG00024879001-PA	GSSPFG00032266001-PA	GSSPFG00013210001-PA	GSSPFG00006085001-PA	GSSPFG00023394001-PA	GSSPFG00008547001-PA	GSSPFG00014833001-PA	GSSPFG00007962001-PA	GSSPFG00023395001-PA	GSSPFG00005283001-PA	GSSPFG00000550001-PA	GSSPFG00015737001-PA	GSSPFG00032702001-PA	GSSPFG00033096001-PA	GSSPFG00024364001.1-PA	GSSPFG00013173001-PA
GO:0005694	chromosome	C	3.164923E-1	1.556175E-1	40	104	3675	7293	UNDER	GSSPFG00016119001.2-PB	GSSPFG00003432001-PA	GSSPFG00016736001-PA	GSSPFG00014042001-PA	GSSPFG00016551001-PA	GSSPFG00006172001-PA	GSSPFG00019341001-PA	GSSPFG00028598001-PA	GSSPFG00016119001.2-PA	GSSPFG00014490001-PA	GSSPFG00023171001.1-PA	GSSPFG00015139001-PA	GSSPFG00014466001-PA	GSSPFG00011213001-PA	GSSPFG00033317001-PA	GSSPFG00021158001.1-PA	GSSPFG00033220001.3-PA	GSSPFG00001415001.3-PA	GSSPFG00030948001-PA	GSSPFG00032486001-PA	GSSPFG00006821001-PA	GSSPFG00004242001-PA	GSSPFG00014704001-PA	GSSPFG00011975001-PA	GSSPFG00025777001.1-PA	GSSPFG00009989001-PA	GSSPFG00025542001-PA	GSSPFG00005913001.1-PA	GSSPFG00013713001-PA	GSSPFG00018982001-PA	GSSPFG00018411001-PA	GSSPFG00031701001-PA	GSSPFG00014596001.1-PA	GSSPFG00017720001-PA	GSSPFG00014703001.1-PA	GSSPFG00032136001-PA	GSSPFG00015481001-PA	GSSPFG00014011001-PA	GSSPFG00006173001-PA	GSSPFG00018229001.1-PA
GO:0016301	kinase activity	F	3.356185E-1	1.661367E-1	183	412	3532	6985	UNDER	GSSPFG00014042001-PA	GSSPFG00009532001-PA	GSSPFG00001849001-PA	GSSPFG00028548001-PA	GSSPFG00013508001-PA	GSSPFG00034581001-PA	GSSPFG00002491001.1-PA	GSSPFG00024176001-PA	GSSPFG00034607001-PA	GSSPFG00023405001-PA	GSSPFG00034584001-PA	GSSPFG00022427001-PA	GSSPFG00027971001.1-PA	GSSPFG00029022001-PA	GSSPFG00001738001-PA	GSSPFG00009505001-PA	GSSPFG00001114001-PA	GSSPFG00020268001-PA	GSSPFG00003683001-PA	GSSPFG00013885001-PA	GSSPFG00007852001.3-PA	GSSPFG00000755001.1-PA	GSSPFG00010655001-PA	GSSPFG00021009001-PA	GSSPFG00014704001-PA	GSSPFG00024405001-PA	GSSPFG00014649001-PA	GSSPFG00013417001-PA	GSSPFG00031269001-PA	GSSPFG00034612001-PA	GSSPFG00032698001.1-PA	GSSPFG00025850001-PA	GSSPFG00034585001.3-PA	GSSPFG00030225001-PA	GSSPFG00010941001-PA	GSSPFG00000624001-PA	GSSPFG00025408001-PA	GSSPFG00034826001-PA	GSSPFG00003940001-PA	GSSPFG00015150001-PA
GO:0071704	organic substance metabolic process	P	3.429471E-1	1.724212E-1	780	1637	2935	5760	UNDER	GSSPFG00028568001-PA	GSSPFG00034581001-PA	GSSPFG00008451001-PA	GSSPFG00007571001-PA	GSSPFG00033106001-PA	GSSPFG00006294001-PA	GSSPFG00034637001-PA	GSSPFG00015139001-PA	GSSPFG00015823001-PA	GSSPFG00014546001-PA	GSSPFG00009505001-PA	GSSPFG00008295001-PA	GSSPFG00011957001-PA	GSSPFG00014128001-PA	GSSPFG00022747001-PA	GSSPFG00012245001-PA	GSSPFG00000621001-PA	GSSPFG00013417001-PA	GSSPFG00035298001.2-PA	GSSPFG00029135001-PA	GSSPFG00034197001-PA	GSSPFG00006514001-PA	GSSPFG00034768001-PA	GSSPFG00000186001-PA	GSSPFG00014715001-PA	GSSPFG00009218001-PA	GSSPFG00014867001.1-PA	GSSPFG00006865001-PA	GSSPFG00007048001-PA	GSSPFG00014102001-PA	GSSPFG00027970001-PA	GSSPFG00021859001-PA	GSSPFG00034586001-PA	GSSPFG00025310001-PA	GSSPFG00009500001-PA	GSSPFG00018104001-PA	GSSPFG00014490001-PA	GSSPFG00034611001-PA	GSSPFG00017368001-PA	GSSPFG00002584001-PA
GO:0044238	primary metabolic process	P	3.429471E-1	1.724212E-1	780	1637	2935	5760	UNDER	GSSPFG00028568001-PA	GSSPFG00034581001-PA	GSSPFG00008451001-PA	GSSPFG00007571001-PA	GSSPFG00033106001-PA	GSSPFG00006294001-PA	GSSPFG00034637001-PA	GSSPFG00015139001-PA	GSSPFG00015823001-PA	GSSPFG00014546001-PA	GSSPFG00009505001-PA	GSSPFG00008295001-PA	GSSPFG00011957001-PA	GSSPFG00014128001-PA	GSSPFG00022747001-PA	GSSPFG00012245001-PA	GSSPFG00000621001-PA	GSSPFG00013417001-PA	GSSPFG00035298001.2-PA	GSSPFG00029135001-PA	GSSPFG00034197001-PA	GSSPFG00006514001-PA	GSSPFG00034768001-PA	GSSPFG00000186001-PA	GSSPFG00014715001-PA	GSSPFG00009218001-PA	GSSPFG00014867001.1-PA	GSSPFG00006865001-PA	GSSPFG00007048001-PA	GSSPFG00014102001-PA	GSSPFG00027970001-PA	GSSPFG00021859001-PA	GSSPFG00034586001-PA	GSSPFG00025310001-PA	GSSPFG00009500001-PA	GSSPFG00018104001-PA	GSSPFG00014490001-PA	GSSPFG00034611001-PA	GSSPFG00017368001-PA	GSSPFG00002584001-PA
GO:0016765	transferase activity	transferring alkyl or aryl (other than methyl) groups	F	3.429471E-1	1.731826E-1	15	46	3700	7351	UNDER	GSSPFG00032431001.2-PA	GSSPFG00019045001-PA	GSSPFG00026804001.5-PA	GSSPFG00026713001.4-PA	GSSPFG00022086001.5-PA	GSSPFG00023595001-PA	GSSPFG00022085001.3-PA	GSSPFG00027767001-PA	GSSPFG00022048001-PA	GSSPFG00013373001-PA	GSSPFG00030117001-PA	GSSPFG00032430001-PA	GSSPFG00017659001.6-PA	GSSPFG00007447001.1-PA	GSSPFG00016971001-PA	GSSPFG00027944001.1-PA	GSSPFG00003077001.5-PA	GSSPFG00031723001-PA	GSSPFG00012577001-PA	GSSPFG00007972001-PA	GSSPFG00017660001.6-PA	GSSPFG00016959001-PA	GSSPFG00014483001.3-PA	GSSPFG00016962001-PA	GSSPFG00014723001-PA	GSSPFG00026712001.4-PA	GSSPFG00025206001.5-PA	GSSPFG00029209001-PA	GSSPFG00004392001-PA	GSSPFG00028524001.1-PA	GSSPFG00035543001.6-PA	GSSPFG00020910001.3-PA	GSSPFG00008243001-PA	GSSPFG00001956001-PA	GSSPFG00026714001.5-PA	GSSPFG00008693001-PA	GSSPFG00029553001-PA	GSSPFG00034479001.5-PA	GSSPFG00026575001.6-PA
GO:0051604	protein maturation	P	3.430294E-1	1.743638E-1	4	18	3711	7379	UNDER	GSSPFG00021627001-PA	GSSPFG00025836001-PA	GSSPFG00018506001-PA	GSSPFG00024199001-PA	GSSPFG00002918001-PA	GSSPFG00023782001-PA	GSSPFG00030592001.1-PA	GSSPFG00024908001-PA	GSSPFG00028532001-PA	GSSPFG00020451001-PA	GSSPFG00015582001-PA	GSSPFG00016566001-PA	GSSPFG00025155001-PA	GSSPFG00028058001-PA	GSSPFG00005351001-PA	GSSPFG00025156001-PA	GSSPFG00002868001-PA	GSSPFG00033973001-PA	GSSPFG00032261001-PA	GSSPFG00018734001-PA	GSSPFG00034113001-PA	GSSPFG00003117001-PA
GO:0071941	nitrogen cycle metabolic process	P	3.447316E-1	1.763743E-1	0	5	3715	7392	UNDER		GSSPFG00008672001-PA	GSSPFG00020549001-PA	GSSPFG00022409001.1-PA	GSSPFG00022410001.1-PA	GSSPFG00006614001-PA
GO:0007059	chromosome segregation	P	3.655939E-1	1.904678E-1	13	40	3702	7357	UNDER	GSSPFG00030948001-PA	GSSPFG00004242001-PA	GSSPFG00014704001-PA	GSSPFG00019341001-PA	GSSPFG00015096001.3-PA	GSSPFG00005782001.4-PA	GSSPFG00028997001-PA	GSSPFG00009217001-PA	GSSPFG00031701001-PA	GSSPFG00014703001.1-PA	GSSPFG00018584001.2-PA	GSSPFG00028272001.2-PA	GSSPFG00021158001.1-PA	GSSPFG00011913001-PA	GSSPFG00025093001-PA	GSSPFG00018164001-PA	GSSPFG00006414001-PA	GSSPFG00034707001.2-PA	GSSPFG00029297001-PA	GSSPFG00032367001-PA	GSSPFG00009249001-PA	GSSPFG00011445001-PA	GSSPFG00023500001-PA	GSSPFG00026977001.1-PA	GSSPFG00021299001-PA	GSSPFG00018276001-PA	GSSPFG00030901001-PA	GSSPFG00026392001-PA	GSSPFG00016136001-PA	GSSPFG00018044001-PA	GSSPFG00014235001-PA	GSSPFG00025143001-PA	GSSPFG00028957001-PA	GSSPFG00009987001.2-PA	GSSPFG00034030001-PA	GSSPFG00022752001-PA	GSSPFG00014516001-PA	GSSPFG00015628001-PA	GSSPFG00006901001-PA	GSSPFG00004203001.1-PA
GO:0003677	DNA binding	F	3.655939E-1	1.909115E-1	240	528	3475	6869	UNDER	GSSPFG00022253001-PA	GSSPFG00012051001-PA	GSSPFG00033732001-PA	GSSPFG00027008001.2-PA	GSSPFG00020245001-PA	GSSPFG00008731001.2-PA	GSSPFG00025003001-PA	GSSPFG00023523001-PA	GSSPFG00015823001-PA	GSSPFG00003094001-PA	GSSPFG00034554001-PA	GSSPFG00011992001-PA	GSSPFG00016469001-PA	GSSPFG00029754001-PA	GSSPFG00010311001.3-PA	GSSPFG00018320001-PA	GSSPFG00020934001-PA	GSSPFG00035298001.2-PA	GSSPFG00030557001-PA	GSSPFG00017359001.1-PA	GSSPFG00018270001-PA	GSSPFG00030369001-PA	GSSPFG00010400001-PA	GSSPFG00026587001-PA	GSSPFG00005913001.1-PA	GSSPFG00032266001-PA	GSSPFG00000008001-PA	GSSPFG00014596001.1-PA	GSSPFG00026526001.3-PA	GSSPFG00019580001-PA	GSSPFG00012832001-PA	GSSPFG00024787001-PA	GSSPFG00003432001-PA	GSSPFG00016736001-PA	GSSPFG00034553001-PA	GSSPFG00025824001.2-PA	GSSPFG00031386001-PA	GSSPFG00017368001-PA	GSSPFG00026911001-PA	GSSPFG00033780001-PA
GO:0031012	extracellular matrix	C	3.655939E-1	1.919064E-1	7	25	3708	7372	UNDER	GSSPFG00032486001-PA	GSSPFG00019005001-PA	GSSPFG00013713001-PA	GSSPFG00018982001-PA	GSSPFG00030653001-PA	GSSPFG00033807001-PA	GSSPFG00021036001-PA	GSSPFG00021672001-PA	GSSPFG00000447001-PA	GSSPFG00007869001-PA	GSSPFG00021318001-PA	GSSPFG00000218001-PA	GSSPFG00016434001-PA	GSSPFG00026483001-PA	GSSPFG00013061001-PA	GSSPFG00033269001-PA	GSSPFG00023102001-PA	GSSPFG00023330001-PA	GSSPFG00024896001-PA	GSSPFG00006811001-PA	GSSPFG00027488001-PA	GSSPFG00021363001-PA	GSSPFG00019046001-PA	GSSPFG00001723001-PA	GSSPFG00014206001-PA	GSSPFG00022198001.1-PA	GSSPFG00025933001-PA	GSSPFG00017658001.1-PA	GSSPFG00026534001-PA	GSSPFG00014800001-PA	GSSPFG00031454001.1-PA	GSSPFG00018383001-PA
GO:0005578	proteinaceous extracellular matrix	C	3.655939E-1	1.919064E-1	7	25	3708	7372	UNDER	GSSPFG00032486001-PA	GSSPFG00019005001-PA	GSSPFG00013713001-PA	GSSPFG00018982001-PA	GSSPFG00030653001-PA	GSSPFG00033807001-PA	GSSPFG00021036001-PA	GSSPFG00021672001-PA	GSSPFG00000447001-PA	GSSPFG00007869001-PA	GSSPFG00021318001-PA	GSSPFG00000218001-PA	GSSPFG00016434001-PA	GSSPFG00026483001-PA	GSSPFG00013061001-PA	GSSPFG00033269001-PA	GSSPFG00023102001-PA	GSSPFG00023330001-PA	GSSPFG00024896001-PA	GSSPFG00006811001-PA	GSSPFG00027488001-PA	GSSPFG00021363001-PA	GSSPFG00019046001-PA	GSSPFG00001723001-PA	GSSPFG00014206001-PA	GSSPFG00022198001.1-PA	GSSPFG00025933001-PA	GSSPFG00017658001.1-PA	GSSPFG00026534001-PA	GSSPFG00014800001-PA	GSSPFG00031454001.1-PA	GSSPFG00018383001-PA
GO:0060090	binding	bridging	F	3.716834E-1	1.975726E-1	6	5	3709	7392	OVER	GSSPFG00007501001-PA	GSSPFG00032198001-PA	GSSPFG00011958001-PA	GSSPFG00015554001-PA	GSSPFG00020932001-PA	GSSPFG00008451001-PA	GSSPFG00006571001-PA	GSSPFG00017436001.1-PA	GSSPFG00032200001-PA	GSSPFG00002390001-PA	GSSPFG00027242001-PA
GO:0030674	protein binding	bridging	F	3.716834E-1	1.975726E-1	6	5	3709	7392	OVER	GSSPFG00007501001-PA	GSSPFG00032198001-PA	GSSPFG00011958001-PA	GSSPFG00015554001-PA	GSSPFG00020932001-PA	GSSPFG00008451001-PA	GSSPFG00006571001-PA	GSSPFG00017436001.1-PA	GSSPFG00032200001-PA	GSSPFG00002390001-PA	GSSPFG00027242001-PA
GO:0003924	GTPase activity	F	3.738139E-1	1.99947E-1	38	97	3677	7300	UNDER	GSSPFG00012955001-PA	GSSPFG00020082001-PA	GSSPFG00027742001-PA	GSSPFG00003609001-PA	GSSPFG00000747001-PA	GSSPFG00015264001-PA	GSSPFG00023365001-PA	GSSPFG00033137001.1-PA	GSSPFG00002766001-PA	GSSPFG00025948001-PA	GSSPFG00025782001-PA	GSSPFG00026738001-PA	GSSPFG00018309001-PA	GSSPFG00007629001-PA	GSSPFG00013003001-PA	GSSPFG00019742001-PA	GSSPFG00012428001-PA	GSSPFG00013028001-PA	GSSPFG00006923001-PA	GSSPFG00017979001-PA	GSSPFG00013464001-PA	GSSPFG00017235001-PA	GSSPFG00018283001-PA	GSSPFG00031895001-PA	GSSPFG00029774001-PA	GSSPFG00029746001-PA	GSSPFG00020083001-PA	GSSPFG00009117001-PA	GSSPFG00002949001-PA	GSSPFG00019330001-PA	GSSPFG00015002001-PA	GSSPFG00012601001-PA	GSSPFG00031983001-PA	GSSPFG00028839001.1-PA	GSSPFG00005845001-PA	GSSPFG00020355001.1-PA	GSSPFG00018308001-PA	GSSPFG00032632001-PA	GSSPFG00031293001-PA	GSSPFG00024577001.1-PA
GO:0016779	nucleotidyltransferase activity	F	3.78167E-1	2.152939E-1	90	152	3625	7245	OVER	GSSPFG00032602001-PA	GSSPFG00027454001-PA	GSSPFG00026156001.1-PA	GSSPFG00006172001-PA	GSSPFG00014976001-PA	GSSPFG00029134001-PA	GSSPFG00034588001-PA	GSSPFG00030759001-PA	GSSPFG00002821001-PA	GSSPFG00004704001-PA	GSSPFG00026913001-PA	GSSPFG00017976001-PA	GSSPFG00001930001-PA	GSSPFG00022080001-PA	GSSPFG00029472001-PA	GSSPFG00005366001-PA	GSSPFG00028338001-PA	GSSPFG00020809001-PA	GSSPFG00024745001-PA	GSSPFG00015823001-PA	GSSPFG00028108001-PA	GSSPFG00010171001-PA	GSSPFG00020248001-PA	GSSPFG00007888001-PA	GSSPFG00017782001-PA	GSSPFG00009458001-PA	GSSPFG00031572001-PA	GSSPFG00023526001-PA	GSSPFG00014406001-PA	GSSPFG00020801001-PA	GSSPFG00024217001.1-PA	GSSPFG00002023001-PA	GSSPFG00010449001-PA	GSSPFG00022322001-PA	GSSPFG00027325001-PA	GSSPFG00029135001-PA	GSSPFG00016467001-PA	GSSPFG00012276001-PA	GSSPFG00023084001-PA	GSSPFG00028109001-PA
GO:0006725	cellular aromatic compound metabolic process	P	3.78167E-1	2.156257E-1	204	450	3511	6947	UNDER	GSSPFG00027454001-PA	GSSPFG00025836001-PA	GSSPFG00026409001-PA	GSSPFG00014976001-PA	GSSPFG00030759001-PA	GSSPFG00024742001-PA	GSSPFG00007571001-PA	GSSPFG00033106001-PA	GSSPFG00020809001-PA	GSSPFG00015823001-PA	GSSPFG00014546001-PA	GSSPFG00008295001-PA	GSSPFG00011992001-PA	GSSPFG00020083001-PA	GSSPFG00002023001-PA	GSSPFG00035298001.2-PA	GSSPFG00028925001-PA	GSSPFG00029135001-PA	GSSPFG00034710001-PA	GSSPFG00018270001-PA	GSSPFG00022759001-PA	GSSPFG00034197001-PA	GSSPFG00034385001-PA	GSSPFG00006514001-PA	GSSPFG00032136001-PA	GSSPFG00019580001-PA	GSSPFG00003432001-PA	GSSPFG00016736001-PA	GSSPFG00004779001-PA	GSSPFG00034586001-PA	GSSPFG00009246001-PA	GSSPFG00009500001-PA	GSSPFG00020155001-PA	GSSPFG00017368001-PA	GSSPFG00004349001-PA	GSSPFG00029683001-PA	GSSPFG00023686001-PA	GSSPFG00002128001-PA	GSSPFG00027688001-PA	GSSPFG00009245001-PA
GO:1901360	organic cyclic compound metabolic process	P	3.78167E-1	2.156257E-1	204	450	3511	6947	UNDER	GSSPFG00027454001-PA	GSSPFG00025836001-PA	GSSPFG00026409001-PA	GSSPFG00014976001-PA	GSSPFG00030759001-PA	GSSPFG00024742001-PA	GSSPFG00007571001-PA	GSSPFG00033106001-PA	GSSPFG00020809001-PA	GSSPFG00015823001-PA	GSSPFG00014546001-PA	GSSPFG00008295001-PA	GSSPFG00011992001-PA	GSSPFG00020083001-PA	GSSPFG00002023001-PA	GSSPFG00035298001.2-PA	GSSPFG00028925001-PA	GSSPFG00029135001-PA	GSSPFG00034710001-PA	GSSPFG00018270001-PA	GSSPFG00022759001-PA	GSSPFG00034197001-PA	GSSPFG00034385001-PA	GSSPFG00006514001-PA	GSSPFG00032136001-PA	GSSPFG00019580001-PA	GSSPFG00003432001-PA	GSSPFG00016736001-PA	GSSPFG00004779001-PA	GSSPFG00034586001-PA	GSSPFG00009246001-PA	GSSPFG00009500001-PA	GSSPFG00020155001-PA	GSSPFG00017368001-PA	GSSPFG00004349001-PA	GSSPFG00029683001-PA	GSSPFG00023686001-PA	GSSPFG00002128001-PA	GSSPFG00027688001-PA	GSSPFG00009245001-PA
GO:0046483	heterocycle metabolic process	P	3.78167E-1	2.156257E-1	204	450	3511	6947	UNDER	GSSPFG00027454001-PA	GSSPFG00025836001-PA	GSSPFG00026409001-PA	GSSPFG00014976001-PA	GSSPFG00030759001-PA	GSSPFG00024742001-PA	GSSPFG00007571001-PA	GSSPFG00033106001-PA	GSSPFG00020809001-PA	GSSPFG00015823001-PA	GSSPFG00014546001-PA	GSSPFG00008295001-PA	GSSPFG00011992001-PA	GSSPFG00020083001-PA	GSSPFG00002023001-PA	GSSPFG00035298001.2-PA	GSSPFG00028925001-PA	GSSPFG00029135001-PA	GSSPFG00034710001-PA	GSSPFG00018270001-PA	GSSPFG00022759001-PA	GSSPFG00034197001-PA	GSSPFG00034385001-PA	GSSPFG00006514001-PA	GSSPFG00032136001-PA	GSSPFG00019580001-PA	GSSPFG00003432001-PA	GSSPFG00016736001-PA	GSSPFG00004779001-PA	GSSPFG00034586001-PA	GSSPFG00009246001-PA	GSSPFG00009500001-PA	GSSPFG00020155001-PA	GSSPFG00017368001-PA	GSSPFG00004349001-PA	GSSPFG00029683001-PA	GSSPFG00023686001-PA	GSSPFG00002128001-PA	GSSPFG00027688001-PA	GSSPFG00009245001-PA
GO:0006139	nucleobase-containing compound metabolic process	P	3.78167E-1	2.156257E-1	204	450	3511	6947	UNDER	GSSPFG00027454001-PA	GSSPFG00025836001-PA	GSSPFG00026409001-PA	GSSPFG00014976001-PA	GSSPFG00030759001-PA	GSSPFG00024742001-PA	GSSPFG00007571001-PA	GSSPFG00033106001-PA	GSSPFG00020809001-PA	GSSPFG00015823001-PA	GSSPFG00014546001-PA	GSSPFG00008295001-PA	GSSPFG00011992001-PA	GSSPFG00020083001-PA	GSSPFG00002023001-PA	GSSPFG00035298001.2-PA	GSSPFG00028925001-PA	GSSPFG00029135001-PA	GSSPFG00034710001-PA	GSSPFG00018270001-PA	GSSPFG00022759001-PA	GSSPFG00034197001-PA	GSSPFG00034385001-PA	GSSPFG00006514001-PA	GSSPFG00032136001-PA	GSSPFG00019580001-PA	GSSPFG00003432001-PA	GSSPFG00016736001-PA	GSSPFG00004779001-PA	GSSPFG00034586001-PA	GSSPFG00009246001-PA	GSSPFG00009500001-PA	GSSPFG00020155001-PA	GSSPFG00017368001-PA	GSSPFG00004349001-PA	GSSPFG00029683001-PA	GSSPFG00023686001-PA	GSSPFG00002128001-PA	GSSPFG00027688001-PA	GSSPFG00009245001-PA
GO:0042579	microbody	C	3.78167E-1	2.161974E-1	15	45	3700	7352	UNDER	GSSPFG00026574001-PA	GSSPFG00003287001-PA	GSSPFG00027322001-PA	GSSPFG00019825001-PA	GSSPFG00014063001-PA	GSSPFG00034799001-PA	GSSPFG00034177001-PA	GSSPFG00019524001-PA	GSSPFG00000663001-PA	GSSPFG00014328001-PA	GSSPFG00032046001-PA	GSSPFG00017930001-PA	GSSPFG00011347001-PA	GSSPFG00009452001-PA	GSSPFG00018170001-PA	GSSPFG00013063001-PA	GSSPFG00021790001-PA	GSSPFG00006660001-PA	GSSPFG00028055001-PA	GSSPFG00018875001-PA	GSSPFG00030270001.5-PA	GSSPFG00030500001.1-PA	GSSPFG00030477001.4-PA	GSSPFG00005512001.3-PA	GSSPFG00023247001-PA	GSSPFG00035451001.3-PA	GSSPFG00030941001.1-PA	GSSPFG00017811001-PA	GSSPFG00003858001-PA	GSSPFG00006430001-PA	GSSPFG00006658001-PA	GSSPFG00025982001-PA	GSSPFG00029538001-PA	GSSPFG00026315001-PA	GSSPFG00028521001-PA	GSSPFG00033052001-PA	GSSPFG00028918001.1-PA	GSSPFG00022064001-PA	GSSPFG00016252001-PA	GSSPFG00023178001-PA
GO:0005777	peroxisome	C	3.78167E-1	2.161974E-1	15	45	3700	7352	UNDER	GSSPFG00026574001-PA	GSSPFG00003287001-PA	GSSPFG00027322001-PA	GSSPFG00019825001-PA	GSSPFG00014063001-PA	GSSPFG00034799001-PA	GSSPFG00034177001-PA	GSSPFG00019524001-PA	GSSPFG00000663001-PA	GSSPFG00014328001-PA	GSSPFG00032046001-PA	GSSPFG00017930001-PA	GSSPFG00011347001-PA	GSSPFG00009452001-PA	GSSPFG00018170001-PA	GSSPFG00013063001-PA	GSSPFG00021790001-PA	GSSPFG00006660001-PA	GSSPFG00028055001-PA	GSSPFG00018875001-PA	GSSPFG00030270001.5-PA	GSSPFG00030500001.1-PA	GSSPFG00030477001.4-PA	GSSPFG00005512001.3-PA	GSSPFG00023247001-PA	GSSPFG00035451001.3-PA	GSSPFG00030941001.1-PA	GSSPFG00017811001-PA	GSSPFG00003858001-PA	GSSPFG00006430001-PA	GSSPFG00006658001-PA	GSSPFG00025982001-PA	GSSPFG00029538001-PA	GSSPFG00026315001-PA	GSSPFG00028521001-PA	GSSPFG00033052001-PA	GSSPFG00028918001.1-PA	GSSPFG00022064001-PA	GSSPFG00016252001-PA	GSSPFG00023178001-PA
GO:0022857	transmembrane transporter activity	F	3.78167E-1	2.176297E-1	206	455	3509	6942	UNDER	GSSPFG00001594001-PA	GSSPFG00012004001-PA	GSSPFG00011806001.4-PA	GSSPFG00010096001-PA	GSSPFG00018477001-PA	GSSPFG00031939001.2-PA	GSSPFG00020383001-PA	GSSPFG00023681001-PA	GSSPFG00014929001-PA	GSSPFG00016612001-PA	GSSPFG00018320001-PA	GSSPFG00015979001-PA	GSSPFG00032816001.2-PA	GSSPFG00005797001-PA	GSSPFG00026400001.2-PA	GSSPFG00008628001.1-PA	GSSPFG00019825001-PA	GSSPFG00032128001-PA	GSSPFG00023216001-PA	GSSPFG00010400001-PA	GSSPFG00024073001-PA	GSSPFG00012517001-PA	GSSPFG00024183001-PA	GSSPFG00027280001-PA	GSSPFG00007147001-PA	GSSPFG00015015001-PA	GSSPFG00028640001-PA	GSSPFG00003249001-PA	GSSPFG00011227001-PA	GSSPFG00008768001-PA	GSSPFG00018111001-PA	GSSPFG00008548001-PA	GSSPFG00015980001-PA	GSSPFG00021770001-PA	GSSPFG00017070001-PA	GSSPFG00031681001.1-PA	GSSPFG00010146001-PA	GSSPFG00007244001-PA	GSSPFG00002754001-PA	GSSPFG00012285001-PA
GO:0051179	localization	P	3.78167E-1	2.207751E-1	341	734	3374	6663	UNDER	GSSPFG00024880001-PA	GSSPFG00017555001.4-PA	GSSPFG00010181001-PA	GSSPFG00025836001-PA	GSSPFG00021464001-PA	GSSPFG00026743001-PA	GSSPFG00015231001-PA	GSSPFG00034378001.1-PA	GSSPFG00029415001-PA	GSSPFG00020831001-PA	GSSPFG00006788001-PA	GSSPFG00011333001-PA	GSSPFG00026215001-PA	GSSPFG00015951001.1-PA	GSSPFG00026776001-PA	GSSPFG00034095001.1-PA	GSSPFG00020466001-PA	GSSPFG00018771001-PA	GSSPFG00011534001-PA	GSSPFG00001312001-PA	GSSPFG00010370001-PA	GSSPFG00034702001-PA	GSSPFG00012656001-PA	GSSPFG00028444001-PA	GSSPFG00018270001-PA	GSSPFG00024879001-PA	GSSPFG00032266001-PA	GSSPFG00013210001-PA	GSSPFG00006085001-PA	GSSPFG00023394001-PA	GSSPFG00008547001-PA	GSSPFG00014833001-PA	GSSPFG00007962001-PA	GSSPFG00023395001-PA	GSSPFG00005283001-PA	GSSPFG00000550001-PA	GSSPFG00015737001-PA	GSSPFG00032702001-PA	GSSPFG00033096001-PA	GSSPFG00024364001.1-PA
GO:1990904	ribonucleoprotein complex	C	3.78167E-1	2.211067E-1	57	138	3658	7259	UNDER	GSSPFG00014327001-PA	GSSPFG00029517001-PA	GSSPFG00027722001-PA	GSSPFG00020612001-PA	GSSPFG00018028001-PA	GSSPFG00019990001-PA	GSSPFG00019839001-PA	GSSPFG00008926001-PA	GSSPFG00010489001-PA	GSSPFG00011481001-PA	GSSPFG00023596001-PA	GSSPFG00009001001-PA	GSSPFG00025757001-PA	GSSPFG00026310001-PA	GSSPFG00011957001-PA	GSSPFG00014128001-PA	GSSPFG00006989001-PA	GSSPFG00014336001-PA	GSSPFG00029518001-PA	GSSPFG00031156001-PA	GSSPFG00032040001-PA	GSSPFG00007050001-PA	GSSPFG00013352001-PA	GSSPFG00022507001.1-PA	GSSPFG00014527001-PA	GSSPFG00029807001-PA	GSSPFG00020532001-PA	GSSPFG00014715001-PA	GSSPFG00015406001-PA	GSSPFG00021193001.1-PA	GSSPFG00007048001-PA	GSSPFG00019071001-PA	GSSPFG00014335001-PA	GSSPFG00002875001.1-PA	GSSPFG00021171001-PA	GSSPFG00032047001-PA	GSSPFG00014529001-PA	GSSPFG00021856001-PA	GSSPFG00018557001-PA	GSSPFG00026594001-PA
GO:0030529	intracellular ribonucleoprotein complex	C	3.78167E-1	2.211067E-1	57	138	3658	7259	UNDER	GSSPFG00014327001-PA	GSSPFG00029517001-PA	GSSPFG00027722001-PA	GSSPFG00020612001-PA	GSSPFG00018028001-PA	GSSPFG00019990001-PA	GSSPFG00019839001-PA	GSSPFG00008926001-PA	GSSPFG00010489001-PA	GSSPFG00011481001-PA	GSSPFG00023596001-PA	GSSPFG00009001001-PA	GSSPFG00025757001-PA	GSSPFG00026310001-PA	GSSPFG00011957001-PA	GSSPFG00014128001-PA	GSSPFG00006989001-PA	GSSPFG00014336001-PA	GSSPFG00029518001-PA	GSSPFG00031156001-PA	GSSPFG00032040001-PA	GSSPFG00007050001-PA	GSSPFG00013352001-PA	GSSPFG00022507001.1-PA	GSSPFG00014527001-PA	GSSPFG00029807001-PA	GSSPFG00020532001-PA	GSSPFG00014715001-PA	GSSPFG00015406001-PA	GSSPFG00021193001.1-PA	GSSPFG00007048001-PA	GSSPFG00019071001-PA	GSSPFG00014335001-PA	GSSPFG00002875001.1-PA	GSSPFG00021171001-PA	GSSPFG00032047001-PA	GSSPFG00014529001-PA	GSSPFG00021856001-PA	GSSPFG00018557001-PA	GSSPFG00026594001-PA
GO:0005840	ribosome	C	3.78167E-1	2.211067E-1	57	138	3658	7259	UNDER	GSSPFG00014327001-PA	GSSPFG00029517001-PA	GSSPFG00027722001-PA	GSSPFG00020612001-PA	GSSPFG00018028001-PA	GSSPFG00019990001-PA	GSSPFG00019839001-PA	GSSPFG00008926001-PA	GSSPFG00010489001-PA	GSSPFG00011481001-PA	GSSPFG00023596001-PA	GSSPFG00009001001-PA	GSSPFG00025757001-PA	GSSPFG00026310001-PA	GSSPFG00011957001-PA	GSSPFG00014128001-PA	GSSPFG00006989001-PA	GSSPFG00014336001-PA	GSSPFG00029518001-PA	GSSPFG00031156001-PA	GSSPFG00032040001-PA	GSSPFG00007050001-PA	GSSPFG00013352001-PA	GSSPFG00022507001.1-PA	GSSPFG00014527001-PA	GSSPFG00029807001-PA	GSSPFG00020532001-PA	GSSPFG00014715001-PA	GSSPFG00015406001-PA	GSSPFG00021193001.1-PA	GSSPFG00007048001-PA	GSSPFG00019071001-PA	GSSPFG00014335001-PA	GSSPFG00002875001.1-PA	GSSPFG00021171001-PA	GSSPFG00032047001-PA	GSSPFG00014529001-PA	GSSPFG00021856001-PA	GSSPFG00018557001-PA	GSSPFG00026594001-PA
GO:0042578	phosphoric ester hydrolase activity	F	3.78167E-1	2.211209E-1	57	92	3658	7305	OVER	GSSPFG00028643001-PA	GSSPFG00030870001-PA	GSSPFG00022748001-PA	GSSPFG00031571001-PA	GSSPFG00034483001-PA	GSSPFG00003804001-PA	GSSPFG00014471001-PA	GSSPFG00000185001-PA	GSSPFG00007571001-PA	GSSPFG00001046001-PA	GSSPFG00027271001-PA	GSSPFG00005396001-PA	GSSPFG00021658001-PA	GSSPFG00006217001-PA	GSSPFG00016489001-PA	GSSPFG00026801001-PA	GSSPFG00020882001-PA	GSSPFG00022747001-PA	GSSPFG00009243001-PA	GSSPFG00031572001-PA	GSSPFG00031909001-PA	GSSPFG00028770001-PA	GSSPFG00000769001.1-PA	GSSPFG00012656001-PA	GSSPFG00029496001-PA	GSSPFG00011459001-PA	GSSPFG00018637001.2-PA	GSSPFG00026223001-PA	GSSPFG00018899001-PA	GSSPFG00021657001-PA	GSSPFG00028768001-PA	GSSPFG00031653001-PA	GSSPFG00005139001.2-PA	GSSPFG00006917001-PA	GSSPFG00024165001.1-PA	GSSPFG00014325001-PA	GSSPFG00017014001-PA	GSSPFG00028769001-PA	GSSPFG00017731001-PA	GSSPFG00004850001-PA
GO:0016791	phosphatase activity	F	3.78167E-1	2.211209E-1	57	92	3658	7305	OVER	GSSPFG00028643001-PA	GSSPFG00030870001-PA	GSSPFG00022748001-PA	GSSPFG00031571001-PA	GSSPFG00034483001-PA	GSSPFG00003804001-PA	GSSPFG00014471001-PA	GSSPFG00000185001-PA	GSSPFG00007571001-PA	GSSPFG00001046001-PA	GSSPFG00027271001-PA	GSSPFG00005396001-PA	GSSPFG00021658001-PA	GSSPFG00006217001-PA	GSSPFG00016489001-PA	GSSPFG00026801001-PA	GSSPFG00020882001-PA	GSSPFG00022747001-PA	GSSPFG00009243001-PA	GSSPFG00031572001-PA	GSSPFG00031909001-PA	GSSPFG00028770001-PA	GSSPFG00000769001.1-PA	GSSPFG00012656001-PA	GSSPFG00029496001-PA	GSSPFG00011459001-PA	GSSPFG00018637001.2-PA	GSSPFG00026223001-PA	GSSPFG00018899001-PA	GSSPFG00021657001-PA	GSSPFG00028768001-PA	GSSPFG00031653001-PA	GSSPFG00005139001.2-PA	GSSPFG00006917001-PA	GSSPFG00024165001.1-PA	GSSPFG00014325001-PA	GSSPFG00017014001-PA	GSSPFG00028769001-PA	GSSPFG00017731001-PA	GSSPFG00004850001-PA
GO:0005783	endoplasmic reticulum	C	3.78167E-1	2.211209E-1	57	92	3658	7305	OVER	GSSPFG00007501001-PA	GSSPFG00027739001-PA	GSSPFG00021148001.3-PA	GSSPFG00032767001.1-PA	GSSPFG00015647001-PA	GSSPFG00029845001.1-PA	GSSPFG00021890001-PA	GSSPFG00006788001-PA	GSSPFG00025003001-PA	GSSPFG00020310001-PA	GSSPFG00024447001-PA	GSSPFG00000876001-PA	GSSPFG00003408001-PA	GSSPFG00003267001-PA	GSSPFG00034564001-PA	GSSPFG00013998001-PA	GSSPFG00015718001.1-PA	GSSPFG00020098001-PA	GSSPFG00031077001.1-PA	GSSPFG00005841001.1-PA	GSSPFG00031159001-PA	GSSPFG00024448001-PA	GSSPFG00034565001-PA	GSSPFG00021654001-PA	GSSPFG00010814001-PA	GSSPFG00020610001-PA	GSSPFG00032490001-PA	GSSPFG00034089001.3-PA	GSSPFG00024449001-PA	GSSPFG00017728001-PA	GSSPFG00003241001.2-PB	GSSPFG00013454001-PA	GSSPFG00003241001.2-PA	GSSPFG00004284001-PA	GSSPFG00020649001.3-PA	GSSPFG00035251001.3-PA	GSSPFG00011847001-PA	GSSPFG00000593001-PA	GSSPFG00007712001-PA	GSSPFG00023165001-PA
GO:0009056	catabolic process	P	4.433373E-1	2.607E-1	125	281	3590	7116	UNDER	GSSPFG00025836001-PA	GSSPFG00026212001-PA	GSSPFG00015647001-PA	GSSPFG00033166001-PA	GSSPFG00026635001-PA	GSSPFG00025003001-PA	GSSPFG00013787001-PA	GSSPFG00025080001-PA	GSSPFG00035436001.2-PA	GSSPFG00014546001-PA	GSSPFG00031980001-PA	GSSPFG00015247001-PA	GSSPFG00009243001-PA	GSSPFG00032332001.1-PA	GSSPFG00009894001-PA	GSSPFG00013943001-PA	GSSPFG00023508001-PA	GSSPFG00010657001-PA	GSSPFG00035298001.2-PA	GSSPFG00031983001-PA	GSSPFG00034710001-PA	GSSPFG00004035001-PA	GSSPFG00024594001-PA	GSSPFG00014873001-PA	GSSPFG00008532001-PA	GSSPFG00033150001-PA	GSSPFG00016736001-PA	GSSPFG00000747001-PA	GSSPFG00014034001-PA	GSSPFG00014896001-PA	GSSPFG00009246001-PA	GSSPFG00018104001-PA	GSSPFG00017731001-PA	GSSPFG00000435001-PA	GSSPFG00033570001-PA	GSSPFG00035413001.5-PA	GSSPFG00004284001-PA	GSSPFG00025461001-PA	GSSPFG00018933001-PA	GSSPFG00034599001-PA
GO:0005198	structural molecule activity	F	4.789422E-1	2.832283E-1	145	259	3570	7138	OVER	GSSPFG00014327001-PA	GSSPFG00000470001-PA	GSSPFG00025531001-PA	GSSPFG00015637001-PA	GSSPFG00020612001-PA	GSSPFG00016849001-PA	GSSPFG00019990001-PA	GSSPFG00001083001-PA	GSSPFG00003417001-PA	GSSPFG00026029001-PA	GSSPFG00009087001-PA	GSSPFG00019761001-PA	GSSPFG00023671001-PA	GSSPFG00010489001-PA	GSSPFG00010597001-PA	GSSPFG00011481001-PA	GSSPFG00015430001-PA	GSSPFG00003094001-PA	GSSPFG00002208001-PA	GSSPFG00023596001-PA	GSSPFG00009001001-PA	GSSPFG00011957001-PA	GSSPFG00013845001-PA	GSSPFG00014611001-PA	GSSPFG00014128001-PA	GSSPFG00006989001-PA	GSSPFG00029774001-PA	GSSPFG00029518001-PA	GSSPFG00021330001-PA	GSSPFG00033435001-PA	GSSPFG00007050001-PA	GSSPFG00013807001-PA	GSSPFG00018964001.1-PA	GSSPFG00018270001-PA	GSSPFG00022507001.1-PA	GSSPFG00024586001-PA	GSSPFG00027736001-PA	GSSPFG00020532001-PA	GSSPFG00021698001.1-PA	GSSPFG00005472001-PA
GO:0016798	hydrolase activity	acting on glycosyl bonds	F	4.845752E-1	2.881693E-1	64	107	3651	7290	OVER	GSSPFG00012126001-PA	GSSPFG00028603001-PA	GSSPFG00001872001-PA	GSSPFG00032377001-PA	GSSPFG00003124001.5-PA	GSSPFG00018569001-PA	GSSPFG00018064001-PA	GSSPFG00002042001.2-PA	GSSPFG00015467001-PA	GSSPFG00029913001-PA	GSSPFG00021116001-PA	GSSPFG00029848001-PA	GSSPFG00020310001-PA	GSSPFG00034637001-PA	GSSPFG00008295001-PA	GSSPFG00008533001-PA	GSSPFG00030660001-PA	GSSPFG00023456001-PA	GSSPFG00012245001-PA	GSSPFG00021215001-PA	GSSPFG00010227001-PA	GSSPFG00008877001-PA	GSSPFG00023128001.1-PA	GSSPFG00014074001-PA	GSSPFG00013957001-PA	GSSPFG00000109001-PA	GSSPFG00033646001-PA	GSSPFG00028730001-PA	GSSPFG00008532001-PA	GSSPFG00033724001-PA	GSSPFG00000186001-PA	GSSPFG00022736001-PA	GSSPFG00031440001.1-PA	GSSPFG00033150001-PA	GSSPFG00018940001-PA	GSSPFG00008876001-PA	GSSPFG00014102001-PA	GSSPFG00029352001-PA	GSSPFG00018567001-PA
GO:0008135	translation factor activity	RNA binding	F	4.853684E-1	2.902536E-1	47	76	3668	7321	OVER	GSSPFG00020082001-PA	GSSPFG00027742001-PA	GSSPFG00016999001-PA	GSSPFG00010784001-PA	GSSPFG00015264001-PA	GSSPFG00016997001-PA	GSSPFG00002766001-PA	GSSPFG00014391001.1-PA	GSSPFG00031566001-PA	GSSPFG00022070001-PA	GSSPFG00026372001-PA	GSSPFG00006795001-PA	GSSPFG00016995001-PA	GSSPFG00026738001-PA	GSSPFG00011278001-PA	GSSPFG00026911001-PA	GSSPFG00012428001-PA	GSSPFG00020940001.3-PA	GSSPFG00013028001-PA	GSSPFG00017979001-PA	GSSPFG00031707001-PA	GSSPFG00015758001-PA	GSSPFG00031604001-PA	GSSPFG00029944001-PA	GSSPFG00016998001-PA	GSSPFG00018771001-PA	GSSPFG00022602001-PA	GSSPFG00001079001.1-PA	GSSPFG00013693001-PA	GSSPFG00009731001-PA	GSSPFG00020083001-PA	GSSPFG00025354001-PA	GSSPFG00025482001-PA	GSSPFG00018077001-PA	GSSPFG00002949001-PA	GSSPFG00019330001-PA	GSSPFG00015002001-PA	GSSPFG00022000001.3-PA	GSSPFG00001737001-PA
GO:0006914	autophagy	P	5.047899E-1	3.035448E-1	21	31	3694	7366	OVER	GSSPFG00017981001.3-PA	GSSPFG00001247001-PA	GSSPFG00025836001-PA	GSSPFG00020610001-PA	GSSPFG00032702001-PA	GSSPFG00026193001.3-PA	GSSPFG00027704001-PA	GSSPFG00000747001-PA	GSSPFG00020358001.1-PA	GSSPFG00008488001.3-PA	GSSPFG00023301001-PA	GSSPFG00021042001.3-PA	GSSPFG00025948001-PA	GSSPFG00031983001-PA	GSSPFG00028839001.1-PA	GSSPFG00021890001-PA	GSSPFG00019991001.3-PA	GSSPFG00023128001.1-PA	GSSPFG00002755001-PA	GSSPFG00029176001-PA	GSSPFG00005248001-PA	GSSPFG00000419001-PA	GSSPFG00009401001.3-PA	GSSPFG00006963001-PA	GSSPFG00022658001-PA	GSSPFG00000649001-PA	GSSPFG00005864001-PA	GSSPFG00035551001.3-PA	GSSPFG00022978001.3-PA	GSSPFG00033940001-PA	GSSPFG00011494001.3-PA	GSSPFG00023791001.3-PA	GSSPFG00011987001-PA	GSSPFG00018071001-PA	GSSPFG00025797001.1-PA	GSSPFG00008849001-PA	GSSPFG00029332001.3-PA	GSSPFG00026451001-PA	GSSPFG00027002001-PA	GSSPFG00019895001.3-PA
GO:0005615	extracellular space	C	5.335933E-1	3.226378E-1	29	45	3686	7352	OVER	GSSPFG00025836001-PA	GSSPFG00019005001-PA	GSSPFG00015467001-PA	GSSPFG00029913001-PA	GSSPFG00001687001-PA	GSSPFG00031621001-PA	GSSPFG00021328001-PA	GSSPFG00005518001-PA	GSSPFG00030954001-PA	GSSPFG00019454001-PA	GSSPFG00020453001-PA	GSSPFG00008043001.5-PA	GSSPFG00034637001-PA	GSSPFG00015951001.1-PA	GSSPFG00025579001-PA	GSSPFG00030535001-PA	GSSPFG00029897001-PA	GSSPFG00005837001-PA	GSSPFG00019097001-PA	GSSPFG00016195001-PA	GSSPFG00012884001-PA	GSSPFG00001453001-PA	GSSPFG00005913001.1-PA	GSSPFG00008042001.4-PA	GSSPFG00009463001-PA	GSSPFG00030015001-PA	GSSPFG00030018001-PA	GSSPFG00024609001-PA	GSSPFG00006912001-PA	GSSPFG00031713001-PA	GSSPFG00028718001-PA	GSSPFG00020863001-PA	GSSPFG00017029001-PA	GSSPFG00029149001-PA	GSSPFG00029162001-PA	GSSPFG00025235001-PA	GSSPFG00032953001-PA	GSSPFG00001158001-PA	GSSPFG00017575001-PA	GSSPFG00012893001-PA
GO:0055085	transmembrane transport	P	5.561131E-1	3.38102E-1	66	113	3649	7284	OVER	GSSPFG00009647001-PA	GSSPFG00024880001-PA	GSSPFG00025836001-PA	GSSPFG00032737001-PA	GSSPFG00010213001-PA	GSSPFG00018106001-PA	GSSPFG00021464001-PA	GSSPFG00006644001.1-PA	GSSPFG00021722001-PA	GSSPFG00013901001.1-PA	GSSPFG00008912001.1-PA	GSSPFG00034378001.1-PA	GSSPFG00027765001-PA	GSSPFG00023671001-PA	GSSPFG00031143001.1-PA	GSSPFG00027810001-PA	GSSPFG00007140001.1-PA	GSSPFG00027106001-PA	GSSPFG00020332001.1-PA	GSSPFG00023967001-PA	GSSPFG00018435001.1-PA	GSSPFG00008906001.1-PA	GSSPFG00012961001-PA	GSSPFG00024883001-PA	GSSPFG00003490001-PA	GSSPFG00034095001.1-PA	GSSPFG00012728001-PA	GSSPFG00021643001-PA	GSSPFG00025392001-PA	GSSPFG00008904001.1-PA	GSSPFG00017351001-PA	GSSPFG00024881001-PA	GSSPFG00015736001-PA	GSSPFG00020392001-PA	GSSPFG00024884001-PA	GSSPFG00033874001.1-PA	GSSPFG00029665001.1-PA	GSSPFG00011264001-PA	GSSPFG00023394001-PA	GSSPFG00008547001-PA
GO:0005730	nucleolus	C	5.677996E-1	3.470935E-1	17	45	3698	7352	UNDER	GSSPFG00007962001-PA	GSSPFG00026156001.1-PA	GSSPFG00002908001-PA	GSSPFG00021193001.1-PA	GSSPFG00019341001-PA	GSSPFG00019840001-PA	GSSPFG00016849001-PA	GSSPFG00023366001-PA	GSSPFG00032461001-PA	GSSPFG00010031001-PA	GSSPFG00023136001-PA	GSSPFG00018270001-PA	GSSPFG00004035001-PA	GSSPFG00015823001-PA	GSSPFG00030822001-PA	GSSPFG00025783001-PA	GSSPFG00003598001-PA	GSSPFG00006640001-PA	GSSPFG00016376001-PA	GSSPFG00034017001-PA	GSSPFG00033168001-PA	GSSPFG00018920001-PA	GSSPFG00030592001.1-PA	GSSPFG00027939001-PA	GSSPFG00015522001-PA	GSSPFG00022338001-PA	GSSPFG00023768001-PA	GSSPFG00026180001-PA	GSSPFG00024567001-PA	GSSPFG00008461001-PA	GSSPFG00018782001-PA	GSSPFG00028616001-PA	GSSPFG00002511001-PA	GSSPFG00009673001-PA	GSSPFG00030675001-PA	GSSPFG00002704001.1-PA	GSSPFG00014223001-PA	GSSPFG00032780001.1-PA	GSSPFG00030906001-PA	GSSPFG00029435001-PA
GO:0044281	small molecule metabolic process	P	5.704163E-1	3.505881E-1	232	498	3483	6899	UNDER	GSSPFG00012369001-PA	GSSPFG00025836001-PA	GSSPFG00026409001-PA	GSSPFG00027029001.1-PA	GSSPFG00020557001-PA	GSSPFG00008618001-PA	GSSPFG00024136001-PA	GSSPFG00023510001-PA	GSSPFG00021640001-PA	GSSPFG00026373001-PA	GSSPFG00014989001-PA	GSSPFG00006392001-PA	GSSPFG00010096001-PA	GSSPFG00013276001-PA	GSSPFG00008295001-PA	GSSPFG00014128001-PA	GSSPFG00000621001-PA	GSSPFG00005043001.1-PA	GSSPFG00008998001-PA	GSSPFG00034710001-PA	GSSPFG00008144001-PA	GSSPFG00024594001-PA	GSSPFG00014136001-PA	GSSPFG00014873001-PA	GSSPFG00003940001-PA	GSSPFG00027970001-PA	GSSPFG00015314001-PA	GSSPFG00009246001-PA	GSSPFG00004599001-PA	GSSPFG00031160001-PA	GSSPFG00027740001-PA	GSSPFG00002584001-PA	GSSPFG00011867001-PA	GSSPFG00023771001-PA	GSSPFG00025461001-PA	GSSPFG00029683001-PA	GSSPFG00012836001-PA	GSSPFG00019664001-PA	GSSPFG00034599001-PA	GSSPFG00014977001-PA
GO:0008219	cell death	P	5.717693E-1	3.552188E-1	39	93	3676	7304	UNDER	GSSPFG00025836001-PA	GSSPFG00025273001.2-PA	GSSPFG00007619001.2-PA	GSSPFG00032993001-PA	GSSPFG00000448001.2-PA	GSSPFG00031129001.3-PA	GSSPFG00012993001-PA	GSSPFG00021042001.3-PA	GSSPFG00028997001-PA	GSSPFG00013787001-PA	GSSPFG00009522001.1-PA	GSSPFG00032994001-PA	GSSPFG00008586001-PA	GSSPFG00023859001-PA	GSSPFG00017981001.3-PA	GSSPFG00034582001-PA	GSSPFG00032486001-PA	GSSPFG00026193001.3-PA	GSSPFG00012591001-PA	GSSPFG00034505001.3-PA	GSSPFG00014890001.1-PA	GSSPFG00016195001-PA	GSSPFG00019527001-PA	GSSPFG00028940001-PA	GSSPFG00025542001-PA	GSSPFG00019991001.3-PA	GSSPFG00016618001.3-PA	GSSPFG00014039001.4-PB	GSSPFG00013713001-PA	GSSPFG00018982001-PA	GSSPFG00026244001-PA	GSSPFG00014493001.3-PA	GSSPFG00010431001.3-PA	GSSPFG00028733001-PA	GSSPFG00022438001-PA	GSSPFG00014493001.3-PC	GSSPFG00033586001-PA	GSSPFG00002986001-PA	GSSPFG00011853001-PA	GSSPFG00020808001.3-PA
GO:0016265	death	P	5.717693E-1	3.552188E-1	39	93	3676	7304	UNDER	GSSPFG00025836001-PA	GSSPFG00025273001.2-PA	GSSPFG00007619001.2-PA	GSSPFG00032993001-PA	GSSPFG00000448001.2-PA	GSSPFG00031129001.3-PA	GSSPFG00012993001-PA	GSSPFG00021042001.3-PA	GSSPFG00028997001-PA	GSSPFG00013787001-PA	GSSPFG00009522001.1-PA	GSSPFG00032994001-PA	GSSPFG00008586001-PA	GSSPFG00023859001-PA	GSSPFG00017981001.3-PA	GSSPFG00034582001-PA	GSSPFG00032486001-PA	GSSPFG00026193001.3-PA	GSSPFG00012591001-PA	GSSPFG00034505001.3-PA	GSSPFG00014890001.1-PA	GSSPFG00016195001-PA	GSSPFG00019527001-PA	GSSPFG00028940001-PA	GSSPFG00025542001-PA	GSSPFG00019991001.3-PA	GSSPFG00016618001.3-PA	GSSPFG00014039001.4-PB	GSSPFG00013713001-PA	GSSPFG00018982001-PA	GSSPFG00026244001-PA	GSSPFG00014493001.3-PA	GSSPFG00010431001.3-PA	GSSPFG00028733001-PA	GSSPFG00022438001-PA	GSSPFG00014493001.3-PC	GSSPFG00033586001-PA	GSSPFG00002986001-PA	GSSPFG00011853001-PA	GSSPFG00020808001.3-PA
GO:0060089	molecular transducer activity	F	5.929228E-1	3.723003E-1	169	366	3546	7031	UNDER	GSSPFG00030346001-PA	GSSPFG00023190001-PA	GSSPFG00029261001.5-PA	GSSPFG00023583001-PA	GSSPFG00029855001-PA	GSSPFG00007214001.3-PA	GSSPFG00010446001-PA	GSSPFG00000591001.5-PA	GSSPFG00003988001-PA	GSSPFG00032619001-PA	GSSPFG00024418001-PA	GSSPFG00009399001-PA	GSSPFG00024176001-PA	GSSPFG00015241001-PA	GSSPFG00035434001.3-PA	GSSPFG00008451001-PA	GSSPFG00003182001.1-PA	GSSPFG00020245001-PA	GSSPFG00017292001-PA	GSSPFG00003240001-PA	GSSPFG00011806001.4-PA	GSSPFG00004993001-PA	GSSPFG00019471001.6-PA	GSSPFG00001738001-PA	GSSPFG00006738001-PA	GSSPFG00025050001-PA	GSSPFG00011303001-PA	GSSPFG00010577001-PA	GSSPFG00035004001.3-PA	GSSPFG00015247001-PA	GSSPFG00020383001-PA	GSSPFG00016594001-PA	GSSPFG00007023001-PA	GSSPFG00008918001.1-PA	GSSPFG00031344001-PA	GSSPFG00014649001-PA	GSSPFG00024311001.1-PA	GSSPFG00032816001.2-PA	GSSPFG00033997001.3-PA	GSSPFG00035547001.3-PA
GO:0004871	signal transducer activity	F	5.929228E-1	3.723003E-1	169	366	3546	7031	UNDER	GSSPFG00030346001-PA	GSSPFG00023190001-PA	GSSPFG00029261001.5-PA	GSSPFG00023583001-PA	GSSPFG00029855001-PA	GSSPFG00007214001.3-PA	GSSPFG00010446001-PA	GSSPFG00000591001.5-PA	GSSPFG00003988001-PA	GSSPFG00032619001-PA	GSSPFG00024418001-PA	GSSPFG00009399001-PA	GSSPFG00024176001-PA	GSSPFG00015241001-PA	GSSPFG00035434001.3-PA	GSSPFG00008451001-PA	GSSPFG00003182001.1-PA	GSSPFG00020245001-PA	GSSPFG00017292001-PA	GSSPFG00003240001-PA	GSSPFG00011806001.4-PA	GSSPFG00004993001-PA	GSSPFG00019471001.6-PA	GSSPFG00001738001-PA	GSSPFG00006738001-PA	GSSPFG00025050001-PA	GSSPFG00011303001-PA	GSSPFG00010577001-PA	GSSPFG00035004001.3-PA	GSSPFG00015247001-PA	GSSPFG00020383001-PA	GSSPFG00016594001-PA	GSSPFG00007023001-PA	GSSPFG00008918001.1-PA	GSSPFG00031344001-PA	GSSPFG00014649001-PA	GSSPFG00024311001.1-PA	GSSPFG00032816001.2-PA	GSSPFG00033997001.3-PA	GSSPFG00035547001.3-PA
GO:1901564	organonitrogen compound metabolic process	P	5.939524E-1	3.803736E-1	121	266	3594	7131	UNDER	GSSPFG00012369001-PA	GSSPFG00014327001-PA	GSSPFG00026409001-PA	GSSPFG00020612001-PA	GSSPFG00019990001-PA	GSSPFG00034388001-PA	GSSPFG00028709001.1-PA	GSSPFG00010489001-PA	GSSPFG00011481001-PA	GSSPFG00013787001-PA	GSSPFG00006392001-PA	GSSPFG00013276001-PA	GSSPFG00008295001-PA	GSSPFG00023596001-PA	GSSPFG00009001001-PA	GSSPFG00011957001-PA	GSSPFG00003683001-PA	GSSPFG00014128001-PA	GSSPFG00034095001.1-PA	GSSPFG00006989001-PA	GSSPFG00029518001-PA	GSSPFG00000621001-PA	GSSPFG00010657001-PA	GSSPFG00007050001-PA	GSSPFG00005043001.1-PA	GSSPFG00022507001.1-PA	GSSPFG00024594001-PA	GSSPFG00020532001-PA	GSSPFG00016420001-PA	GSSPFG00014715001-PA	GSSPFG00015406001-PA	GSSPFG00007048001-PA	GSSPFG00016418001-PA	GSSPFG00014034001-PA	GSSPFG00014335001-PA	GSSPFG00023044001-PA	GSSPFG00002875001.1-PA	GSSPFG00032047001-PA	GSSPFG00018584001.2-PA	GSSPFG00017508001-PA
GO:0002376	immune system process	P	5.939524E-1	3.832121E-1	66	151	3649	7246	UNDER	GSSPFG00012369001-PA	GSSPFG00026156001.1-PA	GSSPFG00025836001-PA	GSSPFG00031155001-PA	GSSPFG00029773001-PA	GSSPFG00019073001-PA	GSSPFG00027625001.3-PA	GSSPFG00015096001.3-PA	GSSPFG00024742001-PA	GSSPFG00023212001-PA	GSSPFG00012538001.1-PA	GSSPFG00016704001-PA	GSSPFG00006778001.3-PA	GSSPFG00033106001-PA	GSSPFG00015139001-PA	GSSPFG00030694001.1-PA	GSSPFG00010735001-PA	GSSPFG00014929001-PA	GSSPFG00032486001-PA	GSSPFG00012656001-PA	GSSPFG00009063001-PA	GSSPFG00005782001.4-PA	GSSPFG00021357001.2-PA	GSSPFG00001453001-PA	GSSPFG00005913001.1-PA	GSSPFG00024586001-PA	GSSPFG00018982001-PA	GSSPFG00005472001-PA	GSSPFG00019074001.2-PA	GSSPFG00033479001-PA	GSSPFG00008381001-PA	GSSPFG00013976001.3-PA	GSSPFG00027624001.3-PA	GSSPFG00006046001.5-PA	GSSPFG00021877001.3-PA	GSSPFG00015238001.3-PA	GSSPFG00035413001.5-PA	GSSPFG00027750001-PA	GSSPFG00031717001-PA	GSSPFG00017981001.3-PA
GO:0006790	sulfur compound metabolic process	P	5.939524E-1	3.888359E-1	21	53	3694	7344	UNDER	GSSPFG00025993001-PA	GSSPFG00009703001-PA	GSSPFG00031840001-PA	GSSPFG00013754001-PA	GSSPFG00021433001-PA	GSSPFG00007965001-PA	GSSPFG00022080001-PA	GSSPFG00017647001-PA	GSSPFG00005114001-PA	GSSPFG00027538001-PA	GSSPFG00030117001-PA	GSSPFG00013787001-PA	GSSPFG00015779001-PA	GSSPFG00025606001.1-PA	GSSPFG00015834001-PA	GSSPFG00006392001-PA	GSSPFG00017659001.6-PA	GSSPFG00030294001.1-PA	GSSPFG00032939001-PA	GSSPFG00026523001-PA	GSSPFG00027230001-PA	GSSPFG00023783001-PA	GSSPFG00026187001-PA	GSSPFG00013784001-PA	GSSPFG00020187001-PA	GSSPFG00024494001-PA	GSSPFG00017517001.1-PA	GSSPFG00014288001-PA	GSSPFG00023468001-PA	GSSPFG00007567001-PA	GSSPFG00003798001-PA	GSSPFG00025511001-PA	GSSPFG00007960001.5-PA	GSSPFG00004986001.1-PA	GSSPFG00010322001-PA	GSSPFG00025387001-PA	GSSPFG00013056001.1-PA	GSSPFG00000806001-PA	GSSPFG00017844001-PA	GSSPFG00031839001-PA
GO:0016887	ATPase activity	F	5.939524E-1	3.900163E-1	95	211	3620	7186	UNDER	GSSPFG00017555001.4-PA	GSSPFG00010181001-PA	GSSPFG00033176001-PA	GSSPFG00019594001-PA	GSSPFG00021677001-PA	GSSPFG00022803001-PA	GSSPFG00010263001-PA	GSSPFG00026743001-PA	GSSPFG00010033001-PA	GSSPFG00024146001-PA	GSSPFG00015231001-PA	GSSPFG00023688001-PA	GSSPFG00030148001.1-PA	GSSPFG00020831001-PA	GSSPFG00030999001-PA	GSSPFG00018271001-PA	GSSPFG00019524001-PA	GSSPFG00006673001-PA	GSSPFG00024100001.1-PA	GSSPFG00000663001-PA	GSSPFG00018312001-PA	GSSPFG00021454001.2-PA	GSSPFG00024199001-PA	GSSPFG00010096001-PA	GSSPFG00011982001-PA	GSSPFG00024119001-PA	GSSPFG00031939001.2-PA	GSSPFG00031787001-PA	GSSPFG00002018001.1-PA	GSSPFG00031499001-PA	GSSPFG00017072001-PA	GSSPFG00002767001-PA	GSSPFG00003726001.3-PA	GSSPFG00011516001-PA	GSSPFG00016612001-PA	GSSPFG00023508001-PA	GSSPFG00024692001.1-PA	GSSPFG00009633001.2-PA	GSSPFG00027322001-PA	GSSPFG00026400001.2-PA
GO:0022402	cell cycle process	P	5.939524E-1	3.946527E-1	29	71	3686	7326	UNDER	GSSPFG00014042001-PA	GSSPFG00002908001-PA	GSSPFG00022748001-PA	GSSPFG00017014001-PA	GSSPFG00014490001-PA	GSSPFG00017368001-PA	GSSPFG00028997001-PA	GSSPFG00009217001-PA	GSSPFG00015823001-PA	GSSPFG00014696001-PA	GSSPFG00024119001-PA	GSSPFG00021158001.1-PA	GSSPFG00031717001-PA	GSSPFG00017072001-PA	GSSPFG00022747001-PA	GSSPFG00034582001-PA	GSSPFG00030948001-PA	GSSPFG00032486001-PA	GSSPFG00004242001-PA	GSSPFG00014704001-PA	GSSPFG00019120001.1-PA	GSSPFG00019840001-PA	GSSPFG00031422001-PA	GSSPFG00032461001-PA	GSSPFG00021357001.2-PA	GSSPFG00013713001-PA	GSSPFG00018982001-PA	GSSPFG00014703001.1-PA	GSSPFG00009162001.2-PA	GSSPFG00011913001-PA	GSSPFG00000447001-PA	GSSPFG00032367001-PA	GSSPFG00021687001-PA	GSSPFG00024113001-PA	GSSPFG00009519001-PA	GSSPFG00007869001-PA	GSSPFG00008924001.3-PA	GSSPFG00030271001-PA	GSSPFG00008694001-PA	GSSPFG00018044001-PA
GO:0000278	mitotic cell cycle	P	5.939524E-1	3.946527E-1	29	71	3686	7326	UNDER	GSSPFG00014042001-PA	GSSPFG00002908001-PA	GSSPFG00022748001-PA	GSSPFG00017014001-PA	GSSPFG00014490001-PA	GSSPFG00017368001-PA	GSSPFG00028997001-PA	GSSPFG00009217001-PA	GSSPFG00015823001-PA	GSSPFG00014696001-PA	GSSPFG00024119001-PA	GSSPFG00021158001.1-PA	GSSPFG00031717001-PA	GSSPFG00017072001-PA	GSSPFG00022747001-PA	GSSPFG00034582001-PA	GSSPFG00030948001-PA	GSSPFG00032486001-PA	GSSPFG00004242001-PA	GSSPFG00014704001-PA	GSSPFG00019120001.1-PA	GSSPFG00019840001-PA	GSSPFG00031422001-PA	GSSPFG00032461001-PA	GSSPFG00021357001.2-PA	GSSPFG00013713001-PA	GSSPFG00018982001-PA	GSSPFG00014703001.1-PA	GSSPFG00009162001.2-PA	GSSPFG00011913001-PA	GSSPFG00000447001-PA	GSSPFG00032367001-PA	GSSPFG00021687001-PA	GSSPFG00024113001-PA	GSSPFG00009519001-PA	GSSPFG00007869001-PA	GSSPFG00008924001.3-PA	GSSPFG00030271001-PA	GSSPFG00008694001-PA	GSSPFG00018044001-PA
GO:0000280	nuclear division	P	5.939524E-1	3.946527E-1	29	71	3686	7326	UNDER	GSSPFG00014042001-PA	GSSPFG00002908001-PA	GSSPFG00022748001-PA	GSSPFG00017014001-PA	GSSPFG00014490001-PA	GSSPFG00017368001-PA	GSSPFG00028997001-PA	GSSPFG00009217001-PA	GSSPFG00015823001-PA	GSSPFG00014696001-PA	GSSPFG00024119001-PA	GSSPFG00021158001.1-PA	GSSPFG00031717001-PA	GSSPFG00017072001-PA	GSSPFG00022747001-PA	GSSPFG00034582001-PA	GSSPFG00030948001-PA	GSSPFG00032486001-PA	GSSPFG00004242001-PA	GSSPFG00014704001-PA	GSSPFG00019120001.1-PA	GSSPFG00019840001-PA	GSSPFG00031422001-PA	GSSPFG00032461001-PA	GSSPFG00021357001.2-PA	GSSPFG00013713001-PA	GSSPFG00018982001-PA	GSSPFG00014703001.1-PA	GSSPFG00009162001.2-PA	GSSPFG00011913001-PA	GSSPFG00000447001-PA	GSSPFG00032367001-PA	GSSPFG00021687001-PA	GSSPFG00024113001-PA	GSSPFG00009519001-PA	GSSPFG00007869001-PA	GSSPFG00008924001.3-PA	GSSPFG00030271001-PA	GSSPFG00008694001-PA	GSSPFG00018044001-PA
GO:1902589	single-organism organelle organization	P	5.939524E-1	3.946527E-1	29	71	3686	7326	UNDER	GSSPFG00014042001-PA	GSSPFG00002908001-PA	GSSPFG00022748001-PA	GSSPFG00017014001-PA	GSSPFG00014490001-PA	GSSPFG00017368001-PA	GSSPFG00028997001-PA	GSSPFG00009217001-PA	GSSPFG00015823001-PA	GSSPFG00014696001-PA	GSSPFG00024119001-PA	GSSPFG00021158001.1-PA	GSSPFG00031717001-PA	GSSPFG00017072001-PA	GSSPFG00022747001-PA	GSSPFG00034582001-PA	GSSPFG00030948001-PA	GSSPFG00032486001-PA	GSSPFG00004242001-PA	GSSPFG00014704001-PA	GSSPFG00019120001.1-PA	GSSPFG00019840001-PA	GSSPFG00031422001-PA	GSSPFG00032461001-PA	GSSPFG00021357001.2-PA	GSSPFG00013713001-PA	GSSPFG00018982001-PA	GSSPFG00014703001.1-PA	GSSPFG00009162001.2-PA	GSSPFG00011913001-PA	GSSPFG00000447001-PA	GSSPFG00032367001-PA	GSSPFG00021687001-PA	GSSPFG00024113001-PA	GSSPFG00009519001-PA	GSSPFG00007869001-PA	GSSPFG00008924001.3-PA	GSSPFG00030271001-PA	GSSPFG00008694001-PA	GSSPFG00018044001-PA
GO:1903047	mitotic cell cycle process	P	5.939524E-1	3.946527E-1	29	71	3686	7326	UNDER	GSSPFG00014042001-PA	GSSPFG00002908001-PA	GSSPFG00022748001-PA	GSSPFG00017014001-PA	GSSPFG00014490001-PA	GSSPFG00017368001-PA	GSSPFG00028997001-PA	GSSPFG00009217001-PA	GSSPFG00015823001-PA	GSSPFG00014696001-PA	GSSPFG00024119001-PA	GSSPFG00021158001.1-PA	GSSPFG00031717001-PA	GSSPFG00017072001-PA	GSSPFG00022747001-PA	GSSPFG00034582001-PA	GSSPFG00030948001-PA	GSSPFG00032486001-PA	GSSPFG00004242001-PA	GSSPFG00014704001-PA	GSSPFG00019120001.1-PA	GSSPFG00019840001-PA	GSSPFG00031422001-PA	GSSPFG00032461001-PA	GSSPFG00021357001.2-PA	GSSPFG00013713001-PA	GSSPFG00018982001-PA	GSSPFG00014703001.1-PA	GSSPFG00009162001.2-PA	GSSPFG00011913001-PA	GSSPFG00000447001-PA	GSSPFG00032367001-PA	GSSPFG00021687001-PA	GSSPFG00024113001-PA	GSSPFG00009519001-PA	GSSPFG00007869001-PA	GSSPFG00008924001.3-PA	GSSPFG00030271001-PA	GSSPFG00008694001-PA	GSSPFG00018044001-PA
GO:0007067	mitotic nuclear division	P	5.939524E-1	3.946527E-1	29	71	3686	7326	UNDER	GSSPFG00014042001-PA	GSSPFG00002908001-PA	GSSPFG00022748001-PA	GSSPFG00017014001-PA	GSSPFG00014490001-PA	GSSPFG00017368001-PA	GSSPFG00028997001-PA	GSSPFG00009217001-PA	GSSPFG00015823001-PA	GSSPFG00014696001-PA	GSSPFG00024119001-PA	GSSPFG00021158001.1-PA	GSSPFG00031717001-PA	GSSPFG00017072001-PA	GSSPFG00022747001-PA	GSSPFG00034582001-PA	GSSPFG00030948001-PA	GSSPFG00032486001-PA	GSSPFG00004242001-PA	GSSPFG00014704001-PA	GSSPFG00019120001.1-PA	GSSPFG00019840001-PA	GSSPFG00031422001-PA	GSSPFG00032461001-PA	GSSPFG00021357001.2-PA	GSSPFG00013713001-PA	GSSPFG00018982001-PA	GSSPFG00014703001.1-PA	GSSPFG00009162001.2-PA	GSSPFG00011913001-PA	GSSPFG00000447001-PA	GSSPFG00032367001-PA	GSSPFG00021687001-PA	GSSPFG00024113001-PA	GSSPFG00009519001-PA	GSSPFG00007869001-PA	GSSPFG00008924001.3-PA	GSSPFG00030271001-PA	GSSPFG00008694001-PA	GSSPFG00018044001-PA
GO:0048285	organelle fission	P	5.939524E-1	3.946527E-1	29	71	3686	7326	UNDER	GSSPFG00014042001-PA	GSSPFG00002908001-PA	GSSPFG00022748001-PA	GSSPFG00017014001-PA	GSSPFG00014490001-PA	GSSPFG00017368001-PA	GSSPFG00028997001-PA	GSSPFG00009217001-PA	GSSPFG00015823001-PA	GSSPFG00014696001-PA	GSSPFG00024119001-PA	GSSPFG00021158001.1-PA	GSSPFG00031717001-PA	GSSPFG00017072001-PA	GSSPFG00022747001-PA	GSSPFG00034582001-PA	GSSPFG00030948001-PA	GSSPFG00032486001-PA	GSSPFG00004242001-PA	GSSPFG00014704001-PA	GSSPFG00019120001.1-PA	GSSPFG00019840001-PA	GSSPFG00031422001-PA	GSSPFG00032461001-PA	GSSPFG00021357001.2-PA	GSSPFG00013713001-PA	GSSPFG00018982001-PA	GSSPFG00014703001.1-PA	GSSPFG00009162001.2-PA	GSSPFG00011913001-PA	GSSPFG00000447001-PA	GSSPFG00032367001-PA	GSSPFG00021687001-PA	GSSPFG00024113001-PA	GSSPFG00009519001-PA	GSSPFG00007869001-PA	GSSPFG00008924001.3-PA	GSSPFG00030271001-PA	GSSPFG00008694001-PA	GSSPFG00018044001-PA
GO:0000902	cell morphogenesis	P	6.15109E-1	4.127974E-1	76	170	3639	7227	UNDER	GSSPFG00016541001-PA	GSSPFG00025836001-PA	GSSPFG00018935001-PA	GSSPFG00022748001-PA	GSSPFG00015096001.3-PA	GSSPFG00008451001-PA	GSSPFG00004158001-PA	GSSPFG00023671001-PA	GSSPFG00026245001-PA	GSSPFG00017292001-PA	GSSPFG00006788001-PA	GSSPFG00023353001-PA	GSSPFG00023171001.1-PA	GSSPFG00026052001-PA	GSSPFG00015873001-PA	GSSPFG00005248001-PA	GSSPFG00024598001-PA	GSSPFG00032486001-PA	GSSPFG00019685001-PA	GSSPFG00030653001-PA	GSSPFG00005782001.4-PA	GSSPFG00021357001.2-PA	GSSPFG00002527001-PA	GSSPFG00018982001-PA	GSSPFG00034397001-PA	GSSPFG00014121001-PA	GSSPFG00003432001-PA	GSSPFG00005283001-PA	GSSPFG00027704001-PA	GSSPFG00011958001-PA	GSSPFG00007025001-PA	GSSPFG00021036001-PA	GSSPFG00023365001-PA	GSSPFG00008381001-PA	GSSPFG00009328001.1-PA	GSSPFG00017014001-PA	GSSPFG00014896001-PA	GSSPFG00025782001-PA	GSSPFG00000724001-PA	GSSPFG00021367001-PA
GO:0032989	cellular component morphogenesis	P	6.15109E-1	4.127974E-1	76	170	3639	7227	UNDER	GSSPFG00016541001-PA	GSSPFG00025836001-PA	GSSPFG00018935001-PA	GSSPFG00022748001-PA	GSSPFG00015096001.3-PA	GSSPFG00008451001-PA	GSSPFG00004158001-PA	GSSPFG00023671001-PA	GSSPFG00026245001-PA	GSSPFG00017292001-PA	GSSPFG00006788001-PA	GSSPFG00023353001-PA	GSSPFG00023171001.1-PA	GSSPFG00026052001-PA	GSSPFG00015873001-PA	GSSPFG00005248001-PA	GSSPFG00024598001-PA	GSSPFG00032486001-PA	GSSPFG00019685001-PA	GSSPFG00030653001-PA	GSSPFG00005782001.4-PA	GSSPFG00021357001.2-PA	GSSPFG00002527001-PA	GSSPFG00018982001-PA	GSSPFG00034397001-PA	GSSPFG00014121001-PA	GSSPFG00003432001-PA	GSSPFG00005283001-PA	GSSPFG00027704001-PA	GSSPFG00011958001-PA	GSSPFG00007025001-PA	GSSPFG00021036001-PA	GSSPFG00023365001-PA	GSSPFG00008381001-PA	GSSPFG00009328001.1-PA	GSSPFG00017014001-PA	GSSPFG00014896001-PA	GSSPFG00025782001-PA	GSSPFG00000724001-PA	GSSPFG00021367001-PA
GO:0048646	anatomical structure formation involved in morphogenesis	P	6.159716E-1	4.154227E-1	52	120	3663	7277	UNDER	GSSPFG00016541001-PA	GSSPFG00029773001-PA	GSSPFG00032993001-PA	GSSPFG00025531001-PA	GSSPFG00022748001-PA	GSSPFG00015096001.3-PA	GSSPFG00004158001-PA	GSSPFG00018309001-PA	GSSPFG00021726001-PA	GSSPFG00006788001-PA	GSSPFG00023171001.1-PA	GSSPFG00002208001-PA	GSSPFG00003683001-PA	GSSPFG00032486001-PA	GSSPFG00000713001-PA	GSSPFG00019527001-PA	GSSPFG00005782001.4-PA	GSSPFG00005913001.1-PA	GSSPFG00018982001-PA	GSSPFG00033318001-PA	GSSPFG00005283001-PA	GSSPFG00021036001-PA	GSSPFG00008381001-PA	GSSPFG00017014001-PA	GSSPFG00022317001-PA	GSSPFG00019454001-PA	GSSPFG00020453001-PA	GSSPFG00000724001-PA	GSSPFG00021367001-PA	GSSPFG00017508001-PA	GSSPFG00032994001-PA	GSSPFG00002714001-PA	GSSPFG00031717001-PA	GSSPFG00013106001-PA	GSSPFG00018790001-PA	GSSPFG00004242001-PA	GSSPFG00020358001.1-PA	GSSPFG00000060001-PA	GSSPFG00032708001-PA	GSSPFG00018846001-PA
GO:0016810	hydrolase activity	acting on carbon-nitrogen (but not peptide) bonds	F	6.249485E-1	4.235531E-1	25	61	3690	7336	UNDER	GSSPFG00015314001-PA	GSSPFG00006577001-PA	GSSPFG00006835001-PA	GSSPFG00006046001.5-PA	GSSPFG00028013001-PA	GSSPFG00027114001-PA	GSSPFG00035413001.5-PA	GSSPFG00014188001-PA	GSSPFG00001149001-PA	GSSPFG00010592001-PA	GSSPFG00018671001-PA	GSSPFG00025079001-PA	GSSPFG00030139001-PA	GSSPFG00012791001-PA	GSSPFG00010817001-PA	GSSPFG00023922001-PA	GSSPFG00005667001-PA	GSSPFG00016700001-PA	GSSPFG00010520001-PA	GSSPFG00034091001-PA	GSSPFG00018932001-PA	GSSPFG00024591001-PA	GSSPFG00020883001-PA	GSSPFG00026231001-PA	GSSPFG00018536001-PA	GSSPFG00023242001-PA	GSSPFG00009074001-PA	GSSPFG00026717001-PA	GSSPFG00011455001-PA	GSSPFG00013728001-PA	GSSPFG00001846001-PA	GSSPFG00022925001.1-PA	GSSPFG00024342001-PA	GSSPFG00012430001-PA	GSSPFG00015745001-PA	GSSPFG00010885001-PA	GSSPFG00022409001.1-PA	GSSPFG00007073001-PA	GSSPFG00000210001-PA
GO:0065008	regulation of biological quality	P	6.39985E-1	4.45267E-1	48	110	3667	7287	UNDER	GSSPFG00010611001-PA	GSSPFG00027739001-PA	GSSPFG00025836001-PA	GSSPFG00028808001-PA	GSSPFG00005283001-PA	GSSPFG00032490001-PA	GSSPFG00004737001.6-PA	GSSPFG00000559001-PA	GSSPFG00030721001-PA	GSSPFG00030839001-PA	GSSPFG00008618001-PA	GSSPFG00023671001-PA	GSSPFG00017667001.1-PA	GSSPFG00026388001-PA	GSSPFG00023171001.1-PA	GSSPFG00021367001-PA	GSSPFG00027049001-PA	GSSPFG00007559001-PA	GSSPFG00027058001.1-PA	GSSPFG00015951001.1-PA	GSSPFG00015718001.1-PA	GSSPFG00003423001-PA	GSSPFG00032486001-PA	GSSPFG00007288001.2-PA	GSSPFG00023301001-PA	GSSPFG00034477001-PA	GSSPFG00003140001-PA	GSSPFG00016195001-PA	GSSPFG00025542001-PA	GSSPFG00031159001-PA	GSSPFG00008143001-PA	GSSPFG00014039001.4-PB	GSSPFG00007786001-PA	GSSPFG00024703001.1-PA	GSSPFG00005913001.1-PA	GSSPFG00031520001-PA	GSSPFG00013713001-PA	GSSPFG00018982001-PA	GSSPFG00006150001-PA	GSSPFG00019770001-PA
GO:0042592	homeostatic process	P	6.39985E-1	4.45267E-1	48	110	3667	7287	UNDER	GSSPFG00010611001-PA	GSSPFG00027739001-PA	GSSPFG00025836001-PA	GSSPFG00028808001-PA	GSSPFG00005283001-PA	GSSPFG00032490001-PA	GSSPFG00004737001.6-PA	GSSPFG00000559001-PA	GSSPFG00030721001-PA	GSSPFG00030839001-PA	GSSPFG00008618001-PA	GSSPFG00023671001-PA	GSSPFG00017667001.1-PA	GSSPFG00026388001-PA	GSSPFG00023171001.1-PA	GSSPFG00021367001-PA	GSSPFG00027049001-PA	GSSPFG00007559001-PA	GSSPFG00027058001.1-PA	GSSPFG00015951001.1-PA	GSSPFG00015718001.1-PA	GSSPFG00003423001-PA	GSSPFG00032486001-PA	GSSPFG00007288001.2-PA	GSSPFG00023301001-PA	GSSPFG00034477001-PA	GSSPFG00003140001-PA	GSSPFG00016195001-PA	GSSPFG00025542001-PA	GSSPFG00031159001-PA	GSSPFG00008143001-PA	GSSPFG00014039001.4-PB	GSSPFG00007786001-PA	GSSPFG00024703001.1-PA	GSSPFG00005913001.1-PA	GSSPFG00031520001-PA	GSSPFG00013713001-PA	GSSPFG00018982001-PA	GSSPFG00006150001-PA	GSSPFG00019770001-PA
GO:0031988	membrane-bounded vesicle	C	6.39985E-1	4.465012E-1	20	50	3695	7347	UNDER	GSSPFG00007501001-PA	GSSPFG00027246001-PA	GSSPFG00025836001-PA	GSSPFG00021895001-PA	GSSPFG00009827001-PA	GSSPFG00021868001-PA	GSSPFG00027245001-PA	GSSPFG00021869001-PA	GSSPFG00002612001-PA	GSSPFG00014039001.4-PB	GSSPFG00013393001.1-PA	GSSPFG00027442001-PA	GSSPFG00006788001-PA	GSSPFG00014493001.3-PA	GSSPFG00020368001-PA	GSSPFG00016084001-PA	GSSPFG00010814001-PA	GSSPFG00014493001.3-PC	GSSPFG00021237001-PA	GSSPFG00019604001-PA	GSSPFG00001151001-PA	GSSPFG00023261001.1-PA	GSSPFG00032740001-PA	GSSPFG00018857001-PA	GSSPFG00012660001-PA	GSSPFG00001524001-PA	GSSPFG00019108001-PA	GSSPFG00023458001-PA	GSSPFG00009883001-PA	GSSPFG00033087001-PA	GSSPFG00031619001-PA	GSSPFG00024876001-PA	GSSPFG00011326001-PA	GSSPFG00015067001-PA	GSSPFG00002161001-PA	GSSPFG00001717001-PA	GSSPFG00018856001-PA	GSSPFG00003095001-PA	GSSPFG00020857001.3-PA	GSSPFG00009321001-PA
GO:0031982	vesicle	C	6.39985E-1	4.465012E-1	20	50	3695	7347	UNDER	GSSPFG00007501001-PA	GSSPFG00027246001-PA	GSSPFG00025836001-PA	GSSPFG00021895001-PA	GSSPFG00009827001-PA	GSSPFG00021868001-PA	GSSPFG00027245001-PA	GSSPFG00021869001-PA	GSSPFG00002612001-PA	GSSPFG00014039001.4-PB	GSSPFG00013393001.1-PA	GSSPFG00027442001-PA	GSSPFG00006788001-PA	GSSPFG00014493001.3-PA	GSSPFG00020368001-PA	GSSPFG00016084001-PA	GSSPFG00010814001-PA	GSSPFG00014493001.3-PC	GSSPFG00021237001-PA	GSSPFG00019604001-PA	GSSPFG00001151001-PA	GSSPFG00023261001.1-PA	GSSPFG00032740001-PA	GSSPFG00018857001-PA	GSSPFG00012660001-PA	GSSPFG00001524001-PA	GSSPFG00019108001-PA	GSSPFG00023458001-PA	GSSPFG00009883001-PA	GSSPFG00033087001-PA	GSSPFG00031619001-PA	GSSPFG00024876001-PA	GSSPFG00011326001-PA	GSSPFG00015067001-PA	GSSPFG00002161001-PA	GSSPFG00001717001-PA	GSSPFG00018856001-PA	GSSPFG00003095001-PA	GSSPFG00020857001.3-PA	GSSPFG00009321001-PA
GO:0031410	cytoplasmic vesicle	C	6.39985E-1	4.465012E-1	20	50	3695	7347	UNDER	GSSPFG00007501001-PA	GSSPFG00027246001-PA	GSSPFG00025836001-PA	GSSPFG00021895001-PA	GSSPFG00009827001-PA	GSSPFG00021868001-PA	GSSPFG00027245001-PA	GSSPFG00021869001-PA	GSSPFG00002612001-PA	GSSPFG00014039001.4-PB	GSSPFG00013393001.1-PA	GSSPFG00027442001-PA	GSSPFG00006788001-PA	GSSPFG00014493001.3-PA	GSSPFG00020368001-PA	GSSPFG00016084001-PA	GSSPFG00010814001-PA	GSSPFG00014493001.3-PC	GSSPFG00021237001-PA	GSSPFG00019604001-PA	GSSPFG00001151001-PA	GSSPFG00023261001.1-PA	GSSPFG00032740001-PA	GSSPFG00018857001-PA	GSSPFG00012660001-PA	GSSPFG00001524001-PA	GSSPFG00019108001-PA	GSSPFG00023458001-PA	GSSPFG00009883001-PA	GSSPFG00033087001-PA	GSSPFG00031619001-PA	GSSPFG00024876001-PA	GSSPFG00011326001-PA	GSSPFG00015067001-PA	GSSPFG00002161001-PA	GSSPFG00001717001-PA	GSSPFG00018856001-PA	GSSPFG00003095001-PA	GSSPFG00020857001.3-PA	GSSPFG00009321001-PA
GO:0016023	cytoplasmic	membrane-bounded vesicle	C	6.39985E-1	4.465012E-1	20	50	3695	7347	UNDER	GSSPFG00007501001-PA	GSSPFG00027246001-PA	GSSPFG00025836001-PA	GSSPFG00021895001-PA	GSSPFG00009827001-PA	GSSPFG00021868001-PA	GSSPFG00027245001-PA	GSSPFG00021869001-PA	GSSPFG00002612001-PA	GSSPFG00014039001.4-PB	GSSPFG00013393001.1-PA	GSSPFG00027442001-PA	GSSPFG00006788001-PA	GSSPFG00014493001.3-PA	GSSPFG00020368001-PA	GSSPFG00016084001-PA	GSSPFG00010814001-PA	GSSPFG00014493001.3-PC	GSSPFG00021237001-PA	GSSPFG00019604001-PA	GSSPFG00001151001-PA	GSSPFG00023261001.1-PA	GSSPFG00032740001-PA	GSSPFG00018857001-PA	GSSPFG00012660001-PA	GSSPFG00001524001-PA	GSSPFG00019108001-PA	GSSPFG00023458001-PA	GSSPFG00009883001-PA	GSSPFG00033087001-PA	GSSPFG00031619001-PA	GSSPFG00024876001-PA	GSSPFG00011326001-PA	GSSPFG00015067001-PA	GSSPFG00002161001-PA	GSSPFG00001717001-PA	GSSPFG00018856001-PA	GSSPFG00003095001-PA	GSSPFG00020857001.3-PA
GO:0032182	ubiquitin-like protein binding	F	6.454057E-1	4.539959E-1	4	4	3711	7393	OVER	GSSPFG00020453001-PA	GSSPFG00023162001-PA	GSSPFG00009604001-PA	GSSPFG00015317001-PA	GSSPFG00006340001-PA	GSSPFG00006341001-PA	GSSPFG00031792001-PA	GSSPFG00003117001-PA
GO:0006629	lipid metabolic process	P	6.454057E-1	4.550006E-1	124	227	3591	7170	OVER	GSSPFG00032377001-PA	GSSPFG00028568001-PA	GSSPFG00003182001.1-PA	GSSPFG00017766001-PA	GSSPFG00006294001-PA	GSSPFG00025003001-PA	GSSPFG00014989001-PA	GSSPFG00022374001-PA	GSSPFG00026668001-PA	GSSPFG00025080001-PA	GSSPFG00000876001-PA	GSSPFG00020436001-PA	GSSPFG00015247001-PA	GSSPFG00026801001-PA	GSSPFG00014128001-PA	GSSPFG00014929001-PA	GSSPFG00004600001-PA	GSSPFG00028570001-PA	GSSPFG00013943001-PA	GSSPFG00014980001-PA	GSSPFG00022562001-PA	GSSPFG00017769001-PA	GSSPFG00021215001-PA	GSSPFG00001395001-PA	GSSPFG00001419001-PA	GSSPFG00025408001-PA	GSSPFG00003960001-PA	GSSPFG00018233001.1-PA	GSSPFG00005170001.1-PA	GSSPFG00000602001-PA	GSSPFG00020988001-PA	GSSPFG00015547001-PA	GSSPFG00014335001-PA	GSSPFG00019503001-PA	GSSPFG00004599001-PA	GSSPFG00014941001-PA	GSSPFG00015645001-PA	GSSPFG00000435001-PA	GSSPFG00002584001-PA	GSSPFG00032939001-PA
GO:0065007	biological regulation	P	6.454057E-1	4.567157E-1	284	597	3431	6800	UNDER	GSSPFG00027739001-PA	GSSPFG00016541001-PA	GSSPFG00025836001-PA	GSSPFG00023082001-PA	GSSPFG00012955001-PA	GSSPFG00013508001-PA	GSSPFG00020793001-PA	GSSPFG00026144001-PA	GSSPFG00023717001-PA	GSSPFG00015647001-PA	GSSPFG00008618001-PA	GSSPFG00004908001-PA	GSSPFG00025003001-PA	GSSPFG00016321001.1-PA	GSSPFG00014468001-PA	GSSPFG00009505001-PA	GSSPFG00026215001-PA	GSSPFG00015951001.1-PA	GSSPFG00000103001.1-PA	GSSPFG00033119001-PA	GSSPFG00025622001-PA	GSSPFG00015718001.1-PA	GSSPFG00001312001-PA	GSSPFG00020083001-PA	GSSPFG00007786001-PA	GSSPFG00034177001-PA	GSSPFG00005913001.1-PA	GSSPFG00014136001-PA	GSSPFG00022260001-PA	GSSPFG00003144001.3-PA	GSSPFG00003940001-PA	GSSPFG00006183001-PA	GSSPFG00034768001-PA	GSSPFG00028808001-PA	GSSPFG00005283001-PA	GSSPFG00019005001-PA	GSSPFG00008410001-PA	GSSPFG00006917001-PA	GSSPFG00020988001-PA	GSSPFG00027970001-PA
GO:0007009	plasma membrane organization	P	6.776941E-1	4.86776E-1	5	15	3710	7382	UNDER	GSSPFG00030702001-PA	GSSPFG00006788001-PA	GSSPFG00000788001-PA	GSSPFG00015873001-PA	GSSPFG00028940001-PA	GSSPFG00029188001.1-PA	GSSPFG00023261001.1-PA	GSSPFG00018857001-PA	GSSPFG00012069001.3-PA	GSSPFG00027703001-PA	GSSPFG00012066001-PA	GSSPFG00011002001-PA	GSSPFG00016795001-PA	GSSPFG00010491001-PA	GSSPFG00023995001-PA	GSSPFG00025762001-PA	GSSPFG00016024001.1-PA	GSSPFG00026399001.1-PA	GSSPFG00009883001-PA	GSSPFG00000032001-PA
GO:0010256	endomembrane system organization	P	6.776941E-1	4.86776E-1	5	15	3710	7382	UNDER	GSSPFG00030702001-PA	GSSPFG00006788001-PA	GSSPFG00000788001-PA	GSSPFG00015873001-PA	GSSPFG00028940001-PA	GSSPFG00029188001.1-PA	GSSPFG00023261001.1-PA	GSSPFG00018857001-PA	GSSPFG00012069001.3-PA	GSSPFG00027703001-PA	GSSPFG00012066001-PA	GSSPFG00011002001-PA	GSSPFG00016795001-PA	GSSPFG00010491001-PA	GSSPFG00023995001-PA	GSSPFG00025762001-PA	GSSPFG00016024001.1-PA	GSSPFG00026399001.1-PA	GSSPFG00009883001-PA	GSSPFG00000032001-PA
GO:0044802	single-organism membrane organization	P	6.776941E-1	4.86776E-1	5	15	3710	7382	UNDER	GSSPFG00030702001-PA	GSSPFG00006788001-PA	GSSPFG00000788001-PA	GSSPFG00015873001-PA	GSSPFG00028940001-PA	GSSPFG00029188001.1-PA	GSSPFG00023261001.1-PA	GSSPFG00018857001-PA	GSSPFG00012069001.3-PA	GSSPFG00027703001-PA	GSSPFG00012066001-PA	GSSPFG00011002001-PA	GSSPFG00016795001-PA	GSSPFG00010491001-PA	GSSPFG00023995001-PA	GSSPFG00025762001-PA	GSSPFG00016024001.1-PA	GSSPFG00026399001.1-PA	GSSPFG00009883001-PA	GSSPFG00000032001-PA
GO:0050877	neurological system process	P	6.776941E-1	4.885702E-1	85	154	3630	7243	OVER	GSSPFG00029261001.5-PA	GSSPFG00035264001.5-PA	GSSPFG00006033001.3-PA	GSSPFG00007214001.3-PA	GSSPFG00010446001-PA	GSSPFG00010033001-PA	GSSPFG00028598001-PA	GSSPFG00035434001.3-PA	GSSPFG00008451001-PA	GSSPFG00003182001.1-PA	GSSPFG00014471001-PA	GSSPFG00023671001-PA	GSSPFG00025871001.3-PA	GSSPFG00021287001-PA	GSSPFG00014365001.5-PA	GSSPFG00023171001.1-PA	GSSPFG00006673001-PA	GSSPFG00019471001.6-PA	GSSPFG00025050001-PA	GSSPFG00010587001-PA	GSSPFG00033317001-PA	GSSPFG00035004001.3-PA	GSSPFG00016371001-PA	GSSPFG00035259001.3-PA	GSSPFG00003423001-PA	GSSPFG00032486001-PA	GSSPFG00006821001-PA	GSSPFG00008918001.1-PA	GSSPFG00013299001.3-PA	GSSPFG00014767001-PA	GSSPFG00024311001.1-PA	GSSPFG00033997001.3-PA	GSSPFG00015710001.4-PA	GSSPFG00005114001-PA	GSSPFG00035903001.2-PA	GSSPFG00024078001.1-PA	GSSPFG00018982001-PA	GSSPFG00033471001-PA	GSSPFG00034397001-PA	GSSPFG00011547001.1-PA
GO:0016772	transferase activity	transferring phosphorus-containing groups	F	6.792481E-1	4.919471E-1	269	563	3446	6834	UNDER	GSSPFG00009532001-PA	GSSPFG00027454001-PA	GSSPFG00028548001-PA	GSSPFG00013508001-PA	GSSPFG00014976001-PA	GSSPFG00034581001-PA	GSSPFG00030759001-PA	GSSPFG00024176001-PA	GSSPFG00023405001-PA	GSSPFG00022427001-PA	GSSPFG00020809001-PA	GSSPFG00015823001-PA	GSSPFG00009505001-PA	GSSPFG00010655001-PA	GSSPFG00014649001-PA	GSSPFG00013417001-PA	GSSPFG00002023001-PA	GSSPFG00031269001-PA	GSSPFG00034612001-PA	GSSPFG00032698001.1-PA	GSSPFG00025850001-PA	GSSPFG00029135001-PA	GSSPFG00030225001-PA	GSSPFG00010941001-PA	GSSPFG00022759001-PA	GSSPFG00034197001-PA	GSSPFG00034826001-PA	GSSPFG00003940001-PA	GSSPFG00006514001-PA	GSSPFG00034768001-PA	GSSPFG00019580001-PA	GSSPFG00004123001-PA	GSSPFG00027970001-PA	GSSPFG00034586001-PA	GSSPFG00026234001-PA	GSSPFG00027266001-PA	GSSPFG00031160001-PA	GSSPFG00014490001-PA	GSSPFG00034611001-PA
GO:0043473	pigmentation	P	7.084482E-1	5.15449E-1	6	17	3709	7380	UNDER	GSSPFG00020453001-PA	GSSPFG00000724001-PA	GSSPFG00006788001-PA	GSSPFG00017677001.1-PA	GSSPFG00028277001-PA	GSSPFG00002209001-PA	GSSPFG00010021001.5-PA	GSSPFG00014240001.1-PA	GSSPFG00033734001-PA	GSSPFG00011326001-PA	GSSPFG00008184001-PA	GSSPFG00007384001-PA	GSSPFG00018857001-PA	GSSPFG00012660001-PA	GSSPFG00010174001-PA	GSSPFG00022985001-PA	GSSPFG00030559001-PA	GSSPFG00001640001.3-PA	GSSPFG00018378001-PA	GSSPFG00017398001-PA	GSSPFG00021902001-PA	GSSPFG00031375001-PA	GSSPFG00006599001-PA
GO:0005576	extracellular region	C	7.325093E-1	5.517688E-1	127	271	3588	7126	UNDER	GSSPFG00012369001-PA	GSSPFG00025836001-PA	GSSPFG00008127001-PA	GSSPFG00010846001-PA	GSSPFG00029913001-PA	GSSPFG00017039001-PA	GSSPFG00018309001-PA	GSSPFG00019842001-PA	GSSPFG00034637001-PA	GSSPFG00001587001-PA	GSSPFG00004226001-PA	GSSPFG00003094001-PA	GSSPFG00015951001.1-PA	GSSPFG00005110001-PA	GSSPFG00005146001-PA	GSSPFG00000143001-PA	GSSPFG00013943001-PA	GSSPFG00030653001-PA	GSSPFG00031847001-PA	GSSPFG00019097001-PA	GSSPFG00030786001-PA	GSSPFG00031983001-PA	GSSPFG00012884001-PA	GSSPFG00008376001-PA	GSSPFG00002527001-PA	GSSPFG00001453001-PA	GSSPFG00005913001.1-PA	GSSPFG00018982001-PA	GSSPFG00019032001.1-PA	GSSPFG00028432001-PA	GSSPFG00008532001-PA	GSSPFG00003955001-PA	GSSPFG00012306001-PA	GSSPFG00035689001.2-PA	GSSPFG00005109001-PA	GSSPFG00033150001-PA	GSSPFG00005283001-PA	GSSPFG00019005001-PA	GSSPFG00020988001-PA	GSSPFG00000747001-PA
GO:1901361	organic cyclic compound catabolic process	P	7.325093E-1	5.547738E-1	19	32	3696	7365	OVER	GSSPFG00024409001.2-PA	GSSPFG00009243001-PA	GSSPFG00005416001-PA	GSSPFG00009245001-PA	GSSPFG00035298001.2-PA	GSSPFG00014896001-PA	GSSPFG00026635001-PA	GSSPFG00030370001-PA	GSSPFG00009246001-PA	GSSPFG00011980001-PA	GSSPFG00034710001-PA	GSSPFG00026828001-PA	GSSPFG00017731001-PA	GSSPFG00004035001-PA	GSSPFG00007966001-PA	GSSPFG00035436001.2-PA	GSSPFG00014546001-PA	GSSPFG00006168001-PA	GSSPFG00003093001-PA	GSSPFG00030950001.2-PA	GSSPFG00004814001-PA	GSSPFG00029988001.2-PA	GSSPFG00004816001-PA	GSSPFG00034085001-PA	GSSPFG00031493001-PA	GSSPFG00010505001-PA	GSSPFG00035026001.2-PA	GSSPFG00029838001-PA	GSSPFG00020771001-PA	GSSPFG00001314001-PA	GSSPFG00034159001.3-PA	GSSPFG00032780001.1-PA	GSSPFG00021187001-PA	GSSPFG00027096001-PA	GSSPFG00011218001.1-PA	GSSPFG00005298001-PA	GSSPFG00009303001.2-PA	GSSPFG00032083001-PA	GSSPFG00021327001-PA	GSSPFG00010767001-PA
GO:0046700	heterocycle catabolic process	P	7.325093E-1	5.547738E-1	19	32	3696	7365	OVER	GSSPFG00024409001.2-PA	GSSPFG00009243001-PA	GSSPFG00005416001-PA	GSSPFG00009245001-PA	GSSPFG00035298001.2-PA	GSSPFG00014896001-PA	GSSPFG00026635001-PA	GSSPFG00030370001-PA	GSSPFG00009246001-PA	GSSPFG00011980001-PA	GSSPFG00034710001-PA	GSSPFG00026828001-PA	GSSPFG00017731001-PA	GSSPFG00004035001-PA	GSSPFG00007966001-PA	GSSPFG00035436001.2-PA	GSSPFG00014546001-PA	GSSPFG00006168001-PA	GSSPFG00003093001-PA	GSSPFG00030950001.2-PA	GSSPFG00004814001-PA	GSSPFG00029988001.2-PA	GSSPFG00004816001-PA	GSSPFG00034085001-PA	GSSPFG00031493001-PA	GSSPFG00010505001-PA	GSSPFG00035026001.2-PA	GSSPFG00029838001-PA	GSSPFG00020771001-PA	GSSPFG00001314001-PA	GSSPFG00034159001.3-PA	GSSPFG00032780001.1-PA	GSSPFG00021187001-PA	GSSPFG00027096001-PA	GSSPFG00011218001.1-PA	GSSPFG00005298001-PA	GSSPFG00009303001.2-PA	GSSPFG00032083001-PA	GSSPFG00021327001-PA	GSSPFG00010767001-PA
GO:0034655	nucleobase-containing compound catabolic process	P	7.325093E-1	5.547738E-1	19	32	3696	7365	OVER	GSSPFG00024409001.2-PA	GSSPFG00009243001-PA	GSSPFG00005416001-PA	GSSPFG00009245001-PA	GSSPFG00035298001.2-PA	GSSPFG00014896001-PA	GSSPFG00026635001-PA	GSSPFG00030370001-PA	GSSPFG00009246001-PA	GSSPFG00011980001-PA	GSSPFG00034710001-PA	GSSPFG00026828001-PA	GSSPFG00017731001-PA	GSSPFG00004035001-PA	GSSPFG00007966001-PA	GSSPFG00035436001.2-PA	GSSPFG00014546001-PA	GSSPFG00006168001-PA	GSSPFG00003093001-PA	GSSPFG00030950001.2-PA	GSSPFG00004814001-PA	GSSPFG00029988001.2-PA	GSSPFG00004816001-PA	GSSPFG00034085001-PA	GSSPFG00031493001-PA	GSSPFG00010505001-PA	GSSPFG00035026001.2-PA	GSSPFG00029838001-PA	GSSPFG00020771001-PA	GSSPFG00001314001-PA	GSSPFG00034159001.3-PA	GSSPFG00032780001.1-PA	GSSPFG00021187001-PA	GSSPFG00027096001-PA	GSSPFG00011218001.1-PA	GSSPFG00005298001-PA	GSSPFG00009303001.2-PA	GSSPFG00032083001-PA	GSSPFG00021327001-PA	GSSPFG00010767001-PA
GO:1901575	organic substance catabolic process	P	7.325093E-1	5.547738E-1	19	32	3696	7365	OVER	GSSPFG00024409001.2-PA	GSSPFG00009243001-PA	GSSPFG00005416001-PA	GSSPFG00009245001-PA	GSSPFG00035298001.2-PA	GSSPFG00014896001-PA	GSSPFG00026635001-PA	GSSPFG00030370001-PA	GSSPFG00009246001-PA	GSSPFG00011980001-PA	GSSPFG00034710001-PA	GSSPFG00026828001-PA	GSSPFG00017731001-PA	GSSPFG00004035001-PA	GSSPFG00007966001-PA	GSSPFG00035436001.2-PA	GSSPFG00014546001-PA	GSSPFG00006168001-PA	GSSPFG00003093001-PA	GSSPFG00030950001.2-PA	GSSPFG00004814001-PA	GSSPFG00029988001.2-PA	GSSPFG00004816001-PA	GSSPFG00034085001-PA	GSSPFG00031493001-PA	GSSPFG00010505001-PA	GSSPFG00035026001.2-PA	GSSPFG00029838001-PA	GSSPFG00020771001-PA	GSSPFG00001314001-PA	GSSPFG00034159001.3-PA	GSSPFG00032780001.1-PA	GSSPFG00021187001-PA	GSSPFG00027096001-PA	GSSPFG00011218001.1-PA	GSSPFG00005298001-PA	GSSPFG00009303001.2-PA	GSSPFG00032083001-PA	GSSPFG00021327001-PA	GSSPFG00010767001-PA
GO:0019439	aromatic compound catabolic process	P	7.325093E-1	5.547738E-1	19	32	3696	7365	OVER	GSSPFG00024409001.2-PA	GSSPFG00009243001-PA	GSSPFG00005416001-PA	GSSPFG00009245001-PA	GSSPFG00035298001.2-PA	GSSPFG00014896001-PA	GSSPFG00026635001-PA	GSSPFG00030370001-PA	GSSPFG00009246001-PA	GSSPFG00011980001-PA	GSSPFG00034710001-PA	GSSPFG00026828001-PA	GSSPFG00017731001-PA	GSSPFG00004035001-PA	GSSPFG00007966001-PA	GSSPFG00035436001.2-PA	GSSPFG00014546001-PA	GSSPFG00006168001-PA	GSSPFG00003093001-PA	GSSPFG00030950001.2-PA	GSSPFG00004814001-PA	GSSPFG00029988001.2-PA	GSSPFG00004816001-PA	GSSPFG00034085001-PA	GSSPFG00031493001-PA	GSSPFG00010505001-PA	GSSPFG00035026001.2-PA	GSSPFG00029838001-PA	GSSPFG00020771001-PA	GSSPFG00001314001-PA	GSSPFG00034159001.3-PA	GSSPFG00032780001.1-PA	GSSPFG00021187001-PA	GSSPFG00027096001-PA	GSSPFG00011218001.1-PA	GSSPFG00005298001-PA	GSSPFG00009303001.2-PA	GSSPFG00032083001-PA	GSSPFG00021327001-PA	GSSPFG00010767001-PA
GO:0044248	cellular catabolic process	P	7.325093E-1	5.547738E-1	19	32	3696	7365	OVER	GSSPFG00024409001.2-PA	GSSPFG00009243001-PA	GSSPFG00005416001-PA	GSSPFG00009245001-PA	GSSPFG00035298001.2-PA	GSSPFG00014896001-PA	GSSPFG00026635001-PA	GSSPFG00030370001-PA	GSSPFG00009246001-PA	GSSPFG00011980001-PA	GSSPFG00034710001-PA	GSSPFG00026828001-PA	GSSPFG00017731001-PA	GSSPFG00004035001-PA	GSSPFG00007966001-PA	GSSPFG00035436001.2-PA	GSSPFG00014546001-PA	GSSPFG00006168001-PA	GSSPFG00003093001-PA	GSSPFG00030950001.2-PA	GSSPFG00004814001-PA	GSSPFG00029988001.2-PA	GSSPFG00004816001-PA	GSSPFG00034085001-PA	GSSPFG00031493001-PA	GSSPFG00010505001-PA	GSSPFG00035026001.2-PA	GSSPFG00029838001-PA	GSSPFG00020771001-PA	GSSPFG00001314001-PA	GSSPFG00034159001.3-PA	GSSPFG00032780001.1-PA	GSSPFG00021187001-PA	GSSPFG00027096001-PA	GSSPFG00011218001.1-PA	GSSPFG00005298001-PA	GSSPFG00009303001.2-PA	GSSPFG00032083001-PA	GSSPFG00021327001-PA	GSSPFG00010767001-PA
GO:0044270	cellular nitrogen compound catabolic process	P	7.325093E-1	5.547738E-1	19	32	3696	7365	OVER	GSSPFG00024409001.2-PA	GSSPFG00009243001-PA	GSSPFG00005416001-PA	GSSPFG00009245001-PA	GSSPFG00035298001.2-PA	GSSPFG00014896001-PA	GSSPFG00026635001-PA	GSSPFG00030370001-PA	GSSPFG00009246001-PA	GSSPFG00011980001-PA	GSSPFG00034710001-PA	GSSPFG00026828001-PA	GSSPFG00017731001-PA	GSSPFG00004035001-PA	GSSPFG00007966001-PA	GSSPFG00035436001.2-PA	GSSPFG00014546001-PA	GSSPFG00006168001-PA	GSSPFG00003093001-PA	GSSPFG00030950001.2-PA	GSSPFG00004814001-PA	GSSPFG00029988001.2-PA	GSSPFG00004816001-PA	GSSPFG00034085001-PA	GSSPFG00031493001-PA	GSSPFG00010505001-PA	GSSPFG00035026001.2-PA	GSSPFG00029838001-PA	GSSPFG00020771001-PA	GSSPFG00001314001-PA	GSSPFG00034159001.3-PA	GSSPFG00032780001.1-PA	GSSPFG00021187001-PA	GSSPFG00027096001-PA	GSSPFG00011218001.1-PA	GSSPFG00005298001-PA	GSSPFG00009303001.2-PA	GSSPFG00032083001-PA	GSSPFG00021327001-PA	GSSPFG00010767001-PA
GO:0032196	transposition	P	7.325093E-1	5.548575E-1	0	2	3715	7395	UNDER		GSSPFG00014488001.3-PA	GSSPFG00014267001-PA
GO:0051186	cofactor metabolic process	P	7.354211E-1	5.613591E-1	37	84	3678	7313	UNDER	GSSPFG00032054001-PA	GSSPFG00008415001-PA	GSSPFG00019045001-PA	GSSPFG00023925001-PA	GSSPFG00029097001.1-PA	GSSPFG00019388001-PA	GSSPFG00022130001-PA	GSSPFG00015314001-PA	GSSPFG00016699001-PA	GSSPFG00025002001-PA	GSSPFG00013754001-PA	GSSPFG00018212001.2-PA	GSSPFG00030408001-PA	GSSPFG00030117001-PA	GSSPFG00032939001-PA	GSSPFG00026523001-PA	GSSPFG00011025001-PA	GSSPFG00021735001.1-PA	GSSPFG00029271001.1-PA	GSSPFG00010495001.1-PA	GSSPFG00032332001.1-PA	GSSPFG00000621001-PA	GSSPFG00010817001-PA	GSSPFG00007681001-PA	GSSPFG00000521001-PA	GSSPFG00005732001-PA	GSSPFG00021433001-PA	GSSPFG00008998001-PA	GSSPFG00024153001-PA	GSSPFG00010060001-PA	GSSPFG00001676001-PA	GSSPFG00013373001-PA	GSSPFG00028139001-PA	GSSPFG00024594001-PA	GSSPFG00013658001-PA	GSSPFG00014873001-PA	GSSPFG00030294001.1-PA	GSSPFG00023783001-PA	GSSPFG00023242001-PA	GSSPFG00007181001.1-PA
GO:0005975	carbohydrate metabolic process	P	7.354211E-1	5.619496E-1	120	224	3595	7173	OVER	GSSPFG00028603001-PA	GSSPFG00025836001-PA	GSSPFG00018064001-PA	GSSPFG00029913001-PA	GSSPFG00029848001-PA	GSSPFG00034637001-PA	GSSPFG00010778001-PA	GSSPFG00031158001-PA	GSSPFG00015177001.3-PA	GSSPFG00008295001-PA	GSSPFG00020436001-PA	GSSPFG00030660001-PA	GSSPFG00032332001.1-PA	GSSPFG00012245001-PA	GSSPFG00031763001.1-PA	GSSPFG00008877001-PA	GSSPFG00025375001-PA	GSSPFG00000109001-PA	GSSPFG00028447001-PA	GSSPFG00014873001-PA	GSSPFG00015150001-PA	GSSPFG00008532001-PA	GSSPFG00033724001-PA	GSSPFG00000186001-PA	GSSPFG00022736001-PA	GSSPFG00007375001-PA	GSSPFG00033150001-PA	GSSPFG00014867001.1-PA	GSSPFG00006865001-PA	GSSPFG00017067001-PA	GSSPFG00014102001-PA	GSSPFG00020745001-PA	GSSPFG00029352001-PA	GSSPFG00018567001-PA	GSSPFG00021859001-PA	GSSPFG00025310001-PA	GSSPFG00018006001-PA	GSSPFG00032939001-PA	GSSPFG00011867001-PA	GSSPFG00011178001-PA
GO:0000228	nuclear chromosome	C	7.766462E-1	5.960308E-1	19	45	3696	7352	UNDER	GSSPFG00016736001-PA	GSSPFG00014042001-PA	GSSPFG00006821001-PA	GSSPFG00006172001-PA	GSSPFG00019341001-PA	GSSPFG00028598001-PA	GSSPFG00011975001-PA	GSSPFG00025777001.1-PA	GSSPFG00009989001-PA	GSSPFG00025542001-PA	GSSPFG00014490001-PA	GSSPFG00005913001.1-PA	GSSPFG00023171001.1-PA	GSSPFG00018411001-PA	GSSPFG00014703001.1-PA	GSSPFG00032136001-PA	GSSPFG00033317001-PA	GSSPFG00006173001-PA	GSSPFG00018229001.1-PA	GSSPFG00007792001-PA	GSSPFG00024294001-PA	GSSPFG00035021001.3-PA	GSSPFG00002838001-PA	GSSPFG00009936001.1-PA	GSSPFG00006414001-PA	GSSPFG00034707001.2-PA	GSSPFG00012194001-PA	GSSPFG00030592001.1-PA	GSSPFG00032470001-PA	GSSPFG00009249001-PA	GSSPFG00009519001-PA	GSSPFG00011445001-PA	GSSPFG00023768001-PA	GSSPFG00019293001.1-PA	GSSPFG00030271001-PA	GSSPFG00012383001.3-PA	GSSPFG00030901001-PA	GSSPFG00018044001-PA	GSSPFG00017921001-PA	GSSPFG00028957001-PA
GO:0040007	growth	P	7.81751E-1	6.025456E-1	47	103	3668	7294	UNDER	GSSPFG00016541001-PA	GSSPFG00029773001-PA	GSSPFG00032993001-PA	GSSPFG00019341001-PA	GSSPFG00007025001-PA	GSSPFG00020612001-PA	GSSPFG00008381001-PA	GSSPFG00023212001-PA	GSSPFG00020627001-PA	GSSPFG00004158001-PA	GSSPFG00004334001-PA	GSSPFG00020453001-PA	GSSPFG00023671001-PA	GSSPFG00018309001-PA	GSSPFG00034637001-PA	GSSPFG00023171001.1-PA	GSSPFG00032994001-PA	GSSPFG00005248001-PA	GSSPFG00018790001-PA	GSSPFG00014929001-PA	GSSPFG00009826001-PA	GSSPFG00034582001-PA	GSSPFG00003423001-PA	GSSPFG00032486001-PA	GSSPFG00006361001.1-PA	GSSPFG00030653001-PA	GSSPFG00034505001.3-PA	GSSPFG00023301001-PA	GSSPFG00003140001-PA	GSSPFG00022650001-PA	GSSPFG00019527001-PA	GSSPFG00016618001.3-PA	GSSPFG00014039001.4-PB	GSSPFG00015484001-PA	GSSPFG00013713001-PA	GSSPFG00010488001-PA	GSSPFG00005845001-PA	GSSPFG00018982001-PA	GSSPFG00031701001-PA	GSSPFG00006150001-PA
GO:0003008	system process	P	8.157462E-1	6.336926E-1	86	161	3629	7236	OVER	GSSPFG00029261001.5-PA	GSSPFG00035264001.5-PA	GSSPFG00006033001.3-PA	GSSPFG00007214001.3-PA	GSSPFG00010446001-PA	GSSPFG00010033001-PA	GSSPFG00028598001-PA	GSSPFG00035434001.3-PA	GSSPFG00008451001-PA	GSSPFG00003182001.1-PA	GSSPFG00014471001-PA	GSSPFG00023671001-PA	GSSPFG00025871001.3-PA	GSSPFG00021287001-PA	GSSPFG00014365001.5-PA	GSSPFG00023171001.1-PA	GSSPFG00006673001-PA	GSSPFG00019471001.6-PA	GSSPFG00003408001-PA	GSSPFG00025050001-PA	GSSPFG00010587001-PA	GSSPFG00033317001-PA	GSSPFG00035004001.3-PA	GSSPFG00016371001-PA	GSSPFG00035259001.3-PA	GSSPFG00003423001-PA	GSSPFG00032486001-PA	GSSPFG00006821001-PA	GSSPFG00008918001.1-PA	GSSPFG00013299001.3-PA	GSSPFG00014767001-PA	GSSPFG00024311001.1-PA	GSSPFG00033997001.3-PA	GSSPFG00015710001.4-PA	GSSPFG00005114001-PA	GSSPFG00035903001.2-PA	GSSPFG00024078001.1-PA	GSSPFG00018982001-PA	GSSPFG00033471001-PA	GSSPFG00034397001-PA
GO:0006091	generation of precursor metabolites and energy	P	8.157462E-1	6.383725E-1	40	88	3675	7309	UNDER	GSSPFG00006865001-PA	GSSPFG00025836001-PA	GSSPFG00008415001-PA	GSSPFG00018026001-PA	GSSPFG00033118001-PA	GSSPFG00025002001-PA	GSSPFG00008618001-PA	GSSPFG00024136001-PA	GSSPFG00017054001-PA	GSSPFG00020627001-PA	GSSPFG00021640001-PA	GSSPFG00005240001.1-PA	GSSPFG00022417001-PA	GSSPFG00023558001-PA	GSSPFG00034426001-PA	GSSPFG00018006001-PA	GSSPFG00032939001-PA	GSSPFG00021735001.1-PA	GSSPFG00032332001.1-PA	GSSPFG00001781001.1-PA	GSSPFG00031201001.1-PA	GSSPFG00019387001-PA	GSSPFG00020616001-PA	GSSPFG00027090001-PA	GSSPFG00015528001-PA	GSSPFG00027107001-PA	GSSPFG00028304001-PA	GSSPFG00007681001-PA	GSSPFG00001027001-PA	GSSPFG00031520001-PA	GSSPFG00008144001-PA	GSSPFG00033874001.1-PA	GSSPFG00028139001-PA	GSSPFG00020036001-PA	GSSPFG00014873001-PA	GSSPFG00028194001-PA	GSSPFG00023845001-PA	GSSPFG00024596001-PA	GSSPFG00018724001-PA	GSSPFG00007375001-PA
GO:0040011	locomotion	P	8.157462E-1	6.391832E-1	59	128	3656	7269	UNDER	GSSPFG00025836001-PA	GSSPFG00025568001-PA	GSSPFG00010446001-PA	GSSPFG00028598001-PA	GSSPFG00032619001-PA	GSSPFG00015096001.3-PA	GSSPFG00004158001-PA	GSSPFG00026245001-PA	GSSPFG00017292001-PA	GSSPFG00023353001-PA	GSSPFG00023171001.1-PA	GSSPFG00010587001-PA	GSSPFG00033317001-PA	GSSPFG00027189001-PA	GSSPFG00024598001-PA	GSSPFG00006821001-PA	GSSPFG00011832001-PA	GSSPFG00012656001-PA	GSSPFG00013520001-PA	GSSPFG00005782001.4-PA	GSSPFG00014860001.1-PA	GSSPFG00021357001.2-PA	GSSPFG00002527001-PA	GSSPFG00034397001-PA	GSSPFG00033318001-PA	GSSPFG00005283001-PA	GSSPFG00027704001-PA	GSSPFG00021036001-PA	GSSPFG00032569001-PA	GSSPFG00007244001-PA	GSSPFG00021367001-PA	GSSPFG00004009001.1-PA	GSSPFG00021921001-PA	GSSPFG00002714001-PA	GSSPFG00017954001-PA	GSSPFG00031717001-PA	GSSPFG00013106001-PA	GSSPFG00018790001-PA	GSSPFG00002174001-PA	GSSPFG00004242001-PA
GO:0007010	cytoskeleton organization	P	8.157462E-1	6.395884E-1	89	167	3626	7230	OVER	GSSPFG00014042001-PA	GSSPFG00016541001-PA	GSSPFG00029773001-PA	GSSPFG00013879001-PA	GSSPFG00004724001-PA	GSSPFG00006244001-PA	GSSPFG00014498001-PA	GSSPFG00010846001-PA	GSSPFG00018935001-PA	GSSPFG00016856001.1-PA	GSSPFG00028598001-PA	GSSPFG00001544001-PA	GSSPFG00008451001-PA	GSSPFG00004158001-PA	GSSPFG00023671001-PA	GSSPFG00028997001-PA	GSSPFG00019162001.1-PA	GSSPFG00023171001.1-PA	GSSPFG00014468001-PA	GSSPFG00012112001-PA	GSSPFG00024119001-PA	GSSPFG00033317001-PA	GSSPFG00027189001-PA	GSSPFG00017072001-PA	GSSPFG00007853001-PA	GSSPFG00031008001-PA	GSSPFG00010550001-PA	GSSPFG00032486001-PA	GSSPFG00006821001-PA	GSSPFG00018966001-PA	GSSPFG00019685001-PA	GSSPFG00024405001-PA	GSSPFG00029746001-PA	GSSPFG00017250001.1-PA	GSSPFG00025082001-PA	GSSPFG00004060001-PA	GSSPFG00001112001-PA	GSSPFG00031422001-PA	GSSPFG00002181001-PA	GSSPFG00005913001.1-PA
GO:0051301	cell division	P	8.291772E-1	6.528737E-1	44	96	3671	7301	UNDER	GSSPFG00014042001-PA	GSSPFG00029773001-PA	GSSPFG00005283001-PA	GSSPFG00005728001-PA	GSSPFG00034581001-PA	GSSPFG00008571001-PA	GSSPFG00010846001-PA	GSSPFG00023365001-PA	GSSPFG00022748001-PA	GSSPFG00017014001-PA	GSSPFG00025782001-PA	GSSPFG00002338001-PA	GSSPFG00014490001-PA	GSSPFG00018309001-PA	GSSPFG00012550001.1-PA	GSSPFG00017368001-PA	GSSPFG00022544001-PA	GSSPFG00009217001-PA	GSSPFG00023171001.1-PA	GSSPFG00009790001-PA	GSSPFG00014696001-PA	GSSPFG00005248001-PA	GSSPFG00033427001-PA	GSSPFG00022747001-PA	GSSPFG00034582001-PA	GSSPFG00032486001-PA	GSSPFG00004242001-PA	GSSPFG00014704001-PA	GSSPFG00014985001-PA	GSSPFG00032698001.1-PA	GSSPFG00031422001-PA	GSSPFG00033430001-PA	GSSPFG00021357001.2-PA	GSSPFG00022161001.1-PA	GSSPFG00014039001.4-PB	GSSPFG00013713001-PA	GSSPFG00018982001-PA	GSSPFG00001188001-PA	GSSPFG00029176001-PA	GSSPFG00014493001.3-PA
GO:0005768	endosome	C	8.339485E-1	6.594012E-1	19	33	3696	7364	OVER	GSSPFG00001247001-PA	GSSPFG00005786001-PA	GSSPFG00025836001-PA	GSSPFG00025660001-PA	GSSPFG00010404001-PA	GSSPFG00032030001-PA	GSSPFG00000060001-PA	GSSPFG00028839001.1-PA	GSSPFG00028940001-PA	GSSPFG00020453001-PA	GSSPFG00014039001.4-PB	GSSPFG00015103001-PA	GSSPFG00029176001-PA	GSSPFG00014493001.3-PA	GSSPFG00012112001-PA	GSSPFG00014493001.3-PC	GSSPFG00002714001-PA	GSSPFG00005248001-PA	GSSPFG00024229001.1-PA	GSSPFG00032419001-PA	GSSPFG00011913001-PA	GSSPFG00025736001-PA	GSSPFG00011607001-PA	GSSPFG00000927001-PA	GSSPFG00012066001-PA	GSSPFG00011002001-PA	GSSPFG00003502001-PA	GSSPFG00006324001-PA	GSSPFG00035551001.3-PA	GSSPFG00029984001-PA	GSSPFG00016494001-PA	GSSPFG00026399001.1-PA	GSSPFG00009883001-PA	GSSPFG00025028001-PA	GSSPFG00000032001-PA	GSSPFG00015235001-PA	GSSPFG00007971001-PA	GSSPFG00031619001-PA	GSSPFG00000303001-PA	GSSPFG00010357001-PA
GO:0005794	Golgi apparatus	C	8.42208E-1	6.687299E-1	49	106	3666	7291	UNDER	GSSPFG00007501001-PA	GSSPFG00032900001-PA	GSSPFG00012827001-PA	GSSPFG00033137001.1-PA	GSSPFG00015647001-PA	GSSPFG00025948001-PA	GSSPFG00013803001-PA	GSSPFG00012555001-PA	GSSPFG00029861001-PA	GSSPFG00010778001-PA	GSSPFG00024618001-PA	GSSPFG00012112001-PA	GSSPFG00027785001-PA	GSSPFG00013998001-PA	GSSPFG00018771001-PA	GSSPFG00024167001-PA	GSSPFG00031983001-PA	GSSPFG00025375001-PA	GSSPFG00009075001-PA	GSSPFG00013801001-PA	GSSPFG00010200001-PA	GSSPFG00015168001-PA	GSSPFG00027246001-PA	GSSPFG00020745001-PA	GSSPFG00032490001-PA	GSSPFG00000747001-PA	GSSPFG00004782001-PA	GSSPFG00030889001-PA	GSSPFG00025310001-PA	GSSPFG00023365001-PA	GSSPFG00017728001-PA	GSSPFG00025782001-PA	GSSPFG00020368001-PA	GSSPFG00018317001-PA	GSSPFG00000593001-PA	GSSPFG00031707001-PA	GSSPFG00029944001-PA	GSSPFG00027245001-PA	GSSPFG00004625001-PA	GSSPFG00016082001-PA
GO:0003729	mRNA binding	F	8.544957E-1	6.907623E-1	8	20	3707	7377	UNDER	GSSPFG00007962001-PA	GSSPFG00021193001.1-PA	GSSPFG00005950001-PA	GSSPFG00026371001-PA	GSSPFG00017508001-PA	GSSPFG00004349001-PA	GSSPFG00003598001-PA	GSSPFG00028940001-PA	GSSPFG00021185001-PA	GSSPFG00014112001-PA	GSSPFG00012037001-PA	GSSPFG00007129001.1-PA	GSSPFG00029339001-PA	GSSPFG00024113001-PA	GSSPFG00016776001.1-PA	GSSPFG00008727001-PA	GSSPFG00028677001-PA	GSSPFG00002357001-PA	GSSPFG00003942001-PA	GSSPFG00022946001.1-PA	GSSPFG00017204001-PA	GSSPFG00032780001.1-PA	GSSPFG00005724001-PA	GSSPFG00025226001-PA	GSSPFG00018135001-PA	GSSPFG00025421001-PA	GSSPFG00027586001-PA	GSSPFG00015010001-PA
GO:0044822	poly(A) RNA binding	F	8.544957E-1	6.907623E-1	8	20	3707	7377	UNDER	GSSPFG00007962001-PA	GSSPFG00021193001.1-PA	GSSPFG00005950001-PA	GSSPFG00026371001-PA	GSSPFG00017508001-PA	GSSPFG00004349001-PA	GSSPFG00003598001-PA	GSSPFG00028940001-PA	GSSPFG00021185001-PA	GSSPFG00014112001-PA	GSSPFG00012037001-PA	GSSPFG00007129001.1-PA	GSSPFG00029339001-PA	GSSPFG00024113001-PA	GSSPFG00016776001.1-PA	GSSPFG00008727001-PA	GSSPFG00028677001-PA	GSSPFG00002357001-PA	GSSPFG00003942001-PA	GSSPFG00022946001.1-PA	GSSPFG00017204001-PA	GSSPFG00032780001.1-PA	GSSPFG00005724001-PA	GSSPFG00025226001-PA	GSSPFG00018135001-PA	GSSPFG00025421001-PA	GSSPFG00027586001-PA	GSSPFG00015010001-PA
GO:0006082	organic acid metabolic process	P	8.544957E-1	7.014307E-1	62	132	3653	7265	UNDER	GSSPFG00012369001-PA	GSSPFG00026409001-PA	GSSPFG00032022001.1-PA	GSSPFG00019388001-PA	GSSPFG00016699001-PA	GSSPFG00002209001-PA	GSSPFG00016626001-PA	GSSPFG00034388001-PA	GSSPFG00018792001-PA	GSSPFG00013787001-PA	GSSPFG00020193001-PA	GSSPFG00006392001-PA	GSSPFG00013276001-PA	GSSPFG00008295001-PA	GSSPFG00003683001-PA	GSSPFG00000621001-PA	GSSPFG00011832001-PA	GSSPFG00010657001-PA	GSSPFG00005043001.1-PA	GSSPFG00023514001-PA	GSSPFG00017647001-PA	GSSPFG00024594001-PA	GSSPFG00017189001-PA	GSSPFG00016420001-PA	GSSPFG00014006001-PA	GSSPFG00017896001-PA	GSSPFG00023925001-PA	GSSPFG00029097001.1-PA	GSSPFG00016418001-PA	GSSPFG00014034001-PA	GSSPFG00024587001-PA	GSSPFG00013976001.3-PA	GSSPFG00004730001.1-PA	GSSPFG00020192001-PA	GSSPFG00003435001-PA	GSSPFG00011135001-PA	GSSPFG00016702001-PA	GSSPFG00023771001-PA	GSSPFG00025461001-PA	GSSPFG00029683001-PA
GO:0006520	cellular amino acid metabolic process	P	8.544957E-1	7.014307E-1	62	132	3653	7265	UNDER	GSSPFG00012369001-PA	GSSPFG00026409001-PA	GSSPFG00032022001.1-PA	GSSPFG00019388001-PA	GSSPFG00016699001-PA	GSSPFG00002209001-PA	GSSPFG00016626001-PA	GSSPFG00034388001-PA	GSSPFG00018792001-PA	GSSPFG00013787001-PA	GSSPFG00020193001-PA	GSSPFG00006392001-PA	GSSPFG00013276001-PA	GSSPFG00008295001-PA	GSSPFG00003683001-PA	GSSPFG00000621001-PA	GSSPFG00011832001-PA	GSSPFG00010657001-PA	GSSPFG00005043001.1-PA	GSSPFG00023514001-PA	GSSPFG00017647001-PA	GSSPFG00024594001-PA	GSSPFG00017189001-PA	GSSPFG00016420001-PA	GSSPFG00014006001-PA	GSSPFG00017896001-PA	GSSPFG00023925001-PA	GSSPFG00029097001.1-PA	GSSPFG00016418001-PA	GSSPFG00014034001-PA	GSSPFG00024587001-PA	GSSPFG00013976001.3-PA	GSSPFG00004730001.1-PA	GSSPFG00020192001-PA	GSSPFG00003435001-PA	GSSPFG00011135001-PA	GSSPFG00016702001-PA	GSSPFG00023771001-PA	GSSPFG00025461001-PA	GSSPFG00029683001-PA
GO:0043436	oxoacid metabolic process	P	8.544957E-1	7.014307E-1	62	132	3653	7265	UNDER	GSSPFG00012369001-PA	GSSPFG00026409001-PA	GSSPFG00032022001.1-PA	GSSPFG00019388001-PA	GSSPFG00016699001-PA	GSSPFG00002209001-PA	GSSPFG00016626001-PA	GSSPFG00034388001-PA	GSSPFG00018792001-PA	GSSPFG00013787001-PA	GSSPFG00020193001-PA	GSSPFG00006392001-PA	GSSPFG00013276001-PA	GSSPFG00008295001-PA	GSSPFG00003683001-PA	GSSPFG00000621001-PA	GSSPFG00011832001-PA	GSSPFG00010657001-PA	GSSPFG00005043001.1-PA	GSSPFG00023514001-PA	GSSPFG00017647001-PA	GSSPFG00024594001-PA	GSSPFG00017189001-PA	GSSPFG00016420001-PA	GSSPFG00014006001-PA	GSSPFG00017896001-PA	GSSPFG00023925001-PA	GSSPFG00029097001.1-PA	GSSPFG00016418001-PA	GSSPFG00014034001-PA	GSSPFG00024587001-PA	GSSPFG00013976001.3-PA	GSSPFG00004730001.1-PA	GSSPFG00020192001-PA	GSSPFG00003435001-PA	GSSPFG00011135001-PA	GSSPFG00016702001-PA	GSSPFG00023771001-PA	GSSPFG00025461001-PA	GSSPFG00029683001-PA
GO:0019752	carboxylic acid metabolic process	P	8.544957E-1	7.014307E-1	62	132	3653	7265	UNDER	GSSPFG00012369001-PA	GSSPFG00026409001-PA	GSSPFG00032022001.1-PA	GSSPFG00019388001-PA	GSSPFG00016699001-PA	GSSPFG00002209001-PA	GSSPFG00016626001-PA	GSSPFG00034388001-PA	GSSPFG00018792001-PA	GSSPFG00013787001-PA	GSSPFG00020193001-PA	GSSPFG00006392001-PA	GSSPFG00013276001-PA	GSSPFG00008295001-PA	GSSPFG00003683001-PA	GSSPFG00000621001-PA	GSSPFG00011832001-PA	GSSPFG00010657001-PA	GSSPFG00005043001.1-PA	GSSPFG00023514001-PA	GSSPFG00017647001-PA	GSSPFG00024594001-PA	GSSPFG00017189001-PA	GSSPFG00016420001-PA	GSSPFG00014006001-PA	GSSPFG00017896001-PA	GSSPFG00023925001-PA	GSSPFG00029097001.1-PA	GSSPFG00016418001-PA	GSSPFG00014034001-PA	GSSPFG00024587001-PA	GSSPFG00013976001.3-PA	GSSPFG00004730001.1-PA	GSSPFG00020192001-PA	GSSPFG00003435001-PA	GSSPFG00011135001-PA	GSSPFG00016702001-PA	GSSPFG00023771001-PA	GSSPFG00025461001-PA	GSSPFG00029683001-PA
GO:0051674	localization of cell	P	8.544957E-1	7.180439E-1	24	54	3691	7343	UNDER	GSSPFG00033318001-PA	GSSPFG00006821001-PA	GSSPFG00004242001-PA	GSSPFG00021036001-PA	GSSPFG00012656001-PA	GSSPFG00028598001-PA	GSSPFG00015096001.3-PA	GSSPFG00004158001-PA	GSSPFG00005782001.4-PA	GSSPFG00014860001.1-PA	GSSPFG00018846001-PA	GSSPFG00021357001.2-PA	GSSPFG00014039001.4-PB	GSSPFG00023171001.1-PA	GSSPFG00021367001-PA	GSSPFG00028272001.2-PA	GSSPFG00033807001-PA	GSSPFG00014493001.3-PA	GSSPFG00014493001.3-PC	GSSPFG00007447001.1-PA	GSSPFG00033317001-PA	GSSPFG00027189001-PA	GSSPFG00013106001-PA	GSSPFG00018790001-PA	GSSPFG00019399001.3-PA	GSSPFG00016344001-PA	GSSPFG00012736001-PA	GSSPFG00023330001-PA	GSSPFG00022226001-PA	GSSPFG00019892001-PA	GSSPFG00002654001-PA	GSSPFG00003235001-PA	GSSPFG00017436001.1-PA	GSSPFG00020291001-PA	GSSPFG00013104001-PA	GSSPFG00002161001-PA	GSSPFG00010316001-PA	GSSPFG00012699001-PA	GSSPFG00010614001-PA	GSSPFG00020857001.3-PA
GO:0006928	movement of cell or subcellular component	P	8.544957E-1	7.180439E-1	24	54	3691	7343	UNDER	GSSPFG00033318001-PA	GSSPFG00006821001-PA	GSSPFG00004242001-PA	GSSPFG00021036001-PA	GSSPFG00012656001-PA	GSSPFG00028598001-PA	GSSPFG00015096001.3-PA	GSSPFG00004158001-PA	GSSPFG00005782001.4-PA	GSSPFG00014860001.1-PA	GSSPFG00018846001-PA	GSSPFG00021357001.2-PA	GSSPFG00014039001.4-PB	GSSPFG00023171001.1-PA	GSSPFG00021367001-PA	GSSPFG00028272001.2-PA	GSSPFG00033807001-PA	GSSPFG00014493001.3-PA	GSSPFG00014493001.3-PC	GSSPFG00007447001.1-PA	GSSPFG00033317001-PA	GSSPFG00027189001-PA	GSSPFG00013106001-PA	GSSPFG00018790001-PA	GSSPFG00019399001.3-PA	GSSPFG00016344001-PA	GSSPFG00012736001-PA	GSSPFG00023330001-PA	GSSPFG00022226001-PA	GSSPFG00019892001-PA	GSSPFG00002654001-PA	GSSPFG00003235001-PA	GSSPFG00017436001.1-PA	GSSPFG00020291001-PA	GSSPFG00013104001-PA	GSSPFG00002161001-PA	GSSPFG00010316001-PA	GSSPFG00012699001-PA	GSSPFG00010614001-PA	GSSPFG00020857001.3-PA
GO:0048870	cell motility	P	8.544957E-1	7.180439E-1	24	54	3691	7343	UNDER	GSSPFG00033318001-PA	GSSPFG00006821001-PA	GSSPFG00004242001-PA	GSSPFG00021036001-PA	GSSPFG00012656001-PA	GSSPFG00028598001-PA	GSSPFG00015096001.3-PA	GSSPFG00004158001-PA	GSSPFG00005782001.4-PA	GSSPFG00014860001.1-PA	GSSPFG00018846001-PA	GSSPFG00021357001.2-PA	GSSPFG00014039001.4-PB	GSSPFG00023171001.1-PA	GSSPFG00021367001-PA	GSSPFG00028272001.2-PA	GSSPFG00033807001-PA	GSSPFG00014493001.3-PA	GSSPFG00014493001.3-PC	GSSPFG00007447001.1-PA	GSSPFG00033317001-PA	GSSPFG00027189001-PA	GSSPFG00013106001-PA	GSSPFG00018790001-PA	GSSPFG00019399001.3-PA	GSSPFG00016344001-PA	GSSPFG00012736001-PA	GSSPFG00023330001-PA	GSSPFG00022226001-PA	GSSPFG00019892001-PA	GSSPFG00002654001-PA	GSSPFG00003235001-PA	GSSPFG00017436001.1-PA	GSSPFG00020291001-PA	GSSPFG00013104001-PA	GSSPFG00002161001-PA	GSSPFG00010316001-PA	GSSPFG00012699001-PA	GSSPFG00010614001-PA	GSSPFG00020857001.3-PA
GO:0050794	regulation of cellular process	P	8.544957E-1	7.199917E-1	249	511	3466	6886	UNDER	GSSPFG00016541001-PA	GSSPFG00025836001-PA	GSSPFG00023082001-PA	GSSPFG00012955001-PA	GSSPFG00013508001-PA	GSSPFG00020793001-PA	GSSPFG00026144001-PA	GSSPFG00023717001-PA	GSSPFG00015647001-PA	GSSPFG00004908001-PA	GSSPFG00025003001-PA	GSSPFG00016321001.1-PA	GSSPFG00014468001-PA	GSSPFG00009505001-PA	GSSPFG00026215001-PA	GSSPFG00000103001.1-PA	GSSPFG00033119001-PA	GSSPFG00025622001-PA	GSSPFG00001312001-PA	GSSPFG00020083001-PA	GSSPFG00034177001-PA	GSSPFG00005913001.1-PA	GSSPFG00014136001-PA	GSSPFG00022260001-PA	GSSPFG00003144001.3-PA	GSSPFG00003940001-PA	GSSPFG00006183001-PA	GSSPFG00034768001-PA	GSSPFG00019005001-PA	GSSPFG00008410001-PA	GSSPFG00006917001-PA	GSSPFG00020988001-PA	GSSPFG00027970001-PA	GSSPFG00033479001-PA	GSSPFG00009328001.1-PA	GSSPFG00011925001-PA	GSSPFG00005087001-PA	GSSPFG00031367001.2-PA	GSSPFG00000724001-PA	GSSPFG00035413001.5-PA
GO:0007165	signal transduction	P	8.544957E-1	7.199917E-1	249	511	3466	6886	UNDER	GSSPFG00016541001-PA	GSSPFG00025836001-PA	GSSPFG00023082001-PA	GSSPFG00012955001-PA	GSSPFG00013508001-PA	GSSPFG00020793001-PA	GSSPFG00026144001-PA	GSSPFG00023717001-PA	GSSPFG00015647001-PA	GSSPFG00004908001-PA	GSSPFG00025003001-PA	GSSPFG00016321001.1-PA	GSSPFG00014468001-PA	GSSPFG00009505001-PA	GSSPFG00026215001-PA	GSSPFG00000103001.1-PA	GSSPFG00033119001-PA	GSSPFG00025622001-PA	GSSPFG00001312001-PA	GSSPFG00020083001-PA	GSSPFG00034177001-PA	GSSPFG00005913001.1-PA	GSSPFG00014136001-PA	GSSPFG00022260001-PA	GSSPFG00003144001.3-PA	GSSPFG00003940001-PA	GSSPFG00006183001-PA	GSSPFG00034768001-PA	GSSPFG00019005001-PA	GSSPFG00008410001-PA	GSSPFG00006917001-PA	GSSPFG00020988001-PA	GSSPFG00027970001-PA	GSSPFG00033479001-PA	GSSPFG00009328001.1-PA	GSSPFG00011925001-PA	GSSPFG00005087001-PA	GSSPFG00031367001.2-PA	GSSPFG00000724001-PA	GSSPFG00035413001.5-PA
GO:0050789	regulation of biological process	P	8.544957E-1	7.199917E-1	249	511	3466	6886	UNDER	GSSPFG00016541001-PA	GSSPFG00025836001-PA	GSSPFG00023082001-PA	GSSPFG00012955001-PA	GSSPFG00013508001-PA	GSSPFG00020793001-PA	GSSPFG00026144001-PA	GSSPFG00023717001-PA	GSSPFG00015647001-PA	GSSPFG00004908001-PA	GSSPFG00025003001-PA	GSSPFG00016321001.1-PA	GSSPFG00014468001-PA	GSSPFG00009505001-PA	GSSPFG00026215001-PA	GSSPFG00000103001.1-PA	GSSPFG00033119001-PA	GSSPFG00025622001-PA	GSSPFG00001312001-PA	GSSPFG00020083001-PA	GSSPFG00034177001-PA	GSSPFG00005913001.1-PA	GSSPFG00014136001-PA	GSSPFG00022260001-PA	GSSPFG00003144001.3-PA	GSSPFG00003940001-PA	GSSPFG00006183001-PA	GSSPFG00034768001-PA	GSSPFG00019005001-PA	GSSPFG00008410001-PA	GSSPFG00006917001-PA	GSSPFG00020988001-PA	GSSPFG00027970001-PA	GSSPFG00033479001-PA	GSSPFG00009328001.1-PA	GSSPFG00011925001-PA	GSSPFG00005087001-PA	GSSPFG00031367001.2-PA	GSSPFG00000724001-PA	GSSPFG00035413001.5-PA
GO:0051716	cellular response to stimulus	P	8.544957E-1	7.199917E-1	249	511	3466	6886	UNDER	GSSPFG00016541001-PA	GSSPFG00025836001-PA	GSSPFG00023082001-PA	GSSPFG00012955001-PA	GSSPFG00013508001-PA	GSSPFG00020793001-PA	GSSPFG00026144001-PA	GSSPFG00023717001-PA	GSSPFG00015647001-PA	GSSPFG00004908001-PA	GSSPFG00025003001-PA	GSSPFG00016321001.1-PA	GSSPFG00014468001-PA	GSSPFG00009505001-PA	GSSPFG00026215001-PA	GSSPFG00000103001.1-PA	GSSPFG00033119001-PA	GSSPFG00025622001-PA	GSSPFG00001312001-PA	GSSPFG00020083001-PA	GSSPFG00034177001-PA	GSSPFG00005913001.1-PA	GSSPFG00014136001-PA	GSSPFG00022260001-PA	GSSPFG00003144001.3-PA	GSSPFG00003940001-PA	GSSPFG00006183001-PA	GSSPFG00034768001-PA	GSSPFG00019005001-PA	GSSPFG00008410001-PA	GSSPFG00006917001-PA	GSSPFG00020988001-PA	GSSPFG00027970001-PA	GSSPFG00033479001-PA	GSSPFG00009328001.1-PA	GSSPFG00011925001-PA	GSSPFG00005087001-PA	GSSPFG00031367001.2-PA	GSSPFG00000724001-PA	GSSPFG00035413001.5-PA
GO:0016741	transferase activity	transferring one-carbon groups	F	8.544957E-1	7.241029E-1	51	95	3664	7302	OVER	GSSPFG00028568001-PA	GSSPFG00019341001-PA	GSSPFG00019388001-PA	GSSPFG00016849001-PA	GSSPFG00016699001-PA	GSSPFG00028636001-PA	GSSPFG00018427001-PA	GSSPFG00017766001-PA	GSSPFG00006392001-PA	GSSPFG00001304001-PA	GSSPFG00013324001-PA	GSSPFG00025760001-PA	GSSPFG00034424001-PA	GSSPFG00025637001-PA	GSSPFG00028570001-PA	GSSPFG00017769001-PA	GSSPFG00015032001-PA	GSSPFG00005499001-PA	GSSPFG00018270001-PA	GSSPFG00014249001-PA	GSSPFG00002172001-PA	GSSPFG00024594001-PA	GSSPFG00026850001-PA	GSSPFG00009218001-PA	GSSPFG00005728001-PA	GSSPFG00023925001-PA	GSSPFG00014034001-PA	GSSPFG00016091001-PA	GSSPFG00008997001-PA	GSSPFG00028982001-PA	GSSPFG00024154001-PA	GSSPFG00007142001-PA	GSSPFG00029521001-PA	GSSPFG00019340001.2-PA	GSSPFG00002174001-PA	GSSPFG00006278001-PA	GSSPFG00014499001-PA	GSSPFG00023559001-PA	GSSPFG00005732001-PA
GO:0008168	methyltransferase activity	F	8.544957E-1	7.241029E-1	51	95	3664	7302	OVER	GSSPFG00028568001-PA	GSSPFG00019341001-PA	GSSPFG00019388001-PA	GSSPFG00016849001-PA	GSSPFG00016699001-PA	GSSPFG00028636001-PA	GSSPFG00018427001-PA	GSSPFG00017766001-PA	GSSPFG00006392001-PA	GSSPFG00001304001-PA	GSSPFG00013324001-PA	GSSPFG00025760001-PA	GSSPFG00034424001-PA	GSSPFG00025637001-PA	GSSPFG00028570001-PA	GSSPFG00017769001-PA	GSSPFG00015032001-PA	GSSPFG00005499001-PA	GSSPFG00018270001-PA	GSSPFG00014249001-PA	GSSPFG00002172001-PA	GSSPFG00024594001-PA	GSSPFG00026850001-PA	GSSPFG00009218001-PA	GSSPFG00005728001-PA	GSSPFG00023925001-PA	GSSPFG00014034001-PA	GSSPFG00016091001-PA	GSSPFG00008997001-PA	GSSPFG00028982001-PA	GSSPFG00024154001-PA	GSSPFG00007142001-PA	GSSPFG00029521001-PA	GSSPFG00019340001.2-PA	GSSPFG00002174001-PA	GSSPFG00006278001-PA	GSSPFG00014499001-PA	GSSPFG00023559001-PA	GSSPFG00005732001-PA	GSSPFG00013134001-PA
GO:0030234	enzyme regulator activity	F	8.544957E-1	7.267472E-1	52	97	3663	7300	OVER	GSSPFG00030654001-PA	GSSPFG00008498001-PA	GSSPFG00007957001-PA	GSSPFG00016908001-PA	GSSPFG00011553001-PA	GSSPFG00021287001-PA	GSSPFG00008799001-PA	GSSPFG00016884001.1-PA	GSSPFG00023170001-PA	GSSPFG00029871001-PA	GSSPFG00031933001.1-PA	GSSPFG00032486001-PA	GSSPFG00029158001-PA	GSSPFG00019097001-PA	GSSPFG00018931001-PA	GSSPFG00014860001.1-PA	GSSPFG00018093001-PA	GSSPFG00000962001-PA	GSSPFG00025077001-PA	GSSPFG00005114001-PA	GSSPFG00021168001-PA	GSSPFG00020026001-PA	GSSPFG00018982001-PA	GSSPFG00005968001-PA	GSSPFG00022438001-PA	GSSPFG00024787001-PA	GSSPFG00006675001-PA	GSSPFG00012131001-PA	GSSPFG00015967001.1-PA	GSSPFG00015547001-PA	GSSPFG00000641001.1-PA	GSSPFG00030017001-PA	GSSPFG00030016001-PA	GSSPFG00020423001-PA	GSSPFG00028844001-PA	GSSPFG00013484001-PA	GSSPFG00011168001-PA	GSSPFG00025579001-PA	GSSPFG00008499001-PA	GSSPFG00021583001-PA
GO:0098772	molecular function regulator	F	8.544957E-1	7.267472E-1	52	97	3663	7300	OVER	GSSPFG00030654001-PA	GSSPFG00008498001-PA	GSSPFG00007957001-PA	GSSPFG00016908001-PA	GSSPFG00011553001-PA	GSSPFG00021287001-PA	GSSPFG00008799001-PA	GSSPFG00016884001.1-PA	GSSPFG00023170001-PA	GSSPFG00029871001-PA	GSSPFG00031933001.1-PA	GSSPFG00032486001-PA	GSSPFG00029158001-PA	GSSPFG00019097001-PA	GSSPFG00018931001-PA	GSSPFG00014860001.1-PA	GSSPFG00018093001-PA	GSSPFG00000962001-PA	GSSPFG00025077001-PA	GSSPFG00005114001-PA	GSSPFG00021168001-PA	GSSPFG00020026001-PA	GSSPFG00018982001-PA	GSSPFG00005968001-PA	GSSPFG00022438001-PA	GSSPFG00024787001-PA	GSSPFG00006675001-PA	GSSPFG00012131001-PA	GSSPFG00015967001.1-PA	GSSPFG00015547001-PA	GSSPFG00000641001.1-PA	GSSPFG00030017001-PA	GSSPFG00030016001-PA	GSSPFG00020423001-PA	GSSPFG00028844001-PA	GSSPFG00013484001-PA	GSSPFG00011168001-PA	GSSPFG00025579001-PA	GSSPFG00008499001-PA	GSSPFG00021583001-PA
GO:0009790	embryo development	P	8.55134E-1	7.35813E-1	51	109	3664	7288	UNDER	GSSPFG00016541001-PA	GSSPFG00029773001-PA	GSSPFG00032993001-PA	GSSPFG00019341001-PA	GSSPFG00033137001.1-PA	GSSPFG00015096001.3-PA	GSSPFG00008451001-PA	GSSPFG00028997001-PA	GSSPFG00023171001.1-PA	GSSPFG00014468001-PA	GSSPFG00012112001-PA	GSSPFG00004314001-PA	GSSPFG00023859001-PA	GSSPFG00010915001-PA	GSSPFG00032486001-PA	GSSPFG00014704001-PA	GSSPFG00033108001.2-PA	GSSPFG00019527001-PA	GSSPFG00005782001.4-PA	GSSPFG00001419001-PA	GSSPFG00021357001.2-PA	GSSPFG00018982001-PA	GSSPFG00034397001-PA	GSSPFG00033318001-PA	GSSPFG00007619001.2-PA	GSSPFG00011958001-PA	GSSPFG00021036001-PA	GSSPFG00008381001-PA	GSSPFG00000724001-PA	GSSPFG00021367001-PA	GSSPFG00017508001-PA	GSSPFG00032994001-PA	GSSPFG00017954001-PA	GSSPFG00013106001-PA	GSSPFG00002174001-PA	GSSPFG00004242001-PA	GSSPFG00007288001.2-PA	GSSPFG00016700001-PA	GSSPFG00014275001.3-PA	GSSPFG00028940001-PA
GO:0007275	multicellular organismal development	P	8.55134E-1	7.35813E-1	51	109	3664	7288	UNDER	GSSPFG00016541001-PA	GSSPFG00029773001-PA	GSSPFG00032993001-PA	GSSPFG00019341001-PA	GSSPFG00033137001.1-PA	GSSPFG00015096001.3-PA	GSSPFG00008451001-PA	GSSPFG00028997001-PA	GSSPFG00023171001.1-PA	GSSPFG00014468001-PA	GSSPFG00012112001-PA	GSSPFG00004314001-PA	GSSPFG00023859001-PA	GSSPFG00010915001-PA	GSSPFG00032486001-PA	GSSPFG00014704001-PA	GSSPFG00033108001.2-PA	GSSPFG00019527001-PA	GSSPFG00005782001.4-PA	GSSPFG00001419001-PA	GSSPFG00021357001.2-PA	GSSPFG00018982001-PA	GSSPFG00034397001-PA	GSSPFG00033318001-PA	GSSPFG00007619001.2-PA	GSSPFG00011958001-PA	GSSPFG00021036001-PA	GSSPFG00008381001-PA	GSSPFG00000724001-PA	GSSPFG00021367001-PA	GSSPFG00017508001-PA	GSSPFG00032994001-PA	GSSPFG00017954001-PA	GSSPFG00013106001-PA	GSSPFG00002174001-PA	GSSPFG00004242001-PA	GSSPFG00007288001.2-PA	GSSPFG00016700001-PA	GSSPFG00014275001.3-PA	GSSPFG00028940001-PA
GO:0044707	single-multicellular organism process	P	8.55134E-1	7.35813E-1	51	109	3664	7288	UNDER	GSSPFG00016541001-PA	GSSPFG00029773001-PA	GSSPFG00032993001-PA	GSSPFG00019341001-PA	GSSPFG00033137001.1-PA	GSSPFG00015096001.3-PA	GSSPFG00008451001-PA	GSSPFG00028997001-PA	GSSPFG00023171001.1-PA	GSSPFG00014468001-PA	GSSPFG00012112001-PA	GSSPFG00004314001-PA	GSSPFG00023859001-PA	GSSPFG00010915001-PA	GSSPFG00032486001-PA	GSSPFG00014704001-PA	GSSPFG00033108001.2-PA	GSSPFG00019527001-PA	GSSPFG00005782001.4-PA	GSSPFG00001419001-PA	GSSPFG00021357001.2-PA	GSSPFG00018982001-PA	GSSPFG00034397001-PA	GSSPFG00033318001-PA	GSSPFG00007619001.2-PA	GSSPFG00011958001-PA	GSSPFG00021036001-PA	GSSPFG00008381001-PA	GSSPFG00000724001-PA	GSSPFG00021367001-PA	GSSPFG00017508001-PA	GSSPFG00032994001-PA	GSSPFG00017954001-PA	GSSPFG00013106001-PA	GSSPFG00002174001-PA	GSSPFG00004242001-PA	GSSPFG00007288001.2-PA	GSSPFG00016700001-PA	GSSPFG00014275001.3-PA	GSSPFG00028940001-PA
GO:0042393	histone binding	F	8.815035E-1	7.614316E-1	3	9	3712	7388	UNDER	GSSPFG00016736001-PA	GSSPFG00020289001-PA	GSSPFG00010081001-PA	GSSPFG00015728001.3-PA	GSSPFG00028804001-PA	GSSPFG00026683001-PA	GSSPFG00032945001-PA	GSSPFG00023131001.3-PA	GSSPFG00007384001-PA	GSSPFG00023132001.3-PA	GSSPFG00006599001-PA	GSSPFG00008131001-PA
GO:0008289	lipid binding	F	8.81567E-1	7.644153E-1	36	77	3679	7320	UNDER	GSSPFG00018344001-PA	GSSPFG00025548001-PA	GSSPFG00005786001-PA	GSSPFG00000242001-PA	GSSPFG00000888001-PA	GSSPFG00023014001-PA	GSSPFG00002594001-PA	GSSPFG00015104001-PA	GSSPFG00008854001-PA	GSSPFG00014283001-PA	GSSPFG00007847001-PA	GSSPFG00015317001-PA	GSSPFG00031852001-PA	GSSPFG00021237001-PA	GSSPFG00004895001-PA	GSSPFG00021455001-PA	GSSPFG00023859001-PA	GSSPFG00000243001-PA	GSSPFG00010097001-PA	GSSPFG00022512001-PA	GSSPFG00010404001-PA	GSSPFG00022274001-PA	GSSPFG00034702001-PA	GSSPFG00004896001-PA	GSSPFG00013520001-PA	GSSPFG00015103001-PA	GSSPFG00018260001-PA	GSSPFG00012835001-PA	GSSPFG00008139001-PA	GSSPFG00001954001-PA	GSSPFG00014339001-PA	GSSPFG00001245001-PA	GSSPFG00016084001-PA	GSSPFG00017970001-PA	GSSPFG00004676001-PA	GSSPFG00024229001.1-PA	GSSPFG00009401001.3-PA	GSSPFG00033431001-PA	GSSPFG00021573001.1-PA	GSSPFG00017180001-PA
GO:0044710	single-organism metabolic process	P	8.884035E-1	7.732947E-1	312	635	3403	6762	UNDER	GSSPFG00012369001-PA	GSSPFG00032377001-PA	GSSPFG00025836001-PA	GSSPFG00026409001-PA	GSSPFG00028568001-PA	GSSPFG00027029001.1-PA	GSSPFG00020557001-PA	GSSPFG00008618001-PA	GSSPFG00024136001-PA	GSSPFG00023510001-PA	GSSPFG00021640001-PA	GSSPFG00026373001-PA	GSSPFG00017766001-PA	GSSPFG00006294001-PA	GSSPFG00025003001-PA	GSSPFG00014989001-PA	GSSPFG00000876001-PA	GSSPFG00006392001-PA	GSSPFG00010096001-PA	GSSPFG00013276001-PA	GSSPFG00008295001-PA	GSSPFG00026801001-PA	GSSPFG00014128001-PA	GSSPFG00014929001-PA	GSSPFG00028570001-PA	GSSPFG00000621001-PA	GSSPFG00021215001-PA	GSSPFG00005043001.1-PA	GSSPFG00008998001-PA	GSSPFG00034710001-PA	GSSPFG00003960001-PA	GSSPFG00024586001-PA	GSSPFG00008144001-PA	GSSPFG00024594001-PA	GSSPFG00014136001-PA	GSSPFG00018233001.1-PA	GSSPFG00014873001-PA	GSSPFG00003940001-PA	GSSPFG00005472001-PA	GSSPFG00005170001.1-PA
GO:0007034	vacuolar transport	P	8.956523E-1	7.852459E-1	4	10	3711	7387	UNDER	GSSPFG00001247001-PA	GSSPFG00029176001-PA	GSSPFG00016500001-PA	GSSPFG00005248001-PA	GSSPFG00010441001-PA	GSSPFG00004148001-PA	GSSPFG00017631001.3-PA	GSSPFG00002950001-PA	GSSPFG00007971001-PA	GSSPFG00015009001-PA	GSSPFG00000735001-PA	GSSPFG00007522001-PA	GSSPFG00017271001-PA	GSSPFG00016343001-PA
GO:0019843	rRNA binding	F	8.956523E-1	7.855555E-1	4	11	3711	7386	UNDER	GSSPFG00029806001-PA	GSSPFG00010489001-PA	GSSPFG00022716001.1-PA	GSSPFG00022507001.1-PA	GSSPFG00030609001-PA	GSSPFG00001222001-PA	GSSPFG00015462001-PA	GSSPFG00001378001-PA	GSSPFG00024525001-PA	GSSPFG00015351001-PA	GSSPFG00013115001-PA	GSSPFG00032780001.1-PA	GSSPFG00011613001-PA	GSSPFG00018186001.2-PA	GSSPFG00018186001.2-PB
GO:0016746	transferase activity	transferring acyl groups	F	9.035724E-1	7.955039E-1	49	103	3666	7294	UNDER	GSSPFG00011517001-PA	GSSPFG00032793001-PA	GSSPFG00029845001.1-PA	GSSPFG00017045001-PA	GSSPFG00025003001-PA	GSSPFG00032924001-PA	GSSPFG00028446001-PA	GSSPFG00010915001-PA	GSSPFG00025179001-PA	GSSPFG00034424001-PA	GSSPFG00025637001-PA	GSSPFG00022562001-PA	GSSPFG00016279001-PA	GSSPFG00023391001-PA	GSSPFG00001419001-PA	GSSPFG00003960001-PA	GSSPFG00021521001-PA	GSSPFG00030439001-PA	GSSPFG00025606001.1-PA	GSSPFG00005171001-PA	GSSPFG00034397001-PA	GSSPFG00020592001-PA	GSSPFG00005174001-PA	GSSPFG00005170001.1-PA	GSSPFG00021519001-PA	GSSPFG00024564001-PA	GSSPFG00032925001-PA	GSSPFG00023637001-PA	GSSPFG00018246001-PA	GSSPFG00000435001-PA	GSSPFG00032961001-PA	GSSPFG00001592001-PA	GSSPFG00027058001.1-PA	GSSPFG00032939001-PA	GSSPFG00017954001-PA	GSSPFG00025461001-PA	GSSPFG00010665001-PA	GSSPFG00014985001-PA	GSSPFG00014890001.1-PA
GO:0005811	lipid particle	C	9.096923E-1	8.039141E-1	23	50	3692	7347	UNDER	GSSPFG00013879001-PA	GSSPFG00005283001-PA	GSSPFG00027742001-PA	GSSPFG00018026001-PA	GSSPFG00015528001-PA	GSSPFG00002766001-PA	GSSPFG00023301001-PA	GSSPFG00007963001-PA	GSSPFG00013754001-PA	GSSPFG00031159001-PA	GSSPFG00026738001-PA	GSSPFG00000435001-PA	GSSPFG00034177001-PA	GSSPFG00030026001-PA	GSSPFG00006788001-PA	GSSPFG00003597001-PA	GSSPFG00009522001.1-PA	GSSPFG00030294001.1-PA	GSSPFG00028268001-PA	GSSPFG00032939001-PA	GSSPFG00002768001-PA	GSSPFG00018170001-PA	GSSPFG00003683001-PA	GSSPFG00013063001-PA	GSSPFG00024061001-PA	GSSPFG00018863001-PA	GSSPFG00004635001.1-PA	GSSPFG00016629001-PA	GSSPFG00006598001-PA	GSSPFG00026295001-PA	GSSPFG00030332001-PA	GSSPFG00033159001.1-PA	GSSPFG00018336001.1-PA	GSSPFG00022528001-PA	GSSPFG00002906001-PA	GSSPFG00018864001-PA	GSSPFG00021471001-PA	GSSPFG00013015001-PA	GSSPFG00025603001.1-PA	GSSPFG00027724001-PA
GO:0012505	endomembrane system	C	9.188107E-1	8.173108E-1	118	229	3597	7168	OVER	GSSPFG00007501001-PA	GSSPFG00027739001-PA	GSSPFG00032900001-PA	GSSPFG00012827001-PA	GSSPFG00025836001-PA	GSSPFG00015647001-PA	GSSPFG00029845001.1-PA	GSSPFG00012555001-PA	GSSPFG00006788001-PA	GSSPFG00025003001-PA	GSSPFG00020310001-PA	GSSPFG00010778001-PA	GSSPFG00022078001.1-PA	GSSPFG00000876001-PA	GSSPFG00012112001-PA	GSSPFG00034564001-PA	GSSPFG00013998001-PA	GSSPFG00015718001.1-PA	GSSPFG00018771001-PA	GSSPFG00031983001-PA	GSSPFG00025375001-PA	GSSPFG00024448001-PA	GSSPFG00020745001-PA	GSSPFG00000747001-PA	GSSPFG00004782001-PA	GSSPFG00025310001-PA	GSSPFG00034089001.3-PA	GSSPFG00017728001-PA	GSSPFG00003241001.2-PB	GSSPFG00003241001.2-PA	GSSPFG00004284001-PA	GSSPFG00020368001-PA	GSSPFG00020649001.3-PA	GSSPFG00035251001.3-PA	GSSPFG00002714001-PA	GSSPFG00007712001-PA	GSSPFG00023165001-PA	GSSPFG00001247001-PA	GSSPFG00029944001-PA	GSSPFG00032030001-PA
GO:0071944	cell periphery	C	9.188107E-1	8.180773E-1	189	369	3526	7028	OVER	GSSPFG00016541001-PA	GSSPFG00030346001-PA	GSSPFG00025836001-PA	GSSPFG00023190001-PA	GSSPFG00029261001.5-PA	GSSPFG00019341001-PA	GSSPFG00007214001.3-PA	GSSPFG00010446001-PA	GSSPFG00025531001-PA	GSSPFG00026144001-PA	GSSPFG00000448001.2-PA	GSSPFG00010033001-PA	GSSPFG00015096001.3-PA	GSSPFG00024418001-PA	GSSPFG00035434001.3-PA	GSSPFG00008451001-PA	GSSPFG00023671001-PA	GSSPFG00003240001-PA	GSSPFG00025003001-PA	GSSPFG00034637001-PA	GSSPFG00019471001.6-PA	GSSPFG00006738001-PA	GSSPFG00002208001-PA	GSSPFG00035004001.3-PA	GSSPFG00020383001-PA	GSSPFG00011541001.1-PA	GSSPFG00007023001-PA	GSSPFG00013998001-PA	GSSPFG00014704001-PA	GSSPFG00031344001-PA	GSSPFG00024445001-PA	GSSPFG00010039001-PA	GSSPFG00030653001-PA	GSSPFG00005797001-PA	GSSPFG00008628001.1-PA	GSSPFG00019825001-PA	GSSPFG00032128001-PA	GSSPFG00002527001-PA	GSSPFG00024586001-PA	GSSPFG00018982001-PA
GO:0032501	multicellular organismal process	P	9.233367E-1	8.251747E-1	125	256	3590	7141	UNDER	GSSPFG00016541001-PA	GSSPFG00029261001.5-PA	GSSPFG00032993001-PA	GSSPFG00019341001-PA	GSSPFG00007214001.3-PA	GSSPFG00010446001-PA	GSSPFG00010033001-PA	GSSPFG00028598001-PA	GSSPFG00015096001.3-PA	GSSPFG00035434001.3-PA	GSSPFG00008451001-PA	GSSPFG00003182001.1-PA	GSSPFG00023671001-PA	GSSPFG00019471001.6-PA	GSSPFG00014468001-PA	GSSPFG00025050001-PA	GSSPFG00012112001-PA	GSSPFG00010587001-PA	GSSPFG00004314001-PA	GSSPFG00033317001-PA	GSSPFG00035004001.3-PA	GSSPFG00008918001.1-PA	GSSPFG00014704001-PA	GSSPFG00033108001.2-PA	GSSPFG00014767001-PA	GSSPFG00024311001.1-PA	GSSPFG00033997001.3-PA	GSSPFG00001419001-PA	GSSPFG00021357001.2-PA	GSSPFG00018982001-PA	GSSPFG00033318001-PA	GSSPFG00007619001.2-PA	GSSPFG00021036001-PA	GSSPFG00006895001-PA	GSSPFG00018529001.3-PA	GSSPFG00014941001-PA	GSSPFG00000724001-PA	GSSPFG00014359001.3-PA	GSSPFG00021367001-PA	GSSPFG00006923001-PA
GO:0000003	reproduction	P	9.371585E-1	8.463613E-1	94	182	3621	7215	OVER	GSSPFG00016541001-PA	GSSPFG00025836001-PA	GSSPFG00029773001-PA	GSSPFG00032993001-PA	GSSPFG00019341001-PA	GSSPFG00025531001-PA	GSSPFG00010846001-PA	GSSPFG00015467001-PA	GSSPFG00029913001-PA	GSSPFG00028598001-PA	GSSPFG00015096001.3-PA	GSSPFG00004158001-PA	GSSPFG00021890001-PA	GSSPFG00018309001-PA	GSSPFG00021726001-PA	GSSPFG00028997001-PA	GSSPFG00016947001-PA	GSSPFG00034637001-PA	GSSPFG00012883001-PA	GSSPFG00012112001-PA	GSSPFG00002208001-PA	GSSPFG00033317001-PA	GSSPFG00027189001-PA	GSSPFG00005248001-PA	GSSPFG00003683001-PA	GSSPFG00032486001-PA	GSSPFG00006821001-PA	GSSPFG00030653001-PA	GSSPFG00012656001-PA	GSSPFG00025780001-PA	GSSPFG00000713001-PA	GSSPFG00019527001-PA	GSSPFG00005782001.4-PA	GSSPFG00021168001-PA	GSSPFG00018982001-PA	GSSPFG00005968001-PA	GSSPFG00020289001-PA	GSSPFG00034397001-PA	GSSPFG00006549001-PA	GSSPFG00028733001-PA
GO:1902578	single-organism localization	P	9.371585E-1	8.468675E-1	94	183	3621	7214	OVER	GSSPFG00009647001-PA	GSSPFG00024880001-PA	GSSPFG00025836001-PA	GSSPFG00032737001-PA	GSSPFG00010213001-PA	GSSPFG00018106001-PA	GSSPFG00021464001-PA	GSSPFG00006644001.1-PA	GSSPFG00021722001-PA	GSSPFG00013901001.1-PA	GSSPFG00008912001.1-PA	GSSPFG00015231001-PA	GSSPFG00025948001-PA	GSSPFG00034378001.1-PA	GSSPFG00027765001-PA	GSSPFG00023671001-PA	GSSPFG00031143001.1-PA	GSSPFG00027810001-PA	GSSPFG00007140001.1-PA	GSSPFG00006788001-PA	GSSPFG00027106001-PA	GSSPFG00019524001-PA	GSSPFG00020332001.1-PA	GSSPFG00023967001-PA	GSSPFG00018435001.1-PA	GSSPFG00008906001.1-PA	GSSPFG00026052001-PA	GSSPFG00012961001-PA	GSSPFG00005248001-PA	GSSPFG00024883001-PA	GSSPFG00003490001-PA	GSSPFG00034095001.1-PA	GSSPFG00012728001-PA	GSSPFG00021643001-PA	GSSPFG00032486001-PA	GSSPFG00025392001-PA	GSSPFG00014704001-PA	GSSPFG00008904001.1-PA	GSSPFG00017351001-PA	GSSPFG00024881001-PA
GO:0044765	single-organism transport	P	9.371585E-1	8.468675E-1	94	183	3621	7214	OVER	GSSPFG00009647001-PA	GSSPFG00024880001-PA	GSSPFG00025836001-PA	GSSPFG00032737001-PA	GSSPFG00010213001-PA	GSSPFG00018106001-PA	GSSPFG00021464001-PA	GSSPFG00006644001.1-PA	GSSPFG00021722001-PA	GSSPFG00013901001.1-PA	GSSPFG00008912001.1-PA	GSSPFG00015231001-PA	GSSPFG00025948001-PA	GSSPFG00034378001.1-PA	GSSPFG00027765001-PA	GSSPFG00023671001-PA	GSSPFG00031143001.1-PA	GSSPFG00027810001-PA	GSSPFG00007140001.1-PA	GSSPFG00006788001-PA	GSSPFG00027106001-PA	GSSPFG00019524001-PA	GSSPFG00020332001.1-PA	GSSPFG00023967001-PA	GSSPFG00018435001.1-PA	GSSPFG00008906001.1-PA	GSSPFG00026052001-PA	GSSPFG00012961001-PA	GSSPFG00005248001-PA	GSSPFG00024883001-PA	GSSPFG00003490001-PA	GSSPFG00034095001.1-PA	GSSPFG00012728001-PA	GSSPFG00021643001-PA	GSSPFG00032486001-PA	GSSPFG00025392001-PA	GSSPFG00014704001-PA	GSSPFG00008904001.1-PA	GSSPFG00017351001-PA	GSSPFG00024881001-PA
GO:0034622	cellular macromolecular complex assembly	P	9.475164E-1	8.698977E-1	13	28	3702	7369	UNDER	GSSPFG00029944001-PA	GSSPFG00018771001-PA	GSSPFG00022602001-PA	GSSPFG00001079001.1-PA	GSSPFG00013693001-PA	GSSPFG00025354001-PA	GSSPFG00031566001-PA	GSSPFG00015736001-PA	GSSPFG00009500001-PA	GSSPFG00008452001-PA	GSSPFG00021128001-PA	GSSPFG00011957001-PA	GSSPFG00031707001-PA	GSSPFG00024113001-PA	GSSPFG00013391001-PA	GSSPFG00011012001-PA	GSSPFG00011613001-PA	GSSPFG00026119001-PA	GSSPFG00003457001-PA	GSSPFG00027296001-PA	GSSPFG00010505001-PA	GSSPFG00022946001.1-PA	GSSPFG00015973001-PA	GSSPFG00005020001-PA	GSSPFG00005724001-PA	GSSPFG00025226001-PA	GSSPFG00016945001-PA	GSSPFG00024615001-PA	GSSPFG00020110001-PA	GSSPFG00031940001-PA	GSSPFG00010419001-PA	GSSPFG00013771001.1-PA	GSSPFG00023321001-PA	GSSPFG00028677001-PA	GSSPFG00001378001-PA	GSSPFG00014785001-PA	GSSPFG00033696001-PA	GSSPFG00022092001-PA	GSSPFG00006386001-PA	GSSPFG00012777001-PA
GO:0071826	ribonucleoprotein complex subunit organization	P	9.475164E-1	8.698977E-1	13	28	3702	7369	UNDER	GSSPFG00029944001-PA	GSSPFG00018771001-PA	GSSPFG00022602001-PA	GSSPFG00001079001.1-PA	GSSPFG00013693001-PA	GSSPFG00025354001-PA	GSSPFG00031566001-PA	GSSPFG00015736001-PA	GSSPFG00009500001-PA	GSSPFG00008452001-PA	GSSPFG00021128001-PA	GSSPFG00011957001-PA	GSSPFG00031707001-PA	GSSPFG00024113001-PA	GSSPFG00013391001-PA	GSSPFG00011012001-PA	GSSPFG00011613001-PA	GSSPFG00026119001-PA	GSSPFG00003457001-PA	GSSPFG00027296001-PA	GSSPFG00010505001-PA	GSSPFG00022946001.1-PA	GSSPFG00015973001-PA	GSSPFG00005020001-PA	GSSPFG00005724001-PA	GSSPFG00025226001-PA	GSSPFG00016945001-PA	GSSPFG00024615001-PA	GSSPFG00020110001-PA	GSSPFG00031940001-PA	GSSPFG00010419001-PA	GSSPFG00013771001.1-PA	GSSPFG00023321001-PA	GSSPFG00028677001-PA	GSSPFG00001378001-PA	GSSPFG00014785001-PA	GSSPFG00033696001-PA	GSSPFG00022092001-PA	GSSPFG00006386001-PA	GSSPFG00012777001-PA
GO:0022618	ribonucleoprotein complex assembly	P	9.475164E-1	8.698977E-1	13	28	3702	7369	UNDER	GSSPFG00029944001-PA	GSSPFG00018771001-PA	GSSPFG00022602001-PA	GSSPFG00001079001.1-PA	GSSPFG00013693001-PA	GSSPFG00025354001-PA	GSSPFG00031566001-PA	GSSPFG00015736001-PA	GSSPFG00009500001-PA	GSSPFG00008452001-PA	GSSPFG00021128001-PA	GSSPFG00011957001-PA	GSSPFG00031707001-PA	GSSPFG00024113001-PA	GSSPFG00013391001-PA	GSSPFG00011012001-PA	GSSPFG00011613001-PA	GSSPFG00026119001-PA	GSSPFG00003457001-PA	GSSPFG00027296001-PA	GSSPFG00010505001-PA	GSSPFG00022946001.1-PA	GSSPFG00015973001-PA	GSSPFG00005020001-PA	GSSPFG00005724001-PA	GSSPFG00025226001-PA	GSSPFG00016945001-PA	GSSPFG00024615001-PA	GSSPFG00020110001-PA	GSSPFG00031940001-PA	GSSPFG00010419001-PA	GSSPFG00013771001.1-PA	GSSPFG00023321001-PA	GSSPFG00028677001-PA	GSSPFG00001378001-PA	GSSPFG00014785001-PA	GSSPFG00033696001-PA	GSSPFG00022092001-PA	GSSPFG00006386001-PA	GSSPFG00012777001-PA
GO:0006259	DNA metabolic process	P	9.475164E-1	8.703341E-1	133	260	3582	7137	OVER	GSSPFG00027454001-PA	GSSPFG00025836001-PA	GSSPFG00016551001-PA	GSSPFG00014976001-PA	GSSPFG00019341001-PA	GSSPFG00030759001-PA	GSSPFG00028598001-PA	GSSPFG00002821001-PA	GSSPFG00004704001-PA	GSSPFG00024742001-PA	GSSPFG00008776001.2-PA	GSSPFG00033106001-PA	GSSPFG00029472001-PA	GSSPFG00020809001-PA	GSSPFG00024745001-PA	GSSPFG00015823001-PA	GSSPFG00028108001-PA	GSSPFG00010171001-PA	GSSPFG00011992001-PA	GSSPFG00033317001-PA	GSSPFG00020248001-PA	GSSPFG00023526001-PA	GSSPFG00020801001-PA	GSSPFG00002023001-PA	GSSPFG00010449001-PA	GSSPFG00010227001-PA	GSSPFG00029135001-PA	GSSPFG00012276001-PA	GSSPFG00022759001-PA	GSSPFG00034197001-PA	GSSPFG00004035001-PA	GSSPFG00034385001-PA	GSSPFG00006514001-PA	GSSPFG00032136001-PA	GSSPFG00001591001-PA	GSSPFG00010964001-PA	GSSPFG00034843001-PA	GSSPFG00019580001-PA	GSSPFG00018303001-PA	GSSPFG00003432001-PA
GO:0005856	cytoskeleton	C	9.475164E-1	8.719669E-1	133	270	3582	7127	UNDER	GSSPFG00024806001.1-PA	GSSPFG00014042001-PA	GSSPFG00016541001-PA	GSSPFG00025836001-PA	GSSPFG00033176001-PA	GSSPFG00004724001-PA	GSSPFG00019341001-PA	GSSPFG00014498001-PA	GSSPFG00002801001-PA	GSSPFG00028598001-PA	GSSPFG00002766001-PA	GSSPFG00015231001-PA	GSSPFG00001544001-PA	GSSPFG00004158001-PA	GSSPFG00013168001-PA	GSSPFG00000919001-PA	GSSPFG00018309001-PA	GSSPFG00024199001-PA	GSSPFG00024119001-PA	GSSPFG00002018001.1-PA	GSSPFG00033317001-PA	GSSPFG00029774001-PA	GSSPFG00024405001-PA	GSSPFG00022279001-PA	GSSPFG00028737001-PA	GSSPFG00031422001-PA	GSSPFG00018633001-PA	GSSPFG00002181001-PA	GSSPFG00025750001.2-PA	GSSPFG00012754001-PA	GSSPFG00006672001-PA	GSSPFG00034177001-PA	GSSPFG00005913001.1-PA	GSSPFG00018982001-PA	GSSPFG00022280001-PA	GSSPFG00003940001-PA	GSSPFG00027744001-PA	GSSPFG00025105001.1-PA	GSSPFG00024050001-PA	GSSPFG00023219001-PA
GO:0008092	cytoskeletal protein binding	F	9.559198E-1	8.828761E-1	69	141	3646	7256	UNDER	GSSPFG00024806001.1-PA	GSSPFG00006244001-PA	GSSPFG00010846001-PA	GSSPFG00018935001-PA	GSSPFG00029612001-PA	GSSPFG00015231001-PA	GSSPFG00001544001-PA	GSSPFG00004158001-PA	GSSPFG00023671001-PA	GSSPFG00019162001.1-PA	GSSPFG00012112001-PA	GSSPFG00027189001-PA	GSSPFG00007853001-PA	GSSPFG00031008001-PA	GSSPFG00032486001-PA	GSSPFG00018966001-PA	GSSPFG00019685001-PA	GSSPFG00021871001-PA	GSSPFG00004060001-PA	GSSPFG00001112001-PA	GSSPFG00013352001-PA	GSSPFG00005913001.1-PA	GSSPFG00018982001-PA	GSSPFG00027744001-PA	GSSPFG00028733001-PA	GSSPFG00032177001.3-PA	GSSPFG00032177001.3-PB	GSSPFG00032177001.3-PC	GSSPFG00023219001-PA	GSSPFG00032177001.3-PD	GSSPFG00001113001-PA	GSSPFG00005283001-PA	GSSPFG00031009001-PA	GSSPFG00023365001-PA	GSSPFG00007854001-PA	GSSPFG00032362001-PA	GSSPFG00025782001-PA	GSSPFG00021367001-PA	GSSPFG00029450001.1-PA	GSSPFG00020932001-PA
GO:0005886	plasma membrane	C	9.563954E-1	8.896701E-1	186	366	3529	7031	OVER	GSSPFG00016541001-PA	GSSPFG00030346001-PA	GSSPFG00025836001-PA	GSSPFG00023190001-PA	GSSPFG00029261001.5-PA	GSSPFG00019341001-PA	GSSPFG00007214001.3-PA	GSSPFG00010446001-PA	GSSPFG00026144001-PA	GSSPFG00000448001.2-PA	GSSPFG00010033001-PA	GSSPFG00015096001.3-PA	GSSPFG00024418001-PA	GSSPFG00035434001.3-PA	GSSPFG00008451001-PA	GSSPFG00023671001-PA	GSSPFG00003240001-PA	GSSPFG00025003001-PA	GSSPFG00034637001-PA	GSSPFG00019471001.6-PA	GSSPFG00006738001-PA	GSSPFG00035004001.3-PA	GSSPFG00020383001-PA	GSSPFG00011541001.1-PA	GSSPFG00007023001-PA	GSSPFG00013998001-PA	GSSPFG00014704001-PA	GSSPFG00031344001-PA	GSSPFG00024445001-PA	GSSPFG00010039001-PA	GSSPFG00030653001-PA	GSSPFG00005797001-PA	GSSPFG00008628001.1-PA	GSSPFG00019825001-PA	GSSPFG00032128001-PA	GSSPFG00002527001-PA	GSSPFG00024586001-PA	GSSPFG00018982001-PA	GSSPFG00015015001-PA	GSSPFG00019713001.1-PA
GO:0016020	membrane	C	9.563954E-1	8.896701E-1	186	366	3529	7031	OVER	GSSPFG00016541001-PA	GSSPFG00030346001-PA	GSSPFG00025836001-PA	GSSPFG00023190001-PA	GSSPFG00029261001.5-PA	GSSPFG00019341001-PA	GSSPFG00007214001.3-PA	GSSPFG00010446001-PA	GSSPFG00026144001-PA	GSSPFG00000448001.2-PA	GSSPFG00010033001-PA	GSSPFG00015096001.3-PA	GSSPFG00024418001-PA	GSSPFG00035434001.3-PA	GSSPFG00008451001-PA	GSSPFG00023671001-PA	GSSPFG00003240001-PA	GSSPFG00025003001-PA	GSSPFG00034637001-PA	GSSPFG00019471001.6-PA	GSSPFG00006738001-PA	GSSPFG00035004001.3-PA	GSSPFG00020383001-PA	GSSPFG00011541001.1-PA	GSSPFG00007023001-PA	GSSPFG00013998001-PA	GSSPFG00014704001-PA	GSSPFG00031344001-PA	GSSPFG00024445001-PA	GSSPFG00010039001-PA	GSSPFG00030653001-PA	GSSPFG00005797001-PA	GSSPFG00008628001.1-PA	GSSPFG00019825001-PA	GSSPFG00032128001-PA	GSSPFG00002527001-PA	GSSPFG00024586001-PA	GSSPFG00018982001-PA	GSSPFG00015015001-PA	GSSPFG00019713001.1-PA
GO:0016071	mRNA metabolic process	P	9.800564E-1	9.214484E-1	38	78	3677	7319	UNDER	GSSPFG00006910001-PA	GSSPFG00004779001-PA	GSSPFG00022481001-PA	GSSPFG00026156001.1-PA	GSSPFG00005648001-PA	GSSPFG00020082001-PA	GSSPFG00019594001-PA	GSSPFG00021677001-PA	GSSPFG00025085001-PA	GSSPFG00034586001-PA	GSSPFG00016849001-PA	GSSPFG00008381001-PA	GSSPFG00009500001-PA	GSSPFG00017580001-PA	GSSPFG00020155001-PA	GSSPFG00007571001-PA	GSSPFG00024604001.1-PA	GSSPFG00018029001-PA	GSSPFG00023721001-PA	GSSPFG00004349001-PA	GSSPFG00002972001-PA	GSSPFG00013404001-PA	GSSPFG00000275001-PA	GSSPFG00034582001-PA	GSSPFG00031572001-PA	GSSPFG00010347001-PA	GSSPFG00026371001-PA	GSSPFG00019120001.1-PA	GSSPFG00010798001-PA	GSSPFG00020083001-PA	GSSPFG00021135001-PA	GSSPFG00020156001-PA	GSSPFG00028925001-PA	GSSPFG00019330001-PA	GSSPFG00018270001-PA	GSSPFG00030822001-PA	GSSPFG00015268001-PA	GSSPFG00020993001-PA	GSSPFG00026072001-PA	GSSPFG00010243001-PA
GO:0006396	RNA processing	P	9.800564E-1	9.214484E-1	38	78	3677	7319	UNDER	GSSPFG00006910001-PA	GSSPFG00004779001-PA	GSSPFG00022481001-PA	GSSPFG00026156001.1-PA	GSSPFG00005648001-PA	GSSPFG00020082001-PA	GSSPFG00019594001-PA	GSSPFG00021677001-PA	GSSPFG00025085001-PA	GSSPFG00034586001-PA	GSSPFG00016849001-PA	GSSPFG00008381001-PA	GSSPFG00009500001-PA	GSSPFG00017580001-PA	GSSPFG00020155001-PA	GSSPFG00007571001-PA	GSSPFG00024604001.1-PA	GSSPFG00018029001-PA	GSSPFG00023721001-PA	GSSPFG00004349001-PA	GSSPFG00002972001-PA	GSSPFG00013404001-PA	GSSPFG00000275001-PA	GSSPFG00034582001-PA	GSSPFG00031572001-PA	GSSPFG00010347001-PA	GSSPFG00026371001-PA	GSSPFG00019120001.1-PA	GSSPFG00010798001-PA	GSSPFG00020083001-PA	GSSPFG00021135001-PA	GSSPFG00020156001-PA	GSSPFG00028925001-PA	GSSPFG00019330001-PA	GSSPFG00018270001-PA	GSSPFG00030822001-PA	GSSPFG00015268001-PA	GSSPFG00020993001-PA	GSSPFG00026072001-PA	GSSPFG00010243001-PA
GO:0006397	mRNA processing	P	9.800564E-1	9.214484E-1	38	78	3677	7319	UNDER	GSSPFG00006910001-PA	GSSPFG00004779001-PA	GSSPFG00022481001-PA	GSSPFG00026156001.1-PA	GSSPFG00005648001-PA	GSSPFG00020082001-PA	GSSPFG00019594001-PA	GSSPFG00021677001-PA	GSSPFG00025085001-PA	GSSPFG00034586001-PA	GSSPFG00016849001-PA	GSSPFG00008381001-PA	GSSPFG00009500001-PA	GSSPFG00017580001-PA	GSSPFG00020155001-PA	GSSPFG00007571001-PA	GSSPFG00024604001.1-PA	GSSPFG00018029001-PA	GSSPFG00023721001-PA	GSSPFG00004349001-PA	GSSPFG00002972001-PA	GSSPFG00013404001-PA	GSSPFG00000275001-PA	GSSPFG00034582001-PA	GSSPFG00031572001-PA	GSSPFG00010347001-PA	GSSPFG00026371001-PA	GSSPFG00019120001.1-PA	GSSPFG00010798001-PA	GSSPFG00020083001-PA	GSSPFG00021135001-PA	GSSPFG00020156001-PA	GSSPFG00028925001-PA	GSSPFG00019330001-PA	GSSPFG00018270001-PA	GSSPFG00030822001-PA	GSSPFG00015268001-PA	GSSPFG00020993001-PA	GSSPFG00026072001-PA	GSSPFG00010243001-PA
GO:0003735	structural constituent of ribosome	F	9.8545E-1	9.315871E-1	52	102	3663	7295	OVER	GSSPFG00014327001-PA	GSSPFG00029517001-PA	GSSPFG00027722001-PA	GSSPFG00020612001-PA	GSSPFG00018028001-PA	GSSPFG00019990001-PA	GSSPFG00019839001-PA	GSSPFG00010489001-PA	GSSPFG00011481001-PA	GSSPFG00023596001-PA	GSSPFG00009001001-PA	GSSPFG00025757001-PA	GSSPFG00011957001-PA	GSSPFG00014128001-PA	GSSPFG00006989001-PA	GSSPFG00014336001-PA	GSSPFG00029518001-PA	GSSPFG00031156001-PA	GSSPFG00032040001-PA	GSSPFG00007050001-PA	GSSPFG00013352001-PA	GSSPFG00022507001.1-PA	GSSPFG00014527001-PA	GSSPFG00020532001-PA	GSSPFG00014715001-PA	GSSPFG00015406001-PA	GSSPFG00021193001.1-PA	GSSPFG00007048001-PA	GSSPFG00019071001-PA	GSSPFG00014335001-PA	GSSPFG00002875001.1-PA	GSSPFG00021171001-PA	GSSPFG00032047001-PA	GSSPFG00014529001-PA	GSSPFG00021856001-PA	GSSPFG00018557001-PA	GSSPFG00026594001-PA	GSSPFG00029806001-PA	GSSPFG00017980001-PA	GSSPFG00017983001.3-PA
GO:0016829	lyase activity	F	9.8545E-1	9.330672E-1	53	108	3662	7289	UNDER	GSSPFG00008415001-PA	GSSPFG00002405001-PA	GSSPFG00013060001.1-PA	GSSPFG00019534001-PA	GSSPFG00007140001.1-PA	GSSPFG00027971001.1-PA	GSSPFG00013787001-PA	GSSPFG00016802001-PA	GSSPFG00021843001-PA	GSSPFG00011025001-PA	GSSPFG00032332001.1-PA	GSSPFG00024405001-PA	GSSPFG00012821001-PA	GSSPFG00008904001.1-PA	GSSPFG00024810001.1-PA	GSSPFG00016260001-PA	GSSPFG00010227001-PA	GSSPFG00014063001-PA	GSSPFG00015736001-PA	GSSPFG00003967001-PA	GSSPFG00017647001-PA	GSSPFG00033894001-PA	GSSPFG00022475001-PA	GSSPFG00014136001-PA	GSSPFG00017189001-PA	GSSPFG00014873001-PA	GSSPFG00003940001-PA	GSSPFG00015150001-PA	GSSPFG00009486001-PA	GSSPFG00003301001-PA	GSSPFG00012028001-PA	GSSPFG00018927001-PA	GSSPFG00032054001-PA	GSSPFG00027970001-PA	GSSPFG00011309001-PA	GSSPFG00022621001-PA	GSSPFG00005102001-PA	GSSPFG00020273001-PA	GSSPFG00017508001-PA	GSSPFG00020496001-PA
GO:0044421	extracellular region part	C	1	1	35	70	3680	7327	UNDER	GSSPFG00025836001-PA	GSSPFG00019005001-PA	GSSPFG00021036001-PA	GSSPFG00015467001-PA	GSSPFG00029913001-PA	GSSPFG00001687001-PA	GSSPFG00031621001-PA	GSSPFG00021328001-PA	GSSPFG00005518001-PA	GSSPFG00030954001-PA	GSSPFG00019454001-PA	GSSPFG00020453001-PA	GSSPFG00008043001.5-PA	GSSPFG00034637001-PA	GSSPFG00015951001.1-PA	GSSPFG00025579001-PA	GSSPFG00030535001-PA	GSSPFG00032486001-PA	GSSPFG00029897001-PA	GSSPFG00030653001-PA	GSSPFG00005837001-PA	GSSPFG00019097001-PA	GSSPFG00016195001-PA	GSSPFG00012884001-PA	GSSPFG00001453001-PA	GSSPFG00005913001.1-PA	GSSPFG00013713001-PA	GSSPFG00008042001.4-PA	GSSPFG00018982001-PA	GSSPFG00009463001-PA	GSSPFG00033807001-PA	GSSPFG00030015001-PA	GSSPFG00030018001-PA	GSSPFG00024609001-PA	GSSPFG00006912001-PA	GSSPFG00028718001-PA	GSSPFG00017029001-PA	GSSPFG00000447001-PA	GSSPFG00032953001-PA	GSSPFG00007869001-PA
GO:0005764	lysosome	C	1	1	10	19	3705	7378	OVER	GSSPFG00013886001-PA	GSSPFG00014039001.4-PB	GSSPFG00013957001-PA	GSSPFG00025836001-PA	GSSPFG00029913001-PA	GSSPFG00014493001.3-PA	GSSPFG00014493001.3-PC	GSSPFG00007380001-PA	GSSPFG00028839001.1-PA	GSSPFG00021580001-PA	GSSPFG00020808001.3-PA	GSSPFG00011913001-PA	GSSPFG00014141001-PA	GSSPFG00025235001-PA	GSSPFG00019052001-PA	GSSPFG00028842001.1-PA	GSSPFG00035793001.1-PA	GSSPFG00002706001.1-PA	GSSPFG00006324001-PA	GSSPFG00002341001-PA	GSSPFG00021965001.1-PA	GSSPFG00030549001-PA	GSSPFG00028174001-PA	GSSPFG00002850001.3-PA	GSSPFG00025028001-PA	GSSPFG00031375001-PA	GSSPFG00016826001-PA	GSSPFG00003581001.3-PA	GSSPFG00029061001.1-PA
GO:0000323	lytic vacuole	C	1	1	10	19	3705	7378	OVER	GSSPFG00013886001-PA	GSSPFG00014039001.4-PB	GSSPFG00013957001-PA	GSSPFG00025836001-PA	GSSPFG00029913001-PA	GSSPFG00014493001.3-PA	GSSPFG00014493001.3-PC	GSSPFG00007380001-PA	GSSPFG00028839001.1-PA	GSSPFG00021580001-PA	GSSPFG00020808001.3-PA	GSSPFG00011913001-PA	GSSPFG00014141001-PA	GSSPFG00025235001-PA	GSSPFG00019052001-PA	GSSPFG00028842001.1-PA	GSSPFG00035793001.1-PA	GSSPFG00002706001.1-PA	GSSPFG00006324001-PA	GSSPFG00002341001-PA	GSSPFG00021965001.1-PA	GSSPFG00030549001-PA	GSSPFG00028174001-PA	GSSPFG00002850001.3-PA	GSSPFG00025028001-PA	GSSPFG00031375001-PA	GSSPFG00016826001-PA	GSSPFG00003581001.3-PA	GSSPFG00029061001.1-PA
GO:0005618	cell wall	C	1	1	0	1	3715	7396	UNDER		GSSPFG00031432001-PA
GO:0071554	cell wall organization or biogenesis	P	1	1	0	1	3715	7396	UNDER		GSSPFG00031432001-PA
GO:0044430	cytoskeletal part	C	1	1	24	47	3691	7350	OVER	GSSPFG00018927001-PA	GSSPFG00014042001-PA	GSSPFG00009826001-PA	GSSPFG00032486001-PA	GSSPFG00004242001-PA	GSSPFG00024405001-PA	GSSPFG00014498001-PA	GSSPFG00002653001-PA	GSSPFG00017250001.1-PA	GSSPFG00027970001-PA	GSSPFG00027341001-PA	GSSPFG00016856001.1-PA	GSSPFG00023365001-PA	GSSPFG00022748001-PA	GSSPFG00017014001-PA	GSSPFG00031422001-PA	GSSPFG00025782001-PA	GSSPFG00014490001-PA	GSSPFG00013713001-PA	GSSPFG00018982001-PA	GSSPFG00017720001-PA	GSSPFG00003940001-PA	GSSPFG00014696001-PA	GSSPFG00014011001-PA	GSSPFG00000419001-PA	GSSPFG00013015001-PA	GSSPFG00007396001.1-PA	GSSPFG00000447001-PA	GSSPFG00026683001-PA	GSSPFG00021985001-PA	GSSPFG00007869001-PA	GSSPFG00016168001-PA	GSSPFG00032693001-PA	GSSPFG00014207001-PA	GSSPFG00030271001-PA	GSSPFG00029850001-PA	GSSPFG00018276001-PA	GSSPFG00008694001-PA	GSSPFG00035414001.3-PA	GSSPFG00031607001-PA
GO:0015630	microtubule cytoskeleton	C	1	1	24	47	3691	7350	OVER	GSSPFG00018927001-PA	GSSPFG00014042001-PA	GSSPFG00009826001-PA	GSSPFG00032486001-PA	GSSPFG00004242001-PA	GSSPFG00024405001-PA	GSSPFG00014498001-PA	GSSPFG00002653001-PA	GSSPFG00017250001.1-PA	GSSPFG00027970001-PA	GSSPFG00027341001-PA	GSSPFG00016856001.1-PA	GSSPFG00023365001-PA	GSSPFG00022748001-PA	GSSPFG00017014001-PA	GSSPFG00031422001-PA	GSSPFG00025782001-PA	GSSPFG00014490001-PA	GSSPFG00013713001-PA	GSSPFG00018982001-PA	GSSPFG00017720001-PA	GSSPFG00003940001-PA	GSSPFG00014696001-PA	GSSPFG00014011001-PA	GSSPFG00000419001-PA	GSSPFG00013015001-PA	GSSPFG00007396001.1-PA	GSSPFG00000447001-PA	GSSPFG00026683001-PA	GSSPFG00021985001-PA	GSSPFG00007869001-PA	GSSPFG00016168001-PA	GSSPFG00032693001-PA	GSSPFG00014207001-PA	GSSPFG00030271001-PA	GSSPFG00029850001-PA	GSSPFG00018276001-PA	GSSPFG00008694001-PA	GSSPFG00035414001.3-PA	GSSPFG00031607001-PA
GO:0005815	microtubule organizing center	C	1	1	24	47	3691	7350	OVER	GSSPFG00018927001-PA	GSSPFG00014042001-PA	GSSPFG00009826001-PA	GSSPFG00032486001-PA	GSSPFG00004242001-PA	GSSPFG00024405001-PA	GSSPFG00014498001-PA	GSSPFG00002653001-PA	GSSPFG00017250001.1-PA	GSSPFG00027970001-PA	GSSPFG00027341001-PA	GSSPFG00016856001.1-PA	GSSPFG00023365001-PA	GSSPFG00022748001-PA	GSSPFG00017014001-PA	GSSPFG00031422001-PA	GSSPFG00025782001-PA	GSSPFG00014490001-PA	GSSPFG00013713001-PA	GSSPFG00018982001-PA	GSSPFG00017720001-PA	GSSPFG00003940001-PA	GSSPFG00014696001-PA	GSSPFG00014011001-PA	GSSPFG00000419001-PA	GSSPFG00013015001-PA	GSSPFG00007396001.1-PA	GSSPFG00000447001-PA	GSSPFG00026683001-PA	GSSPFG00021985001-PA	GSSPFG00007869001-PA	GSSPFG00016168001-PA	GSSPFG00032693001-PA	GSSPFG00014207001-PA	GSSPFG00030271001-PA	GSSPFG00029850001-PA	GSSPFG00018276001-PA	GSSPFG00008694001-PA	GSSPFG00035414001.3-PA	GSSPFG00031607001-PA
GO:0005773	vacuole	C	1	1	15	31	3700	7366	UNDER	GSSPFG00025836001-PA	GSSPFG00011516001-PA	GSSPFG00020610001-PA	GSSPFG00029913001-PA	GSSPFG00012284001-PA	GSSPFG00028839001.1-PA	GSSPFG00021890001-PA	GSSPFG00013886001-PA	GSSPFG00014039001.4-PB	GSSPFG00013957001-PA	GSSPFG00012285001-PA	GSSPFG00014493001.3-PA	GSSPFG00014493001.3-PC	GSSPFG00007380001-PA	GSSPFG00021580001-PA	GSSPFG00020808001.3-PA	GSSPFG00019656001-PA	GSSPFG00011913001-PA	GSSPFG00025235001-PA	GSSPFG00000927001-PA	GSSPFG00012749001-PA	GSSPFG00012720001-PA	GSSPFG00033517001.1-PA	GSSPFG00002706001.1-PA	GSSPFG00006324001-PA	GSSPFG00035551001.3-PA	GSSPFG00002341001-PA	GSSPFG00021965001.1-PA	GSSPFG00026399001.1-PA	GSSPFG00025028001-PA	GSSPFG00003581001.3-PA	GSSPFG00014141001-PA	GSSPFG00019052001-PA	GSSPFG00028842001.1-PA	GSSPFG00035793001.1-PA	GSSPFG00030783001.1-PA	GSSPFG00032564001-PA	GSSPFG00029063001.1-PA	GSSPFG00019653001-PA	GSSPFG00019996001-PA
GO:0021700	developmental maturation	P	1	1	14	29	3701	7368	UNDER	GSSPFG00032486001-PA	GSSPFG00004242001-PA	GSSPFG00020453001-PA	GSSPFG00022161001.1-PA	GSSPFG00014039001.4-PB	GSSPFG00024703001.1-PA	GSSPFG00013713001-PA	GSSPFG00018982001-PA	GSSPFG00029176001-PA	GSSPFG00014493001.3-PA	GSSPFG00012112001-PA	GSSPFG00014493001.3-PC	GSSPFG00023859001-PA	GSSPFG00005248001-PA	GSSPFG00032966001.1-PA	GSSPFG00015306001.2-PA	GSSPFG00000447001-PA	GSSPFG00006414001-PA	GSSPFG00021985001-PA	GSSPFG00007869001-PA	GSSPFG00008924001.3-PA	GSSPFG00014207001-PA	GSSPFG00030271001-PA	GSSPFG00018381001.2-PA	GSSPFG00035686001.2-PA	GSSPFG00003625001-PA	GSSPFG00021214001-PA	GSSPFG00016131001-PA	GSSPFG00003311001.2-PA	GSSPFG00022664001-PA	GSSPFG00035317001.2-PA	GSSPFG00025143001-PA	GSSPFG00005849001-PA	GSSPFG00035683001.2-PA	GSSPFG00016494001-PA	GSSPFG00011987001-PA	GSSPFG00026399001.1-PA	GSSPFG00000032001-PA	GSSPFG00033553001.1-PA	GSSPFG00014488001.3-PA
GO:0034330	cell junction organization	P	1	1	14	29	3701	7368	UNDER	GSSPFG00020610001-PA	GSSPFG00032486001-PA	GSSPFG00014704001-PA	GSSPFG00012656001-PA	GSSPFG00009841001-PA	GSSPFG00010033001-PA	GSSPFG00015096001.3-PA	GSSPFG00005782001.4-PA	GSSPFG00021890001-PA	GSSPFG00005913001.1-PA	GSSPFG00013713001-PA	GSSPFG00018982001-PA	GSSPFG00028272001.2-PA	GSSPFG00011547001.1-PA	GSSPFG00021679001-PA	GSSPFG00023261001.1-PA	GSSPFG00007869001-PA	GSSPFG00010491001-PA	GSSPFG00023747001-PA	GSSPFG00024466001.1-PA	GSSPFG00021352001-PA	GSSPFG00014559001.1-PA	GSSPFG00014819001-PA	GSSPFG00026399001.1-PA	GSSPFG00033051001-PA	GSSPFG00021014001-PA	GSSPFG00000032001-PA	GSSPFG00003117001-PA	GSSPFG00017436001.1-PA	GSSPFG00003091001-PA	GSSPFG00017629001-PA	GSSPFG00012699001-PA	GSSPFG00029373001-PA	GSSPFG00029364001-PA	GSSPFG00027684001-PA	GSSPFG00014084001-PA	GSSPFG00033711001-PA	GSSPFG00006190001-PA	GSSPFG00009844001-PA	GSSPFG00018336001.1-PA
GO:0005829	cytosol	C	1	1	58	115	3657	7282	OVER	GSSPFG00026156001.1-PA	GSSPFG00025836001-PA	GSSPFG00010063001-PA	GSSPFG00020082001-PA	GSSPFG00027742001-PA	GSSPFG00032993001-PA	GSSPFG00010263001-PA	GSSPFG00002766001-PA	GSSPFG00013754001-PA	GSSPFG00004334001-PA	GSSPFG00016704001-PA	GSSPFG00028997001-PA	GSSPFG00003408001-PA	GSSPFG00024119001-PA	GSSPFG00026310001-PA	GSSPFG00011957001-PA	GSSPFG00023859001-PA	GSSPFG00017072001-PA	GSSPFG00009826001-PA	GSSPFG00032486001-PA	GSSPFG00026193001.3-PA	GSSPFG00023508001-PA	GSSPFG00020083001-PA	GSSPFG00013520001-PA	GSSPFG00008128001-PA	GSSPFG00019527001-PA	GSSPFG00010060001-PA	GSSPFG00005114001-PA	GSSPFG00025360001-PA	GSSPFG00022507001.1-PA	GSSPFG00024586001-PA	GSSPFG00018982001-PA	GSSPFG00014873001-PA	GSSPFG00034397001-PA	GSSPFG00028733001-PA	GSSPFG00005472001-PA	GSSPFG00009218001-PA	GSSPFG00027341001-PA	GSSPFG00021042001.3-PA	GSSPFG00026738001-PA
GO:0042995	cell projection	C	1	1	13	26	3702	7371	UNDER	GSSPFG00006895001-PA	GSSPFG00027341001-PA	GSSPFG00023365001-PA	GSSPFG00020137001-PA	GSSPFG00000060001-PA	GSSPFG00032708001-PA	GSSPFG00028940001-PA	GSSPFG00025782001-PA	GSSPFG00006673001-PA	GSSPFG00028733001-PA	GSSPFG00014121001-PA	GSSPFG00002714001-PA	GSSPFG00026052001-PA	GSSPFG00020888001-PA	GSSPFG00003477001-PA	GSSPFG00024003001-PA	GSSPFG00034896001-PA	GSSPFG00016168001-PA	GSSPFG00005615001.1-PA	GSSPFG00031607001-PA	GSSPFG00016885001-PA	GSSPFG00026250001-PA	GSSPFG00022822001-PA	GSSPFG00032380001-PA	GSSPFG00019892001-PA	GSSPFG00011699001-PA	GSSPFG00005075001.1-PA	GSSPFG00003005001-PA	GSSPFG00026579001-PA	GSSPFG00006196001-PA	GSSPFG00008932001-PA	GSSPFG00007315001-PA	GSSPFG00029373001-PA	GSSPFG00000493001.1-PA	GSSPFG00006612001.2-PA	GSSPFG00022127001-PA	GSSPFG00001536001-PA	GSSPFG00023948001-PA	GSSPFG00004002001-PA
GO:0005929	cilium	C	1	1	13	26	3702	7371	UNDER	GSSPFG00006895001-PA	GSSPFG00027341001-PA	GSSPFG00023365001-PA	GSSPFG00020137001-PA	GSSPFG00000060001-PA	GSSPFG00032708001-PA	GSSPFG00028940001-PA	GSSPFG00025782001-PA	GSSPFG00006673001-PA	GSSPFG00028733001-PA	GSSPFG00014121001-PA	GSSPFG00002714001-PA	GSSPFG00026052001-PA	GSSPFG00020888001-PA	GSSPFG00003477001-PA	GSSPFG00024003001-PA	GSSPFG00034896001-PA	GSSPFG00016168001-PA	GSSPFG00005615001.1-PA	GSSPFG00031607001-PA	GSSPFG00016885001-PA	GSSPFG00026250001-PA	GSSPFG00022822001-PA	GSSPFG00032380001-PA	GSSPFG00019892001-PA	GSSPFG00011699001-PA	GSSPFG00005075001.1-PA	GSSPFG00003005001-PA	GSSPFG00026579001-PA	GSSPFG00006196001-PA	GSSPFG00008932001-PA	GSSPFG00007315001-PA	GSSPFG00029373001-PA	GSSPFG00000493001.1-PA	GSSPFG00006612001.2-PA	GSSPFG00022127001-PA	GSSPFG00001536001-PA	GSSPFG00023948001-PA	GSSPFG00004002001-PA
GO:0007568	aging	P	1	1	13	26	3702	7371	UNDER	GSSPFG00017981001.3-PA	GSSPFG00017677001.1-PA	GSSPFG00027742001-PA	GSSPFG00027704001-PA	GSSPFG00013520001-PA	GSSPFG00002766001-PA	GSSPFG00028940001-PA	GSSPFG00019991001.3-PA	GSSPFG00014039001.4-PB	GSSPFG00000435001-PA	GSSPFG00014493001.3-PA	GSSPFG00014493001.3-PC	GSSPFG00031717001-PA	GSSPFG00001026001.3-PA	GSSPFG00018875001-PA	GSSPFG00025603001.1-PA	GSSPFG00012660001-PA	GSSPFG00017575001-PA	GSSPFG00030477001.4-PA	GSSPFG00033301001-PA	GSSPFG00019255001-PA	GSSPFG00022506001.1-PA	GSSPFG00022925001.1-PA	GSSPFG00035925001.2-PA	GSSPFG00021014001-PA	GSSPFG00023260001-PA	GSSPFG00013179001-PA	GSSPFG00006841001-PA	GSSPFG00035793001.1-PA	GSSPFG00025437001-PA	GSSPFG00016217001-PA	GSSPFG00028147001-PA	GSSPFG00003942001-PA	GSSPFG00030261001.3-PA	GSSPFG00003359001.1-PA	GSSPFG00002996001-PA	GSSPFG00011720001-PA	GSSPFG00028174001-PA	GSSPFG00007508001-PA
GO:0030312	external encapsulating structure	C	1	1	3	5	3712	7392	OVER	GSSPFG00025531001-PA	GSSPFG00002208001-PA	GSSPFG00000713001-PA	GSSPFG00014488001.3-PA	GSSPFG00002794001-PA	GSSPFG00031432001-PA	GSSPFG00025186001.1-PA	GSSPFG00019399001.3-PA
[truncated: 206 more columns]

## Sheet: rice strain
GO-ID	Term	Category	FDR	P-Value	#Test	#Ref	#notAnnotTest	#notAnnotRef	Over/Under	TestSeqs	RefSeqs
GO:0043227	membrane-bounded organelle	C	1.009699E-11	6.731328E-14	508	1283	3176	5271	UNDER	SFRICE018259-PA, SFRICE000602-PA, SFRICE012690-PA, SFRICE015486-PA, SFRICE018912-PA, SFRICE034028-PA, SFRICE001332-PA, SFRICE006070-PA, SFRICE012357-PA, SFRICE019905-PA, SFRICE036725-PA, SFRICE041378-PA, SFRICE024020-PA, SFRICE025207-PA, SFRICE007464-PA, SFRICE015325-PA, SFRICE005637-PA, SFRICE002292-PA, SFRICE026957-PA, SFRICE017942-PA, SFRICE022022-PA, SFRICE027997-PA, SFRICE008973-PA, SFRICE01…	SFRICE000568-PA, SFRICE038425-PA, SFRICE031794-PA, SFRICE018970-PA, SFRICE015669-PA, SFRICE031312-PA, SFRICE030937-PA, SFRICE032717-PA, SFRICE003559-PA, SFRICE000763-PA, SFRICE032088-PA, SFRICE012231-PA, SFRICE004370-PA, SFRICE024501-PA, SFRICE030731-PA, SFRICE012987-PA, SFRICE041206-PA, SFRICE024547-PA, SFRICE014125-PA, SFRICE004175-PA, SFRICE032672-PA, SFRICE011467-PA, SFRICE030262.2-PA, SFRICE…
GO:0043231	intracellular membrane-bounded organelle	C	1.009699E-11	6.731328E-14	508	1283	3176	5271	UNDER	SFRICE018259-PA, SFRICE000602-PA, SFRICE012690-PA, SFRICE015486-PA, SFRICE018912-PA, SFRICE034028-PA, SFRICE001332-PA, SFRICE006070-PA, SFRICE012357-PA, SFRICE019905-PA, SFRICE036725-PA, SFRICE041378-PA, SFRICE024020-PA, SFRICE025207-PA, SFRICE007464-PA, SFRICE015325-PA, SFRICE005637-PA, SFRICE002292-PA, SFRICE026957-PA, SFRICE017942-PA, SFRICE022022-PA, SFRICE027997-PA, SFRICE008973-PA, SFRICE01…	SFRICE000568-PA, SFRICE038425-PA, SFRICE031794-PA, SFRICE018970-PA, SFRICE015669-PA, SFRICE031312-PA, SFRICE030937-PA, SFRICE032717-PA, SFRICE003559-PA, SFRICE000763-PA, SFRICE032088-PA, SFRICE012231-PA, SFRICE004370-PA, SFRICE024501-PA, SFRICE030731-PA, SFRICE012987-PA, SFRICE041206-PA, SFRICE024547-PA, SFRICE014125-PA, SFRICE004175-PA, SFRICE032672-PA, SFRICE011467-PA, SFRICE030262.2-PA, SFRICE…
GO:0009987	cellular process	P	1.138952E-10	1.138952E-12	1210	2616	2474	3938	UNDER	SFRICE036886-PA, SFRICE018259-PA, SFRICE038700-PA, SFRICE002508-PA, SFRICE002669-PA, SFRICE034028-PA, SFRICE014974-PA, SFRICE006070-PA, SFRICE034384-PA, SFRICE012357-PA, SFRICE019905-PA, SFRICE036725-PA, SFRICE020218-PA, SFRICE008572-PA, SFRICE027252-PA, SFRICE041676-PA, SFRICE024019-PA, SFRICE024020-PA, SFRICE021544-PA, SFRICE000488-PA, SFRICE004095-PA, SFRICE041390-PA, SFRICE015590-PA, SFRICE00…	SFRICE011261-PA, SFRICE001859-PA, SFRICE038505-PA, SFRICE030342-PA, SFRICE031794-PA, SFRICE002543-PA, SFRICE011146-PA, SFRICE031312-PA, SFRICE017002-PA, SFRICE024582-PA, SFRICE017019.2-PA, SFRICE007715-PA, SFRICE015864-PA, SFRICE003479-PA, SFRICE014378-PA, SFRICE000763-PA, SFRICE032088-PA, SFRICE012231-PA, SFRICE024501-PA, SFRICE030731-PA, SFRICE012987-PA, SFRICE000890-PA, SFRICE009851-PA, SFRICE…
GO:0005622	intracellular	C	1.28681E-10	1.715747E-12	988	2197	2696	4357	UNDER	SFRICE036886-PA, SFRICE018259-PA, SFRICE000602-PA, SFRICE038700-PA, SFRICE002508-PA, SFRICE002669-PA, SFRICE034028-PA, SFRICE001332-PA, SFRICE006070-PA, SFRICE012357-PA, SFRICE019905-PA, SFRICE036725-PA, SFRICE029433-PA, SFRICE027252-PA, SFRICE024020-PA, SFRICE028543-PA, SFRICE026957-PA, SFRICE012941-PA, SFRICE041390-PA, SFRICE015590-PA, SFRICE000179-PA, SFRICE008973-PA, SFRICE012505-PA, SFRICE02…	SFRICE031794-PA, SFRICE002543-PA, SFRICE018970-PA, SFRICE031312-PA, SFRICE015864-PA, SFRICE003479-PA, SFRICE000763-PA, SFRICE032088-PA, SFRICE012231-PA, SFRICE024501-PA, SFRICE030731-PA, SFRICE002670-PA, SFRICE012987-PA, SFRICE014125-PA, SFRICE004175-PA, SFRICE010680-PA, SFRICE038041.2-PA, SFRICE005145-PA, SFRICE004564-PA, SFRICE032924-PA, SFRICE023485-PA, SFRICE028015-PA, SFRICE006082-PA, SFRICE…
GO:0044424	intracellular part	C	7.497118E-10	1.24952E-11	811	1841	2873	4713	UNDER	SFRICE036886-PA, SFRICE018259-PA, SFRICE000602-PA, SFRICE002669-PA, SFRICE034028-PA, SFRICE001332-PA, SFRICE006070-PA, SFRICE012357-PA, SFRICE019905-PA, SFRICE036725-PA, SFRICE024020-PA, SFRICE026957-PA, SFRICE012941-PA, SFRICE041390-PA, SFRICE015590-PA, SFRICE000179-PA, SFRICE008973-PA, SFRICE012505-PA, SFRICE020620-PA, SFRICE016226-PA, SFRICE000716-PA, SFRICE041161-PA, SFRICE015256-PA, SFRICE00…	SFRICE031794-PA, SFRICE002543-PA, SFRICE018970-PA, SFRICE031312-PA, SFRICE000763-PA, SFRICE032088-PA, SFRICE012231-PA, SFRICE024501-PA, SFRICE030731-PA, SFRICE012987-PA, SFRICE014125-PA, SFRICE004175-PA, SFRICE010680-PA, SFRICE005145-PA, SFRICE004564-PA, SFRICE032924-PA, SFRICE023485-PA, SFRICE028015-PA, SFRICE006082-PA, SFRICE001860-PA, SFRICE008091-PA, SFRICE026349-PA, SFRICE003100-PA, SFRICE01…
GO:0043226	organelle	C	1.524512E-9	3.449563E-11	708	1632	2976	4922	UNDER	SFRICE018259-PA, SFRICE000602-PA, SFRICE012690-PA, SFRICE015486-PA, SFRICE018912-PA, SFRICE034028-PA, SFRICE001332-PA, SFRICE006070-PA, SFRICE012357-PA, SFRICE019905-PA, SFRICE036725-PA, SFRICE041378-PA, SFRICE024020-PA, SFRICE019081-PA, SFRICE025207-PA, SFRICE010427-PA, SFRICE007464-PA, SFRICE015325-PA, SFRICE005637-PA, SFRICE002292-PA, SFRICE026957-PA, SFRICE018316-PA, SFRICE017942-PA, SFRICE01…	SFRICE031794-PA, SFRICE018970-PA, SFRICE031312-PA, SFRICE000763-PA, SFRICE032088-PA, SFRICE012231-PA, SFRICE024501-PA, SFRICE030731-PA, SFRICE012987-PA, SFRICE014125-PA, SFRICE004175-PA, SFRICE038041.2-PA, SFRICE005145-PA, SFRICE017897-PA, SFRICE023485-PA, SFRICE028015-PA, SFRICE006082-PA, SFRICE001860-PA, SFRICE008091-PA, SFRICE026349-PA, SFRICE008389-PA, SFRICE003100-PA, SFRICE010679-PA, SFRICE…
GO:0044464	cell part	C	1.524512E-9	3.557195E-11	1126	2427	2558	4127	UNDER	SFRICE036886-PA, SFRICE018259-PA, SFRICE000602-PA, SFRICE038700-PA, SFRICE002508-PA, SFRICE002669-PA, SFRICE034028-PA, SFRICE001332-PA, SFRICE006070-PA, SFRICE012357-PA, SFRICE019905-PA, SFRICE036725-PA, SFRICE029433-PA, SFRICE027252-PA, SFRICE024020-PA, SFRICE028543-PA, SFRICE026957-PA, SFRICE012941-PA, SFRICE041390-PA, SFRICE015590-PA, SFRICE000179-PA, SFRICE008973-PA, SFRICE012505-PA, SFRICE02…	SFRICE031794-PA, SFRICE002543-PA, SFRICE018970-PA, SFRICE031312-PA, SFRICE031037-PA, SFRICE006921.1-PA, SFRICE015864-PA, SFRICE003479-PA, SFRICE042078.2-PA, SFRICE000763-PA, SFRICE032088-PA, SFRICE012231-PA, SFRICE024501-PA, SFRICE030731-PA, SFRICE002670-PA, SFRICE012987-PA, SFRICE014125-PA, SFRICE004175-PA, SFRICE010680-PA, SFRICE038041.2-PA, SFRICE005145-PA, SFRICE004564-PA, SFRICE032924-PA, SF…
GO:0043229	intracellular organelle	C	1.723953E-9	4.597207E-11	674	1563	3010	4991	UNDER	SFRICE018259-PA, SFRICE000602-PA, SFRICE012690-PA, SFRICE015486-PA, SFRICE018912-PA, SFRICE034028-PA, SFRICE001332-PA, SFRICE006070-PA, SFRICE012357-PA, SFRICE019905-PA, SFRICE036725-PA, SFRICE041378-PA, SFRICE024020-PA, SFRICE019081-PA, SFRICE025207-PA, SFRICE007464-PA, SFRICE015325-PA, SFRICE005637-PA, SFRICE002292-PA, SFRICE026957-PA, SFRICE017942-PA, SFRICE012941-PA, SFRICE022022-PA, SFRICE00…	SFRICE031794-PA, SFRICE018970-PA, SFRICE031312-PA, SFRICE000763-PA, SFRICE032088-PA, SFRICE012231-PA, SFRICE024501-PA, SFRICE030731-PA, SFRICE012987-PA, SFRICE014125-PA, SFRICE004175-PA, SFRICE005145-PA, SFRICE023485-PA, SFRICE028015-PA, SFRICE006082-PA, SFRICE001860-PA, SFRICE008091-PA, SFRICE026349-PA, SFRICE003100-PA, SFRICE010679-PA, SFRICE027745-PA, SFRICE005648-PA, SFRICE032351-PA, SFRICE03…
GO:0044237	cellular metabolic process	P	5.528816E-9	1.658645E-10	812	1820	2872	4734	UNDER	SFRICE036886-PA, SFRICE018259-PA, SFRICE002669-PA, SFRICE034028-PA, SFRICE014974-PA, SFRICE006070-PA, SFRICE012357-PA, SFRICE019905-PA, SFRICE036725-PA, SFRICE020218-PA, SFRICE008572-PA, SFRICE027252-PA, SFRICE041676-PA, SFRICE024019-PA, SFRICE024020-PA, SFRICE021544-PA, SFRICE004095-PA, SFRICE041390-PA, SFRICE015590-PA, SFRICE000179-PA, SFRICE012505-PA, SFRICE020620-PA, SFRICE016226-PA, SFRICE00…	SFRICE001859-PA, SFRICE038505-PA, SFRICE031794-PA, SFRICE011146-PA, SFRICE031312-PA, SFRICE017002-PA, SFRICE024582-PA, SFRICE017019.2-PA, SFRICE007715-PA, SFRICE014378-PA, SFRICE032088-PA, SFRICE012231-PA, SFRICE024501-PA, SFRICE030731-PA, SFRICE012987-PA, SFRICE000890-PA, SFRICE009851-PA, SFRICE002555-PA, SFRICE014125-PA, SFRICE004175-PA, SFRICE010680-PA, SFRICE031954-PA, SFRICE032924-PA, SFRICE…
GO:0016491	oxidoreductase activity	F	8.705156E-9	2.901719E-10	422	503	3262	6051	OVER	SFRICE037237-PA, SFRICE018259-PA, SFRICE000602-PA, SFRICE038345-PA, SFRICE019642-PA, SFRICE003674-PA, SFRICE024028.2-PA, SFRICE032820.2-PA, SFRICE006986-PA, SFRICE012632-PA, SFRICE004249.2-PA, SFRICE004403-PA, SFRICE020115-PA, SFRICE004095-PA, SFRICE035950-PA, SFRICE038260.2-PA, SFRICE036291-PA, SFRICE012024-PA, SFRICE027526-PA, SFRICE012437-PA, SFRICE002118-PA, SFRICE037569-PA, SFRICE008051.2-PB…	SFRICE000545-PA, SFRICE001779-PA, SFRICE024575.2-PA, SFRICE025586.2-PA, SFRICE033196-PA, SFRICE012174-PA, SFRICE020975-PA, SFRICE033150-PA, SFRICE003937-PA, SFRICE027791-PA, SFRICE035937.2-PA, SFRICE040201-PA, SFRICE022434-PA, SFRICE024638-PA, SFRICE020631-PA, SFRICE008708-PA, SFRICE023989-PA, SFRICE017426-PA, SFRICE024214.2-PA, SFRICE016456-PA, SFRICE012231-PA, SFRICE019504-PA, SFRICE008870-PA, …
GO:0005623	cell	C	2.650213E-8	9.717447E-10	1186	2506	2498	4048	UNDER	SFRICE036886-PA, SFRICE018259-PA, SFRICE000602-PA, SFRICE038700-PA, SFRICE002508-PA, SFRICE002669-PA, SFRICE034028-PA, SFRICE001332-PA, SFRICE006070-PA, SFRICE012357-PA, SFRICE019905-PA, SFRICE036725-PA, SFRICE029433-PA, SFRICE027252-PA, SFRICE024020-PA, SFRICE028543-PA, SFRICE026957-PA, SFRICE012941-PA, SFRICE041390-PA, SFRICE015590-PA, SFRICE000179-PA, SFRICE008973-PA, SFRICE012505-PA, SFRICE02…	SFRICE011261-PA, SFRICE031794-PA, SFRICE002543-PA, SFRICE018970-PA, SFRICE031312-PA, SFRICE031037-PA, SFRICE006921.1-PA, SFRICE015864-PA, SFRICE003479-PA, SFRICE042078.2-PA, SFRICE000763-PA, SFRICE032088-PA, SFRICE012231-PA, SFRICE024501-PA, SFRICE030731-PA, SFRICE002670-PA, SFRICE012987-PA, SFRICE015577-PA, SFRICE014125-PA, SFRICE004175-PA, SFRICE010680-PA, SFRICE038041.2-PA, SFRICE005145-PA, SF…
GO:0044260	cellular macromolecule metabolic process	P	5.191236E-8	2.076494E-9	418	1022	3266	5532	UNDER	SFRICE034200-PA, SFRICE015486-PA, SFRICE038769-PA, SFRICE018912-PA, SFRICE014974-PA, SFRICE001275-PA, SFRICE006070-PA, SFRICE036725-PA, SFRICE020218-PA, SFRICE008572-PA, SFRICE027252-PA, SFRICE041676-PA, SFRICE024020-PA, SFRICE025448-PA, SFRICE015325-PA, SFRICE005637-PA, SFRICE021544-PA, SFRICE004095-PA, SFRICE020563-PA, SFRICE041390-PA, SFRICE027997-PA, SFRICE015590-PA, SFRICE020620-PA, SFRICE00…	SFRICE003719-PA, SFRICE031794-PA, SFRICE031312-PA, SFRICE017002-PA, SFRICE024582-PA, SFRICE017019.2-PA, SFRICE007715-PA, SFRICE002864-PA, SFRICE002348-PA, SFRICE024501-PA, SFRICE034979-PA, SFRICE030731-PA, SFRICE000890-PA, SFRICE024547-PA, SFRICE009851-PA, SFRICE002555-PA, SFRICE011467-PA, SFRICE031954-PA, SFRICE032924-PA, SFRICE031358-PA, SFRICE028015-PA, SFRICE006082-PA, SFRICE001860-PA, SFRICE…
GO:0005737	cytoplasm	C	5.555579E-8	2.407418E-9	452	1089	3232	5465	UNDER	SFRICE036886-PA, SFRICE018259-PA, SFRICE000602-PA, SFRICE002405-PA, SFRICE002669-PA, SFRICE015486-PA, SFRICE001275-PA, SFRICE012357-PA, SFRICE008307-PA, SFRICE019905-PA, SFRICE010427-PA, SFRICE007464-PA, SFRICE026957-PA, SFRICE018316-PA, SFRICE012941-PA, SFRICE008021-PA, SFRICE022022-PA, SFRICE041390-PA, SFRICE027997-PA, SFRICE015590-PA, SFRICE000179-PA, SFRICE008973-PA, SFRICE014389-PA, SFRICE02…	SFRICE000568-PA, SFRICE038425-PA, SFRICE002107-PA, SFRICE003719-PA, SFRICE002543-PA, SFRICE019069-PA, SFRICE013522-PA, SFRICE004644-PA, SFRICE018970-PA, SFRICE015669-PA, SFRICE000763-PA, SFRICE002348-PA, SFRICE012231-PA, SFRICE024501-PA, SFRICE034979-PA, SFRICE030731-PA, SFRICE012987-PA, SFRICE024547-PA, SFRICE006276-PA, SFRICE014125-PA, SFRICE004175-PA, SFRICE010680-PA, SFRICE005145-PA, SFRICE01…
GO:0043170	macromolecule metabolic process	P	7.869142E-8	3.672266E-9	426	1034	3258	5520	UNDER	SFRICE034200-PA, SFRICE015486-PA, SFRICE038769-PA, SFRICE018912-PA, SFRICE014974-PA, SFRICE001275-PA, SFRICE006070-PA, SFRICE036725-PA, SFRICE020218-PA, SFRICE008572-PA, SFRICE027252-PA, SFRICE041676-PA, SFRICE024020-PA, SFRICE025448-PA, SFRICE015325-PA, SFRICE005637-PA, SFRICE021544-PA, SFRICE004095-PA, SFRICE020563-PA, SFRICE041390-PA, SFRICE027997-PA, SFRICE015590-PA, SFRICE020620-PA, SFRICE00…	SFRICE003719-PA, SFRICE031794-PA, SFRICE031312-PA, SFRICE017002-PA, SFRICE024582-PA, SFRICE017019.2-PA, SFRICE007715-PA, SFRICE002864-PA, SFRICE002348-PA, SFRICE012231-PA, SFRICE024501-PA, SFRICE034979-PA, SFRICE030731-PA, SFRICE000890-PA, SFRICE024547-PA, SFRICE009851-PA, SFRICE002555-PA, SFRICE011467-PA, SFRICE031954-PA, SFRICE032924-PA, SFRICE031358-PA, SFRICE028015-PA, SFRICE006082-PA, SFRICE…
GO:0008152	metabolic process	P	1.16458E-7	5.822902E-9	1037	2210	2647	4344	UNDER	SFRICE036886-PA, SFRICE018259-PA, SFRICE002669-PA, SFRICE034028-PA, SFRICE014974-PA, SFRICE006070-PA, SFRICE012357-PA, SFRICE019905-PA, SFRICE036725-PA, SFRICE020218-PA, SFRICE026911-PA, SFRICE008572-PA, SFRICE027252-PA, SFRICE041676-PA, SFRICE008492-PA, SFRICE024019-PA, SFRICE024020-PA, SFRICE021544-PA, SFRICE004095-PA, SFRICE041390-PA, SFRICE015590-PA, SFRICE000179-PA, SFRICE012505-PA, SFRICE02…	SFRICE001859-PA, SFRICE038505-PA, SFRICE031794-PA, SFRICE011146-PA, SFRICE031312-PA, SFRICE017002-PA, SFRICE031037-PA, SFRICE000121-PA, SFRICE024582-PA, SFRICE017019.2-PA, SFRICE007715-PA, SFRICE014378-PA, SFRICE032088-PA, SFRICE012231-PA, SFRICE024501-PA, SFRICE030731-PA, SFRICE012987-PA, SFRICE000890-PA, SFRICE009851-PA, SFRICE002555-PA, SFRICE014125-PA, SFRICE004175-PA, SFRICE010680-PA, SFRICE…
GO:0044267	cellular protein metabolic process	P	1.261623E-7	6.728655E-9	287	743	3397	5811	UNDER	SFRICE000734-PA, SFRICE015486-PA, SFRICE029141-PA, SFRICE014974-PA, SFRICE001275-PA, SFRICE011014-PA, SFRICE020218-PA, SFRICE004718-PA, SFRICE008572-PA, SFRICE027252-PA, SFRICE041676-PA, SFRICE029588-PA, SFRICE025448-PA, SFRICE014521-PA, SFRICE002160-PA, SFRICE023777-PA, SFRICE005690-PA, SFRICE025637-PA, SFRICE001190-PA, SFRICE019041-PA, SFRICE012236-PA, SFRICE020563-PA, SFRICE041390-PA, SFRICE02…	SFRICE002967-PA, SFRICE000820-PA, SFRICE040969-PA, SFRICE017300-PA, SFRICE033597-PA, SFRICE032420-PA, SFRICE032581-PA, SFRICE031255-PA, SFRICE017002-PA, SFRICE006722-PA, SFRICE041057-PA, SFRICE009565-PA, SFRICE007715-PA, SFRICE002864-PA, SFRICE002348-PA, SFRICE001676-PA, SFRICE034979-PA, SFRICE000890-PA, SFRICE003468-PA, SFRICE024547-PA, SFRICE009851-PA, SFRICE030559-PA, SFRICE002555-PA, SFRICE00…
GO:0019538	protein metabolic process	P	3.071305E-7	1.740406E-8	297	757	3387	5797	UNDER	SFRICE015595-PA, SFRICE000734-PA, SFRICE038614-PA, SFRICE015486-PA, SFRICE029141-PA, SFRICE014974-PA, SFRICE001275-PA, SFRICE011014-PA, SFRICE020218-PA, SFRICE004718-PA, SFRICE008572-PA, SFRICE027252-PA, SFRICE041676-PA, SFRICE029588-PA, SFRICE025448-PA, SFRICE014521-PA, SFRICE002160-PA, SFRICE023777-PA, SFRICE005690-PA, SFRICE025637-PA, SFRICE001190-PA, SFRICE019041-PA, SFRICE012236-PA, SFRICE02…	SFRICE002967-PA, SFRICE000820-PA, SFRICE040969-PA, SFRICE017300-PA, SFRICE033597-PA, SFRICE032420-PA, SFRICE032581-PA, SFRICE031255-PA, SFRICE017002-PA, SFRICE006722-PA, SFRICE041057-PA, SFRICE009565-PA, SFRICE007715-PA, SFRICE002864-PA, SFRICE002348-PA, SFRICE001676-PA, SFRICE012231-PA, SFRICE034979-PA, SFRICE000890-PA, SFRICE003468-PA, SFRICE024547-PA, SFRICE009851-PA, SFRICE030559-PA, SFRICE00…
GO:0005634	nucleus	C	1.450609E-6	8.703652E-8	328	808	3356	5746	UNDER	SFRICE012690-PA, SFRICE038832-PA, SFRICE011290-PA, SFRICE015486-PA, SFRICE018912-PA, SFRICE031421-PA, SFRICE034028-PA, SFRICE001332-PA, SFRICE006070-PA, SFRICE010365-PA, SFRICE012357-PA, SFRICE019905-PA, SFRICE032632-PA, SFRICE036725-PA, SFRICE041378-PA, SFRICE024020-PA, SFRICE025207-PA, SFRICE015325-PA, SFRICE005637-PA, SFRICE002292-PA, SFRICE007034-PA, SFRICE003920-PA, SFRICE005690-PA, SFRICE01…	SFRICE038425-PA, SFRICE031794-PA, SFRICE031312-PA, SFRICE030937-PA, SFRICE032717-PA, SFRICE003559-PA, SFRICE032088-PA, SFRICE004370-PA, SFRICE024501-PA, SFRICE030731-PA, SFRICE012987-PA, SFRICE041206-PA, SFRICE024547-PA, SFRICE032672-PA, SFRICE011467-PA, SFRICE030262.2-PA, SFRICE028015-PA, SFRICE006082-PA, SFRICE008091-PA, SFRICE028475-PA, SFRICE026349-PA, SFRICE002451-PA, SFRICE001240-PA, SFRICE…
GO:0044444	cytoplasmic part	C	2.037659E-6	1.290518E-7	266	677	3418	5877	UNDER	SFRICE000436-PA, SFRICE018259-PA, SFRICE000602-PA, SFRICE002405-PA, SFRICE002669-PA, SFRICE015486-PA, SFRICE034699-PA, SFRICE025614-PA, SFRICE028411-PA, SFRICE030805-PA, SFRICE007464-PA, SFRICE002160-PA, SFRICE005174-PA, SFRICE023777-PA, SFRICE026957-PA, SFRICE022022-PA, SFRICE014234-PA, SFRICE015590-PA, SFRICE003061-PA, SFRICE008973-PA, SFRICE000716-PA, SFRICE016444-PA, SFRICE040253-PA, SFRICE01…	SFRICE002967-PA, SFRICE000568-PA, SFRICE000820-PA, SFRICE000545-PA, SFRICE017300-PA, SFRICE012174-PA, SFRICE007818-PA, SFRICE016410-PA, SFRICE018970-PA, SFRICE015669-PA, SFRICE003937-PA, SFRICE041057-PA, SFRICE015600-PA, SFRICE008708-PA, SFRICE000763-PA, SFRICE002348-PA, SFRICE001676-PA, SFRICE012231-PA, SFRICE030995-PA, SFRICE012987-PA, SFRICE003789-PA, SFRICE003491-PA, SFRICE014125-PA, SFRICE00…
GO:0044428	nuclear part	C	8.928079E-6	5.952053E-7	55	200	3629	6354	UNDER	SFRICE008477-PA, SFRICE019472-PA, SFRICE012726-PA, SFRICE015486-PA, SFRICE018912-PA, SFRICE012357-PA, SFRICE032632-PA, SFRICE036725-PA, SFRICE007638-PA, SFRICE003677-PA, SFRICE041378-PA, SFRICE019003-PA, SFRICE015325-PA, SFRICE002197-PA, SFRICE015132-PA, SFRICE000394-PA, SFRICE009177-PA, SFRICE027800-PA, SFRICE007899-PA, SFRICE037869-PA, SFRICE025749-PA, SFRICE020831-PA, SFRICE007471-PA, SFRICE02…	SFRICE016485-PA, SFRICE019556-PA, SFRICE038425-PA, SFRICE002646-PA, SFRICE005849-PA, SFRICE013115-PA, SFRICE004237-PA, SFRICE002079-PA, SFRICE009902-PA, SFRICE009948-PA, SFRICE031718-PA, SFRICE030692-PA, SFRICE023536-PA, SFRICE024501-PA, SFRICE030731-PA, SFRICE025053-PA, SFRICE007481-PA, SFRICE009719-PA, SFRICE018436-PA, SFRICE032345-PA, SFRICE007366-PA, SFRICE001240-PA, SFRICE005237-PA, SFRICE00…
GO:0044446	intracellular organelle part	C	2.384356E-5	1.748527E-6	70	231	3614	6323	UNDER	SFRICE008477-PA, SFRICE019472-PA, SFRICE012726-PA, SFRICE015486-PA, SFRICE018912-PA, SFRICE012357-PA, SFRICE032632-PA, SFRICE036725-PA, SFRICE007638-PA, SFRICE003677-PA, SFRICE041378-PA, SFRICE019003-PA, SFRICE021204-PA, SFRICE027719-PA, SFRICE015325-PA, SFRICE002197-PA, SFRICE015132-PA, SFRICE000394-PA, SFRICE009177-PA, SFRICE011927-PA, SFRICE000716-PA, SFRICE027800-PA, SFRICE007899-PA, SFRICE03…	SFRICE016485-PA, SFRICE019556-PA, SFRICE038425-PA, SFRICE002646-PA, SFRICE005849-PA, SFRICE000144-PA, SFRICE013115-PA, SFRICE004237-PA, SFRICE002079-PA, SFRICE000757-PA, SFRICE009902-PA, SFRICE009948-PA, SFRICE009026-PA, SFRICE031718-PA, SFRICE030692-PA, SFRICE023536-PA, SFRICE024501-PA, SFRICE030731-PA, SFRICE012987-PA, SFRICE025053-PA, SFRICE024547-PA, SFRICE007481-PA, SFRICE009719-PA, SFRICE01…
GO:0044422	organelle part	C	2.384356E-5	1.748527E-6	70	231	3614	6323	UNDER	SFRICE008477-PA, SFRICE019472-PA, SFRICE012726-PA, SFRICE015486-PA, SFRICE018912-PA, SFRICE012357-PA, SFRICE032632-PA, SFRICE036725-PA, SFRICE007638-PA, SFRICE003677-PA, SFRICE041378-PA, SFRICE019003-PA, SFRICE021204-PA, SFRICE027719-PA, SFRICE015325-PA, SFRICE002197-PA, SFRICE015132-PA, SFRICE000394-PA, SFRICE009177-PA, SFRICE011927-PA, SFRICE000716-PA, SFRICE027800-PA, SFRICE007899-PA, SFRICE03…	SFRICE016485-PA, SFRICE019556-PA, SFRICE038425-PA, SFRICE002646-PA, SFRICE005849-PA, SFRICE000144-PA, SFRICE013115-PA, SFRICE004237-PA, SFRICE002079-PA, SFRICE000757-PA, SFRICE009902-PA, SFRICE009948-PA, SFRICE009026-PA, SFRICE031718-PA, SFRICE030692-PA, SFRICE023536-PA, SFRICE024501-PA, SFRICE030731-PA, SFRICE012987-PA, SFRICE025053-PA, SFRICE024547-PA, SFRICE007481-PA, SFRICE009719-PA, SFRICE01…
GO:0009058	biosynthetic process	P	2.512322E-5	1.926114E-6	486	1095	3198	5459	UNDER	SFRICE034200-PA, SFRICE012690-PA, SFRICE015486-PA, SFRICE018912-PA, SFRICE034028-PA, SFRICE039212-PA, SFRICE019905-PA, SFRICE016090-PA, SFRICE041378-PA, SFRICE024019-PA, SFRICE024020-PA, SFRICE010427-PA, SFRICE015325-PA, SFRICE021567-PA, SFRICE021544-PA, SFRICE017942-PA, SFRICE003182-PA, SFRICE029651-PA, SFRICE008319-PA, SFRICE014228-PA, SFRICE027997-PA, SFRICE015590-PA, SFRICE012505-PA, SFRICE01…	SFRICE038425-PA, SFRICE001859-PA, SFRICE003719-PA, SFRICE037971-PA, SFRICE011146-PA, SFRICE000121-PA, SFRICE014378-PA, SFRICE032717-PA, SFRICE002348-PA, SFRICE032088-PA, SFRICE004370-PA, SFRICE024501-PA, SFRICE030731-PA, SFRICE041206-PA, SFRICE014125-PA, SFRICE004175-PA, SFRICE010680-PA, SFRICE032672-PA, SFRICE031954-PA, SFRICE030262.2-PA, SFRICE032924-PA, SFRICE017897-PA, SFRICE015829-PA, SFRICE…
GO:0043412	macromolecule modification	P	3.217267E-5	2.813881E-6	228	574	3456	5980	UNDER	SFRICE000734-PA, SFRICE015486-PA, SFRICE029141-PA, SFRICE014974-PA, SFRICE001275-PA, SFRICE011014-PA, SFRICE020218-PA, SFRICE004718-PA, SFRICE008572-PA, SFRICE027252-PA, SFRICE041676-PA, SFRICE029588-PA, SFRICE025448-PA, SFRICE014521-PA, SFRICE023777-PA, SFRICE005690-PA, SFRICE025637-PA, SFRICE019041-PA, SFRICE012236-PA, SFRICE020563-PA, SFRICE041390-PA, SFRICE027997-PA, SFRICE014807-PA, SFRICE00…	SFRICE002967-PA, SFRICE040969-PA, SFRICE033597-PA, SFRICE032420-PA, SFRICE032581-PA, SFRICE031255-PA, SFRICE017002-PA, SFRICE006722-PA, SFRICE041057-PA, SFRICE009565-PA, SFRICE007715-PA, SFRICE002864-PA, SFRICE001676-PA, SFRICE034979-PA, SFRICE000890-PA, SFRICE003468-PA, SFRICE024547-PA, SFRICE009851-PA, SFRICE030559-PA, SFRICE002555-PA, SFRICE001904-PA, SFRICE011467-PA, SFRICE016388-PA, SFRICE02…
GO:0036211	protein modification process	P	3.217267E-5	2.813881E-6	228	574	3456	5980	UNDER	SFRICE000734-PA, SFRICE015486-PA, SFRICE029141-PA, SFRICE014974-PA, SFRICE001275-PA, SFRICE011014-PA, SFRICE020218-PA, SFRICE004718-PA, SFRICE008572-PA, SFRICE027252-PA, SFRICE041676-PA, SFRICE029588-PA, SFRICE025448-PA, SFRICE014521-PA, SFRICE023777-PA, SFRICE005690-PA, SFRICE025637-PA, SFRICE019041-PA, SFRICE012236-PA, SFRICE020563-PA, SFRICE041390-PA, SFRICE027997-PA, SFRICE014807-PA, SFRICE00…	SFRICE002967-PA, SFRICE040969-PA, SFRICE033597-PA, SFRICE032420-PA, SFRICE032581-PA, SFRICE031255-PA, SFRICE017002-PA, SFRICE006722-PA, SFRICE041057-PA, SFRICE009565-PA, SFRICE007715-PA, SFRICE002864-PA, SFRICE001676-PA, SFRICE034979-PA, SFRICE000890-PA, SFRICE003468-PA, SFRICE024547-PA, SFRICE009851-PA, SFRICE030559-PA, SFRICE002555-PA, SFRICE001904-PA, SFRICE011467-PA, SFRICE016388-PA, SFRICE02…
GO:0006464	cellular protein modification process	P	3.217267E-5	2.813881E-6	228	574	3456	5980	UNDER	SFRICE000734-PA, SFRICE015486-PA, SFRICE029141-PA, SFRICE014974-PA, SFRICE001275-PA, SFRICE011014-PA, SFRICE020218-PA, SFRICE004718-PA, SFRICE008572-PA, SFRICE027252-PA, SFRICE041676-PA, SFRICE029588-PA, SFRICE025448-PA, SFRICE014521-PA, SFRICE023777-PA, SFRICE005690-PA, SFRICE025637-PA, SFRICE019041-PA, SFRICE012236-PA, SFRICE020563-PA, SFRICE041390-PA, SFRICE027997-PA, SFRICE014807-PA, SFRICE00…	SFRICE002967-PA, SFRICE040969-PA, SFRICE033597-PA, SFRICE032420-PA, SFRICE032581-PA, SFRICE031255-PA, SFRICE017002-PA, SFRICE006722-PA, SFRICE041057-PA, SFRICE009565-PA, SFRICE007715-PA, SFRICE002864-PA, SFRICE001676-PA, SFRICE034979-PA, SFRICE000890-PA, SFRICE003468-PA, SFRICE024547-PA, SFRICE009851-PA, SFRICE030559-PA, SFRICE002555-PA, SFRICE001904-PA, SFRICE011467-PA, SFRICE016388-PA, SFRICE02…
GO:0034641	cellular nitrogen compound metabolic process	P	3.217267E-5	2.895541E-6	563	1241	3121	5313	UNDER	SFRICE034200-PA, SFRICE018259-PA, SFRICE012690-PA, SFRICE002405-PA, SFRICE002669-PA, SFRICE015486-PA, SFRICE038769-PA, SFRICE018912-PA, SFRICE034028-PA, SFRICE039212-PA, SFRICE006070-PA, SFRICE012357-PA, SFRICE019905-PA, SFRICE036725-PA, SFRICE024284-PA, SFRICE024019-PA, SFRICE024020-PA, SFRICE015325-PA, SFRICE021567-PA, SFRICE005637-PA, SFRICE021544-PA, SFRICE017942-PA, SFRICE003182-PA, SFRICE00…	SFRICE038425-PA, SFRICE001859-PA, SFRICE038505-PA, SFRICE003719-PA, SFRICE031794-PA, SFRICE037971-PA, SFRICE011146-PA, SFRICE031312-PA, SFRICE024582-PA, SFRICE017019.2-PA, SFRICE014378-PA, SFRICE032717-PA, SFRICE002348-PA, SFRICE032088-PA, SFRICE012231-PA, SFRICE004370-PA, SFRICE024501-PA, SFRICE030731-PA, SFRICE041206-PA, SFRICE024547-PA, SFRICE004175-PA, SFRICE032672-PA, SFRICE031954-PA, SFRICE…
GO:0006807	nitrogen compound metabolic process	P	3.443637E-5	3.332684E-6	592	1296	3092	5258	UNDER	SFRICE034200-PA, SFRICE036886-PA, SFRICE018259-PA, SFRICE012690-PA, SFRICE002405-PA, SFRICE002669-PA, SFRICE015486-PA, SFRICE038769-PA, SFRICE018912-PA, SFRICE034028-PA, SFRICE039212-PA, SFRICE006070-PA, SFRICE012357-PA, SFRICE019905-PA, SFRICE036725-PA, SFRICE024284-PA, SFRICE024019-PA, SFRICE024020-PA, SFRICE015325-PA, SFRICE021567-PA, SFRICE005637-PA, SFRICE021544-PA, SFRICE017942-PA, SFRICE00…	SFRICE038425-PA, SFRICE001859-PA, SFRICE038505-PA, SFRICE003719-PA, SFRICE031794-PA, SFRICE013522-PA, SFRICE037971-PA, SFRICE011146-PA, SFRICE031312-PA, SFRICE024582-PA, SFRICE017019.2-PA, SFRICE014378-PA, SFRICE032717-PA, SFRICE002348-PA, SFRICE032088-PA, SFRICE012231-PA, SFRICE004370-PA, SFRICE024501-PA, SFRICE030731-PA, SFRICE041206-PA, SFRICE024547-PA, SFRICE006276-PA, SFRICE004175-PA, SFRICE…
GO:0043233	organelle lumen	C	3.443637E-5	3.673213E-6	52	184	3632	6370	UNDER	SFRICE008477-PA, SFRICE019472-PA, SFRICE012726-PA, SFRICE015486-PA, SFRICE018912-PA, SFRICE012357-PA, SFRICE036725-PA, SFRICE007638-PA, SFRICE003677-PA, SFRICE041378-PA, SFRICE019003-PA, SFRICE015325-PA, SFRICE002197-PA, SFRICE015132-PA, SFRICE000394-PA, SFRICE009177-PA, SFRICE027800-PA, SFRICE007899-PA, SFRICE037869-PA, SFRICE020831-PA, SFRICE007471-PA, SFRICE029436-PA, SFRICE010703-PA, SFRICE03…	SFRICE016485-PA, SFRICE038425-PA, SFRICE002646-PA, SFRICE010545-PA, SFRICE012669-PA, SFRICE005849-PA, SFRICE022850-PA, SFRICE028001-PA, SFRICE013115-PA, SFRICE004237-PA, SFRICE002079-PA, SFRICE025944-PA, SFRICE009902-PA, SFRICE001685-PA, SFRICE004567-PA, SFRICE009948-PA, SFRICE005589-PA, SFRICE032841-PA, SFRICE018142-PA, SFRICE000073-PA, SFRICE011521-PA, SFRICE032646-PA, SFRICE001473-PA, SFRICE03…
GO:0070013	intracellular organelle lumen	C	3.443637E-5	3.673213E-6	52	184	3632	6370	UNDER	SFRICE008477-PA, SFRICE019472-PA, SFRICE012726-PA, SFRICE015486-PA, SFRICE018912-PA, SFRICE012357-PA, SFRICE036725-PA, SFRICE007638-PA, SFRICE003677-PA, SFRICE041378-PA, SFRICE019003-PA, SFRICE015325-PA, SFRICE002197-PA, SFRICE015132-PA, SFRICE000394-PA, SFRICE009177-PA, SFRICE027800-PA, SFRICE007899-PA, SFRICE037869-PA, SFRICE020831-PA, SFRICE007471-PA, SFRICE029436-PA, SFRICE010703-PA, SFRICE03…	SFRICE016485-PA, SFRICE038425-PA, SFRICE002646-PA, SFRICE010545-PA, SFRICE012669-PA, SFRICE005849-PA, SFRICE022850-PA, SFRICE028001-PA, SFRICE013115-PA, SFRICE004237-PA, SFRICE002079-PA, SFRICE025944-PA, SFRICE009902-PA, SFRICE001685-PA, SFRICE004567-PA, SFRICE009948-PA, SFRICE005589-PA, SFRICE032841-PA, SFRICE018142-PA, SFRICE000073-PA, SFRICE011521-PA, SFRICE032646-PA, SFRICE001473-PA, SFRICE03…
GO:0031981	nuclear lumen	C	3.443637E-5	3.673213E-6	52	184	3632	6370	UNDER	SFRICE008477-PA, SFRICE019472-PA, SFRICE012726-PA, SFRICE015486-PA, SFRICE018912-PA, SFRICE012357-PA, SFRICE036725-PA, SFRICE007638-PA, SFRICE003677-PA, SFRICE041378-PA, SFRICE019003-PA, SFRICE015325-PA, SFRICE002197-PA, SFRICE015132-PA, SFRICE000394-PA, SFRICE009177-PA, SFRICE027800-PA, SFRICE007899-PA, SFRICE037869-PA, SFRICE020831-PA, SFRICE007471-PA, SFRICE029436-PA, SFRICE010703-PA, SFRICE03…	SFRICE016485-PA, SFRICE038425-PA, SFRICE002646-PA, SFRICE010545-PA, SFRICE012669-PA, SFRICE005849-PA, SFRICE022850-PA, SFRICE028001-PA, SFRICE013115-PA, SFRICE004237-PA, SFRICE002079-PA, SFRICE025944-PA, SFRICE009902-PA, SFRICE001685-PA, SFRICE004567-PA, SFRICE009948-PA, SFRICE005589-PA, SFRICE032841-PA, SFRICE018142-PA, SFRICE000073-PA, SFRICE011521-PA, SFRICE032646-PA, SFRICE001473-PA, SFRICE03…
GO:0031974	membrane-enclosed lumen	C	3.443637E-5	3.673213E-6	52	184	3632	6370	UNDER	SFRICE008477-PA, SFRICE019472-PA, SFRICE012726-PA, SFRICE015486-PA, SFRICE018912-PA, SFRICE012357-PA, SFRICE036725-PA, SFRICE007638-PA, SFRICE003677-PA, SFRICE041378-PA, SFRICE019003-PA, SFRICE015325-PA, SFRICE002197-PA, SFRICE015132-PA, SFRICE000394-PA, SFRICE009177-PA, SFRICE027800-PA, SFRICE007899-PA, SFRICE037869-PA, SFRICE020831-PA, SFRICE007471-PA, SFRICE029436-PA, SFRICE010703-PA, SFRICE03…	SFRICE016485-PA, SFRICE038425-PA, SFRICE002646-PA, SFRICE010545-PA, SFRICE012669-PA, SFRICE005849-PA, SFRICE022850-PA, SFRICE028001-PA, SFRICE013115-PA, SFRICE004237-PA, SFRICE002079-PA, SFRICE025944-PA, SFRICE009902-PA, SFRICE001685-PA, SFRICE004567-PA, SFRICE009948-PA, SFRICE005589-PA, SFRICE032841-PA, SFRICE018142-PA, SFRICE000073-PA, SFRICE011521-PA, SFRICE032646-PA, SFRICE001473-PA, SFRICE03…
GO:0032991	macromolecular complex	C	4.133254E-5	4.54658E-6	323	764	3361	5790	UNDER	SFRICE012690-PA, SFRICE038614-PA, SFRICE020568-PA, SFRICE002405-PA, SFRICE015486-PA, SFRICE018912-PA, SFRICE031387-PA, SFRICE001332-PA, SFRICE008307-PA, SFRICE019905-PA, SFRICE000792-PA, SFRICE019081-PA, SFRICE025207-PA, SFRICE029588-PA, SFRICE015325-PA, SFRICE001521-PA, SFRICE005637-PA, SFRICE002160-PA, SFRICE007034-PA, SFRICE008021-PA, SFRICE003743-PA, SFRICE015590-PA, SFRICE003061-PA, SFRICE00…	SFRICE002967-PA, SFRICE016376-PA, SFRICE000820-PA, SFRICE002646-PA, SFRICE007818-PA, SFRICE003719-PA, SFRICE002543-PA, SFRICE031255-PA, SFRICE000144-PA, SFRICE004644-PA, SFRICE015669-PA, SFRICE003937-PA, SFRICE007086-PA, SFRICE027195-PA, SFRICE024810-PA, SFRICE014951-PA, SFRICE032717-PA, SFRICE002348-PA, SFRICE012231-PA, SFRICE000819-PA, SFRICE002452-PA, SFRICE030995-PA, SFRICE030731-PA, SFRICE00…
GO:1901363	heterocyclic compound binding	F	5.812591E-5	6.975109E-6	293	700	3391	5854	UNDER	SFRICE011290-PA, SFRICE002915-PA, SFRICE018912-PA, SFRICE031421-PA, SFRICE034028-PA, SFRICE019905-PA, SFRICE036725-PA, SFRICE011255-PA, SFRICE015325-PA, SFRICE010394-PA, SFRICE005637-PA, SFRICE002160-PA, SFRICE007034-PA, SFRICE030507-PA, SFRICE003920-PA, SFRICE005690-PA, SFRICE017942-PA, SFRICE013551-PA, SFRICE022022-PA, SFRICE003359-PA, SFRICE009731-PA, SFRICE014389-PA, SFRICE012890-PA, SFRICE02…	SFRICE003616-PA, SFRICE002107-PA, SFRICE003719-PA, SFRICE039774-PA, SFRICE002543-PA, SFRICE037157-PA, SFRICE030937-PA, SFRICE032717-PA, SFRICE003559-PA, SFRICE000786-PA, SFRICE023668-PA, SFRICE032088-PA, SFRICE002452-PA, SFRICE030995-PA, SFRICE030731-PA, SFRICE007945-PA, SFRICE005569-PA, SFRICE023634-PA, SFRICE041206-PA, SFRICE003491-PA, SFRICE032672-PA, SFRICE000511-PA, SFRICE015519-PA, SFRICE02…
GO:0003676	nucleic acid binding	F	5.812591E-5	6.975109E-6	293	700	3391	5854	UNDER	SFRICE011290-PA, SFRICE002915-PA, SFRICE018912-PA, SFRICE031421-PA, SFRICE034028-PA, SFRICE019905-PA, SFRICE036725-PA, SFRICE011255-PA, SFRICE015325-PA, SFRICE010394-PA, SFRICE005637-PA, SFRICE002160-PA, SFRICE007034-PA, SFRICE030507-PA, SFRICE003920-PA, SFRICE005690-PA, SFRICE017942-PA, SFRICE013551-PA, SFRICE022022-PA, SFRICE003359-PA, SFRICE009731-PA, SFRICE014389-PA, SFRICE012890-PA, SFRICE02…	SFRICE003616-PA, SFRICE002107-PA, SFRICE003719-PA, SFRICE039774-PA, SFRICE002543-PA, SFRICE037157-PA, SFRICE030937-PA, SFRICE032717-PA, SFRICE003559-PA, SFRICE000786-PA, SFRICE023668-PA, SFRICE032088-PA, SFRICE002452-PA, SFRICE030995-PA, SFRICE030731-PA, SFRICE007945-PA, SFRICE005569-PA, SFRICE023634-PA, SFRICE041206-PA, SFRICE003491-PA, SFRICE032672-PA, SFRICE000511-PA, SFRICE015519-PA, SFRICE02…
GO:0097159	organic cyclic compound binding	F	5.812591E-5	6.975109E-6	293	700	3391	5854	UNDER	SFRICE011290-PA, SFRICE002915-PA, SFRICE018912-PA, SFRICE031421-PA, SFRICE034028-PA, SFRICE019905-PA, SFRICE036725-PA, SFRICE011255-PA, SFRICE015325-PA, SFRICE010394-PA, SFRICE005637-PA, SFRICE002160-PA, SFRICE007034-PA, SFRICE030507-PA, SFRICE003920-PA, SFRICE005690-PA, SFRICE017942-PA, SFRICE013551-PA, SFRICE022022-PA, SFRICE003359-PA, SFRICE009731-PA, SFRICE014389-PA, SFRICE012890-PA, SFRICE02…	SFRICE003616-PA, SFRICE002107-PA, SFRICE003719-PA, SFRICE039774-PA, SFRICE002543-PA, SFRICE037157-PA, SFRICE030937-PA, SFRICE032717-PA, SFRICE003559-PA, SFRICE000786-PA, SFRICE023668-PA, SFRICE032088-PA, SFRICE002452-PA, SFRICE030995-PA, SFRICE030731-PA, SFRICE007945-PA, SFRICE005569-PA, SFRICE023634-PA, SFRICE041206-PA, SFRICE003491-PA, SFRICE032672-PA, SFRICE000511-PA, SFRICE015519-PA, SFRICE02…
GO:0071704	organic substance metabolic process	P	1.746572E-4	2.212325E-5	669	1420	3015	5134	UNDER	SFRICE034200-PA, SFRICE036886-PA, SFRICE018259-PA, SFRICE002405-PA, SFRICE015486-PA, SFRICE038769-PA, SFRICE018912-PA, SFRICE014974-PA, SFRICE001275-PA, SFRICE006070-PA, SFRICE012357-PA, SFRICE036725-PA, SFRICE020218-PA, SFRICE016090-PA, SFRICE026911-PA, SFRICE008572-PA, SFRICE027252-PA, SFRICE041676-PA, SFRICE008492-PA, SFRICE024020-PA, SFRICE010427-PA, SFRICE025448-PA, SFRICE015325-PA, SFRICE00…	SFRICE003719-PA, SFRICE031794-PA, SFRICE013522-PA, SFRICE031312-PA, SFRICE017002-PA, SFRICE031037-PA, SFRICE000121-PA, SFRICE024582-PA, SFRICE017019.2-PA, SFRICE007715-PA, SFRICE014378-PA, SFRICE002864-PA, SFRICE015302-PA, SFRICE002348-PA, SFRICE012231-PA, SFRICE024501-PA, SFRICE034979-PA, SFRICE030731-PA, SFRICE000890-PA, SFRICE004931-PA, SFRICE024547-PA, SFRICE009851-PA, SFRICE002555-PA, SFRICE…
GO:0044238	primary metabolic process	P	1.746572E-4	2.212325E-5	669	1420	3015	5134	UNDER	SFRICE034200-PA, SFRICE036886-PA, SFRICE018259-PA, SFRICE002405-PA, SFRICE015486-PA, SFRICE038769-PA, SFRICE018912-PA, SFRICE014974-PA, SFRICE001275-PA, SFRICE006070-PA, SFRICE012357-PA, SFRICE036725-PA, SFRICE020218-PA, SFRICE016090-PA, SFRICE026911-PA, SFRICE008572-PA, SFRICE027252-PA, SFRICE041676-PA, SFRICE008492-PA, SFRICE024020-PA, SFRICE010427-PA, SFRICE025448-PA, SFRICE015325-PA, SFRICE00…	SFRICE003719-PA, SFRICE031794-PA, SFRICE013522-PA, SFRICE031312-PA, SFRICE017002-PA, SFRICE031037-PA, SFRICE000121-PA, SFRICE024582-PA, SFRICE017019.2-PA, SFRICE007715-PA, SFRICE014378-PA, SFRICE002864-PA, SFRICE015302-PA, SFRICE002348-PA, SFRICE012231-PA, SFRICE024501-PA, SFRICE034979-PA, SFRICE030731-PA, SFRICE000890-PA, SFRICE004931-PA, SFRICE024547-PA, SFRICE009851-PA, SFRICE002555-PA, SFRICE…
GO:0005739	mitochondrion	C	2.587697E-4	3.364005E-5	87	254	3597	6300	UNDER	SFRICE018259-PA, SFRICE001076-PA, SFRICE000602-PA, SFRICE013876-PA, SFRICE005530-PA, SFRICE034699-PA, SFRICE000083-PA, SFRICE025591-PA, SFRICE014903-PA, SFRICE023417-PA, SFRICE005014-PA, SFRICE007913-PA, SFRICE015212-PA, SFRICE017658-PA, SFRICE015689-PA, SFRICE005103-PA, SFRICE031898-PA, SFRICE009590-PA, SFRICE020830-PA, SFRICE013328-PA, SFRICE007464-PA, SFRICE003310-PA, SFRICE033140-PA, SFRICE02…	SFRICE000545-PA, SFRICE017753-PA, SFRICE012174-PA, SFRICE018970-PA, SFRICE006579-PA, SFRICE003937-PA, SFRICE001166-PA, SFRICE010937-PA, SFRICE025042-PA, SFRICE041057-PA, SFRICE002973-PA, SFRICE000597-PA, SFRICE010318-PA, SFRICE003702-PA, SFRICE012231-PA, SFRICE012987-PA, SFRICE003789-PA, SFRICE027842-PA, SFRICE004175-PA, SFRICE012351-PA, SFRICE006350-PA, SFRICE020877-PA, SFRICE003330-PA, SFRICE02…
GO:0003924	GTPase activity	F	4.37321E-4	5.830947E-5	25	103	3659	6451	UNDER	SFRICE022988-PA, SFRICE037694-PA, SFRICE018811-PA, SFRICE022065-PA, SFRICE008798-PA, SFRICE010568-PA, SFRICE041553-PA, SFRICE008419-PA, SFRICE012484-PA, SFRICE029512-PA, SFRICE034701-PA, SFRICE011598-PA, SFRICE026609-PA, SFRICE011951-PA, SFRICE008585-PA, SFRICE000005-PA, SFRICE002450-PA, SFRICE001709-PA, SFRICE022022-PA, SFRICE014173-PA, SFRICE000183-PA, SFRICE032704-PA, SFRICE030789-PA, SFRICE01…	SFRICE018620-PA, SFRICE000539-PA, SFRICE019069-PA, SFRICE000144-PA, SFRICE019103-PA, SFRICE038519-PA, SFRICE000834-PA, SFRICE023559-PA, SFRICE021089-PA, SFRICE018056-PA, SFRICE003129-PA, SFRICE028260-PA, SFRICE012987-PA, SFRICE004931-PA, SFRICE036021-PA, SFRICE032801-PA, SFRICE032614-PA, SFRICE006350-PA, SFRICE005395-PA, SFRICE028608-PA, SFRICE001738-PA, SFRICE029358-PA, SFRICE006653-PA, SFRICE01…
GO:0001071	nucleic acid binding transcription factor activity	F	4.442084E-4	6.070848E-5	66	202	3618	6352	UNDER	SFRICE008477-PA, SFRICE035409-PA, SFRICE011290-PA, SFRICE011727-PA, SFRICE005599-PA, SFRICE029905-PA, SFRICE033320-PA, SFRICE034028-PA, SFRICE025409-PA, SFRICE019905-PA, SFRICE030119-PA, SFRICE041431-PA, SFRICE007034-PA, SFRICE005159-PA, SFRICE003920-PA, SFRICE008312-PA, SFRICE008874-PA, SFRICE018778-PA, SFRICE003359-PA, SFRICE012890-PA, SFRICE012505-PA, SFRICE041161-PA, SFRICE007087-PA, SFRICE00…	SFRICE015251-PA, SFRICE036376-PA, SFRICE041704-PA, SFRICE035142-PA, SFRICE041521-PA, SFRICE028033-PA, SFRICE009296-PA, SFRICE024290-PA, SFRICE027979-PA, SFRICE030692-PA, SFRICE004370-PA, SFRICE041206-PA, SFRICE015204-PA, SFRICE022131-PA, SFRICE032672-PA, SFRICE004996.2-PA, SFRICE034882-PA, SFRICE030262.2-PA, SFRICE037203-PA, SFRICE034830-PA, SFRICE004649-PA, SFRICE032345-PA, SFRICE000288-PA, SFRI…
GO:0044763	single-organism cellular process	P	6.279569E-4	8.791397E-5	524	1126	3160	5428	UNDER	SFRICE036886-PA, SFRICE018259-PA, SFRICE038700-PA, SFRICE017025-PA, SFRICE039338-PA, SFRICE002508-PA, SFRICE015486-PA, SFRICE018912-PA, SFRICE034028-PA, SFRICE034384-PA, SFRICE019905-PA, SFRICE036725-PA, SFRICE010427-PA, SFRICE007464-PA, SFRICE015325-PA, SFRICE021567-PA, SFRICE005637-PA, SFRICE000488-PA, SFRICE003182-PA, SFRICE029651-PA, SFRICE023038-PA, SFRICE020288-PA, SFRICE041390-PA, SFRICE02…	SFRICE038425-PA, SFRICE011261-PA, SFRICE013087-PA, SFRICE030342-PA, SFRICE013522-PA, SFRICE004644-PA, SFRICE017208-PA, SFRICE015669-PA, SFRICE019103-PA, SFRICE015864-PA, SFRICE003479-PA, SFRICE014378-PA, SFRICE002864-PA, SFRICE032717-PA, SFRICE035675-PA, SFRICE034979-PA, SFRICE030731-PA, SFRICE012987-PA, SFRICE029146-PA, SFRICE004931-PA, SFRICE024547-PA, SFRICE006276-PA, SFRICE016501-PA, SFRICE03…
GO:0005654	nucleoplasm	C	6.447468E-4	9.241371E-5	39	136	3645	6418	UNDER	SFRICE008477-PA, SFRICE019472-PA, SFRICE026567-PA, SFRICE001863-PA, SFRICE009279-PA, SFRICE001353-PA, SFRICE015486-PA, SFRICE018912-PA, SFRICE005687-PA, SFRICE041144-PA, SFRICE007647.2-PA, SFRICE006445-PA, SFRICE012357-PA, SFRICE008976-PA, SFRICE036725-PA, SFRICE007638-PA, SFRICE003677-PA, SFRICE041378-PA, SFRICE019003-PA, SFRICE003842-PA, SFRICE015325-PA, SFRICE002197-PA, SFRICE011452-PA, SFRICE…	SFRICE016485-PA, SFRICE038425-PA, SFRICE002646-PA, SFRICE010545-PA, SFRICE012669-PA, SFRICE028001-PA, SFRICE013115-PA, SFRICE004237-PA, SFRICE002079-PA, SFRICE025944-PA, SFRICE009902-PA, SFRICE001685-PA, SFRICE009948-PA, SFRICE032841-PA, SFRICE018142-PA, SFRICE000073-PA, SFRICE011521-PA, SFRICE001473-PA, SFRICE030692-PA, SFRICE038365-PA, SFRICE030731-PA, SFRICE025053-PA, SFRICE000267-PA, SFRICE04…
GO:1990904	ribonucleoprotein complex	C	1.01033E-3	1.549173E-4	41	139	3643	6415	UNDER	SFRICE017944-PA, SFRICE024141-PA, SFRICE008645-PA, SFRICE041121-PA, SFRICE003062-PA, SFRICE022118-PA, SFRICE014903-PA, SFRICE005014-PA, SFRICE008569-PA, SFRICE012818-PA, SFRICE007472-PA, SFRICE016800-PA, SFRICE002160-PA, SFRICE026022-PA, SFRICE016047-PA, SFRICE018780-PA, SFRICE028744-PA, SFRICE032847-PA, SFRICE016607-PA, SFRICE011821-PA, SFRICE032623-PA, SFRICE010567-PA, SFRICE015590-PA, SFRICE00…	SFRICE000820-PA, SFRICE017753-PA, SFRICE022340-PA, SFRICE015492-PA, SFRICE028001-PA, SFRICE000276-PA, SFRICE025042-PA, SFRICE000702-PA, SFRICE002420-PA, SFRICE000583-PA, SFRICE000597-PA, SFRICE008486-PA, SFRICE001066-PA, SFRICE002348-PA, SFRICE023536-PA, SFRICE010053-PA, SFRICE008094-PA, SFRICE008260-PA, SFRICE003491-PA, SFRICE005363-PA, SFRICE012351-PA, SFRICE013251.2-PA, SFRICE035402-PA, SFRICE…
GO:0030529	intracellular ribonucleoprotein complex	C	1.01033E-3	1.549173E-4	41	139	3643	6415	UNDER	SFRICE017944-PA, SFRICE024141-PA, SFRICE008645-PA, SFRICE041121-PA, SFRICE003062-PA, SFRICE022118-PA, SFRICE014903-PA, SFRICE005014-PA, SFRICE008569-PA, SFRICE012818-PA, SFRICE007472-PA, SFRICE016800-PA, SFRICE002160-PA, SFRICE026022-PA, SFRICE016047-PA, SFRICE018780-PA, SFRICE028744-PA, SFRICE032847-PA, SFRICE016607-PA, SFRICE011821-PA, SFRICE032623-PA, SFRICE010567-PA, SFRICE015590-PA, SFRICE00…	SFRICE000820-PA, SFRICE017753-PA, SFRICE022340-PA, SFRICE015492-PA, SFRICE028001-PA, SFRICE000276-PA, SFRICE025042-PA, SFRICE000702-PA, SFRICE002420-PA, SFRICE000583-PA, SFRICE000597-PA, SFRICE008486-PA, SFRICE001066-PA, SFRICE002348-PA, SFRICE023536-PA, SFRICE010053-PA, SFRICE008094-PA, SFRICE008260-PA, SFRICE003491-PA, SFRICE005363-PA, SFRICE012351-PA, SFRICE013251.2-PA, SFRICE035402-PA, SFRICE…
GO:0005840	ribosome	C	1.01033E-3	1.549173E-4	41	139	3643	6415	UNDER	SFRICE017944-PA, SFRICE024141-PA, SFRICE008645-PA, SFRICE041121-PA, SFRICE003062-PA, SFRICE022118-PA, SFRICE014903-PA, SFRICE005014-PA, SFRICE008569-PA, SFRICE012818-PA, SFRICE007472-PA, SFRICE016800-PA, SFRICE002160-PA, SFRICE026022-PA, SFRICE016047-PA, SFRICE018780-PA, SFRICE028744-PA, SFRICE032847-PA, SFRICE016607-PA, SFRICE011821-PA, SFRICE032623-PA, SFRICE010567-PA, SFRICE015590-PA, SFRICE00…	SFRICE000820-PA, SFRICE017753-PA, SFRICE022340-PA, SFRICE015492-PA, SFRICE028001-PA, SFRICE000276-PA, SFRICE025042-PA, SFRICE000702-PA, SFRICE002420-PA, SFRICE000583-PA, SFRICE000597-PA, SFRICE008486-PA, SFRICE001066-PA, SFRICE002348-PA, SFRICE023536-PA, SFRICE010053-PA, SFRICE008094-PA, SFRICE008260-PA, SFRICE003491-PA, SFRICE005363-PA, SFRICE012351-PA, SFRICE013251.2-PA, SFRICE035402-PA, SFRICE…
GO:0071840	cellular component organization or biogenesis	P	1.133035E-3	1.775089E-4	266	615	3418	5939	UNDER	SFRICE012690-PA, SFRICE017025-PA, SFRICE039338-PA, SFRICE020568-PA, SFRICE015486-PA, SFRICE038769-PA, SFRICE018912-PA, SFRICE001596-PA, SFRICE030256-PA, SFRICE016760-PA, SFRICE004718-PA, SFRICE019081-PA, SFRICE029588-PA, SFRICE010427-PA, SFRICE024403-PA, SFRICE015325-PA, SFRICE005637-PA, SFRICE002292-PA, SFRICE005174-PA, SFRICE001710-PA, SFRICE005690-PA, SFRICE039792-PA, SFRICE008021-PA, SFRICE02…	SFRICE002967-PA, SFRICE038425-PA, SFRICE002107-PA, SFRICE002646-PA, SFRICE033597-PA, SFRICE011261-PA, SFRICE013087-PA, SFRICE003719-PA, SFRICE030342-PA, SFRICE002543-PA, SFRICE019069-PA, SFRICE000144-PA, SFRICE004644-PA, SFRICE015669-PA, SFRICE041057-PA, SFRICE009565-PA, SFRICE027596-PA, SFRICE017426-PA, SFRICE032717-PA, SFRICE000763-PA, SFRICE012231-PA, SFRICE030995-PA, SFRICE030731-PA, SFRICE01…
GO:0044699	single-organism process	P	1.212472E-3	1.939954E-4	737	1520	2947	5034	UNDER	SFRICE036886-PA, SFRICE018259-PA, SFRICE038700-PA, SFRICE017025-PA, SFRICE039338-PA, SFRICE002508-PA, SFRICE002405-PA, SFRICE002669-PA, SFRICE015486-PA, SFRICE018912-PA, SFRICE034028-PA, SFRICE034384-PA, SFRICE019905-PA, SFRICE036725-PA, SFRICE016090-PA, SFRICE008492-PA, SFRICE024019-PA, SFRICE010427-PA, SFRICE007464-PA, SFRICE015325-PA, SFRICE021567-PA, SFRICE005637-PA, SFRICE000488-PA, SFRICE00…	SFRICE038425-PA, SFRICE002107-PA, SFRICE011261-PA, SFRICE013087-PA, SFRICE038505-PA, SFRICE003719-PA, SFRICE030342-PA, SFRICE013522-PA, SFRICE037971-PA, SFRICE004644-PA, SFRICE017208-PA, SFRICE015669-PA, SFRICE019103-PA, SFRICE011146-PA, SFRICE000121-PA, SFRICE015864-PA, SFRICE003479-PA, SFRICE014378-PA, SFRICE002864-PA, SFRICE032717-PA, SFRICE012231-PA, SFRICE035675-PA, SFRICE024501-PA, SFRICE03…
GO:0050896	response to stimulus	P	2.51596E-3	4.109401E-4	318	709	3366	5845	UNDER	SFRICE034980-PA, SFRICE000459-PA, SFRICE038700-PA, SFRICE038614-PA, SFRICE002508-PA, SFRICE015486-PA, SFRICE018912-PA, SFRICE034699-PA, SFRICE034028-PA, SFRICE030365-PA, SFRICE019905-PA, SFRICE015325-PA, SFRICE021567-PA, SFRICE005637-PA, SFRICE000488-PA, SFRICE001544-PA, SFRICE003182-PA, SFRICE029651-PA, SFRICE035950-PA, SFRICE023038-PA, SFRICE027997-PA, SFRICE041161-PA, SFRICE002503-PA, SFRICE01…	SFRICE002967-PA, SFRICE001779-PA, SFRICE002646-PA, SFRICE011261-PA, SFRICE005958-PA, SFRICE003857-PA, SFRICE016410-PA, SFRICE035537-PA, SFRICE027390-PA, SFRICE004644-PA, SFRICE015669-PA, SFRICE019103-PA, SFRICE001550-PA, SFRICE003972-PA, SFRICE029697-PA, SFRICE041332-PA, SFRICE009565-PA, SFRICE017019.2-PA, SFRICE008628-PA, SFRICE003479-PA, SFRICE017426-PA, SFRICE032717-PA, SFRICE030560-PA, SFRICE…
GO:0007049	cell cycle	P	2.516329E-3	4.193881E-4	74	209	3610	6345	UNDER	SFRICE023337-PA, SFRICE010564-PA, SFRICE029311-PA, SFRICE017709-PA, SFRICE015486-PA, SFRICE018912-PA, SFRICE011534-PA, SFRICE025409-PA, SFRICE003677-PA, SFRICE015212-PA, SFRICE021204-PA, SFRICE027719-PA, SFRICE024403-PA, SFRICE033498-PA, SFRICE005637-PA, SFRICE001439-PA, SFRICE005690-PA, SFRICE000394-PA, SFRICE023768-PA, SFRICE005766-PA, SFRICE011927-PA, SFRICE013502-PA, SFRICE016440-PA, SFRICE00…	SFRICE018620-PA, SFRICE002646-PA, SFRICE035457-PA, SFRICE005849-PA, SFRICE018769-PA, SFRICE004644-PA, SFRICE000757-PA, SFRICE034493-PA, SFRICE022590-PA, SFRICE003622-PA, SFRICE020488-PA, SFRICE031718-PA, SFRICE001028-PA, SFRICE004879-PA, SFRICE030731-PA, SFRICE012987-PA, SFRICE023634-PA, SFRICE007733-PA, SFRICE024547-PA, SFRICE031273-PA, SFRICE022009-PA, SFRICE007366-PA, SFRICE018059-PA, SFRICE01…
GO:0006518	peptide metabolic process	P	2.615393E-3	5.317966E-4	59	174	3625	6380	UNDER	SFRICE025713-PA, SFRICE007289-PA, SFRICE005870-PA, SFRICE014903-PA, SFRICE005014-PA, SFRICE008880-PA, SFRICE035344-PA, SFRICE002160-PA, SFRICE026022-PA, SFRICE016607-PA, SFRICE023310-PA, SFRICE001190-PA, SFRICE032623-PA, SFRICE019475-PA, SFRICE032966-PA, SFRICE015590-PA, SFRICE003061-PA, SFRICE001090-PA, SFRICE002074-PA, SFRICE037916-PA, SFRICE024451-PA, SFRICE030596-PA, SFRICE040976-PA, SFRICE00…	SFRICE000820-PA, SFRICE032915-PA, SFRICE017753-PA, SFRICE022340-PA, SFRICE017300-PA, SFRICE010677-PA, SFRICE028001-PA, SFRICE000276-PA, SFRICE023436-PA, SFRICE025042-PA, SFRICE000702-PA, SFRICE015316-PA, SFRICE000583-PA, SFRICE003012-PA, SFRICE014506-PA, SFRICE001066-PA, SFRICE002348-PA, SFRICE038365-PA, SFRICE008094-PA, SFRICE016625-PA, SFRICE013336-PA, SFRICE008260-PA, SFRICE000416-PA, SFRICE00…
GO:0006412	translation	P	2.615393E-3	5.317966E-4	59	174	3625	6380	UNDER	SFRICE025713-PA, SFRICE007289-PA, SFRICE005870-PA, SFRICE014903-PA, SFRICE005014-PA, SFRICE008880-PA, SFRICE035344-PA, SFRICE002160-PA, SFRICE026022-PA, SFRICE016607-PA, SFRICE023310-PA, SFRICE001190-PA, SFRICE032623-PA, SFRICE019475-PA, SFRICE032966-PA, SFRICE015590-PA, SFRICE003061-PA, SFRICE001090-PA, SFRICE002074-PA, SFRICE037916-PA, SFRICE024451-PA, SFRICE030596-PA, SFRICE040976-PA, SFRICE00…	SFRICE000820-PA, SFRICE032915-PA, SFRICE017753-PA, SFRICE022340-PA, SFRICE017300-PA, SFRICE010677-PA, SFRICE028001-PA, SFRICE000276-PA, SFRICE023436-PA, SFRICE025042-PA, SFRICE000702-PA, SFRICE015316-PA, SFRICE000583-PA, SFRICE003012-PA, SFRICE014506-PA, SFRICE001066-PA, SFRICE002348-PA, SFRICE038365-PA, SFRICE008094-PA, SFRICE016625-PA, SFRICE013336-PA, SFRICE008260-PA, SFRICE000416-PA, SFRICE00…
GO:1901566	organonitrogen compound biosynthetic process	P	2.615393E-3	5.317966E-4	59	174	3625	6380	UNDER	SFRICE025713-PA, SFRICE007289-PA, SFRICE005870-PA, SFRICE014903-PA, SFRICE005014-PA, SFRICE008880-PA, SFRICE035344-PA, SFRICE002160-PA, SFRICE026022-PA, SFRICE016607-PA, SFRICE023310-PA, SFRICE001190-PA, SFRICE032623-PA, SFRICE019475-PA, SFRICE032966-PA, SFRICE015590-PA, SFRICE003061-PA, SFRICE001090-PA, SFRICE002074-PA, SFRICE037916-PA, SFRICE024451-PA, SFRICE030596-PA, SFRICE040976-PA, SFRICE00…	SFRICE000820-PA, SFRICE032915-PA, SFRICE017753-PA, SFRICE022340-PA, SFRICE017300-PA, SFRICE010677-PA, SFRICE028001-PA, SFRICE000276-PA, SFRICE023436-PA, SFRICE025042-PA, SFRICE000702-PA, SFRICE015316-PA, SFRICE000583-PA, SFRICE003012-PA, SFRICE014506-PA, SFRICE001066-PA, SFRICE002348-PA, SFRICE038365-PA, SFRICE008094-PA, SFRICE016625-PA, SFRICE013336-PA, SFRICE008260-PA, SFRICE000416-PA, SFRICE00…
GO:0034645	cellular macromolecule biosynthetic process	P	2.615393E-3	5.317966E-4	59	174	3625	6380	UNDER	SFRICE025713-PA, SFRICE007289-PA, SFRICE005870-PA, SFRICE014903-PA, SFRICE005014-PA, SFRICE008880-PA, SFRICE035344-PA, SFRICE002160-PA, SFRICE026022-PA, SFRICE016607-PA, SFRICE023310-PA, SFRICE001190-PA, SFRICE032623-PA, SFRICE019475-PA, SFRICE032966-PA, SFRICE015590-PA, SFRICE003061-PA, SFRICE001090-PA, SFRICE002074-PA, SFRICE037916-PA, SFRICE024451-PA, SFRICE030596-PA, SFRICE040976-PA, SFRICE00…	SFRICE000820-PA, SFRICE032915-PA, SFRICE017753-PA, SFRICE022340-PA, SFRICE017300-PA, SFRICE010677-PA, SFRICE028001-PA, SFRICE000276-PA, SFRICE023436-PA, SFRICE025042-PA, SFRICE000702-PA, SFRICE015316-PA, SFRICE000583-PA, SFRICE003012-PA, SFRICE014506-PA, SFRICE001066-PA, SFRICE002348-PA, SFRICE038365-PA, SFRICE008094-PA, SFRICE016625-PA, SFRICE013336-PA, SFRICE008260-PA, SFRICE000416-PA, SFRICE00…
GO:1901576	organic substance biosynthetic process	P	2.615393E-3	5.317966E-4	59	174	3625	6380	UNDER	SFRICE025713-PA, SFRICE007289-PA, SFRICE005870-PA, SFRICE014903-PA, SFRICE005014-PA, SFRICE008880-PA, SFRICE035344-PA, SFRICE002160-PA, SFRICE026022-PA, SFRICE016607-PA, SFRICE023310-PA, SFRICE001190-PA, SFRICE032623-PA, SFRICE019475-PA, SFRICE032966-PA, SFRICE015590-PA, SFRICE003061-PA, SFRICE001090-PA, SFRICE002074-PA, SFRICE037916-PA, SFRICE024451-PA, SFRICE030596-PA, SFRICE040976-PA, SFRICE00…	SFRICE000820-PA, SFRICE032915-PA, SFRICE017753-PA, SFRICE022340-PA, SFRICE017300-PA, SFRICE010677-PA, SFRICE028001-PA, SFRICE000276-PA, SFRICE023436-PA, SFRICE025042-PA, SFRICE000702-PA, SFRICE015316-PA, SFRICE000583-PA, SFRICE003012-PA, SFRICE014506-PA, SFRICE001066-PA, SFRICE002348-PA, SFRICE038365-PA, SFRICE008094-PA, SFRICE016625-PA, SFRICE013336-PA, SFRICE008260-PA, SFRICE000416-PA, SFRICE00…
GO:0044249	cellular biosynthetic process	P	2.615393E-3	5.317966E-4	59	174	3625	6380	UNDER	SFRICE025713-PA, SFRICE007289-PA, SFRICE005870-PA, SFRICE014903-PA, SFRICE005014-PA, SFRICE008880-PA, SFRICE035344-PA, SFRICE002160-PA, SFRICE026022-PA, SFRICE016607-PA, SFRICE023310-PA, SFRICE001190-PA, SFRICE032623-PA, SFRICE019475-PA, SFRICE032966-PA, SFRICE015590-PA, SFRICE003061-PA, SFRICE001090-PA, SFRICE002074-PA, SFRICE037916-PA, SFRICE024451-PA, SFRICE030596-PA, SFRICE040976-PA, SFRICE00…	SFRICE000820-PA, SFRICE032915-PA, SFRICE017753-PA, SFRICE022340-PA, SFRICE017300-PA, SFRICE010677-PA, SFRICE028001-PA, SFRICE000276-PA, SFRICE023436-PA, SFRICE025042-PA, SFRICE000702-PA, SFRICE015316-PA, SFRICE000583-PA, SFRICE003012-PA, SFRICE014506-PA, SFRICE001066-PA, SFRICE002348-PA, SFRICE038365-PA, SFRICE008094-PA, SFRICE016625-PA, SFRICE013336-PA, SFRICE008260-PA, SFRICE000416-PA, SFRICE00…
GO:0043043	peptide biosynthetic process	P	2.615393E-3	5.317966E-4	59	174	3625	6380	UNDER	SFRICE025713-PA, SFRICE007289-PA, SFRICE005870-PA, SFRICE014903-PA, SFRICE005014-PA, SFRICE008880-PA, SFRICE035344-PA, SFRICE002160-PA, SFRICE026022-PA, SFRICE016607-PA, SFRICE023310-PA, SFRICE001190-PA, SFRICE032623-PA, SFRICE019475-PA, SFRICE032966-PA, SFRICE015590-PA, SFRICE003061-PA, SFRICE001090-PA, SFRICE002074-PA, SFRICE037916-PA, SFRICE024451-PA, SFRICE030596-PA, SFRICE040976-PA, SFRICE00…	SFRICE000820-PA, SFRICE032915-PA, SFRICE017753-PA, SFRICE022340-PA, SFRICE017300-PA, SFRICE010677-PA, SFRICE028001-PA, SFRICE000276-PA, SFRICE023436-PA, SFRICE025042-PA, SFRICE000702-PA, SFRICE015316-PA, SFRICE000583-PA, SFRICE003012-PA, SFRICE014506-PA, SFRICE001066-PA, SFRICE002348-PA, SFRICE038365-PA, SFRICE008094-PA, SFRICE016625-PA, SFRICE013336-PA, SFRICE008260-PA, SFRICE000416-PA, SFRICE00…
GO:0043604	amide biosynthetic process	P	2.615393E-3	5.317966E-4	59	174	3625	6380	UNDER	SFRICE025713-PA, SFRICE007289-PA, SFRICE005870-PA, SFRICE014903-PA, SFRICE005014-PA, SFRICE008880-PA, SFRICE035344-PA, SFRICE002160-PA, SFRICE026022-PA, SFRICE016607-PA, SFRICE023310-PA, SFRICE001190-PA, SFRICE032623-PA, SFRICE019475-PA, SFRICE032966-PA, SFRICE015590-PA, SFRICE003061-PA, SFRICE001090-PA, SFRICE002074-PA, SFRICE037916-PA, SFRICE024451-PA, SFRICE030596-PA, SFRICE040976-PA, SFRICE00…	SFRICE000820-PA, SFRICE032915-PA, SFRICE017753-PA, SFRICE022340-PA, SFRICE017300-PA, SFRICE010677-PA, SFRICE028001-PA, SFRICE000276-PA, SFRICE023436-PA, SFRICE025042-PA, SFRICE000702-PA, SFRICE015316-PA, SFRICE000583-PA, SFRICE003012-PA, SFRICE014506-PA, SFRICE001066-PA, SFRICE002348-PA, SFRICE038365-PA, SFRICE008094-PA, SFRICE016625-PA, SFRICE013336-PA, SFRICE008260-PA, SFRICE000416-PA, SFRICE00…
GO:0043603	cellular amide metabolic process	P	2.615393E-3	5.317966E-4	59	174	3625	6380	UNDER	SFRICE025713-PA, SFRICE007289-PA, SFRICE005870-PA, SFRICE014903-PA, SFRICE005014-PA, SFRICE008880-PA, SFRICE035344-PA, SFRICE002160-PA, SFRICE026022-PA, SFRICE016607-PA, SFRICE023310-PA, SFRICE001190-PA, SFRICE032623-PA, SFRICE019475-PA, SFRICE032966-PA, SFRICE015590-PA, SFRICE003061-PA, SFRICE001090-PA, SFRICE002074-PA, SFRICE037916-PA, SFRICE024451-PA, SFRICE030596-PA, SFRICE040976-PA, SFRICE00…	SFRICE000820-PA, SFRICE032915-PA, SFRICE017753-PA, SFRICE022340-PA, SFRICE017300-PA, SFRICE010677-PA, SFRICE028001-PA, SFRICE000276-PA, SFRICE023436-PA, SFRICE025042-PA, SFRICE000702-PA, SFRICE015316-PA, SFRICE000583-PA, SFRICE003012-PA, SFRICE014506-PA, SFRICE001066-PA, SFRICE002348-PA, SFRICE038365-PA, SFRICE008094-PA, SFRICE016625-PA, SFRICE013336-PA, SFRICE008260-PA, SFRICE000416-PA, SFRICE00…
GO:0009059	macromolecule biosynthetic process	P	2.615393E-3	5.317966E-4	59	174	3625	6380	UNDER	SFRICE025713-PA, SFRICE007289-PA, SFRICE005870-PA, SFRICE014903-PA, SFRICE005014-PA, SFRICE008880-PA, SFRICE035344-PA, SFRICE002160-PA, SFRICE026022-PA, SFRICE016607-PA, SFRICE023310-PA, SFRICE001190-PA, SFRICE032623-PA, SFRICE019475-PA, SFRICE032966-PA, SFRICE015590-PA, SFRICE003061-PA, SFRICE001090-PA, SFRICE002074-PA, SFRICE037916-PA, SFRICE024451-PA, SFRICE030596-PA, SFRICE040976-PA, SFRICE00…	SFRICE000820-PA, SFRICE032915-PA, SFRICE017753-PA, SFRICE022340-PA, SFRICE017300-PA, SFRICE010677-PA, SFRICE028001-PA, SFRICE000276-PA, SFRICE023436-PA, SFRICE025042-PA, SFRICE000702-PA, SFRICE015316-PA, SFRICE000583-PA, SFRICE003012-PA, SFRICE014506-PA, SFRICE001066-PA, SFRICE002348-PA, SFRICE038365-PA, SFRICE008094-PA, SFRICE016625-PA, SFRICE013336-PA, SFRICE008260-PA, SFRICE000416-PA, SFRICE00…
GO:0044271	cellular nitrogen compound biosynthetic process	P	2.615393E-3	5.317966E-4	59	174	3625	6380	UNDER	SFRICE025713-PA, SFRICE007289-PA, SFRICE005870-PA, SFRICE014903-PA, SFRICE005014-PA, SFRICE008880-PA, SFRICE035344-PA, SFRICE002160-PA, SFRICE026022-PA, SFRICE016607-PA, SFRICE023310-PA, SFRICE001190-PA, SFRICE032623-PA, SFRICE019475-PA, SFRICE032966-PA, SFRICE015590-PA, SFRICE003061-PA, SFRICE001090-PA, SFRICE002074-PA, SFRICE037916-PA, SFRICE024451-PA, SFRICE030596-PA, SFRICE040976-PA, SFRICE00…	SFRICE000820-PA, SFRICE032915-PA, SFRICE017753-PA, SFRICE022340-PA, SFRICE017300-PA, SFRICE010677-PA, SFRICE028001-PA, SFRICE000276-PA, SFRICE023436-PA, SFRICE025042-PA, SFRICE000702-PA, SFRICE015316-PA, SFRICE000583-PA, SFRICE003012-PA, SFRICE014506-PA, SFRICE001066-PA, SFRICE002348-PA, SFRICE038365-PA, SFRICE008094-PA, SFRICE016625-PA, SFRICE013336-PA, SFRICE008260-PA, SFRICE000416-PA, SFRICE00…
GO:0043234	protein complex	C	4.231069E-3	8.744209E-4	282	630	3402	5924	UNDER	SFRICE012690-PA, SFRICE038614-PA, SFRICE020568-PA, SFRICE002405-PA, SFRICE015486-PA, SFRICE018912-PA, SFRICE031387-PA, SFRICE001332-PA, SFRICE008307-PA, SFRICE019905-PA, SFRICE000792-PA, SFRICE019081-PA, SFRICE025207-PA, SFRICE029588-PA, SFRICE015325-PA, SFRICE001521-PA, SFRICE005637-PA, SFRICE007034-PA, SFRICE008021-PA, SFRICE003743-PA, SFRICE008973-PA, SFRICE014389-PA, SFRICE000716-PA, SFRICE00…	SFRICE002967-PA, SFRICE016376-PA, SFRICE002646-PA, SFRICE007818-PA, SFRICE003719-PA, SFRICE002543-PA, SFRICE031255-PA, SFRICE000144-PA, SFRICE004644-PA, SFRICE015669-PA, SFRICE003937-PA, SFRICE007086-PA, SFRICE027195-PA, SFRICE024810-PA, SFRICE014951-PA, SFRICE032717-PA, SFRICE012231-PA, SFRICE000819-PA, SFRICE002452-PA, SFRICE030995-PA, SFRICE030731-PA, SFRICE003204-PA, SFRICE024547-PA, SFRICE00…
GO:0044085	cellular component biogenesis	P	4.467552E-3	9.38186E-4	108	277	3576	6277	UNDER	SFRICE022065-PA, SFRICE003677-PA, SFRICE019081-PA, SFRICE029588-PA, SFRICE005600-PA, SFRICE015325-PA, SFRICE001710-PA, SFRICE021959-PA, SFRICE028987-PA, SFRICE000394-PA, SFRICE008021-PA, SFRICE014679-PA, SFRICE000215-PA, SFRICE014389-PA, SFRICE000716-PA, SFRICE003692-PA, SFRICE041161-PA, SFRICE031163-PA, SFRICE016321-PA, SFRICE012924-PA, SFRICE022586-PA, SFRICE026101-PA, SFRICE038726-PA, SFRICE02…	SFRICE002967-PA, SFRICE038425-PA, SFRICE000539-PA, SFRICE005849-PA, SFRICE003719-PA, SFRICE030342-PA, SFRICE002543-PA, SFRICE019069-PA, SFRICE018563-PA, SFRICE000144-PA, SFRICE000276-PA, SFRICE015669-PA, SFRICE002079-PA, SFRICE001682-PA, SFRICE009892-PA, SFRICE009948-PA, SFRICE027596-PA, SFRICE008486-PA, SFRICE023536-PA, SFRICE002286-PA, SFRICE030995-PA, SFRICE030731-PA, SFRICE010353-PA, SFRICE01…
GO:0003677	DNA binding	F	5.32873E-3	1.150015E-3	202	468	3482	6086	UNDER	SFRICE011290-PA, SFRICE002915-PA, SFRICE018912-PA, SFRICE031421-PA, SFRICE034028-PA, SFRICE019905-PA, SFRICE015325-PA, SFRICE005637-PA, SFRICE007034-PA, SFRICE030507-PA, SFRICE003920-PA, SFRICE017942-PA, SFRICE003359-PA, SFRICE009731-PA, SFRICE012890-PA, SFRICE025947-PA, SFRICE012505-PA, SFRICE041161-PA, SFRICE014671-PA, SFRICE003902-PA, SFRICE016554-PA, SFRICE007899-PA, SFRICE001853-PA, SFRICE03…	SFRICE003616-PA, SFRICE039774-PA, SFRICE037157-PA, SFRICE030937-PA, SFRICE032717-PA, SFRICE003559-PA, SFRICE000786-PA, SFRICE023668-PA, SFRICE032088-PA, SFRICE002452-PA, SFRICE030731-PA, SFRICE041206-PA, SFRICE032672-PA, SFRICE000511-PA, SFRICE015519-PA, SFRICE030262.2-PA, SFRICE003330-PA, SFRICE034830-PA, SFRICE005523-PA, SFRICE008091-PA, SFRICE008984-PA, SFRICE028475-PA, SFRICE026349-PA, SFRICE…
GO:0032502	developmental process	P	5.32873E-3	1.154558E-3	248	559	3436	5995	UNDER	SFRICE000436-PA, SFRICE012690-PA, SFRICE017025-PA, SFRICE038614-PA, SFRICE039338-PA, SFRICE015486-PA, SFRICE018912-PA, SFRICE034028-PA, SFRICE031290-PA, SFRICE034384-PA, SFRICE008978-PA, SFRICE036725-PA, SFRICE041378-PA, SFRICE029588-PA, SFRICE010427-PA, SFRICE005637-PA, SFRICE007034-PA, SFRICE005174-PA, SFRICE003920-PA, SFRICE005690-PA, SFRICE018316-PA, SFRICE041390-PA, SFRICE027997-PA, SFRICE02…	SFRICE002967-PA, SFRICE038425-PA, SFRICE002646-PA, SFRICE011261-PA, SFRICE030342-PA, SFRICE004644-PA, SFRICE017208-PA, SFRICE002486-PA, SFRICE015669-PA, SFRICE001573-PA, SFRICE029697-PA, SFRICE041057-PA, SFRICE009565-PA, SFRICE027596-PA, SFRICE032717-PA, SFRICE035675-PA, SFRICE030995-PA, SFRICE030731-PA, SFRICE007028-PA, SFRICE024547-PA, SFRICE005145-PA, SFRICE009255-PA, SFRICE011742-PA, SFRICE01…
GO:0016043	cellular component organization	P	5.529573E-3	1.216506E-3	258	578	3426	5976	UNDER	SFRICE012690-PA, SFRICE017025-PA, SFRICE039338-PA, SFRICE020568-PA, SFRICE015486-PA, SFRICE038769-PA, SFRICE018912-PA, SFRICE001596-PA, SFRICE030256-PA, SFRICE016760-PA, SFRICE004718-PA, SFRICE019081-PA, SFRICE029588-PA, SFRICE010427-PA, SFRICE024403-PA, SFRICE015325-PA, SFRICE005637-PA, SFRICE002292-PA, SFRICE005174-PA, SFRICE005690-PA, SFRICE039792-PA, SFRICE008021-PA, SFRICE022022-PA, SFRICE01…	SFRICE002967-PA, SFRICE038425-PA, SFRICE002107-PA, SFRICE002646-PA, SFRICE033597-PA, SFRICE011261-PA, SFRICE013087-PA, SFRICE003719-PA, SFRICE030342-PA, SFRICE002543-PA, SFRICE019069-PA, SFRICE000144-PA, SFRICE004644-PA, SFRICE015669-PA, SFRICE041057-PA, SFRICE009565-PA, SFRICE027596-PA, SFRICE017426-PA, SFRICE032717-PA, SFRICE000763-PA, SFRICE012231-PA, SFRICE030995-PA, SFRICE030731-PA, SFRICE01…
GO:1901564	organonitrogen compound metabolic process	P	6.042369E-3	1.349462E-3	100	257	3584	6297	UNDER	SFRICE036886-PA, SFRICE018259-PA, SFRICE007289-PA, SFRICE007484-PA, SFRICE005870-PA, SFRICE005964-PA, SFRICE041246-PA, SFRICE003276-PA, SFRICE002160-PA, SFRICE003310-PA, SFRICE016607-PA, SFRICE023310-PA, SFRICE001190-PA, SFRICE032623-PA, SFRICE014524-PA, SFRICE015590-PA, SFRICE003061-PA, SFRICE000179-PA, SFRICE016226-PA, SFRICE001090-PA, SFRICE002074-PA, SFRICE041161-PA, SFRICE037916-PA, SFRICE01…	SFRICE000820-PA, SFRICE017753-PA, SFRICE017300-PA, SFRICE013522-PA, SFRICE000276-PA, SFRICE025042-PA, SFRICE012443-PA, SFRICE014378-PA, SFRICE024638-PA, SFRICE003702-PA, SFRICE002348-PA, SFRICE040115-PA, SFRICE006276-PA, SFRICE003491-PA, SFRICE005363-PA, SFRICE012351-PA, SFRICE032924-PA, SFRICE021801-PA, SFRICE018030-PA, SFRICE038982-PA, SFRICE001417-PA, SFRICE041694-PA, SFRICE008984-PA, SFRICE01…
GO:0048856	anatomical structure development	P	7.147161E-3	1.620023E-3	232	524	3452	6030	UNDER	SFRICE000436-PA, SFRICE012690-PA, SFRICE017025-PA, SFRICE038614-PA, SFRICE039338-PA, SFRICE015486-PA, SFRICE018912-PA, SFRICE034028-PA, SFRICE031290-PA, SFRICE034384-PA, SFRICE008978-PA, SFRICE041378-PA, SFRICE029588-PA, SFRICE010427-PA, SFRICE005637-PA, SFRICE007034-PA, SFRICE005174-PA, SFRICE003920-PA, SFRICE005690-PA, SFRICE018316-PA, SFRICE041390-PA, SFRICE027997-PA, SFRICE020620-PA, SFRICE01…	SFRICE002967-PA, SFRICE038425-PA, SFRICE002646-PA, SFRICE011261-PA, SFRICE030342-PA, SFRICE004644-PA, SFRICE017208-PA, SFRICE002486-PA, SFRICE015669-PA, SFRICE001573-PA, SFRICE029697-PA, SFRICE041057-PA, SFRICE009565-PA, SFRICE027596-PA, SFRICE032717-PA, SFRICE035675-PA, SFRICE030995-PA, SFRICE030731-PA, SFRICE007028-PA, SFRICE024547-PA, SFRICE005145-PA, SFRICE009255-PA, SFRICE011742-PA, SFRICE01…
GO:0009056	catabolic process	P	7.254365E-3	1.674609E-3	101	257	3583	6297	UNDER	SFRICE007484-PA, SFRICE002405-PA, SFRICE027449-PA, SFRICE015486-PA, SFRICE040388-PA, SFRICE022059-PA, SFRICE001275-PA, SFRICE005964-PA, SFRICE012357-PA, SFRICE041246-PA, SFRICE037980-PA, SFRICE006943-PA, SFRICE012732-PA, SFRICE003276-PA, SFRICE002434-PA, SFRICE003310-PA, SFRICE008832-PA, SFRICE014524-PA, SFRICE019444-PA, SFRICE032693-PA, SFRICE000179-PA, SFRICE010534-PA, SFRICE014100-PA, SFRICE04…	SFRICE016485-PA, SFRICE034034-PA, SFRICE018620-PA, SFRICE013064-PA, SFRICE003719-PA, SFRICE016410-PA, SFRICE001630-PA, SFRICE010937-PA, SFRICE006391-PA, SFRICE024691-PA, SFRICE008113-PA, SFRICE011496-PA, SFRICE008708-PA, SFRICE002996-PA, SFRICE023238-PA, SFRICE003702-PA, SFRICE038094-PA, SFRICE032505-PA, SFRICE004123-PA, SFRICE003204-PA, SFRICE006276-PA, SFRICE006167-PA, SFRICE017414-PA, SFRICE00…
GO:0030154	cell differentiation	P	7.254365E-3	1.692685E-3	149	357	3535	6197	UNDER	SFRICE000436-PA, SFRICE017025-PA, SFRICE008666-PA, SFRICE015486-PA, SFRICE018912-PA, SFRICE029905-PA, SFRICE034028-PA, SFRICE034384-PA, SFRICE011057-PA, SFRICE036725-PA, SFRICE007913-PA, SFRICE031653-PA, SFRICE029588-PA, SFRICE005600-PA, SFRICE010427-PA, SFRICE005637-PA, SFRICE039760-PA, SFRICE031458-PA, SFRICE003920-PA, SFRICE008832-PA, SFRICE028987-PA, SFRICE014742-PA, SFRICE013445-PA, SFRICE04…	SFRICE002967-PA, SFRICE038425-PA, SFRICE018620-PA, SFRICE002646-PA, SFRICE011261-PA, SFRICE020843-PA, SFRICE004644-PA, SFRICE017208-PA, SFRICE015669-PA, SFRICE015274-PA, SFRICE028033-PA, SFRICE009296-PA, SFRICE009565-PA, SFRICE010285-PA, SFRICE018207-PA, SFRICE030692-PA, SFRICE015411-PA, SFRICE030995-PA, SFRICE030731-PA, SFRICE010353-PA, SFRICE007028-PA, SFRICE036021-PA, SFRICE007997-PA, SFRICE03…
GO:0042254	ribosome biogenesis	P	7.479925E-3	1.770249E-3	9	46	3675	6508	UNDER	SFRICE008573-PA, SFRICE011599-PA, SFRICE037869-PA, SFRICE001863-PA, SFRICE041652-PA, SFRICE021426-PA, SFRICE011452-PA, SFRICE001710-PA, SFRICE014352-PA	SFRICE002237-PA, SFRICE005597-PA, SFRICE006271-PA, SFRICE005169-PA, SFRICE007220-PA, SFRICE002971-PA, SFRICE005484-PA, SFRICE022850-PA, SFRICE028001-PA, SFRICE005387-PA, SFRICE000276-PA, SFRICE002079-PA, SFRICE003045-PA, SFRICE000123-PA, SFRICE018043-PA, SFRICE000125-PA, SFRICE004567-PA, SFRICE009948-PA, SFRICE010656-PA, SFRICE022252-PA, SFRICE038358-PA, SFRICE032646-PA, SFRICE008486-PA, SFRICE00…
GO:0006950	response to stress	P	7.829654E-3	1.879117E-3	127	310	3557	6244	UNDER	SFRICE012726-PA, SFRICE034980-PA, SFRICE009940-PA, SFRICE038614-PA, SFRICE015486-PA, SFRICE018912-PA, SFRICE040388-PA, SFRICE034699-PA, SFRICE025274-PA, SFRICE030365-PA, SFRICE003677-PA, SFRICE006943-PA, SFRICE013096-PA, SFRICE015325-PA, SFRICE021771-PA, SFRICE010872-PA, SFRICE005637-PA, SFRICE039760-PA, SFRICE001544-PA, SFRICE010356-PA, SFRICE035950-PA, SFRICE041667-PA, SFRICE027997-PA, SFRICE01…	SFRICE018620-PA, SFRICE001779-PA, SFRICE002646-PA, SFRICE005958-PA, SFRICE005849-PA, SFRICE018769-PA, SFRICE016668-PA, SFRICE036296-PA, SFRICE001550-PA, SFRICE015274-PA, SFRICE010937-PA, SFRICE009948-PA, SFRICE012443-PA, SFRICE025340-PA, SFRICE009565-PA, SFRICE022590-PA, SFRICE017019.2-PA, SFRICE003622-PA, SFRICE020488-PA, SFRICE017426-PA, SFRICE004879-PA, SFRICE000166.2-PA, SFRICE015411-PA, SFRI…
GO:0016301	kinase activity	F	1.154016E-2	2.808105E-3	146	346	3538	6208	UNDER	SFRICE011181-PA, SFRICE038832-PA, SFRICE005595-PA, SFRICE011756-PA, SFRICE031217-PA, SFRICE009309-PA, SFRICE014974-PA, SFRICE011014-PA, SFRICE026462-PA, SFRICE041378-PA, SFRICE008572-PA, SFRICE027252-PA, SFRICE015472-PA, SFRICE029588-PA, SFRICE025448-PA, SFRICE007596-PA, SFRICE014521-PA, SFRICE023966-PA, SFRICE006026-PA, SFRICE009003-PA, SFRICE005690-PA, SFRICE008855-PA, SFRICE003401-PA, SFRICE03…	SFRICE034034-PA, SFRICE001601-PA, SFRICE032420-PA, SFRICE022669-PA, SFRICE001630-PA, SFRICE000012-PA, SFRICE037804-PA, SFRICE031255-PA, SFRICE000551-PA, SFRICE018563-PA, SFRICE037971-PA, SFRICE014997-PA, SFRICE011146-PA, SFRICE017002-PA, SFRICE041596-PA, SFRICE009353-PA, SFRICE024105-PA, SFRICE009565-PA, SFRICE007715-PA, SFRICE006957-PA, SFRICE015864-PA, SFRICE012013-PA, SFRICE020488-PA, SFRICE00…
GO:0044767	single-organism developmental process	P	1.183561E-2	2.91945E-3	183	420	3501	6134	UNDER	SFRICE000436-PA, SFRICE017025-PA, SFRICE039338-PA, SFRICE008666-PA, SFRICE015486-PA, SFRICE018912-PA, SFRICE029905-PA, SFRICE034028-PA, SFRICE034384-PA, SFRICE011057-PA, SFRICE036725-PA, SFRICE007913-PA, SFRICE017658-PA, SFRICE031653-PA, SFRICE029588-PA, SFRICE005600-PA, SFRICE010427-PA, SFRICE021771-PA, SFRICE005637-PA, SFRICE011951-PA, SFRICE005174-PA, SFRICE039760-PA, SFRICE031458-PA, SFRICE00…	SFRICE002967-PA, SFRICE038425-PA, SFRICE002646-PA, SFRICE011261-PA, SFRICE004644-PA, SFRICE017208-PA, SFRICE015669-PA, SFRICE009565-PA, SFRICE027596-PA, SFRICE032717-PA, SFRICE030995-PA, SFRICE030731-PA, SFRICE007028-PA, SFRICE017897-PA, SFRICE032570-PA, SFRICE036497-PA, SFRICE013946-PA, SFRICE008984-PA, SFRICE010244-PA, SFRICE006653-PA, SFRICE006435-PA, SFRICE036519-PA, SFRICE022984-PA, SFRICE02…
GO:0051641	cellular localization	P	1.25131E-2	3.211696E-3	31	100	3653	6454	UNDER	SFRICE013505-PA, SFRICE029311-PA, SFRICE008798-PA, SFRICE015486-PA, SFRICE041553-PA, SFRICE004305-PA, SFRICE000360-PA, SFRICE000316-PA, SFRICE017013-PA, SFRICE016582-PA, SFRICE011598-PA, SFRICE011334-PA, SFRICE031898-PA, SFRICE004032-PA, SFRICE005082-PA, SFRICE027997-PA, SFRICE009991-PA, SFRICE000183-PA, SFRICE032704-PA, SFRICE016765-PA, SFRICE006858-PA, SFRICE031163-PA, SFRICE001033-PA, SFRICE03…	SFRICE002967-PA, SFRICE018620-PA, SFRICE002107-PA, SFRICE005251-PA, SFRICE028001-PA, SFRICE015669-PA, SFRICE019103-PA, SFRICE038519-PA, SFRICE017715-PA, SFRICE010318-PA, SFRICE024501-PA, SFRICE004931-PA, SFRICE035351-PA, SFRICE005793-PA, SFRICE005720-PA, SFRICE018770-PA, SFRICE003562-PA, SFRICE017897-PA, SFRICE003382-PA, SFRICE032570-PA, SFRICE001977-PA, SFRICE000288-PA, SFRICE000112-PA, SFRICE02…
GO:0051649	establishment of localization in cell	P	1.25131E-2	3.211696E-3	31	100	3653	6454	UNDER	SFRICE013505-PA, SFRICE029311-PA, SFRICE008798-PA, SFRICE015486-PA, SFRICE041553-PA, SFRICE004305-PA, SFRICE000360-PA, SFRICE000316-PA, SFRICE017013-PA, SFRICE016582-PA, SFRICE011598-PA, SFRICE011334-PA, SFRICE031898-PA, SFRICE004032-PA, SFRICE005082-PA, SFRICE027997-PA, SFRICE009991-PA, SFRICE000183-PA, SFRICE032704-PA, SFRICE016765-PA, SFRICE006858-PA, SFRICE031163-PA, SFRICE001033-PA, SFRICE03…	SFRICE002967-PA, SFRICE018620-PA, SFRICE002107-PA, SFRICE005251-PA, SFRICE028001-PA, SFRICE015669-PA, SFRICE019103-PA, SFRICE038519-PA, SFRICE017715-PA, SFRICE010318-PA, SFRICE024501-PA, SFRICE004931-PA, SFRICE035351-PA, SFRICE005793-PA, SFRICE005720-PA, SFRICE018770-PA, SFRICE003562-PA, SFRICE017897-PA, SFRICE003382-PA, SFRICE032570-PA, SFRICE001977-PA, SFRICE000288-PA, SFRICE000112-PA, SFRICE02…
GO:0046907	intracellular transport	P	1.25131E-2	3.211696E-3	31	100	3653	6454	UNDER	SFRICE013505-PA, SFRICE029311-PA, SFRICE008798-PA, SFRICE015486-PA, SFRICE041553-PA, SFRICE004305-PA, SFRICE000360-PA, SFRICE000316-PA, SFRICE017013-PA, SFRICE016582-PA, SFRICE011598-PA, SFRICE011334-PA, SFRICE031898-PA, SFRICE004032-PA, SFRICE005082-PA, SFRICE027997-PA, SFRICE009991-PA, SFRICE000183-PA, SFRICE032704-PA, SFRICE016765-PA, SFRICE006858-PA, SFRICE031163-PA, SFRICE001033-PA, SFRICE03…	SFRICE002967-PA, SFRICE018620-PA, SFRICE002107-PA, SFRICE005251-PA, SFRICE028001-PA, SFRICE015669-PA, SFRICE019103-PA, SFRICE038519-PA, SFRICE017715-PA, SFRICE010318-PA, SFRICE024501-PA, SFRICE004931-PA, SFRICE035351-PA, SFRICE005793-PA, SFRICE005720-PA, SFRICE018770-PA, SFRICE003562-PA, SFRICE017897-PA, SFRICE003382-PA, SFRICE032570-PA, SFRICE001977-PA, SFRICE000288-PA, SFRICE000112-PA, SFRICE02…
GO:0010467	gene expression	P	1.254531E-2	3.26178E-3	110	271	3574	6283	UNDER	SFRICE008477-PA, SFRICE015595-PA, SFRICE007289-PA, SFRICE038614-PA, SFRICE007564-PA, SFRICE026513-PA, SFRICE005870-PA, SFRICE008368-PA, SFRICE027220-PA, SFRICE006070-PA, SFRICE036725-PA, SFRICE007913-PA, SFRICE014181-PA, SFRICE002160-PA, SFRICE016607-PA, SFRICE005690-PA, SFRICE023310-PA, SFRICE001190-PA, SFRICE032623-PA, SFRICE004910-PA, SFRICE014679-PA, SFRICE015590-PA, SFRICE003061-PA, SFRICE02…	SFRICE018643-PA, SFRICE000820-PA, SFRICE017753-PA, SFRICE002514-PA, SFRICE017300-PA, SFRICE003719-PA, SFRICE031794-PA, SFRICE000276-PA, SFRICE031312-PA, SFRICE025042-PA, SFRICE009892-PA, SFRICE000597-PA, SFRICE002348-PA, SFRICE012231-PA, SFRICE011111-PA, SFRICE023634-PA, SFRICE007733-PA, SFRICE003491-PA, SFRICE005363-PA, SFRICE012351-PA, SFRICE032924-PA, SFRICE021801-PA, SFRICE018030-PA, SFRICE00…
GO:0008233	peptidase activity	F	1.335981E-2	3.518082E-3	261	368	3423	6186	OVER	SFRICE016112-PA, SFRICE019424-PA, SFRICE036886-PA, SFRICE015595-PA, SFRICE042002.2-PA, SFRICE034785-PA, SFRICE013385-PA, SFRICE009090-PA, SFRICE038643-PA, SFRICE030044-PA, SFRICE030199-PA, SFRICE040218-PA, SFRICE012225-PA, SFRICE020889-PA, SFRICE029542-PA, SFRICE026613-PA, SFRICE023291-PA, SFRICE024152-PA, SFRICE026276-PA, SFRICE028543-PA, SFRICE021567-PA, SFRICE008926-PA, SFRICE010692-PA, SFRICE…	SFRICE022508-PA, SFRICE016485-PA, SFRICE035325-PA, SFRICE018265-PA, SFRICE004936-PA, SFRICE036410-PA, SFRICE013522-PA, SFRICE016725-PA, SFRICE039905-PA, SFRICE037506-PA, SFRICE000900-PA, SFRICE005941-PA, SFRICE006173-PA, SFRICE006391-PA, SFRICE007549-PA, SFRICE024701-PA, SFRICE007956-PA, SFRICE026659-PA, SFRICE013442-PA, SFRICE025958-PA, SFRICE011198-PA, SFRICE009410-PA, SFRICE009399-PA, SFRICE00…
GO:0016740	transferase activity	F	1.39719E-2	3.72584E-3	360	763	3324	5791	UNDER	SFRICE011181-PA, SFRICE034200-PA, SFRICE037105-PA, SFRICE038832-PA, SFRICE018912-PA, SFRICE039212-PA, SFRICE014974-PA, SFRICE005964-PA, SFRICE011014-PA, SFRICE001034-PA, SFRICE041378-PA, SFRICE008572-PA, SFRICE027252-PA, SFRICE030828-PA, SFRICE012850-PA, SFRICE029588-PA, SFRICE010427-PA, SFRICE025448-PA, SFRICE007596-PA, SFRICE014521-PA, SFRICE023966-PA, SFRICE021544-PA, SFRICE013299-PA, SFRICE02…	SFRICE016376-PA, SFRICE000843-PA, SFRICE002646-PA, SFRICE013064-PA, SFRICE015383-PA, SFRICE033597-PA, SFRICE032420-PA, SFRICE003719-PA, SFRICE001630-PA, SFRICE031255-PA, SFRICE037971-PA, SFRICE014997-PA, SFRICE011146-PA, SFRICE017002-PA, SFRICE000121-PA, SFRICE006722-PA, SFRICE041596-PA, SFRICE010507-PA, SFRICE024582-PA, SFRICE009565-PA, SFRICE006504-PA, SFRICE007715-PA, SFRICE015864-PA, SFRICE01…
GO:0051169	nuclear transport	P	1.522419E-2	4.212027E-3	11	49	3673	6505	UNDER	SFRICE017013-PA, SFRICE030789-PA, SFRICE031898-PA, SFRICE029311-PA, SFRICE008798-PA, SFRICE005082-PA, SFRICE027997-PA, SFRICE041553-PA, SFRICE016765-PA, SFRICE031163-PA, SFRICE001033-PA	SFRICE002967-PA, SFRICE018620-PA, SFRICE028001-PA, SFRICE013693-PA, SFRICE008997-PA, SFRICE012986-PA, SFRICE019103-PA, SFRICE038519-PA, SFRICE035499-PA, SFRICE014875-PA, SFRICE024501-PA, SFRICE004931-PA, SFRICE013449-PA, SFRICE035351-PA, SFRICE007324-PA, SFRICE008281-PA, SFRICE018770-PA, SFRICE003562-PA, SFRICE000288-PA, SFRICE000655-PA, SFRICE008019-PA, SFRICE000112-PA, SFRICE006653-PA, SFRICE03…
GO:0016482	cytoplasmic transport	P	1.522419E-2	4.212027E-3	11	49	3673	6505	UNDER	SFRICE017013-PA, SFRICE030789-PA, SFRICE031898-PA, SFRICE029311-PA, SFRICE008798-PA, SFRICE005082-PA, SFRICE027997-PA, SFRICE041553-PA, SFRICE016765-PA, SFRICE031163-PA, SFRICE001033-PA	SFRICE002967-PA, SFRICE018620-PA, SFRICE028001-PA, SFRICE013693-PA, SFRICE008997-PA, SFRICE012986-PA, SFRICE019103-PA, SFRICE038519-PA, SFRICE035499-PA, SFRICE014875-PA, SFRICE024501-PA, SFRICE004931-PA, SFRICE013449-PA, SFRICE035351-PA, SFRICE007324-PA, SFRICE008281-PA, SFRICE018770-PA, SFRICE003562-PA, SFRICE000288-PA, SFRICE000655-PA, SFRICE008019-PA, SFRICE000112-PA, SFRICE006653-PA, SFRICE03…
GO:0006913	nucleocytoplasmic transport	P	1.522419E-2	4.212027E-3	11	49	3673	6505	UNDER	SFRICE017013-PA, SFRICE030789-PA, SFRICE031898-PA, SFRICE029311-PA, SFRICE008798-PA, SFRICE005082-PA, SFRICE027997-PA, SFRICE041553-PA, SFRICE016765-PA, SFRICE031163-PA, SFRICE001033-PA	SFRICE002967-PA, SFRICE018620-PA, SFRICE028001-PA, SFRICE013693-PA, SFRICE008997-PA, SFRICE012986-PA, SFRICE019103-PA, SFRICE038519-PA, SFRICE035499-PA, SFRICE014875-PA, SFRICE024501-PA, SFRICE004931-PA, SFRICE013449-PA, SFRICE035351-PA, SFRICE007324-PA, SFRICE008281-PA, SFRICE018770-PA, SFRICE003562-PA, SFRICE000288-PA, SFRICE000655-PA, SFRICE008019-PA, SFRICE000112-PA, SFRICE006653-PA, SFRICE03…
GO:0005694	chromosome	C	1.700553E-2	4.761549E-3	30	95	3654	6459	UNDER	SFRICE012726-PA, SFRICE000602-PA, SFRICE012690-PA, SFRICE013505-PA, SFRICE010564-PA, SFRICE029311-PA, SFRICE003358-PA, SFRICE041144-PA, SFRICE018215-PA, SFRICE007647.2-PA, SFRICE002502-PA, SFRICE015259-PA, SFRICE028570-PA, SFRICE041569-PA, SFRICE002275-PA, SFRICE008801-PA, SFRICE015325-PA, SFRICE038356-PA, SFRICE013827-PA, SFRICE016820-PA, SFRICE013208-PA, SFRICE020834-PA, SFRICE007152-PA, SFRICE…	SFRICE002646-PA, SFRICE011865-PA, SFRICE033597-PA, SFRICE012669-PA, SFRICE017734-PA, SFRICE021104-PA, SFRICE030558-PA, SFRICE005849-PA, SFRICE012768-PA, SFRICE001666-PA, SFRICE013060-PA, SFRICE013115-PA, SFRICE004644-PA, SFRICE023263-PA, SFRICE025944-PA, SFRICE001611-PA, SFRICE004397-PA, SFRICE037630-PA, SFRICE013976-PA, SFRICE027852-PA, SFRICE005589-PA, SFRICE004204-PA, SFRICE038365-PA, SFRICE03…
GO:0003824	catalytic activity	F	2.341212E-2	6.663327E-3	1469	2435	2215	4119	OVER	SFRICE011181-PA, SFRICE016112-PA, SFRICE019424-PA, SFRICE036886-PA, SFRICE018259-PA, SFRICE000602-PA, SFRICE034785-PA, SFRICE038345-PA, SFRICE014974-PA, SFRICE003674-PA, SFRICE006986-PA, SFRICE012632-PA, SFRICE036725-PA, SFRICE020218-PA, SFRICE014493-PA, SFRICE029433-PA, SFRICE026911-PA, SFRICE023291-PA, SFRICE008572-PA, SFRICE027252-PA, SFRICE041676-PA, SFRICE008492-PA, SFRICE004249.2-PA, SFRICE…	SFRICE003914-PA, SFRICE024575.2-PA, SFRICE022835-PA, SFRICE011146-PA, SFRICE017002-PA, SFRICE031037-PA, SFRICE000121-PA, SFRICE041596-PA, SFRICE035937.2-PA, SFRICE022434-PA, SFRICE007956-PA, SFRICE024582-PA, SFRICE006504-PA, SFRICE017019.2-PA, SFRICE007715-PA, SFRICE015864-PA, SFRICE014378-PA, SFRICE013442-PA, SFRICE007166-PA, SFRICE012231-PA, SFRICE024501-PA, SFRICE030731-PA, SFRICE012987-PA, SF…
GO:0048869	cellular developmental process	P	2.341212E-2	6.711474E-3	166	378	3518	6176	UNDER	SFRICE000436-PA, SFRICE017025-PA, SFRICE039338-PA, SFRICE008666-PA, SFRICE015486-PA, SFRICE018912-PA, SFRICE029905-PA, SFRICE034028-PA, SFRICE034384-PA, SFRICE011057-PA, SFRICE036725-PA, SFRICE007913-PA, SFRICE031653-PA, SFRICE029588-PA, SFRICE005600-PA, SFRICE010427-PA, SFRICE005637-PA, SFRICE005174-PA, SFRICE039760-PA, SFRICE031458-PA, SFRICE003920-PA, SFRICE005690-PA, SFRICE008832-PA, SFRICE02…	SFRICE002967-PA, SFRICE038425-PA, SFRICE018620-PA, SFRICE002646-PA, SFRICE011261-PA, SFRICE020843-PA, SFRICE004644-PA, SFRICE017208-PA, SFRICE015669-PA, SFRICE015274-PA, SFRICE028033-PA, SFRICE009296-PA, SFRICE009565-PA, SFRICE010285-PA, SFRICE018207-PA, SFRICE030692-PA, SFRICE015411-PA, SFRICE030995-PA, SFRICE030731-PA, SFRICE010353-PA, SFRICE007028-PA, SFRICE036021-PA, SFRICE007997-PA, SFRICE00…
GO:0016772	transferase activity, transferring phosphorus-containing groups	F	2.372923E-2	6.881476E-3	202	449	3482	6105	UNDER	SFRICE011181-PA, SFRICE034200-PA, SFRICE037105-PA, SFRICE038832-PA, SFRICE018912-PA, SFRICE014974-PA, SFRICE011014-PA, SFRICE041378-PA, SFRICE008572-PA, SFRICE027252-PA, SFRICE029588-PA, SFRICE025448-PA, SFRICE007596-PA, SFRICE014521-PA, SFRICE023966-PA, SFRICE021544-PA, SFRICE009003-PA, SFRICE005690-PA, SFRICE030410-PA, SFRICE014807-PA, SFRICE016554-PA, SFRICE005643-PA, SFRICE025368-PA, SFRICE00…	SFRICE002646-PA, SFRICE032420-PA, SFRICE001630-PA, SFRICE031255-PA, SFRICE037971-PA, SFRICE014997-PA, SFRICE011146-PA, SFRICE017002-PA, SFRICE041596-PA, SFRICE024582-PA, SFRICE009565-PA, SFRICE007715-PA, SFRICE015864-PA, SFRICE012013-PA, SFRICE002864-PA, SFRICE015520-PA, SFRICE024192-PA, SFRICE034979-PA, SFRICE000890-PA, SFRICE005569-PA, SFRICE003468-PA, SFRICE009851-PA, SFRICE004175-PA, SFRICE03…
GO:0016874	ligase activity	F	3.096876E-2	9.084171E-3	62	162	3622	6392	UNDER	SFRICE025713-PA, SFRICE012401-PA, SFRICE007289-PA, SFRICE015486-PA, SFRICE002919-PA, SFRICE001275-PA, SFRICE033154-PA, SFRICE008880-PA, SFRICE029433-PA, SFRICE024019-PA, SFRICE035344-PA, SFRICE001846-PA, SFRICE035321-PA, SFRICE023310-PA, SFRICE033148-PA, SFRICE000976-PA, SFRICE019475-PA, SFRICE032966-PA, SFRICE019179-PA, SFRICE011927-PA, SFRICE025704-PA, SFRICE010718-PA, SFRICE002074-PA, SFRICE02…	SFRICE012858-PA, SFRICE032915-PA, SFRICE017300-PA, SFRICE010677-PA, SFRICE000814-PA, SFRICE017092-PA, SFRICE014326-PA, SFRICE003937-PA, SFRICE005666-PA, SFRICE039731-PA, SFRICE001014-PA, SFRICE038222-PA, SFRICE003895-PA, SFRICE017871-PA, SFRICE014378-PA, SFRICE007166-PA, SFRICE040115-PA, SFRICE016625-PA, SFRICE013336-PA, SFRICE036919-PA, SFRICE035351-PA, SFRICE027733-PA, SFRICE001904-PA, SFRICE01…
GO:0003723	RNA binding	F	3.254823E-2	9.655975E-3	105	251	3579	6303	UNDER	SFRICE008477-PA, SFRICE007564-PA, SFRICE010568-PA, SFRICE000182-PA, SFRICE015849-PA, SFRICE036725-PA, SFRICE035042-PA, SFRICE011255-PA, SFRICE003872-PA, SFRICE010394-PA, SFRICE011951-PA, SFRICE002160-PA, SFRICE013645-PA, SFRICE005690-PA, SFRICE013551-PA, SFRICE022022-PA, SFRICE004475-PA, SFRICE032693-PA, SFRICE014389-PA, SFRICE025947-PA, SFRICE020620-PA, SFRICE014100-PA, SFRICE037916-PA, SFRICE02…	SFRICE018643-PA, SFRICE017753-PA, SFRICE002107-PA, SFRICE002514-PA, SFRICE003719-PA, SFRICE002543-PA, SFRICE000276-PA, SFRICE001682-PA, SFRICE009892-PA, SFRICE009948-PA, SFRICE004019-PA, SFRICE005746-PA, SFRICE040115-PA, SFRICE023536-PA, SFRICE011862-PA, SFRICE030995-PA, SFRICE007160-PA, SFRICE007945-PA, SFRICE005569-PA, SFRICE023634-PA, SFRICE003491-PA, SFRICE006167-PA, SFRICE009719-PA, SFRICE01…
GO:0016192	vesicle-mediated transport	P	3.300376E-2	9.901127E-3	68	174	3616	6380	UNDER	SFRICE008477-PA, SFRICE027451-PA, SFRICE001596-PA, SFRICE025278-PA, SFRICE008307-PA, SFRICE031596-PA, SFRICE039003-PA, SFRICE000989-PA, SFRICE021605-PA, SFRICE034024-PA, SFRICE025614-PA, SFRICE030016-PA, SFRICE019026-PA, SFRICE029588-PA, SFRICE005600-PA, SFRICE026437-PA, SFRICE006083-PA, SFRICE014742-PA, SFRICE012532-PA, SFRICE026411-PA, SFRICE027997-PA, SFRICE023877-PA, SFRICE008973-PA, SFRICE00…	SFRICE040969-PA, SFRICE018620-PA, SFRICE006267-PA, SFRICE008259-PA, SFRICE004936-PA, SFRICE013087-PA, SFRICE032581-PA, SFRICE016410-PA, SFRICE004644-PA, SFRICE031406-PA, SFRICE024756-PA, SFRICE011851-PA, SFRICE003138-PA, SFRICE029697-PA, SFRICE000342-PA, SFRICE017573-PA, SFRICE027195-PA, SFRICE032841-PA, SFRICE027596-PA, SFRICE017426-PA, SFRICE005434-PA, SFRICE024332-PA, SFRICE015283-PA, SFRICE00…
GO:0006399	tRNA metabolic process	P	3.600503E-2	1.11361E-2	21	69	3663	6485	UNDER	SFRICE025713-PA, SFRICE017812-PA, SFRICE007289-PA, SFRICE001588-PA, SFRICE017182-PA, SFRICE019475-PA, SFRICE032966-PA, SFRICE009683-PA, SFRICE002449-PA, SFRICE002074-PA, SFRICE028734-PA, SFRICE008880-PA, SFRICE041183-PA, SFRICE011310-PA, SFRICE002277-PA, SFRICE035344-PA, SFRICE008782-PA, SFRICE000838-PA, SFRICE023310-PA, SFRICE004095-PA, SFRICE023554-PA	SFRICE025868-PA, SFRICE004063-PA, SFRICE032915-PA, SFRICE017300-PA, SFRICE010677-PA, SFRICE011519-PA, SFRICE017375-PA, SFRICE036909-PA, SFRICE009948-PA, SFRICE024582-PA, SFRICE014506-PA, SFRICE009561-PA, SFRICE040115-PA, SFRICE000785-PA, SFRICE016625-PA, SFRICE013336-PA, SFRICE008281-PA, SFRICE000552-PA, SFRICE015831-PA, SFRICE022333-PA, SFRICE010173-PA, SFRICE005561-PA, SFRICE023109-PA, SFRICE03…
GO:0034660	ncRNA metabolic process	P	3.600503E-2	1.11361E-2	21	69	3663	6485	UNDER	SFRICE025713-PA, SFRICE017812-PA, SFRICE007289-PA, SFRICE001588-PA, SFRICE017182-PA, SFRICE019475-PA, SFRICE032966-PA, SFRICE009683-PA, SFRICE002449-PA, SFRICE002074-PA, SFRICE028734-PA, SFRICE008880-PA, SFRICE041183-PA, SFRICE011310-PA, SFRICE002277-PA, SFRICE035344-PA, SFRICE008782-PA, SFRICE000838-PA, SFRICE023310-PA, SFRICE004095-PA, SFRICE023554-PA	SFRICE025868-PA, SFRICE004063-PA, SFRICE032915-PA, SFRICE017300-PA, SFRICE010677-PA, SFRICE011519-PA, SFRICE017375-PA, SFRICE036909-PA, SFRICE009948-PA, SFRICE024582-PA, SFRICE014506-PA, SFRICE009561-PA, SFRICE040115-PA, SFRICE000785-PA, SFRICE016625-PA, SFRICE013336-PA, SFRICE008281-PA, SFRICE000552-PA, SFRICE015831-PA, SFRICE022333-PA, SFRICE010173-PA, SFRICE005561-PA, SFRICE023109-PA, SFRICE03…
GO:0005635	nuclear envelope	C	3.600503E-2	1.140159E-2	3	22	3681	6532	UNDER	SFRICE025749-PA, SFRICE006458-PA, SFRICE032632-PA	SFRICE024501-PA, SFRICE019556-PA, SFRICE001621-PA, SFRICE012669-PA, SFRICE013449-PA, SFRICE035351-PA, SFRICE010947-PA, SFRICE006550-PA, SFRICE000322-PA, SFRICE008997-PA, SFRICE007416-PA, SFRICE005720-PA, SFRICE018437-PA, SFRICE020473-PA, SFRICE007334-PA, SFRICE007335-PA, SFRICE031718-PA, SFRICE017605-PA, SFRICE012829-PA, SFRICE029727-PA, SFRICE003033-PA, SFRICE000112-PA
GO:0031975	envelope	C	3.600503E-2	1.140159E-2	3	22	3681	6532	UNDER	SFRICE025749-PA, SFRICE006458-PA, SFRICE032632-PA	SFRICE024501-PA, SFRICE019556-PA, SFRICE001621-PA, SFRICE012669-PA, SFRICE013449-PA, SFRICE035351-PA, SFRICE010947-PA, SFRICE006550-PA, SFRICE000322-PA, SFRICE008997-PA, SFRICE007416-PA, SFRICE005720-PA, SFRICE018437-PA, SFRICE020473-PA, SFRICE007334-PA, SFRICE007335-PA, SFRICE031718-PA, SFRICE017605-PA, SFRICE012829-PA, SFRICE029727-PA, SFRICE003033-PA, SFRICE000112-PA
GO:0031967	organelle envelope	C	3.600503E-2	1.140159E-2	3	22	3681	6532	UNDER	SFRICE025749-PA, SFRICE006458-PA, SFRICE032632-PA	SFRICE024501-PA, SFRICE019556-PA, SFRICE001621-PA, SFRICE012669-PA, SFRICE013449-PA, SFRICE035351-PA, SFRICE010947-PA, SFRICE006550-PA, SFRICE000322-PA, SFRICE008997-PA, SFRICE007416-PA, SFRICE005720-PA, SFRICE018437-PA, SFRICE020473-PA, SFRICE007334-PA, SFRICE007335-PA, SFRICE031718-PA, SFRICE017605-PA, SFRICE012829-PA, SFRICE029727-PA, SFRICE003033-PA, SFRICE000112-PA
GO:0000228	nuclear chromosome	C	3.698027E-2	1.187369E-2	8	37	3676	6517	UNDER	SFRICE012726-PA, SFRICE002275-PA, SFRICE015325-PA, SFRICE003358-PA, SFRICE001810-PA, SFRICE041144-PA, SFRICE018215-PA, SFRICE002502-PA	SFRICE037562-PA, SFRICE010950-PA, SFRICE017734-PA, SFRICE021104-PA, SFRICE005849-PA, SFRICE012768-PA, SFRICE013060-PA, SFRICE013115-PA, SFRICE016364-PA, SFRICE007768-PA, SFRICE001611-PA, SFRICE004397-PA, SFRICE013976-PA, SFRICE003865-PA, SFRICE005589-PA, SFRICE034022-PA, SFRICE032417-PA, SFRICE011867-PA, SFRICE007164-PA, SFRICE004204-PA, SFRICE030731-PA, SFRICE034713-PA, SFRICE025053-PA, SFRICE00…
GO:0006725	cellular aromatic compound metabolic process	P	3.698027E-2	1.232676E-2	172	383	3512	6171	UNDER	SFRICE008477-PA, SFRICE034200-PA, SFRICE012726-PA, SFRICE037105-PA, SFRICE007289-PA, SFRICE038614-PA, SFRICE007564-PA, SFRICE026513-PA, SFRICE015486-PA, SFRICE038769-PA, SFRICE018912-PA, SFRICE022059-PA, SFRICE025274-PA, SFRICE006070-PA, SFRICE012357-PA, SFRICE015259-PA, SFRICE036725-PA, SFRICE003677-PA, SFRICE014181-PA, SFRICE019651-PA, SFRICE030012-PA, SFRICE024020-PA, SFRICE002277-PA, SFRICE01…	SFRICE018643-PA, SFRICE002514-PA, SFRICE017300-PA, SFRICE005849-PA, SFRICE003719-PA, SFRICE018769-PA, SFRICE037529-PA, SFRICE031794-PA, SFRICE014435-PA, SFRICE034710-PA, SFRICE017375-PA, SFRICE004621-PA, SFRICE031312-PA, SFRICE009892-PA, SFRICE009948-PA, SFRICE024582-PA, SFRICE022590-PA, SFRICE017019.2-PA, SFRICE008113-PA, SFRICE010559-PA, SFRICE008520-PA, SFRICE003622-PA, SFRICE004879-PA, SFRICE…
GO:1901360	organic cyclic compound metabolic process	P	3.698027E-2	1.232676E-2	172	383	3512	6171	UNDER	SFRICE008477-PA, SFRICE034200-PA, SFRICE012726-PA, SFRICE037105-PA, SFRICE007289-PA, SFRICE038614-PA, SFRICE007564-PA, SFRICE026513-PA, SFRICE015486-PA, SFRICE038769-PA, SFRICE018912-PA, SFRICE022059-PA, SFRICE025274-PA, SFRICE006070-PA, SFRICE012357-PA, SFRICE015259-PA, SFRICE036725-PA, SFRICE003677-PA, SFRICE014181-PA, SFRICE019651-PA, SFRICE030012-PA, SFRICE024020-PA, SFRICE002277-PA, SFRICE01…	SFRICE018643-PA, SFRICE002514-PA, SFRICE017300-PA, SFRICE005849-PA, SFRICE003719-PA, SFRICE018769-PA, SFRICE037529-PA, SFRICE031794-PA, SFRICE014435-PA, SFRICE034710-PA, SFRICE017375-PA, SFRICE004621-PA, SFRICE031312-PA, SFRICE009892-PA, SFRICE009948-PA, SFRICE024582-PA, SFRICE022590-PA, SFRICE017019.2-PA, SFRICE008113-PA, SFRICE010559-PA, SFRICE008520-PA, SFRICE003622-PA, SFRICE004879-PA, SFRICE…
GO:0046483	heterocycle metabolic process	P	3.698027E-2	1.232676E-2	172	383	3512	6171	UNDER	SFRICE008477-PA, SFRICE034200-PA, SFRICE012726-PA, SFRICE037105-PA, SFRICE007289-PA, SFRICE038614-PA, SFRICE007564-PA, SFRICE026513-PA, SFRICE015486-PA, SFRICE038769-PA, SFRICE018912-PA, SFRICE022059-PA, SFRICE025274-PA, SFRICE006070-PA, SFRICE012357-PA, SFRICE015259-PA, SFRICE036725-PA, SFRICE003677-PA, SFRICE014181-PA, SFRICE019651-PA, SFRICE030012-PA, SFRICE024020-PA, SFRICE002277-PA, SFRICE01…	SFRICE018643-PA, SFRICE002514-PA, SFRICE017300-PA, SFRICE005849-PA, SFRICE003719-PA, SFRICE018769-PA, SFRICE037529-PA, SFRICE031794-PA, SFRICE014435-PA, SFRICE034710-PA, SFRICE017375-PA, SFRICE004621-PA, SFRICE031312-PA, SFRICE009892-PA, SFRICE009948-PA, SFRICE024582-PA, SFRICE022590-PA, SFRICE017019.2-PA, SFRICE008113-PA, SFRICE010559-PA, SFRICE008520-PA, SFRICE003622-PA, SFRICE004879-PA, SFRICE…
GO:0006139	nucleobase-containing compound metabolic process	P	3.698027E-2	1.232676E-2	172	383	3512	6171	UNDER	SFRICE008477-PA, SFRICE034200-PA, SFRICE012726-PA, SFRICE037105-PA, SFRICE007289-PA, SFRICE038614-PA, SFRICE007564-PA, SFRICE026513-PA, SFRICE015486-PA, SFRICE038769-PA, SFRICE018912-PA, SFRICE022059-PA, SFRICE025274-PA, SFRICE006070-PA, SFRICE012357-PA, SFRICE015259-PA, SFRICE036725-PA, SFRICE003677-PA, SFRICE014181-PA, SFRICE019651-PA, SFRICE030012-PA, SFRICE024020-PA, SFRICE002277-PA, SFRICE01…	SFRICE018643-PA, SFRICE002514-PA, SFRICE017300-PA, SFRICE005849-PA, SFRICE003719-PA, SFRICE018769-PA, SFRICE037529-PA, SFRICE031794-PA, SFRICE014435-PA, SFRICE034710-PA, SFRICE017375-PA, SFRICE004621-PA, SFRICE031312-PA, SFRICE009892-PA, SFRICE009948-PA, SFRICE024582-PA, SFRICE022590-PA, SFRICE017019.2-PA, SFRICE008113-PA, SFRICE010559-PA, SFRICE008520-PA, SFRICE003622-PA, SFRICE004879-PA, SFRICE…
GO:0090304	nucleic acid metabolic process	P	3.799902E-2	1.2793E-2	160	358	3524	6196	UNDER	SFRICE008477-PA, SFRICE034200-PA, SFRICE012726-PA, SFRICE037105-PA, SFRICE007289-PA, SFRICE038614-PA, SFRICE007564-PA, SFRICE026513-PA, SFRICE015486-PA, SFRICE038769-PA, SFRICE018912-PA, SFRICE025274-PA, SFRICE006070-PA, SFRICE015259-PA, SFRICE036725-PA, SFRICE003677-PA, SFRICE014181-PA, SFRICE019651-PA, SFRICE030012-PA, SFRICE024020-PA, SFRICE002277-PA, SFRICE015325-PA, SFRICE041718-PA, SFRICE00…	SFRICE018643-PA, SFRICE002514-PA, SFRICE017300-PA, SFRICE005849-PA, SFRICE003719-PA, SFRICE018769-PA, SFRICE037529-PA, SFRICE031794-PA, SFRICE014435-PA, SFRICE034710-PA, SFRICE017375-PA, SFRICE004621-PA, SFRICE031312-PA, SFRICE009892-PA, SFRICE009948-PA, SFRICE024582-PA, SFRICE022590-PA, SFRICE017019.2-PA, SFRICE010559-PA, SFRICE008520-PA, SFRICE003622-PA, SFRICE004879-PA, SFRICE040115-PA, SFRICE…
GO:0022613	ribonucleoprotein complex biogenesis	P	3.806025E-2	1.294049E-2	20	66	3664	6488	UNDER	SFRICE001863-PA, SFRICE014679-PA, SFRICE014173-PA, SFRICE017586-PA, SFRICE014389-PA, SFRICE036879-PA, SFRICE034419-PA, SFRICE021426-PA, SFRICE006858-PA, SFRICE008573-PA, SFRICE011599-PA, SFRICE008525-PA, SFRICE037869-PA, SFRICE020085-PA, SFRICE041652-PA, SFRICE011452-PA, SFRICE001710-PA, SFRICE016826-PA, SFRICE006459-PA, SFRICE014352-PA	SFRICE026590-PA, SFRICE005169-PA, SFRICE007220-PA, SFRICE003719-PA, SFRICE022850-PA, SFRICE028001-PA, SFRICE002543-PA, SFRICE005387-PA, SFRICE000276-PA, SFRICE002079-PA, SFRICE001682-PA, SFRICE003045-PA, SFRICE018043-PA, SFRICE029510-PA, SFRICE000125-PA, SFRICE009892-PA, SFRICE004567-PA, SFRICE009948-PA, SFRICE038968-PA, SFRICE038358-PA, SFRICE032646-PA, SFRICE008486-PA, SFRICE037384-PA, SFRICE02…
GO:0022607	cellular component assembly	P	3.823747E-2	1.31282E-2	100	238	3584	6316	UNDER	SFRICE022065-PA, SFRICE003677-PA, SFRICE019081-PA, SFRICE029588-PA, SFRICE005600-PA, SFRICE015325-PA, SFRICE021959-PA, SFRICE028987-PA, SFRICE000394-PA, SFRICE008021-PA, SFRICE014679-PA, SFRICE000215-PA, SFRICE014389-PA, SFRICE000716-PA, SFRICE003692-PA, SFRICE041161-PA, SFRICE031163-PA, SFRICE016321-PA, SFRICE012924-PA, SFRICE022586-PA, SFRICE026101-PA, SFRICE038726-PA, SFRICE027123-PA, SFRICE02…	SFRICE002967-PA, SFRICE038425-PA, SFRICE000539-PA, SFRICE005849-PA, SFRICE003719-PA, SFRICE030342-PA, SFRICE002543-PA, SFRICE019069-PA, SFRICE018563-PA, SFRICE000144-PA, SFRICE000276-PA, SFRICE015669-PA, SFRICE001682-PA, SFRICE009892-PA, SFRICE027596-PA, SFRICE002286-PA, SFRICE030995-PA, SFRICE030731-PA, SFRICE010353-PA, SFRICE012987-PA, SFRICE036021-PA, SFRICE005793-PA, SFRICE011742-PA, SFRICE00…
GO:0006790	sulfur compound metabolic process	P	3.975439E-2	1.378152E-2	16	57	3668	6497	UNDER	SFRICE016303-PA, SFRICE002669-PA, SFRICE040964-PA, SFRICE019620-PA, SFRICE029404-PA, SFRICE033529-PA, SFRICE013695-PA, SFRICE041378-PA, SFRICE004972-PA, SFRICE011763-PA, SFRICE033273-PA, SFRICE014070-PA, SFRICE000769-PA, SFRICE009488-PA, SFRICE022883-PA, SFRICE008855-PA	SFRICE011563-PA, SFRICE012858-PA, SFRICE037153-PA, SFRICE031534-PA, SFRICE004714-PA, SFRICE022522.2-PA, SFRICE019951.2-PA, SFRICE039731-PA, SFRICE001014-PA, SFRICE038222-PA, SFRICE023219-PA, SFRICE028596.2-PA, SFRICE024638-PA, SFRICE036546-PA, SFRICE000872-PA, SFRICE003702-PA, SFRICE008425-PA, SFRICE021021-PA, SFRICE003789-PA, SFRICE014125-PA, SFRICE017414-PA, SFRICE024600-PA, SFRICE029813-PA, SF…
GO:0023052	signaling	P	4.375898E-2	1.560737E-2	256	544	3428	6010	UNDER	SFRICE000459-PA, SFRICE038700-PA, SFRICE017025-PA, SFRICE002508-PA, SFRICE015486-PA, SFRICE034028-PA, SFRICE019905-PA, SFRICE029588-PA, SFRICE015325-PA, SFRICE021567-PA, SFRICE000488-PA, SFRICE003182-PA, SFRICE029651-PA, SFRICE023038-PA, SFRICE002503-PA, SFRICE031163-PA, SFRICE014108-PA, SFRICE000986-PA, SFRICE020613-PA, SFRICE026401-PA, SFRICE037421-PA, SFRICE017255-PA, SFRICE015154-PA, SFRICE02…	SFRICE002967-PA, SFRICE038425-PA, SFRICE011261-PA, SFRICE003857-PA, SFRICE016410-PA, SFRICE035537-PA, SFRICE027390-PA, SFRICE004644-PA, SFRICE015669-PA, SFRICE019103-PA, SFRICE003972-PA, SFRICE029697-PA, SFRICE041332-PA, SFRICE009565-PA, SFRICE027596-PA, SFRICE008628-PA, SFRICE003479-PA, SFRICE032717-PA, SFRICE030560-PA, SFRICE003777-PA, SFRICE006494-PA, SFRICE008595-PA, SFRICE035675-PA, SFRICE02…
GO:0007154	cell communication	P	4.375898E-2	1.560737E-2	256	544	3428	6010	UNDER	SFRICE000459-PA, SFRICE038700-PA, SFRICE017025-PA, SFRICE002508-PA, SFRICE015486-PA, SFRICE034028-PA, SFRICE019905-PA, SFRICE029588-PA, SFRICE015325-PA, SFRICE021567-PA, SFRICE000488-PA, SFRICE003182-PA, SFRICE029651-PA, SFRICE023038-PA, SFRICE002503-PA, SFRICE031163-PA, SFRICE014108-PA, SFRICE000986-PA, SFRICE020613-PA, SFRICE026401-PA, SFRICE037421-PA, SFRICE017255-PA, SFRICE015154-PA, SFRICE02…	SFRICE002967-PA, SFRICE038425-PA, SFRICE011261-PA, SFRICE003857-PA, SFRICE016410-PA, SFRICE035537-PA, SFRICE027390-PA, SFRICE004644-PA, SFRICE015669-PA, SFRICE019103-PA, SFRICE003972-PA, SFRICE029697-PA, SFRICE041332-PA, SFRICE009565-PA, SFRICE027596-PA, SFRICE008628-PA, SFRICE003479-PA, SFRICE032717-PA, SFRICE030560-PA, SFRICE003777-PA, SFRICE006494-PA, SFRICE008595-PA, SFRICE035675-PA, SFRICE02…
GO:0044700	single organism signaling	P	4.375898E-2	1.560737E-2	256	544	3428	6010	UNDER	SFRICE000459-PA, SFRICE038700-PA, SFRICE017025-PA, SFRICE002508-PA, SFRICE015486-PA, SFRICE034028-PA, SFRICE019905-PA, SFRICE029588-PA, SFRICE015325-PA, SFRICE021567-PA, SFRICE000488-PA, SFRICE003182-PA, SFRICE029651-PA, SFRICE023038-PA, SFRICE002503-PA, SFRICE031163-PA, SFRICE014108-PA, SFRICE000986-PA, SFRICE020613-PA, SFRICE026401-PA, SFRICE037421-PA, SFRICE017255-PA, SFRICE015154-PA, SFRICE02…	SFRICE002967-PA, SFRICE038425-PA, SFRICE011261-PA, SFRICE003857-PA, SFRICE016410-PA, SFRICE035537-PA, SFRICE027390-PA, SFRICE004644-PA, SFRICE015669-PA, SFRICE019103-PA, SFRICE003972-PA, SFRICE029697-PA, SFRICE041332-PA, SFRICE009565-PA, SFRICE027596-PA, SFRICE008628-PA, SFRICE003479-PA, SFRICE032717-PA, SFRICE030560-PA, SFRICE003777-PA, SFRICE006494-PA, SFRICE008595-PA, SFRICE035675-PA, SFRICE02…
GO:0003735	structural constituent of ribosome	F	4.654471E-2	1.67561E-2	37	104	3647	6450	UNDER	SFRICE017944-PA, SFRICE024141-PA, SFRICE008645-PA, SFRICE041121-PA, SFRICE003062-PA, SFRICE022118-PA, SFRICE014903-PA, SFRICE005014-PA, SFRICE012818-PA, SFRICE007472-PA, SFRICE016800-PA, SFRICE002160-PA, SFRICE026022-PA, SFRICE016047-PA, SFRICE028744-PA, SFRICE032847-PA, SFRICE016607-PA, SFRICE011821-PA, SFRICE032623-PA, SFRICE010567-PA, SFRICE015590-PA, SFRICE003061-PA, SFRICE037567-PA, SFRICE00…	SFRICE000820-PA, SFRICE017753-PA, SFRICE022340-PA, SFRICE028001-PA, SFRICE000276-PA, SFRICE025042-PA, SFRICE000702-PA, SFRICE000583-PA, SFRICE001066-PA, SFRICE002348-PA, SFRICE010053-PA, SFRICE008094-PA, SFRICE008260-PA, SFRICE003491-PA, SFRICE005363-PA, SFRICE012351-PA, SFRICE035402-PA, SFRICE011658-PA, SFRICE021801-PA, SFRICE008254-PA, SFRICE041694-PA, SFRICE000902-PA, SFRICE014575-PA, SFRICE00…
GO:0051276	chromosome organization	P	5.396018E-2	1.97748E-2	55	141	3629	6413	UNDER	SFRICE023337-PA, SFRICE012690-PA, SFRICE010564-PA, SFRICE029311-PA, SFRICE017709-PA, SFRICE015486-PA, SFRICE038769-PA, SFRICE031647-PA, SFRICE015259-PA, SFRICE003677-PA, SFRICE004718-PA, SFRICE038524-PA, SFRICE015325-PA, SFRICE033498-PA, SFRICE002292-PA, SFRICE041085-PA, SFRICE002197-PA, SFRICE001439-PA, SFRICE005766-PA, SFRICE013502-PA, SFRICE031163-PA, SFRICE041384-PA, SFRICE001438-PA, SFRICE03…	SFRICE016485-PA, SFRICE002646-PA, SFRICE033597-PA, SFRICE012669-PA, SFRICE005849-PA, SFRICE004644-PA, SFRICE025944-PA, SFRICE022590-PA, SFRICE005589-PA, SFRICE018628-PA, SFRICE015528-PA, SFRICE003012-PA, SFRICE003253-PA, SFRICE012292-PA, SFRICE032717-PA, SFRICE038365-PA, SFRICE030731-PA, SFRICE010353-PA, SFRICE025053-PA, SFRICE012796-PA, SFRICE001346-PA, SFRICE035351-PA, SFRICE001243-PA, SFRICE00…
GO:0051179	localization	P	5.396018E-2	1.97854E-2	324	670	3360	5884	UNDER	SFRICE000436-PA, SFRICE015440-PA, SFRICE018213-PA, SFRICE038700-PA, SFRICE002915-PA, SFRICE036238-PA, SFRICE015486-PA, SFRICE015360-PA, SFRICE034028-PA, SFRICE001596-PA, SFRICE016760-PA, SFRICE008307-PA, SFRICE025614-PA, SFRICE030805-PA, SFRICE029588-PA, SFRICE021567-PA, SFRICE025271-PA, SFRICE020288-PA, SFRICE014190-PA, SFRICE027997-PA, SFRICE010943-PA, SFRICE008973-PA, SFRICE018327-PA, SFRICE01…	SFRICE002967-PA, SFRICE000545-PA, SFRICE040969-PA, SFRICE000327-PA, SFRICE002107-PA, SFRICE020734-PA, SFRICE011261-PA, SFRICE003857-PA, SFRICE013087-PA, SFRICE032581-PA, SFRICE033895-PA, SFRICE016410-PA, SFRICE016811-PA, SFRICE004644-PA, SFRICE018970-PA, SFRICE015669-PA, SFRICE019103-PA, SFRICE042187.1-PA, SFRICE029697-PA, SFRICE027195-PA, SFRICE027596-PA, SFRICE003479-PA, SFRICE012552-PA, SFRICE…
GO:0012505	endomembrane system	C	5.511982E-2	2.039433E-2	89	212	3595	6342	UNDER	SFRICE025707-PA, SFRICE008643-PA, SFRICE015486-PA, SFRICE040388-PA, SFRICE041076-PA, SFRICE034382.2-PA, SFRICE032632-PA, SFRICE010218-PA, SFRICE015798-PA, SFRICE031596-PA, SFRICE031010-PA, SFRICE021605-PA, SFRICE028411-PA, SFRICE030805-PA, SFRICE006943-PA, SFRICE019026-PA, SFRICE034457.2-PA, SFRICE023777-PA, SFRICE018742-PA, SFRICE026437-PA, SFRICE028987-PA, SFRICE034383.2-PA, SFRICE004578-PA, SF…	SFRICE000568-PA, SFRICE019556-PA, SFRICE016410-PA, SFRICE041406-PA, SFRICE015669-PA, SFRICE015274-PA, SFRICE007195-PA, SFRICE041057-PA, SFRICE006957-PA, SFRICE015600-PA, SFRICE031718-PA, SFRICE000763-PA, SFRICE001676-PA, SFRICE024501-PA, SFRICE000185-PA, SFRICE017414-PA, SFRICE022395-PA, SFRICE001052-PA, SFRICE035686-PA, SFRICE001469-PA, SFRICE011249-PA, SFRICE002463-PA, SFRICE011777-PA, SFRICE03…
GO:0016070	RNA metabolic process	P	5.910676E-2	2.206652E-2	62	155	3622	6399	UNDER	SFRICE008477-PA, SFRICE025713-PA, SFRICE007289-PA, SFRICE017182-PA, SFRICE007564-PA, SFRICE026513-PA, SFRICE005100-PA, SFRICE006070-PA, SFRICE039239-PA, SFRICE008880-PA, SFRICE036725-PA, SFRICE014181-PA, SFRICE002277-PA, SFRICE035344-PA, SFRICE000838-PA, SFRICE005690-PA, SFRICE023310-PA, SFRICE002499-PA, SFRICE004095-PA, SFRICE004910-PA, SFRICE019475-PA, SFRICE032966-PA, SFRICE014679-PA, SFRICE01…	SFRICE018643-PA, SFRICE004063-PA, SFRICE029802-PA, SFRICE032915-PA, SFRICE002514-PA, SFRICE017300-PA, SFRICE010545-PA, SFRICE010677-PA, SFRICE003719-PA, SFRICE031794-PA, SFRICE017375-PA, SFRICE031312-PA, SFRICE029510-PA, SFRICE032652-PA, SFRICE009892-PA, SFRICE004435-PA, SFRICE009948-PA, SFRICE000285-PA, SFRICE024582-PA, SFRICE018142-PA, SFRICE014506-PA, SFRICE040115-PA, SFRICE038365-PA, SFRICE01…
GO:0016462	pyrophosphatase activity	F	8.240391E-2	3.186284E-2	158	344	3526	6210	UNDER	SFRICE015440-PA, SFRICE038832-PA, SFRICE022065-PA, SFRICE008798-PA, SFRICE010568-PA, SFRICE008368-PA, SFRICE038769-PA, SFRICE041553-PA, SFRICE031647-PA, SFRICE008419-PA, SFRICE016760-PA, SFRICE015259-PA, SFRICE036725-PA, SFRICE003677-PA, SFRICE014493-PA, SFRICE034701-PA, SFRICE001907-PA, SFRICE001521-PA, SFRICE011951-PA, SFRICE014558-PA, SFRICE005973-PA, SFRICE002197-PA, SFRICE005411-PA, SFRICE00…	SFRICE003914-PA, SFRICE018620-PA, SFRICE012151-PA, SFRICE013064-PA, SFRICE022835-PA, SFRICE000539-PA, SFRICE012581-PA, SFRICE016410-PA, SFRICE014435-PA, SFRICE019069-PA, SFRICE000144-PA, SFRICE004644-PA, SFRICE019103-PA, SFRICE011553-PA, SFRICE000757-PA, SFRICE007086-PA, SFRICE005855-PA, SFRICE014951-PA, SFRICE023559-PA, SFRICE018207-PA, SFRICE017105-PA, SFRICE003129-PA, SFRICE027727-PA, SFRICE01…
GO:0016817	hydrolase activity, acting on acid anhydrides	F	8.240391E-2	3.186284E-2	158	344	3526	6210	UNDER	SFRICE015440-PA, SFRICE038832-PA, SFRICE022065-PA, SFRICE008798-PA, SFRICE010568-PA, SFRICE008368-PA, SFRICE038769-PA, SFRICE041553-PA, SFRICE031647-PA, SFRICE008419-PA, SFRICE016760-PA, SFRICE015259-PA, SFRICE036725-PA, SFRICE003677-PA, SFRICE014493-PA, SFRICE034701-PA, SFRICE001907-PA, SFRICE001521-PA, SFRICE011951-PA, SFRICE014558-PA, SFRICE005973-PA, SFRICE002197-PA, SFRICE005411-PA, SFRICE00…	SFRICE003914-PA, SFRICE018620-PA, SFRICE012151-PA, SFRICE013064-PA, SFRICE022835-PA, SFRICE000539-PA, SFRICE012581-PA, SFRICE016410-PA, SFRICE014435-PA, SFRICE019069-PA, SFRICE000144-PA, SFRICE004644-PA, SFRICE019103-PA, SFRICE011553-PA, SFRICE000757-PA, SFRICE007086-PA, SFRICE005855-PA, SFRICE014951-PA, SFRICE023559-PA, SFRICE018207-PA, SFRICE017105-PA, SFRICE003129-PA, SFRICE027727-PA, SFRICE01…
GO:0016818	hydrolase activity, acting on acid anhydrides, in phosphorus-containing anhydrides	F	8.240391E-2	3.186284E-2	158	344	3526	6210	UNDER	SFRICE015440-PA, SFRICE038832-PA, SFRICE022065-PA, SFRICE008798-PA, SFRICE010568-PA, SFRICE008368-PA, SFRICE038769-PA, SFRICE041553-PA, SFRICE031647-PA, SFRICE008419-PA, SFRICE016760-PA, SFRICE015259-PA, SFRICE036725-PA, SFRICE003677-PA, SFRICE014493-PA, SFRICE034701-PA, SFRICE001907-PA, SFRICE001521-PA, SFRICE011951-PA, SFRICE014558-PA, SFRICE005973-PA, SFRICE002197-PA, SFRICE005411-PA, SFRICE00…	SFRICE003914-PA, SFRICE018620-PA, SFRICE012151-PA, SFRICE013064-PA, SFRICE022835-PA, SFRICE000539-PA, SFRICE012581-PA, SFRICE016410-PA, SFRICE014435-PA, SFRICE019069-PA, SFRICE000144-PA, SFRICE004644-PA, SFRICE019103-PA, SFRICE011553-PA, SFRICE000757-PA, SFRICE007086-PA, SFRICE005855-PA, SFRICE014951-PA, SFRICE023559-PA, SFRICE018207-PA, SFRICE017105-PA, SFRICE003129-PA, SFRICE027727-PA, SFRICE01…
GO:0017111	nucleoside-triphosphatase activity	F	8.240391E-2	3.186284E-2	158	344	3526	6210	UNDER	SFRICE015440-PA, SFRICE038832-PA, SFRICE022065-PA, SFRICE008798-PA, SFRICE010568-PA, SFRICE008368-PA, SFRICE038769-PA, SFRICE041553-PA, SFRICE031647-PA, SFRICE008419-PA, SFRICE016760-PA, SFRICE015259-PA, SFRICE036725-PA, SFRICE003677-PA, SFRICE014493-PA, SFRICE034701-PA, SFRICE001907-PA, SFRICE001521-PA, SFRICE011951-PA, SFRICE014558-PA, SFRICE005973-PA, SFRICE002197-PA, SFRICE005411-PA, SFRICE00…	SFRICE003914-PA, SFRICE018620-PA, SFRICE012151-PA, SFRICE013064-PA, SFRICE022835-PA, SFRICE000539-PA, SFRICE012581-PA, SFRICE016410-PA, SFRICE014435-PA, SFRICE019069-PA, SFRICE000144-PA, SFRICE004644-PA, SFRICE019103-PA, SFRICE011553-PA, SFRICE000757-PA, SFRICE007086-PA, SFRICE005855-PA, SFRICE014951-PA, SFRICE023559-PA, SFRICE018207-PA, SFRICE017105-PA, SFRICE003129-PA, SFRICE027727-PA, SFRICE01…
GO:0006457	protein folding	P	8.443978E-2	3.293151E-2	19	59	3665	6495	UNDER	SFRICE005225-PA, SFRICE008021-PA, SFRICE000734-PA, SFRICE008643-PA, SFRICE004802-PA, SFRICE011534-PA, SFRICE013993-PA, SFRICE008494-PA, SFRICE013450-PA, SFRICE012652-PA, SFRICE008320-PA, SFRICE019079-PA, SFRICE041676-PA, SFRICE018487-PA, SFRICE031898-PA, SFRICE027378.2-PA, SFRICE015134-PA, SFRICE016322-PA, SFRICE013163-PA	SFRICE004554-PA, SFRICE013933-PA, SFRICE004474-PA, SFRICE010985-PA, SFRICE011062-PA, SFRICE004712.2-PA, SFRICE000721-PA, SFRICE010978.2-PA, SFRICE018207-PA, SFRICE015690.2-PA, SFRICE009280-PA, SFRICE008092-PA, SFRICE000166.2-PA, SFRICE019028.2-PA, SFRICE010032-PA, SFRICE002937-PA, SFRICE032801-PA, SFRICE004564-PA, SFRICE020877-PA, SFRICE027701.2-PA, SFRICE019300-PA, SFRICE001656-PA, SFRICE020263-…
GO:0005730	nucleolus	C	8.553456E-2	3.364359E-2	12	42	3672	6512	UNDER	SFRICE008477-PA, SFRICE011599-PA, SFRICE037869-PA, SFRICE001863-PA, SFRICE020831-PA, SFRICE001353-PA, SFRICE018912-PA, SFRICE032847-PA, SFRICE002672-PA, SFRICE032049-PA, SFRICE011452-PA, SFRICE000394-PA	SFRICE002237-PA, SFRICE000031-PA, SFRICE000190-PA, SFRICE004554-PA, SFRICE008150-PA, SFRICE030558-PA, SFRICE002971-PA, SFRICE012768-PA, SFRICE022850-PA, SFRICE002079-PA, SFRICE035140-PA, SFRICE001162-PA, SFRICE002550-PA, SFRICE006641-PA, SFRICE004567-PA, SFRICE009948-PA, SFRICE007042-PA, SFRICE000073-PA, SFRICE038358-PA, SFRICE035860-PA, SFRICE032646-PA, SFRICE027571-PA, SFRICE023536-PA, SFRICE03…
GO:0016798	hydrolase activity, acting on glycosyl bonds	F	8.907721E-2	3.533396E-2	69	87	3615	6467	OVER	SFRICE022797-PA, SFRICE013899-PA, SFRICE029873-PA, SFRICE006277-PA, SFRICE033786-PA, SFRICE036334-PA, SFRICE014361-PA, SFRICE017611-PA, SFRICE017493-PA, SFRICE026911-PA, SFRICE010830-PA, SFRICE041439-PA, SFRICE008492-PA, SFRICE037034-PA, SFRICE037980-PA, SFRICE008123-PA, SFRICE025883-PA, SFRICE032849-PA, SFRICE001118-PA, SFRICE040106-PA, SFRICE023661-PA, SFRICE033445-PA, SFRICE026115-PA, SFRICE03…	SFRICE037426-PA, SFRICE013064-PA, SFRICE004550-PA, SFRICE010413-PA, SFRICE000946-PA, SFRICE009453-PA, SFRICE008435-PA, SFRICE003824-PA, SFRICE038884-PA, SFRICE031037-PA, SFRICE017549-PA, SFRICE007961-PA, SFRICE024691-PA, SFRICE028647-PA, SFRICE014378-PA, SFRICE015302-PA, SFRICE026234-PA, SFRICE005548-PA, SFRICE000628-PA, SFRICE032723-PA, SFRICE034167-PA, SFRICE035351-PA, SFRICE035298-PA, SFRICE03…
GO:0006810	transport	P	8.92208E-2	3.598572E-2	311	636	3373	5918	UNDER	SFRICE000436-PA, SFRICE015440-PA, SFRICE018213-PA, SFRICE038700-PA, SFRICE002915-PA, SFRICE036238-PA, SFRICE015486-PA, SFRICE015360-PA, SFRICE001596-PA, SFRICE016760-PA, SFRICE008307-PA, SFRICE025614-PA, SFRICE030805-PA, SFRICE029588-PA, SFRICE021567-PA, SFRICE025271-PA, SFRICE020288-PA, SFRICE014190-PA, SFRICE027997-PA, SFRICE010943-PA, SFRICE008973-PA, SFRICE018327-PA, SFRICE016765-PA, SFRICE00…	SFRICE002967-PA, SFRICE000545-PA, SFRICE040969-PA, SFRICE000327-PA, SFRICE002107-PA, SFRICE020734-PA, SFRICE003857-PA, SFRICE013087-PA, SFRICE032581-PA, SFRICE033895-PA, SFRICE016410-PA, SFRICE016811-PA, SFRICE004644-PA, SFRICE018970-PA, SFRICE015669-PA, SFRICE019103-PA, SFRICE042187.1-PA, SFRICE029697-PA, SFRICE027195-PA, SFRICE027596-PA, SFRICE003479-PA, SFRICE012552-PA, SFRICE017426-PA, SFRICE…
GO:0051234	establishment of localization	P	8.92208E-2	3.598572E-2	311	636	3373	5918	UNDER	SFRICE000436-PA, SFRICE015440-PA, SFRICE018213-PA, SFRICE038700-PA, SFRICE002915-PA, SFRICE036238-PA, SFRICE015486-PA, SFRICE015360-PA, SFRICE001596-PA, SFRICE016760-PA, SFRICE008307-PA, SFRICE025614-PA, SFRICE030805-PA, SFRICE029588-PA, SFRICE021567-PA, SFRICE025271-PA, SFRICE020288-PA, SFRICE014190-PA, SFRICE027997-PA, SFRICE010943-PA, SFRICE008973-PA, SFRICE018327-PA, SFRICE016765-PA, SFRICE00…	SFRICE002967-PA, SFRICE000545-PA, SFRICE040969-PA, SFRICE000327-PA, SFRICE002107-PA, SFRICE020734-PA, SFRICE003857-PA, SFRICE013087-PA, SFRICE032581-PA, SFRICE033895-PA, SFRICE016410-PA, SFRICE016811-PA, SFRICE004644-PA, SFRICE018970-PA, SFRICE015669-PA, SFRICE019103-PA, SFRICE042187.1-PA, SFRICE029697-PA, SFRICE027195-PA, SFRICE027596-PA, SFRICE003479-PA, SFRICE012552-PA, SFRICE017426-PA, SFRICE…
GO:0031012	extracellular matrix	C	9.228573E-2	3.783715E-2	7	29	3677	6525	UNDER	SFRICE013505-PA, SFRICE039310-PA, SFRICE020441-PA, SFRICE020442-PA, SFRICE002165-PA, SFRICE029022-PA, SFRICE039248-PA	SFRICE006435-PA, SFRICE038043-PA, SFRICE011261-PA, SFRICE014907-PA, SFRICE040046-PA, SFRICE030342-PA, SFRICE037973-PA, SFRICE014451-PA, SFRICE032671-PA, SFRICE026760-PA, SFRICE035278-PA, SFRICE018761-PA, SFRICE029137-PA, SFRICE030979-PA, SFRICE032002-PA, SFRICE000555-PA, SFRICE037279-PA, SFRICE008461-PA, SFRICE039014-PA, SFRICE026759-PA, SFRICE032807-PA, SFRICE004259-PA, SFRICE017653-PA, SFRICE03…
GO:0005578	proteinaceous extracellular matrix	C	9.228573E-2	3.783715E-2	7	29	3677	6525	UNDER	SFRICE013505-PA, SFRICE039310-PA, SFRICE020441-PA, SFRICE020442-PA, SFRICE002165-PA, SFRICE029022-PA, SFRICE039248-PA	SFRICE006435-PA, SFRICE038043-PA, SFRICE011261-PA, SFRICE014907-PA, SFRICE040046-PA, SFRICE030342-PA, SFRICE037973-PA, SFRICE014451-PA, SFRICE032671-PA, SFRICE026760-PA, SFRICE035278-PA, SFRICE018761-PA, SFRICE029137-PA, SFRICE030979-PA, SFRICE032002-PA, SFRICE000555-PA, SFRICE037279-PA, SFRICE008461-PA, SFRICE039014-PA, SFRICE026759-PA, SFRICE032807-PA, SFRICE004259-PA, SFRICE017653-PA, SFRICE03…
GO:0051186	cofactor metabolic process	P	9.254081E-2	3.82502E-2	30	83	3654	6471	UNDER	SFRICE001076-PA, SFRICE007782-PA, SFRICE015597-PA, SFRICE002405-PA, SFRICE001093-PA, SFRICE007679-PA, SFRICE011448-PA, SFRICE005964-PA, SFRICE013695-PA, SFRICE029776-PA, SFRICE037204-PA, SFRICE007596-PA, SFRICE012732-PA, SFRICE035430-PA, SFRICE003576-PA, SFRICE009611-PA, SFRICE032235-PA, SFRICE022883-PA, SFRICE033148-PA, SFRICE000183-PA, SFRICE035466-PA, SFRICE019620-PA, SFRICE029404-PA, SFRICE01…	SFRICE016244-PA, SFRICE029770-PA, SFRICE012858-PA, SFRICE034034-PA, SFRICE015929-PA, SFRICE001351-PA, SFRICE010541-PA, SFRICE024252-PA, SFRICE031534-PA, SFRICE007346-PA, SFRICE001630-PA, SFRICE037971-PA, SFRICE005553-PA, SFRICE001794-PA, SFRICE038222-PA, SFRICE023219-PA, SFRICE011800-PA, SFRICE007988-PA, SFRICE017313-PA, SFRICE036546-PA, SFRICE001714-PA, SFRICE003702-PA, SFRICE020782-PA, SFRICE00…
GO:0005488	binding	F	9.307351E-2	3.878063E-2	1321	2486	2363	4068	UNDER	SFRICE019424-PA, SFRICE036886-PA, SFRICE018259-PA, SFRICE038700-PA, SFRICE002508-PA, SFRICE041515-PA, SFRICE034028-PA, SFRICE019905-PA, SFRICE036725-PA, SFRICE014493-PA, SFRICE029433-PA, SFRICE023291-PA, SFRICE008572-PA, SFRICE027252-PA, SFRICE004249.2-PA, SFRICE024019-PA, SFRICE028543-PA, SFRICE004403-PA, SFRICE020379-PA, SFRICE020333-PA, SFRICE015027-PA, SFRICE026957-PA, SFRICE004095-PA, SFRICE…	SFRICE030182-PA, SFRICE003914-PA, SFRICE024575.2-PA, SFRICE022835-PA, SFRICE002543-PA, SFRICE011146-PA, SFRICE017002-PA, SFRICE035937.2-PA, SFRICE022434-PA, SFRICE007956-PA, SFRICE024582-PA, SFRICE007715-PA, SFRICE003479-PA, SFRICE014378-PA, SFRICE032088-PA, SFRICE012231-PA, SFRICE005935-PA, SFRICE024501-PA, SFRICE030731-PA, SFRICE012987-PA, SFRICE000890-PA, SFRICE009851-PA, SFRICE004175-PA, SFRI…
GO:0022610	biological adhesion	P	9.700253E-2	4.106441E-2	72	93	3612	6461	OVER	SFRICE040346-PA, SFRICE011454-PA, SFRICE003744-PA, SFRICE027029-PA, SFRICE003228-PA, SFRICE022671-PA, SFRICE031351-PA, SFRICE022745-PA, SFRICE015646-PA, SFRICE021336-PA, SFRICE029588-PA, SFRICE005600-PA, SFRICE011487-PA, SFRICE013096-PA, SFRICE032321-PA, SFRICE026546-PA, SFRICE005174-PA, SFRICE039760-PA, SFRICE029022-PA, SFRICE004393-PA, SFRICE013140-PA, SFRICE005690-PA, SFRICE007776-PA, SFRICE02…	SFRICE012617-PA, SFRICE035027-PA, SFRICE014422-PA, SFRICE032420-PA, SFRICE034951-PA, SFRICE034888-PA, SFRICE002768-PA, SFRICE029669-PA, SFRICE000092-PA, SFRICE034691-PA, SFRICE006919-PA, SFRICE010635-PA, SFRICE033404-PA, SFRICE000541-PA, SFRICE015562-PA, SFRICE015411-PA, SFRICE030995-PA, SFRICE030731-PA, SFRICE020049-PA, SFRICE012987-PA, SFRICE004574-PA, SFRICE019450-PA, SFRICE035351-PA, SFRICE03…
GO:0007155	cell adhesion	P	9.700253E-2	4.106441E-2	72	93	3612	6461	OVER	SFRICE040346-PA, SFRICE011454-PA, SFRICE003744-PA, SFRICE027029-PA, SFRICE003228-PA, SFRICE022671-PA, SFRICE031351-PA, SFRICE022745-PA, SFRICE015646-PA, SFRICE021336-PA, SFRICE029588-PA, SFRICE005600-PA, SFRICE011487-PA, SFRICE013096-PA, SFRICE032321-PA, SFRICE026546-PA, SFRICE005174-PA, SFRICE039760-PA, SFRICE029022-PA, SFRICE004393-PA, SFRICE013140-PA, SFRICE005690-PA, SFRICE007776-PA, SFRICE02…	SFRICE012617-PA, SFRICE035027-PA, SFRICE014422-PA, SFRICE032420-PA, SFRICE034951-PA, SFRICE034888-PA, SFRICE002768-PA, SFRICE029669-PA, SFRICE000092-PA, SFRICE034691-PA, SFRICE006919-PA, SFRICE010635-PA, SFRICE033404-PA, SFRICE000541-PA, SFRICE015562-PA, SFRICE015411-PA, SFRICE030995-PA, SFRICE030731-PA, SFRICE020049-PA, SFRICE012987-PA, SFRICE004574-PA, SFRICE019450-PA, SFRICE035351-PA, SFRICE03…
GO:0008283	cell proliferation	P	9.780257E-2	4.17291E-2	28	78	3656	6476	UNDER	SFRICE026567-PA, SFRICE010866-PA, SFRICE013505-PA, SFRICE029311-PA, SFRICE008666-PA, SFRICE030793-PA, SFRICE008978-PA, SFRICE015212-PA, SFRICE015325-PA, SFRICE005690-PA, SFRICE015281-PA, SFRICE022101-PA, SFRICE012941-PA, SFRICE041390-PA, SFRICE027997-PA, SFRICE017863-PA, SFRICE023860-PA, SFRICE008820-PA, SFRICE016851-PA, SFRICE003932.2-PA, SFRICE001967-PA, SFRICE031163-PA, SFRICE003932.2-PB, SFRI…	SFRICE016219-PA, SFRICE038425-PA, SFRICE018620-PA, SFRICE022315-PA, SFRICE011261-PA, SFRICE041290-PA, SFRICE014640-PA, SFRICE016500-PA, SFRICE015274-PA, SFRICE025944-PA, SFRICE010125-PA, SFRICE028033-PA, SFRICE018761-PA, SFRICE002273-PA, SFRICE016366-PA, SFRICE014109-PA, SFRICE005589-PA, SFRICE021790-PA, SFRICE011269-PA, SFRICE016976-PA, SFRICE015562-PA, SFRICE004204-PA, SFRICE018188-PA, SFRICE03…
GO:0050794	regulation of cellular process	P	9.98393E-2	4.392929E-2	223	465	3461	6089	UNDER	SFRICE000459-PA, SFRICE038700-PA, SFRICE002508-PA, SFRICE015486-PA, SFRICE034028-PA, SFRICE019905-PA, SFRICE015325-PA, SFRICE021567-PA, SFRICE000488-PA, SFRICE003182-PA, SFRICE029651-PA, SFRICE023038-PA, SFRICE002503-PA, SFRICE014108-PA, SFRICE000986-PA, SFRICE020613-PA, SFRICE026401-PA, SFRICE037421-PA, SFRICE017255-PA, SFRICE015154-PA, SFRICE021172-PA, SFRICE026567-PA, SFRICE013505-PA, SFRICE00…	SFRICE002967-PA, SFRICE011261-PA, SFRICE003857-PA, SFRICE016410-PA, SFRICE035537-PA, SFRICE027390-PA, SFRICE004644-PA, SFRICE015669-PA, SFRICE019103-PA, SFRICE003972-PA, SFRICE029697-PA, SFRICE041332-PA, SFRICE009565-PA, SFRICE008628-PA, SFRICE003479-PA, SFRICE032717-PA, SFRICE030560-PA, SFRICE003777-PA, SFRICE006494-PA, SFRICE008595-PA, SFRICE035675-PA, SFRICE024192-PA, SFRICE034979-PA, SFRICE03…
GO:0007165	signal transduction	P	9.98393E-2	4.392929E-2	223	465	3461	6089	UNDER	SFRICE000459-PA, SFRICE038700-PA, SFRICE002508-PA, SFRICE015486-PA, SFRICE034028-PA, SFRICE019905-PA, SFRICE015325-PA, SFRICE021567-PA, SFRICE000488-PA, SFRICE003182-PA, SFRICE029651-PA, SFRICE023038-PA, SFRICE002503-PA, SFRICE014108-PA, SFRICE000986-PA, SFRICE020613-PA, SFRICE026401-PA, SFRICE037421-PA, SFRICE017255-PA, SFRICE015154-PA, SFRICE021172-PA, SFRICE026567-PA, SFRICE013505-PA, SFRICE00…	SFRICE002967-PA, SFRICE011261-PA, SFRICE003857-PA, SFRICE016410-PA, SFRICE035537-PA, SFRICE027390-PA, SFRICE004644-PA, SFRICE015669-PA, SFRICE019103-PA, SFRICE003972-PA, SFRICE029697-PA, SFRICE041332-PA, SFRICE009565-PA, SFRICE008628-PA, SFRICE003479-PA, SFRICE032717-PA, SFRICE030560-PA, SFRICE003777-PA, SFRICE006494-PA, SFRICE008595-PA, SFRICE035675-PA, SFRICE024192-PA, SFRICE034979-PA, SFRICE03…
GO:0050789	regulation of biological process	P	9.98393E-2	4.392929E-2	223	465	3461	6089	UNDER	SFRICE000459-PA, SFRICE038700-PA, SFRICE002508-PA, SFRICE015486-PA, SFRICE034028-PA, SFRICE019905-PA, SFRICE015325-PA, SFRICE021567-PA, SFRICE000488-PA, SFRICE003182-PA, SFRICE029651-PA, SFRICE023038-PA, SFRICE002503-PA, SFRICE014108-PA, SFRICE000986-PA, SFRICE020613-PA, SFRICE026401-PA, SFRICE037421-PA, SFRICE017255-PA, SFRICE015154-PA, SFRICE021172-PA, SFRICE026567-PA, SFRICE013505-PA, SFRICE00…	SFRICE002967-PA, SFRICE011261-PA, SFRICE003857-PA, SFRICE016410-PA, SFRICE035537-PA, SFRICE027390-PA, SFRICE004644-PA, SFRICE015669-PA, SFRICE019103-PA, SFRICE003972-PA, SFRICE029697-PA, SFRICE041332-PA, SFRICE009565-PA, SFRICE008628-PA, SFRICE003479-PA, SFRICE032717-PA, SFRICE030560-PA, SFRICE003777-PA, SFRICE006494-PA, SFRICE008595-PA, SFRICE035675-PA, SFRICE024192-PA, SFRICE034979-PA, SFRICE03…
GO:0051716	cellular response to stimulus	P	9.98393E-2	4.392929E-2	223	465	3461	6089	UNDER	SFRICE000459-PA, SFRICE038700-PA, SFRICE002508-PA, SFRICE015486-PA, SFRICE034028-PA, SFRICE019905-PA, SFRICE015325-PA, SFRICE021567-PA, SFRICE000488-PA, SFRICE003182-PA, SFRICE029651-PA, SFRICE023038-PA, SFRICE002503-PA, SFRICE014108-PA, SFRICE000986-PA, SFRICE020613-PA, SFRICE026401-PA, SFRICE037421-PA, SFRICE017255-PA, SFRICE015154-PA, SFRICE021172-PA, SFRICE026567-PA, SFRICE013505-PA, SFRICE00…	SFRICE002967-PA, SFRICE011261-PA, SFRICE003857-PA, SFRICE016410-PA, SFRICE035537-PA, SFRICE027390-PA, SFRICE004644-PA, SFRICE015669-PA, SFRICE019103-PA, SFRICE003972-PA, SFRICE029697-PA, SFRICE041332-PA, SFRICE009565-PA, SFRICE008628-PA, SFRICE003479-PA, SFRICE032717-PA, SFRICE030560-PA, SFRICE003777-PA, SFRICE006494-PA, SFRICE008595-PA, SFRICE035675-PA, SFRICE024192-PA, SFRICE034979-PA, SFRICE03…
GO:0009790	embryo development	P	1.015443E-1	4.610882E-2	41	106	3643	6448	UNDER	SFRICE026567-PA, SFRICE038234-PA, SFRICE035757-PA, SFRICE013505-PA, SFRICE029311-PA, SFRICE016785-PA, SFRICE015486-PA, SFRICE005599-PA, SFRICE034028-PA, SFRICE025409-PA, SFRICE035927-PA, SFRICE017658-PA, SFRICE036421-PA, SFRICE010205-PA, SFRICE002786-PA, SFRICE010427-PA, SFRICE034944-PA, SFRICE003907-PA, SFRICE028744-PA, SFRICE029022-PA, SFRICE003920-PA, SFRICE015281-PA, SFRICE008559-PA, SFRICE02…	SFRICE038425-PA, SFRICE018620-PA, SFRICE023196-PA, SFRICE041290-PA, SFRICE028033-PA, SFRICE004567-PA, SFRICE009565-PA, SFRICE007403-PA, SFRICE032717-PA, SFRICE031718-PA, SFRICE038365-PA, SFRICE010353-PA, SFRICE025053-PA, SFRICE001077-PA, SFRICE035351-PA, SFRICE011510-PA, SFRICE007997-PA, SFRICE017653-PA, SFRICE001128-PA, SFRICE005720-PA, SFRICE027546-PA, SFRICE003562-PA, SFRICE005395-PA, SFRICE00…
GO:0007275	multicellular organismal development	P	1.015443E-1	4.610882E-2	41	106	3643	6448	UNDER	SFRICE026567-PA, SFRICE038234-PA, SFRICE035757-PA, SFRICE013505-PA, SFRICE029311-PA, SFRICE016785-PA, SFRICE015486-PA, SFRICE005599-PA, SFRICE034028-PA, SFRICE025409-PA, SFRICE035927-PA, SFRICE017658-PA, SFRICE036421-PA, SFRICE010205-PA, SFRICE002786-PA, SFRICE010427-PA, SFRICE034944-PA, SFRICE003907-PA, SFRICE028744-PA, SFRICE029022-PA, SFRICE003920-PA, SFRICE015281-PA, SFRICE008559-PA, SFRICE02…	SFRICE038425-PA, SFRICE018620-PA, SFRICE023196-PA, SFRICE041290-PA, SFRICE028033-PA, SFRICE004567-PA, SFRICE009565-PA, SFRICE007403-PA, SFRICE032717-PA, SFRICE031718-PA, SFRICE038365-PA, SFRICE010353-PA, SFRICE025053-PA, SFRICE001077-PA, SFRICE035351-PA, SFRICE011510-PA, SFRICE007997-PA, SFRICE017653-PA, SFRICE001128-PA, SFRICE005720-PA, SFRICE027546-PA, SFRICE003562-PA, SFRICE005395-PA, SFRICE00…
GO:0044707	single-multicellular organism process	P	1.015443E-1	4.610882E-2	41	106	3643	6448	UNDER	SFRICE026567-PA, SFRICE038234-PA, SFRICE035757-PA, SFRICE013505-PA, SFRICE029311-PA, SFRICE016785-PA, SFRICE015486-PA, SFRICE005599-PA, SFRICE034028-PA, SFRICE025409-PA, SFRICE035927-PA, SFRICE017658-PA, SFRICE036421-PA, SFRICE010205-PA, SFRICE002786-PA, SFRICE010427-PA, SFRICE034944-PA, SFRICE003907-PA, SFRICE028744-PA, SFRICE029022-PA, SFRICE003920-PA, SFRICE015281-PA, SFRICE008559-PA, SFRICE02…	SFRICE038425-PA, SFRICE018620-PA, SFRICE023196-PA, SFRICE041290-PA, SFRICE028033-PA, SFRICE004567-PA, SFRICE009565-PA, SFRICE007403-PA, SFRICE032717-PA, SFRICE031718-PA, SFRICE038365-PA, SFRICE010353-PA, SFRICE025053-PA, SFRICE001077-PA, SFRICE035351-PA, SFRICE011510-PA, SFRICE007997-PA, SFRICE017653-PA, SFRICE001128-PA, SFRICE005720-PA, SFRICE027546-PA, SFRICE003562-PA, SFRICE005395-PA, SFRICE00…
GO:0043228	non-membrane-bounded organelle	C	1.015443E-1	4.63719E-2	240	497	3444	6057	UNDER	SFRICE000602-PA, SFRICE012690-PA, SFRICE015486-PA, SFRICE018912-PA, SFRICE031387-PA, SFRICE030256-PA, SFRICE000792-PA, SFRICE019081-PA, SFRICE004799-PA, SFRICE015325-PA, SFRICE001521-PA, SFRICE002160-PA, SFRICE019041-PA, SFRICE012941-PA, SFRICE003743-PA, SFRICE015590-PA, SFRICE003061-PA, SFRICE000716-PA, SFRICE015256-PA, SFRICE031163-PA, SFRICE037633-PA, SFRICE020831-PA, SFRICE026401-PA, SFRICE02…	SFRICE002967-PA, SFRICE000820-PA, SFRICE002646-PA, SFRICE012174-PA, SFRICE033597-PA, SFRICE007818-PA, SFRICE016410-PA, SFRICE019069-PA, SFRICE000144-PA, SFRICE004644-PA, SFRICE015669-PA, SFRICE009026-PA, SFRICE024810-PA, SFRICE014951-PA, SFRICE002348-PA, SFRICE012231-PA, SFRICE030995-PA, SFRICE030731-PA, SFRICE012987-PA, SFRICE024547-PA, SFRICE003491-PA, SFRICE005363-PA, SFRICE005145-PA, SFRICE00…
GO:0043232	intracellular non-membrane-bounded organelle	C	1.015443E-1	4.63719E-2	240	497	3444	6057	UNDER	SFRICE000602-PA, SFRICE012690-PA, SFRICE015486-PA, SFRICE018912-PA, SFRICE031387-PA, SFRICE030256-PA, SFRICE000792-PA, SFRICE019081-PA, SFRICE004799-PA, SFRICE015325-PA, SFRICE001521-PA, SFRICE002160-PA, SFRICE019041-PA, SFRICE012941-PA, SFRICE003743-PA, SFRICE015590-PA, SFRICE003061-PA, SFRICE000716-PA, SFRICE015256-PA, SFRICE031163-PA, SFRICE037633-PA, SFRICE020831-PA, SFRICE026401-PA, SFRICE02…	SFRICE002967-PA, SFRICE000820-PA, SFRICE002646-PA, SFRICE012174-PA, SFRICE033597-PA, SFRICE007818-PA, SFRICE016410-PA, SFRICE019069-PA, SFRICE000144-PA, SFRICE004644-PA, SFRICE015669-PA, SFRICE009026-PA, SFRICE024810-PA, SFRICE014951-PA, SFRICE002348-PA, SFRICE012231-PA, SFRICE030995-PA, SFRICE030731-PA, SFRICE012987-PA, SFRICE024547-PA, SFRICE003491-PA, SFRICE005363-PA, SFRICE005145-PA, SFRICE00…
GO:0065007	biological regulation	P	1.086313E-1	4.997042E-2	261	536	3423	6018	UNDER	SFRICE000459-PA, SFRICE038700-PA, SFRICE002508-PA, SFRICE020568-PA, SFRICE015486-PA, SFRICE015360-PA, SFRICE034028-PA, SFRICE004753-PA, SFRICE030365-PA, SFRICE019905-PA, SFRICE004718-PA, SFRICE015325-PA, SFRICE021567-PA, SFRICE000488-PA, SFRICE003182-PA, SFRICE029651-PA, SFRICE023038-PA, SFRICE011799-PA, SFRICE002503-PA, SFRICE014108-PA, SFRICE000986-PA, SFRICE020613-PA, SFRICE012655-PA, SFRICE02…	SFRICE002967-PA, SFRICE011261-PA, SFRICE003857-PA, SFRICE016410-PA, SFRICE035537-PA, SFRICE027390-PA, SFRICE004644-PA, SFRICE015669-PA, SFRICE019103-PA, SFRICE003972-PA, SFRICE029697-PA, SFRICE041332-PA, SFRICE009565-PA, SFRICE008628-PA, SFRICE024761.2-PA, SFRICE003479-PA, SFRICE032717-PA, SFRICE030560-PA, SFRICE003777-PA, SFRICE006494-PA, SFRICE008595-PA, SFRICE035675-PA, SFRICE024192-PA, SFRICE…
GO:0007005	mitochondrion organization	P	1.087313E-1	5.037884E-2	13	43	3671	6511	UNDER	SFRICE008585-PA, SFRICE000437-PA, SFRICE020568-PA, SFRICE022022-PA, SFRICE015486-PA, SFRICE010106-PA, SFRICE041161-PA, SFRICE015689-PA, SFRICE003732-PA, SFRICE000431-PA, SFRICE002161-PA, SFRICE004394-PA, SFRICE016623-PA	SFRICE011563-PA, SFRICE000079-PA, SFRICE007375-PA, SFRICE017753-PA, SFRICE004061-PA, SFRICE005251-PA, SFRICE000864-PA, SFRICE031395-PA, SFRICE024497-PA, SFRICE002204-PA, SFRICE018043-PA, SFRICE022352-PA, SFRICE033190-PA, SFRICE004476-PA, SFRICE041057-PA, SFRICE027822-PA, SFRICE001716-PA, SFRICE015878-PA, SFRICE024565-PA, SFRICE028910-PA, SFRICE010318-PA, SFRICE010635-PA, SFRICE029766-PA, SFRICE00…
GO:0006996	organelle organization	P	1.134481E-1	5.294246E-2	155	332	3529	6222	UNDER	SFRICE009940-PA, SFRICE012690-PA, SFRICE039338-PA, SFRICE020568-PA, SFRICE017709-PA, SFRICE015486-PA, SFRICE038769-PA, SFRICE018912-PA, SFRICE031647-PA, SFRICE030256-PA, SFRICE015259-PA, SFRICE003677-PA, SFRICE004718-PA, SFRICE031596-PA, SFRICE015689-PA, SFRICE019081-PA, SFRICE031653-PA, SFRICE005600-PA, SFRICE024403-PA, SFRICE015325-PA, SFRICE002292-PA, SFRICE005174-PA, SFRICE002197-PA, SFRICE00…	SFRICE002967-PA, SFRICE016485-PA, SFRICE017753-PA, SFRICE002646-PA, SFRICE033597-PA, SFRICE005849-PA, SFRICE000144-PA, SFRICE004644-PA, SFRICE015669-PA, SFRICE006579-PA, SFRICE000757-PA, SFRICE041057-PA, SFRICE009948-PA, SFRICE022590-PA, SFRICE032717-PA, SFRICE010318-PA, SFRICE012231-PA, SFRICE030995-PA, SFRICE030731-PA, SFRICE010353-PA, SFRICE012987-PA, SFRICE025053-PA, SFRICE023634-PA, SFRICE03…
GO:0051674	localization of cell	P	1.320752E-1	6.295586E-2	21	60	3663	6494	UNDER	SFRICE016785-PA, SFRICE015486-PA, SFRICE027997-PA, SFRICE032555-PA, SFRICE035238-PA, SFRICE003358-PA, SFRICE034028-PA, SFRICE025409-PA, SFRICE003932.2-PA, SFRICE001967-PA, SFRICE003932.2-PB, SFRICE029588-PA, SFRICE034534-PA, SFRICE014111.2-PA, SFRICE028744-PA, SFRICE039760-PA, SFRICE029022-PA, SFRICE026198-PA, SFRICE040375-PA, SFRICE008559-PA, SFRICE033148-PA	SFRICE011563-PA, SFRICE018620-PA, SFRICE022315-PA, SFRICE011261-PA, SFRICE020843-PA, SFRICE011099-PA, SFRICE041290-PA, SFRICE023263-PA, SFRICE006427-PA, SFRICE039456-PA, SFRICE028033-PA, SFRICE037630-PA, SFRICE018960-PA, SFRICE000541-PA, SFRICE018188-PA, SFRICE030995-PA, SFRICE001077-PA, SFRICE035351-PA, SFRICE036942-PA, SFRICE001625-PA, SFRICE017653-PA, SFRICE005720-PA, SFRICE032801-PA, SFRICE00…
GO:0006928	movement of cell or subcellular component	P	1.320752E-1	6.295586E-2	21	60	3663	6494	UNDER	SFRICE016785-PA, SFRICE015486-PA, SFRICE027997-PA, SFRICE032555-PA, SFRICE035238-PA, SFRICE003358-PA, SFRICE034028-PA, SFRICE025409-PA, SFRICE003932.2-PA, SFRICE001967-PA, SFRICE003932.2-PB, SFRICE029588-PA, SFRICE034534-PA, SFRICE014111.2-PA, SFRICE028744-PA, SFRICE039760-PA, SFRICE029022-PA, SFRICE026198-PA, SFRICE040375-PA, SFRICE008559-PA, SFRICE033148-PA	SFRICE011563-PA, SFRICE018620-PA, SFRICE022315-PA, SFRICE011261-PA, SFRICE020843-PA, SFRICE011099-PA, SFRICE041290-PA, SFRICE023263-PA, SFRICE006427-PA, SFRICE039456-PA, SFRICE028033-PA, SFRICE037630-PA, SFRICE018960-PA, SFRICE000541-PA, SFRICE018188-PA, SFRICE030995-PA, SFRICE001077-PA, SFRICE035351-PA, SFRICE036942-PA, SFRICE001625-PA, SFRICE017653-PA, SFRICE005720-PA, SFRICE032801-PA, SFRICE00…
GO:0048870	cell motility	P	1.320752E-1	6.295586E-2	21	60	3663	6494	UNDER	SFRICE016785-PA, SFRICE015486-PA, SFRICE027997-PA, SFRICE032555-PA, SFRICE035238-PA, SFRICE003358-PA, SFRICE034028-PA, SFRICE025409-PA, SFRICE003932.2-PA, SFRICE001967-PA, SFRICE003932.2-PB, SFRICE029588-PA, SFRICE034534-PA, SFRICE014111.2-PA, SFRICE028744-PA, SFRICE039760-PA, SFRICE029022-PA, SFRICE026198-PA, SFRICE040375-PA, SFRICE008559-PA, SFRICE033148-PA	SFRICE011563-PA, SFRICE018620-PA, SFRICE022315-PA, SFRICE011261-PA, SFRICE020843-PA, SFRICE011099-PA, SFRICE041290-PA, SFRICE023263-PA, SFRICE006427-PA, SFRICE039456-PA, SFRICE028033-PA, SFRICE037630-PA, SFRICE018960-PA, SFRICE000541-PA, SFRICE018188-PA, SFRICE030995-PA, SFRICE001077-PA, SFRICE035351-PA, SFRICE036942-PA, SFRICE001625-PA, SFRICE017653-PA, SFRICE005720-PA, SFRICE032801-PA, SFRICE00…
GO:0032501	multicellular organismal process	P	1.348016E-1	6.470475E-2	105	232	3579	6322	UNDER	SFRICE015388.2-PA, SFRICE003380.1-PA, SFRICE015486-PA, SFRICE011544.2-PA, SFRICE034028-PA, SFRICE008978-PA, SFRICE017658-PA, SFRICE013783.2-PA, SFRICE001907-PA, SFRICE029588-PA, SFRICE010427-PA, SFRICE003920-PA, SFRICE010356-PA, SFRICE025080-PA, SFRICE011928.2-PA, SFRICE016946-PA, SFRICE031936.2-PA, SFRICE003692-PA, SFRICE041161-PA, SFRICE028548-PA, SFRICE019349-PA, SFRICE031163-PA, SFRICE006044-…	SFRICE007936.2-PA, SFRICE038425-PA, SFRICE018620-PA, SFRICE042016.2-PA, SFRICE004936-PA, SFRICE016668-PA, SFRICE004644-PA, SFRICE015669-PA, SFRICE015274-PA, SFRICE003898.2-PA, SFRICE005461.2-PA, SFRICE028033-PA, SFRICE041983.2-PA, SFRICE009565-PA, SFRICE027596-PA, SFRICE023559-PA, SFRICE032717-PA, SFRICE031718-PA, SFRICE018207-PA, SFRICE030692-PA, SFRICE042078.2-PA, SFRICE003101-PA, SFRICE010353-…
GO:0048646	anatomical structure formation involved in morphogenesis	P	1.422189E-1	6.873912E-2	42	105	3642	6449	UNDER	SFRICE018857-PA, SFRICE013505-PA, SFRICE002126-PA, SFRICE020046-PA, SFRICE025591-PA, SFRICE016336-PA, SFRICE035927-PA, SFRICE030793-PA, SFRICE010205-PA, SFRICE035469-PA, SFRICE027719-PA, SFRICE034944-PA, SFRICE025455-PA, SFRICE029022-PA, SFRICE026198-PA, SFRICE040375-PA, SFRICE008559-PA, SFRICE028987-PA, SFRICE022101-PA, SFRICE033148-PA, SFRICE002154-PA, SFRICE015953-PA, SFRICE005443-PA, SFRICE00…	SFRICE038425-PA, SFRICE018620-PA, SFRICE007214-PA, SFRICE041290-PA, SFRICE015669-PA, SFRICE028033-PA, SFRICE018761-PA, SFRICE017573-PA, SFRICE005589-PA, SFRICE003012-PA, SFRICE007403-PA, SFRICE018188-PA, SFRICE015930-PA, SFRICE010353-PA, SFRICE020519-PA, SFRICE004417-PA, SFRICE035351-PA, SFRICE017653-PA, SFRICE005793-PA, SFRICE005720-PA, SFRICE024270-PA, SFRICE011665-PA, SFRICE021604-PA, SFRICE00…
GO:0034330	cell junction organization	P	1.461296E-1	7.219158E-2	9	32	3675	6522	UNDER	SFRICE011454-PA, SFRICE002786-PA, SFRICE029311-PA, SFRICE014111.2-PA, SFRICE034944-PA, SFRICE034637-PA, SFRICE038726-PA, SFRICE001967-PA, SFRICE031163-PA	SFRICE034523-PA, SFRICE014905-PA, SFRICE036519-PA, SFRICE033736-PA, SFRICE028156-PA, SFRICE041712-PA, SFRICE022166-PA, SFRICE012460-PA, SFRICE013702-PA, SFRICE038318-PA, SFRICE008461-PA, SFRICE033204-PA, SFRICE030995-PA, SFRICE012987-PA, SFRICE011291-PA, SFRICE036021-PA, SFRICE007997-PA, SFRICE001625-PA, SFRICE017412-PA, SFRICE015279-PA, SFRICE002785-PA, SFRICE020609-PA, SFRICE013267-PA, SFRICE00…
GO:0042578	phosphoric ester hydrolase activity	F	1.461296E-1	7.253772E-2	59	77	3625	6477	OVER	SFRICE007541-PA, SFRICE007539-PA, SFRICE007602-PA, SFRICE029141-PA, SFRICE005100-PA, SFRICE007224-PA, SFRICE000291-PA, SFRICE034718-PA, SFRICE020218-PA, SFRICE027719-PA, SFRICE039760-PA, SFRICE000134-PA, SFRICE025637-PA, SFRICE020635-PA, SFRICE000412-PA, SFRICE019041-PA, SFRICE016159-PA, SFRICE004910-PA, SFRICE009985-PA, SFRICE020563-PA, SFRICE000158-PA, SFRICE029142-PA, SFRICE008025-PA, SFRICE01…	SFRICE040969-PA, SFRICE011397-PA, SFRICE003471-PA, SFRICE032581-PA, SFRICE004714-PA, SFRICE001464-PA, SFRICE023526-PA, SFRICE003580-PA, SFRICE001406-PA, SFRICE000639-PA, SFRICE004407-PA, SFRICE036234-PA, SFRICE034837-PA, SFRICE015562-PA, SFRICE025562-PA, SFRICE000485-PA, SFRICE009616-PA, SFRICE000160-PA, SFRICE036889-PA, SFRICE031514-PA, SFRICE011510-PA, SFRICE013772-PA, SFRICE002555-PA, SFRICE00…
GO:0016791	phosphatase activity	F	1.461296E-1	7.253772E-2	59	77	3625	6477	OVER	SFRICE007541-PA, SFRICE007539-PA, SFRICE007602-PA, SFRICE029141-PA, SFRICE005100-PA, SFRICE007224-PA, SFRICE000291-PA, SFRICE034718-PA, SFRICE020218-PA, SFRICE027719-PA, SFRICE039760-PA, SFRICE000134-PA, SFRICE025637-PA, SFRICE020635-PA, SFRICE000412-PA, SFRICE019041-PA, SFRICE016159-PA, SFRICE004910-PA, SFRICE009985-PA, SFRICE020563-PA, SFRICE000158-PA, SFRICE029142-PA, SFRICE008025-PA, SFRICE01…	SFRICE040969-PA, SFRICE011397-PA, SFRICE003471-PA, SFRICE032581-PA, SFRICE004714-PA, SFRICE001464-PA, SFRICE023526-PA, SFRICE003580-PA, SFRICE001406-PA, SFRICE000639-PA, SFRICE004407-PA, SFRICE036234-PA, SFRICE034837-PA, SFRICE015562-PA, SFRICE025562-PA, SFRICE000485-PA, SFRICE009616-PA, SFRICE000160-PA, SFRICE036889-PA, SFRICE031514-PA, SFRICE011510-PA, SFRICE013772-PA, SFRICE002555-PA, SFRICE00…
[truncated: 152 more rows]
