# Supplementary material for: Two genomes of highly polyphagous lepidopteran pests (Spodoptera frugiperda, Noctuidae) with different host-plant ranges
Source: Sci Rep. 2017 Sep 25;7:11816. doi: 10.1038/s41598-017-10461-4 (PMC5613006; doi:10.1038/s41598-017-10461-4)
Supplement: Supplementary file 5 — Dataset 4 [file 41598_2017_10461_MOESM5_ESM.xls]

## Sheet: Sheet1
		Corn		Rice	Amino-acid substitution	Percent of amino-acid substitution	Amino-acid insertion	Amino-acid deletion
		variant		variant	between the two variants	/total protein size	in the Rice variant	in the Rice variant
Clade 001	CXE001a				34	6.18182	HF (549,550)	-
	CXE001b				32	5.92593	E (21)	-
	CXE001c				15	2.67857	-	-
	CXE001d				11	1.97133	-	-
	CXE001e				5	0.884956	E (549)	-
	CXE001f				5	0.888099	S (12)	-
	CXE001g				8	1.63265	-	-
	CXE001h				20	3.63636	-	-
	CXE001i				15	2.62697	-	LV (570, 571)
	CXE001j				15	2.85714	G (463)	-
	CXE001k				32	5.87156	-	-
	CXE001l				2	0.353982
	CXE001m				21	3.79747	-	-
	CXE001n						ASTSSSTSNS (547 to 556)	-
	CXE001o				27	5.13308	-	-
	CXE001p				9	1.60142	-	-
	CXE001q
	cxe28				30	5.42495	-	-
	cxe4				4	0.723327	-	-
	cxe14				22	3.92857	-	LSH (462, 463, 464)
Clade 002	CXE002a				6	1.08108	-	-
	CXE002b				10	1.59744	GRR (511,512,513)	-
Clade 003	CXE003a
Clade 004	CXE004a				18	3.23741	-	-
Clade 005	cxe27				9	1.78926	-	-
Clade 006	CXE006a				6	1.09689	-	-
	CXE006b				11	2.0073	-	-
	CXE006c				37	6.86456	-	-
	CXE006d				7	1.32576	-	G (412)
	CXE006e				8	1.52964	-	-
	CXE006f				15	2.76243	-	-
	CXE006g
	CXE006h
	CXE006i				12	2.18579	-	-
	CXE006j				6	1.1194	-	-
	CXE006k				10	1.82149	-	-
	CXE006m				13	2.44821	-	-
	CXE006n				18	3.05085	-	-
	cxe6
	cxe12				2	0.383877	-	-
Clade 007	cxe17				7	1.27971	-	-
Clade 008	cxe20				14	2.56881	-	-
Clade 010	cxe1				4	0.714286	-	-
Clade 011	cxe8
	cxe18	STOP
Clade 012	CXE012a
	CXE012b				16	3.01887	-	-
Clade 013	cxe25
Clade 014	CXE014a	STOP			16	2.13333	-	-
Clade 015	cxe9				-	-	-	-
	cxe22				4	0.723327	-	-
Clade 016	CXE016a
	CXE016b				14	2.60708	-	-
	CXE016c				7	1.22807	-	-
	CXE016d				6	1.07914	-	-
	CXE016e				10	1.78253
	CXE016f
	CXE016g
	CXE016h				9	1.66359	-	-
	CXE016i				16	3.14961	-	-
	CXE016j	STOP			14	2.61194	-	-
	cxe3				4	0.743494	-	-
	cxe10				10	1.85874	-	-
	cxe21
Clade 017	cxe23				1	0.70922	-	-
	cxe26				4	0.757576	-	-
Clade 018	CXE018a				12	2.24719	-	-
	cxe11				7	1.31579	-	-
	CXE018c				11	2.06767	-	-
Clade 019	CXE019a				4	0.753296	-	-
Clade 020	cxe2				2	0.352734	-	-
	cxe15
Clade 021	CXE021a				10	1.71527	-	-
	CXE021b
	CXE021c				22	4.11985	-	-
Clade 022	CCE022a				8	1.40351	-	-
Clade 023	CCE023a				13	2.6694	-	-
Clade 024	cxe5				15	2.6738	-	-
	cxe16
	cxe24
Clade 025	CXE025a
Clade 026	cxe13
Clade 027	ace1				-	-	-	-
	ace2				-	-	-	-
Clade 028	gli
Clade 029	cxe19				4	0.650407	-	-
Clade 030	nlg1				8	0.543848	-	-
	nlg2
	nlg3				4	0.451977	-	-
	nlg4a				5	0.479846	-	-
	nlg4b				2	0.20555	-	-
	nlg5				2	0.260078	-	-
Clade 031	cxe30				-	-	-	-
Clade 032	nrt				3	0.402685	-	-
Clade 033	CXE033a				19	3.48624	-	-
Legends
Dark green: full gene on one scaffold
Light green: full gene on several scaffold
Light red: partial gene
Dark red: missing gene
