# Supplementary material for: Two genomes of highly polyphagous lepidopteran pests (Spodoptera frugiperda, Noctuidae) with different host-plant ranges
Source: Sci Rep. 2017 Sep 25;7:11816. doi: 10.1038/s41598-017-10461-4 (PMC5613006; doi:10.1038/s41598-017-10461-4)
Supplement: Supplementary file 6 — Dataset 5 [file 41598_2017_10461_MOESM6_ESM.xls]

## Sheet: GST
	CORN Strain					RICE Strain
class	name	sequence	No. Exon	length (aa)	genomescaffold	name	sequence	No. Exon	length (aa)	genomescaffold
microsomal Gsts	MGst1-4	full	1	134	superscaffold_1011	MGst1-4	full	1	134	SFRU_RICE_000089
	MGst1-5	full	1	125	superscaffold_1011	MGst1-5	full	1	125	SFRU_RICE_000089
	MGst1-3	full	1	150	scaffold_36882+scaffold_15477	MGst1-3	partial	1	150	SFRU_RICE_003559
	MGst1-1	full	3	221	scaffold_15905	MGst1-1	full	1	150	SFRU_RICE_003559
	MGst1-2	full	2	129	scaffold_36882	MGst1-2	full	2	129	SFRU_RICE_003559
zeta class Gsts	GstZ1	full	5	220	superscaffold_897	GstZ1	partial	4	212	SFRU_RICE_023262
	GstZ2	full	5	212	superscaffold_390	GstZ2	partial	4	211	SFRU_RICE_012923+SFRU_RICE_026012
omega class Gsts	GstO1	full	5	254	scaffold_13371	GstO1	full	5	254	SFRU_RICE_015137
	GstO2	full	5	282	scaffold_19005+scaffold_38118	GstO2	full	5	263	SFRU_RICE_015137+SFRU_RICE_024652
	GstO3	partial	2	102	scaffold_30605 + scaffold_36774	GstO3	partial	5	220	SFRU_RICE_014954
sigma class Gsts	GstS1	full	4	200	scaffold_3858	GstS1	full	4	200	SFRU_RICE_019635
	GstS2	full	4	204	superscaffold_418	GstS2	full	4	204	SFRU_RICE_008664
	GstS3	full	4	205	superscaffold_418+scaffold_3860	GstS3	full	4	203	SFRU_RICE_008664+SFRU_RICE_026888
	GstS4	full	4	204	scaffold_2297	GstS4	full	4	208	SFRU_RICE_001713+SFRU_RICE_007475
	GstS5	full	4	204	superscaffold_828	GstS5	full	4	202	SFRU_RICE_009696
	GstS6	full	4	212	superscaffold_828	GstS6	full	4	212	SFRU_RICE_021228
	GstS7	full	4	206	superscaffold_828	GstS7	full	4	206	SFRU_RICE_021228
	GstS8	partial	4	166	scaffold_2297	GstS8	full	4	166	SFRU_RICE_008664
theta class Gsts	GstT1	full	5	232	scaffold_1047	GstT1	full	5	228	SFRU_RICE_006604
unknown class Gsts	GstU1	full	5	233	scaffold_22480	GstU1	full	5	232	SFRU_RICE_014356
delta class Gsts	GstD1	full	4	221	superscaffold_514	GstD1	full	4	221	SFRU_RICE_014642
	GstD2	full	5	218	superscaffold_177	GstD2	full	5	218	SFRU_RICE_011949
	GstD3	full	4	209	scaffold_15526	GstD3	full	3	214	SFRU_RICE_026398
	GstD4	partial	4	177	superscaffold_514	GstD4	full	4	216	SFRU_RICE_014642
epsilon class Gsts	GstE1	full	1	217	superscaffold_814	GstE1	full	1	217	SFRU_RICE_016407
	GstE2	full	5	223	superscaffold_190	GstE2	full	5	223	SFRU_RICE_013455
	GstE3	full	5	222	superscaffold_190	GstE3	full	5	222	SFRU_RICE_013455
	GstE4	full	5	230	superscaffold_190	GstE4	full	5	229	SFRU_RICE_013455
	GstE5	full	5	228	superscaffold_250	GstE5	full	5	227	SFRU_RICE_007550
	GstE6	full	1	217	superscaffold_700	GstE6	full	2	212	SFRU_RICE_016407
	GstE7	full	1	213	superscaffold_630	GstE7	full	1	213	SFRU_RICE_022758
	GstE8	full	5	218	scaffold_13379	GstE8	full	5	219	SFRU_RICE_018559
	GstE9	full	5	217	superscaffold_881	GstE9	full	5	218	SFRU_RICE_016413
	GstE10	full	5	217	scaffold_23917	GstE10	partial	5	188	SFRU_RICE_006208
	GstE11	partial	4	124	scaffold_32681	GstE11	full	5	132	SFRU_RICE_004086
	GstE12	full	5	218	superscaffold_1108	GstE12	full	5	220	SFRU_RICE_017593+SFRU_RICE_019636
	GstE13	full	5	217	superscaffold_1108	GstE13	full	5	201	SFRU_RICE_019636+SFRU_RICE_021893
	GstE14	partial	4	170	scaffold_23726	GstE14	full	5	217	SFRU_RICE_018559
	GstE15	full	5	218	superscaffold_1108	GstE15	full	5	218	SFRU_RICE_021778+SFRU_RICE_017593
	GstE16	partial	4	199	scaffold_16688	GstE16	full	4	199	SFRU_RICE_004086
	GstE17	full	5	223	superscaffold_190	GstE17	full	5	223	SFRU_RICE_013455
	GstE18	partial	1	56	scaffold_31785	GstE18	partial	1	54	SFRU_RICE_018559
	GstE19	partial	2	105	scaffold_33040	GstE19	partial	2	106	SFRU_RICE_006036
	GstE20	partial	1	46	scaffold_34061	GstE20	partial	1	46	SFRU_RICE_006036
	GstE21	partial	3	139	scaffold_36429	GstE21	full	4	168	SFRU_RICE_006036

## Sheet: UGT
		Rice strain			Corn strain
No.	Name	No. exon	Length (aa)	Genome scaffold	No. exon	Length (aa)	Genome scaffold	Variant scaffold
1	Sfru-UGT50	6	544	SFRU_RICE_004377, SFRU_RICE_009382, SFRU_RICE_004378	6	544	scaffold_20215, scaffold_22499, scaffold_24786
2	Sfru-UGT48	8	530	SFRU_RICE_001390	8	530	scaffold_11674
3	Sfru-UGT47	6	539	SFRU_RICE_009908	6	539	scaffold_3873, scaffold_17111
4	Sfru-UGT46-01	4	526	SFRU_RICE_000003, SFRU_RICE_002880	4	526	scaffold_16534, scaffold_10003
5	Sfru-UGT46-02	4	532	SFRU_RICE_000003	4	532	scaffold_32992
6	Sfru-UGT46-03	4	513	SFRU_RICE_006533	4	-463	scaffold_17738, scaffold_27653
7	Sfru-UGT44	4	526	SFRU_RICE_008742	4	526	scaffold_2144	scaffold_3594
8	Sfru-UGT43	4	516	SFRU_RICE_008742	4	516	scaffold_2144	scaffold_4567
9	Sfru-UGT42-01	4	508	SFRU_RICE_008742	4	508	scaffold_2144	scaffold_3594
10	Sfru-UGT42-02	4	516	SFRU_RICE_008742	4	516	scaffold_2144	scaffold_3594
11	Sfru-UGT41-01	9	520	SFRU_RICE_005394, SFRU_RICE_006016	9	520	scaffold_2086	scaffold_5339, scaffold_16556
12	Sfru-UGT41-02	9	514	SFRU_RICE_013328, SFRU_RICE_018608	9	-505	scaffold_2086, scaffold_6231	scaffold_20004, scaffold_15532, scaffold_11484
13	Sfru-UGT40-01	8	523	SFRU_RICE_026362	8	523	scaffold_23175, scaffold_27649
14	Sfru-UGT40-02	8	524	SFRU_RICE_019663, SFRU_RICE_010956	8	524	scaffold_34561, scaffold_46164, scaffold_44341, scaffold_25095
15	Sfru-UGT40-03	8	523	SFRU_RICE_010956, SFRU_RICE_007440	8	523	scaffold_25095, scaffold_20994, scaffold_22646
16	Sfru-UGT40-04	8	522	SFRU_RICE_007440	8	522	scaffold_13939, scaffold_22646
17	Sfru-UGT40-05	8	524	SFRU_RICE_017882	8	524	scaffold_29294, scaffold_39929, scaffold_37997, scaffold_24608
18	Sfru-UGT40-06	no			8	520	scaffold_26015 , scaffold_33906
19	Sfru-UGT40-07	8	520	SFRU_RICE_024306, SFRU_RICE_009552	8	520	scaffold_22607, scaffold_42949, scaffold_29967
20	Sfru-UGT40-08	8	523	SFRU_RICE_026526, SFRU_RICE_018887	8	523	scaffold_29967, scaffold_17041, scaffold_12062
21	Sfru-UGT40-09	8	522	SFRU_RICE_010610, SFRU_RICE_018887	8	522	scaffold_25843, scaffold_21176, scaffold_12062
22	Sfru-UGT40-10	8	522	SFRU_RICE_010609	8	-491	scaffold_41102, scaffold_31629, scaffold_25843
23	Sfru-UGT40-11	8	520	SFRU_RICE_010609	8	-432	scaffold_18138, scaffold_41448, scaffold_41543, scaffold_37379, scaffold_19030
24	Sfru-UGT40-12	8	521	SFRU_RICE_010609	8	521	scaffold_23294, scaffold_18138
25	Sfru-UGT40-13	8	522	SFRU_RICE_006364, SFRU_RICE_010609	8	522	scaffold_18503, scaffold_36583
26	Sfru-UGT40-14	8	528	SFRU_RICE_006364	8	528	scaffold_15505, scaffold_37692, scaffold_18503
27	Sfru-UGT40-15	8	522	SFRU_RICE_006364	8	522	scaffold_3177, scaffold_15505
28	Sfru-UGT40-16	8	523	SFRU_RICE_000173	8	523	scaffold_278, scaffold_3969	scaffold_2304
29	Sfru-UGT39-01	4	525	SFRU_RICE_007483	4	525	scaffold_6150, scaffold_30745
30	Sfru-UGT39-02	5	521	SFRU_RICE_010634	5	521	scaffold_11202, scaffold_16313
31	Sfru-UGT34	4	525	SFRU_RICE_006046	4	525	scaffold_16715
32	Sfru-UGT33-01	4	518	SFRU_RICE_011527	-3	-231	scaffold_41135, scaffold_32075	scaffold_41135, scaffold_39069, scaffold_29272
33	Sfru-UGT33-02	4	516	SFRU_RICE_007078	4	-491	scaffold_34205
34	Sfru-UGT33-03	4	515	SFRU_RICE_007078	4	515	scaffold_35050
35	Sfru-UGT33-04	4	518	SFRU_RICE_020658	-3	-243	scaffold_10819
36	Sfru-UGT33-05	4	512	SFRU_RICE_001498, SFRU_RICE_023499	4	512	scaffold_17409
37	Sfru-UGT33-06	4	521	SFRU_RICE_001498	-3	-249	scaffold_25633	scaffold_41597, scaffold_29188
38	Sfru-UGT33-07	4	521	SFRU_RICE_001498, SFRU_RICE_007188	4	-444	scaffold_35492, scaffold_28554	scaffold_35492, scaffold_30257
39	Sfru-UGT33-08	4	520	SFRU_RICE_007188	-3	-424	scaffold_743	scaffold_43821
40	Sfru-UGT33-09	4	520	SFRU_RICE_007188	4	520	scaffold_29599, scaffold_24872
41	Sfru-UGT33-10	4	521	SFRU_RICE_007188	-1	-278	scaffold_24872
42	Sfru-UGT33-11	4	522	SFRU_RICE_007188, SFRU_RICE_008992	-3	-426	scaffold_17666
43	Sfru-UGT33-12	4	520	SFRU_RICE_008992	-3	-424	scaffold_23339
44	Sfru-UGT33-13	4	523	SFRU_RICE_008992	4	523	scaffold_32325, scaffold_22808
45	Sfru-UGT33-14	4	521	SFRU_RICE_008992	4	521	scaffold_17222, scaffold_18897
46	Sfru-UGT33-15	4	508	SFRU_RICE_007457	-3	-421	scaffold_14112
47	Sfru-UGT33-16	4	520	SFRU_RICE_018962	4	520	scaffold_19108
48	Sfru-UGT33-17	4	520	SFRU_RICE_018962	no

## Sheet: Serine Protease C strain
	Key	Merged to One/ duplicate scaffold is removed
		Not found in this assembly
Gene-Allele-v2	Scaffold No	Moved on in 3.1	Note Blastp	cDNA contig	cds	AA	SPF project	SeqProjInformaiton	date added here	Detailed Note	Dimboa treated gut
SP001	Scaffold_14696		AZU	896F86F08BF9903DDC7A9918EA8EEE33	ATGTATAAATTATTAATATTGAGTGTGGTTGCTTTTTGCGGCGTTAACAGTTACATACTTGAAGGAGCTGAGCGGATCGTACAAGGACAAGTAAATAACGGCATACAATATGTGATATCTTTACAAGATAAAACTCAATTACAAAGCTACACAAGAGGTCACAGATGTGGAGGTGTGTTGATTACTCAACAGCATGCATTGACAACTGCAGCATGCACTATAAACACTAATAATGGGGTACCGATCAACCAGGCCAACTTTAGAGTTTTCGCTGGGACAATTCTTACAATGGATAATGTAAACAACGTTCGCGATATAGCGAGTATTACTATCCACCCATATTACACCAGACATATACCGTTTGTCAACGATATTGCTGTTATTACTCTACAAGCTCCT…	MYKLLILSVVAFCGVNSYILEGAERIVQGQVNNGIQYVISLQDKTQLQSYTRGHRCGGVLITQQHALTTAACTINTNNGVPINQANFRVFAGTILTMDNVNNVRDIASITIHPYYTRHIPFVNDIAVITLQAPFPATISPLPMPIVDVALSGCETSGFGAHNTTATASVQLMTLSGVSLIGFQQCNIMLQTMGGAPIIQVLPSMVCGVANGVGCTGDLGNPLVCNNNQVLTGLLTRSNNCTTLGVPEVYTRIHEYVPWVNQVIAPPNTTTPAPPTSTAMPPVTVTTPAPGAAFTSRLGTAVALIVLVIQCFSLLS.	SP001_SKv1.SPF	AA	2014-04-24	Azurocidine like serine protease
SP002	Scaffold_16434		DSP3	EC94A0AEC411A41BBCA25F3DCEBA5DA2	ATGGCAGTACTGGCTCTCCTCACCATTGCCCTCTTTGCAGGCGCGGCCTACTCCGCCCCTCAGGCTTCTCGTATCGTGGGGGGAACCGAGACGTCCATTGACAAGTTCCCTTCCATCGTTGCGGTAGAATTCCTCGGAGTCTGGACTGGTGTCTGGTCCCAGTCTTGTGCCGCCAACATTTTGACTGCTCGTTACGTTCTGTCTGCTGCACACTGTTTCGAGGGCATCTTCTACGACCCAAGCTACCGTCGTGTCAGGGCTGGATCTTCCTACCGTAACACCGGTGGTATCCTGTCTTACGTTGAGGTTGAGTTCAACCACCCCACCTACGGTTTGAATGGTTATGATGGTGACATCTCAGTCATTCGCCTGCGTACTCCCTTGGAATACAGCCCCGTG…	MAVLALLTIALFAGAAYSAPQASRIVGGTETSIDKFPSIVAVEFLGVWTGVWSQSCAANILTARYVLSAAHCFEGIFYDPSYRRVRAGSSYRNTGGILSYVEVEFNHPTYGLNGYDGDISVIRLRTPLEYSPVVQQASIVPQGFKIPDNLPVVHAGWGAISQGGPLSPVLLETTIFTINNELCASRYLTLPRPLVVTENMICAGIPDVGGKDACQGDSGGPLYYTNILVGVVSWGHGCANETFPGVSTAVSSYTDWIAASVN	SP002.SPF	A	2014-04-24	Diverged serine protease 3
SP003	Scaffold_42483, Scaffold_34395		DSP3	545E553EE8825D0101FFAF63F24044CA	ATGGCAGTGCTGGCTCTCCTSACCATCGCCCTCTTTGCAGGCGCGGCCTACTCCGCCCCTCAGGCTTCTCGTATCGTGGGGGGAACCGAGACTACTATCGCCAACTTTCCCTCCATCGTCGCGGTAGAATTCTTCGGAGTCTGGACTGGTGTCTGGTCCCAGTCTTGTGCCGCCAACATTTTGACTGCTCGTTACGTTTTGTCTGCTGCACACTGTTTCGAGGGCATCTTCTATCAACCAGAGAACCGTCGTATCAGGGCTGGATCTTCCTACCGTAACACTGGTGGTATTGTGGTGGGCGTGGAGGTTGCATTCAACCACCCCAGCTTCGGTTTGAACGGAGCTGATGGTGACATCACAGTAGTTCGTCTAAGTACTCCCTTGGAATACAGCCCCGTG…	MAVLALLTIALFAGAAYSAPQASRIVGGTETTIANFPSIVAVEFFGVWTGVWSQSCAANILTARYVLSAAHCFEGIFYQPENRRIRAGSSYRNTGGIVVGVEVAFNHPSFGLNGADGDITVVRLSTPLEYSPVVQQATIVSQGFKIPDNLPVKHAGWGAISQGGPLSPVLLETTIFTINNELCAARYQTLDPPSVVTENMICAGILDVGGKDACQGDSGGPLYYGDIVVGVVSWGHGCANATFPGVSTAVSSYTDWIAASVH	SP002-v2.SPF	B	2015-08-04	Diverged serine protease 3	Up
SP004	Scaffold_11467		DSP3	94CE7EC5D461F1636096FE5165B3F79A	ATGGCGAAGCTAGTGTGTGTCTTATTCTTGGTGGCAGCAGTAGCCTGCGCCAATGCGGTCCCAAACCGCATTGTGGGGGGCAACCCCACCGTGATCGAGAATTACCCCAGCATCGTGCAGGTGGAGAGCCGCACCGGCATCATCTGGGGACAGTCGTGTGCTGCCAGCATCCTCAACACCAGATTCGTAGTGTCTGCTGCGCATTGCTTCGCTGGAATCCTCAACACCCGCAACCGTCGTATCAGAGCCGGTACCTCCAACCGTGCGTCTGGTGGTGTCGTGGTCTCAATCAACCGCATCGTCAACCACCCCACTTATGGCAGTAACCAGATGGACGGAGACATCAGTGTCATCCAGCTGGCTTCAGCCCTGGTCTACAACGACCGCATCCAACAAGTC…	MAKLVCVLFLVAAVACANAVPNRIVGGNPTVIENYPSIVQVESRTGIIWGQSCAASILNTRFVVSAAHCFAGILNTRNRRIRAGTSNRASGGVVVSINRIVNHPTYGSNQMDGDISVIQLASALVYNDRIQQVPIVPQGFELPDNLPVVHSGWGATSQGGLASAILRDVTIYTINHDVCASRYASLLFPRRVTQNMICAGILDVGGKDACQGDSGGPLYYDGILVGIVSWGRGCADPVYPGVSTKVASYTDWIVQTVSSL	SP004.SPF		2014-04-24	Diverged serine protease 3	Up
SP005	Scaffold_43425		DSP3	B47D00F515B3A7BDD64FD6F68C7EE2EA	ATGGCAGTGCTAACTCTATTGACTATCGCGCTCTTTGCTGGTGCGGCCTTCTCCGCCCCCCAGTCTTCCCGCATCGTGGGTGGAACTGAGACCTCTATCGACAAGTTCCCCTCAATCGTCGCAGTGGAGAACTACGGCGTCCTCACTGGAGTCTGGTCTCAATCTTGCGCTGCCAATATTTTGACCACGAGATACGTTCTGTCTGCTGCACACTGTTTCCGTGGCGTGTTCTACAGCCCCAACTACCGTCGCATCAGGGCTGGTTCTTCCTACCGTAACAATGGTGGTGTTGTGGTGTACGTGGAGGTTGAGTTCAACCACCCCAGCTACGGTTTGAACGGAGCTGATGGTGATATCTCAGTCATTCGTTTGAGCACTCCCTTGGAATACAGCCCCGTG…	MAVLTLLTIALFAGAAFSAPQSSRIVGGTETSIDKFPSIVAVENYGVLTGVWSQSCAANILTTRYVLSAAHCFRGVFYSPNYRRIRAGSSYRNNGGVVVYVEVEFNHPSYGLNGADGDISVIRLSTPLEYSPVVQQAAIVPQGFKIPDNLPVVHAGWGRIESGGAVSPVLLETTIFTINNELCAARYQTLDPPSLVTENMICAGILDVGGKDACQGDSGGPLYYTNILVGVVSWGHGCANETFPGVSTAVSSYTDWIAASVS*	SP005-v2.SPF		2015-08-04	Diverged serine protease 3	Up
SP006	Scaffold_8524	superscaffold_1158	T	GSSPFG00005080001.4-RA	ATGCGCGTCATCATCTTCCTAGCCCTTCTGGGCACCGCACTCGCGGTCCCCAAAAGCATCAGCCGTATCGTCGGCGGCAGCCCGACCACCGTGCAGGAATACCCGTACATGTCCAATATGCAGTACGGTTTTTGGGGCATCTGGTGGTTCCAGGCCTGCGGTGGATCTCTGCTGACCACAACTTCCGTACTCTCTGCTGCTCACTGCTACTTCGGTGACAGTGCTTCGGAGTGGCGTGTGCGCCTGGGAACCTCCTTCGCGTCCAGCGGTGGCTCTGAGCACACAGTGTCCCAGCTGGTCCTGCACCAGCAGTACAACCCCAACACCCTCGACCATGATATCGCCATTGTCCGTCTGGCCAACCCCGCCGTATACTCCAACAGCGTCCAGCCCGCTAGC…	MRVIIFLALLGTALAVPKSISRIVGGSPTTVQEYPYMSNMQYGFWGIWWFQACGGSLLTTTSVLSAAHCYFGDSASEWRVRLGTSFASSGGSEHTVSQLVLHQQYNPNTLDHDIAIVRLANPAVYSNSVQPASVAGSAYNLPDNTLVTTIGWGTTSSGGSSPEQLQHVDINIINQQLCAERYAYLKTQPGYQNWPDITDNMLCAGILNVGGKDACQGDSGGPLAHNKNVIVGVVSWGFQCADAFYPGVNARVSKYTQWISQNA	SP006.SPF		2015-08-05	Trypsin	Up
SP007	Scaffold_1828	superscaffold_1158	T	GSSPFG00014927001.3-RA	ATGCGTCTCCTCATCCTCCTAGCTCTTCTAGGTTCCGCACTAGCGGTCCCGAGAAATCCCAGCCGTATCGTTGGTGGTACAGAAACTACCGTCGAGGAGTACCCTTACATGGTAAACATGCAATACTCATCGTCAGGCATGTTTTTTTGGTTTCAAAGATGCGGTGGATCTCTGCTGACCTCCACTGCGGTGCTCTCTGCAGCACATTGCTTCTATAAAGACGCTGACTGGCAATGGCGTGTGGTTCTTGGCACTTCATTCAGAAATGGTGAAGGTGGCTCCGTCCATACCATACAGCGAGTGATCATACATCCGCAATACATAGACAAGATCTGGAACAATGACGTGGCCATCGTCCGCTTCACCGGACCAGCTGTATTCTCCAACACTGTTCAACAA…	MRLLILLALLGSALAVPRNPSRIVGGTETTVEEYPYMVNMQYSSSGMFFWFQRCGGSLLTSTAVLSAAHCFYKDADWQWRVVLGTSFRNGEGGSVHTIQRVIIHPQYIDKIWNNDVAIVRFTGPAVFSNTVQQARIPGTQYNLADGSLVTHVGWGHQWTNGPHSEQLLHVHVNVINQEECAARYAYLKTQPDYEDGPDINEGMVCAGILDVGGKDACQGDSGGPLAHHGDIVVGVTSWGFSCADPFYPGVSARVTQYTDWIVANAN	SP010.SPF	D	2014-05-21	Trypsin
SP008	Scaffold_4897	superscaffold_1158	T	GSSPFG00034100001.3-RA	ATGCGTGCAATCATCCTTCTGGCCCTTCTGGGCTCAGCCCTCGCGTTCACTAGGCACTCCAGCCGCATTGTGGGTGGTACAGCTACAAATATCGAGACCTATCCTTACATGGCGAACATGCAGCGTTCCCAATTTGGCATCTTCTTCTCGCAAAGTTGCGGAGGTTCTTTGTTGACTACGACTTCTGTGCTCTCCGCTGCTCACTGCTTCTATGAGGACTATGCTTGGCAATGGCGCGTCGTCCTCGGCACCTCGCTCCGAAGCCAGGGCGGTTCTGAACACTCGATCCAGCGCATCATTATGCACCCTCAATACATCGATGAGATCTTGAACAACGACGTCGCCGTCGTTCGTCTCAACGTACCAGCTGTGTACTCCAACAGCATCCAACCAGCGAGG…	MRAIILLALLGSALAFTRHSSRIVGGTATNIETYPYMANMQRSQFGIFFSQSCGGSLLTTTSVLSAAHCFYEDYAWQWRVVLGTSLRSQGGSEHSIQRIIMHPQYIDEILNNDVAVVRLNVPAVYSNSIQPARIPGRDYHLADGSLVTHVGWGRQWTNGPLSEQLLHVHLDIINQEECAARYAYLKTQPGYEDWPDINEGMVCAGILDVGGKDACQGDSGGPLAHHGDIIVGVTSWGFDCGHAFYPGISARVSQYTDWIVANAN	SP007.SPF		2015-08-05	Trypsin
SP009-a01	Scaffold_4897	superscaffold_1158	T	GSSPFG00034101001.3-RA	ATGCGCGTCATCATCTTCCTAGCCCTTCTGGGCACCGCTCTCGCGGTCCCCAAAAGCATCAGCCGTATCGTCGGCGGCAGCCCGACCACCGTGCAGGAATACCCGTACATGTCCAACATGCAGTACGGTCTGTGGGGCATCTGGTGGTACCAGGCCTGCGGTGGATCTCTGCTGACCACAACCTCCGTGCTCTCTGCTGCCCACTGCTACTTCGGTGACAGTGCTTCGGAGTGGCGTGTGCGCCTGGGAACCTCTTTCGCGTCCAGCGGTGGCTCTGAGCACTCAGTGTCCCAGCTGGTCCTGCACCAGCAGTACAACCCCAACACCCTCGACCATGATATCGCCATTGTCCGTCTGGCCAACCCTGCCGTATACTCCAACAGCGTCCAGCCCGCTAGC…	MRVIIFLALLGTALAVPKSISRIVGGSPTTVQEYPYMSNMQYGLWGIWWYQACGGSLLTTTSVLSAAHCYFGDSASEWRVRLGTSFASSGGSEHSVSQLVLHQQYNPNTLDHDIAIVRLANPAVYSNSVQPASVAGSAYNLPDNTLVTTIGWGTTSSGGSSPEQLQHVDINIINQQLCAERYAYLKTQPGYQNWPDITDNMLCAGILNVGGKDACQGDSGGPLAHNKNVIVGVVSWGFQCADAFYPGVNARVSKYTQWISQNA	SP007.SPF		2015-08-06	Trypsin	Up
SP010	Scaffold_1828	superscaffold_1158	T	GSSPFG00014926001.2-RA	ATGCGTGTAATTATTATTTTAGCTCTATTGGGTGCAGCGCTTGCTGCGCCCAACAACCCGAGCCGCATAGTTGGTGGCTCAGCCACTACCATCCAAAATTACCCTTACATGTCCAACATGCAGTTCCTTTGGTGGGATTTCTTCTGGGCACAGACATGTGGAGGATCCTTGCTCACTCCTTACTCAGTACTCTCGGCAGCACACTGCTTCTATGGTGACGAAGCCTCGCAATGGCGTGTAGTCCTCGGAAGCACATGGGGAAACAGTGGCGGCATTCCTCACCCGGTCAGCCAGCTAGTGTTACACCCACAATACGATCGTGTCACTTTGGACCATGACATCGCCATTGTACGCCTCAGCAGGCCCGCCGTGTATTCTGACTTAGTCCAACCTGCCAGT…	MFNMRVIIILALLGAALAAPNNPSRIVGGSATTIQNYPYMSNMQFLWWDFFWAQTCGGSLLTPYSVLSAAHCFYGDEASQWRVVLGSTWGNSGGIPHPVSQLVLHPQYDRVTLDHDIAIVRLSRPAVYSDLVQPASIAGANYNLADGTVVEVIGWGAIWQLCAERYAYLKTQPGYQNWPDITDNMLCAGILNVGGKDACQGDSGGPLAHNHNVIVGVVSWGYECADAFYPGVNVRVSRYASWISANA	SP010_SKv1.SPF	B	2015-08-08	Trypsin	Up
SP011		scaffold_1118		GSSPFG00025114001.3-RA	ATGGCGGCCACGTACCTGTTGGGTTTGCTGCTCGTAGCCGGCTATGCTTCGGCTGCCGTGCTGAATGCTGATCCAGCCATCATCGAAGACTTGAGAGATGCTGAACCATCAGGCTCGAGGATCGTGCAGGGCTGGCCTGCCGAGGAGGGTCAGATCCCCTACCAGGGCAGTCTGCGCATGGTGAGCCCTGTCGGAGCCGTCAGCTCTTGCGGCTGTACCCTCATCCACCACGAGTGGGTCCTGACTGCTGCTCACTGCTTGGCTAACCGTATCTCCTTCGTGGTTCGTTTCGGTGTGACCAACCTGACGCGCCCGGAGATCCTGGTGGAGTCCACCCACAAGCACATCCACCCCGACTATGATGAGATCAGGGCTGGAGTCCAGACCGCCGACCTGGCC…	MAATYLLGLLLVAGYASAAVLNADPAIIEDLRDAEPSGSRIVQGWPAEEGQIPYQGSLRMVSPVGAVSSCGCTLIHHEWVLTAAHCLANRISFVVRFGVTNLTRPEILVESTHKHIHPDYDEIRAGVQTADLALLGLDHYIPYSANVQPSRLMSRAQKAINYAGVRMIVSGFGRTDDLWNGGAASEILLWTWQRGVSNEDCLSWYPTSQVIKDETICSGSYDHPSQASCQGDSGGPLTIEDADGKRTQVGIVSFGSTAGCNSPFPSGFVRPGWYHDWFTEVTGIDFDWDSDAIVPPASGEDSGDSEDSNSSESDSSEEADSVKFVN	SP012.SPF		2015-08-05
SP012	scaffold_3594		CT2	00066492AD8D3790A4F9ECF390821212	ATGAAGATTGCATTAGTGTTGATATCAGTTTGTGTGATCGCGATAGGAGCGGAAAATCCTTTACAAAATGGTGTATACGATTACCATAGAAGGATTGGAATACCTACAGCTTTTAAAATTAAACTACGAGAAAGAGAAACTATAGAAAAAAACGAAGGTAGAATCGTCGGTGGATCCTCTACAACTACTCTCTCGGTACCATACCAGGCTGGTATAATCATAAGGATAAATATCATATCCAATTCAGTATGTGGAGGTGCTTTGATATCTGACATCAGGGTGCTCACAGCAGCTCACTGCTACAACGACGGTAACAACGTCGCTCAGAGTTTCCAAGTCATCCTTGGATCCAACTTCTTGTTCTCTGGTGGTACCAGGATAGATACCACCAGCATCGCC…	MKIALVLISVCVIAIGAENPLQNGVYDYHRRIGIPTAFKIKLRERETIEKNEGRIVGGSSTTTLSVPYQAGIIIRINIISNSVCGGALISDIRVLTAAHCYNDGNNVAQSFQVILGSNFLFSGGTRIDTTSIAIFPGYNPWIAANDVAVLRIDKVNFSLQIQPIILPSGSELNSNFVGITALASGYGITRDGDSVNLLQTISSVNLQVISNAECGNSYGHVIQNHHLCTSGAGGVGICGGDTGGPLVTTFNNRRILIGIGSFTATAGCQAGLPSGFSRVTSFVPWIHTI	SP121.SPF		2014-05-19	Chymotrypsin
SP013	Scaffold_1118		DSP4	BEEFB2D4DBA5BE12E3CA8839DC1F4F05	ATGGCCGCTGCTTACATATTGGGTCTGATCTTCGTGTTAGGCTTCGTCCAGGGTACGGAGATCCAGCCTGCTGAACCGGCCATCATCGAGGACGTGAGAGATGCTCTCCCATCATCATCGAGGATAGTGGCGGGCCAGCCAGCGGTCGCGGGTCAGATCCCCTACCAGGGCAGCTTGCGGATGGTGGCTCCGGATGGAGCGGTCTTCTCCTGTGGCTGCTCCCTCATGCATCATAAATGGGTCCTCACTGCTGCTCACTGCCTGGCCAACCGCATCACATTCGTCGTCCGATTCGGTGTGATCAACGTCACCCGTCCAGAACTGATGGTGGAGTCCACCCGCAAGTACATCCACCCTGAGTATGATGAGATCAGGGCTGGAGTACAAACCGCCGACCTG…	MAAAYILGLIFVLGFVQGTEIQPAEPAIIEDVRDALPSSSRIVAGQPAVAGQIPYQGSLRMVAPDGAVFSCGCSLMHHKWVLTAAHCLANRITFVVRFGVINVTRPELMVESTRKYIHPEYDEIRAGVQTADLAIVGLDHHIPYSATIQPSRLMSSAQKATDYSGVRMIVSGFGRTDDLWNGGATSEILLWVHQRGISNAECKSWYPTSTVIQDETICVASYDNPSQSACQGDSGGPLTIEDADGKRTQVGIVSFVSVAGCNSPFPAGYVRPGYYHDWFTEVTGINFDWDSDALIPPVSGEDQPTPSPEDSSSAEGQ	SP012.SPF	A	2014-04-25	Diverged serine protease 4	Up
SP014-a01	Scaffold_1118		DSP4	26524C10A3F47604BAEB55D72D7D0E06	ATGGCCGTCCTGTACCTTCTTGGATTATTCCTCGTCGTTGGTCTCGCTCAGTGCGAGCCAGCTGAGCCAGAGATTGCTTACATCGAAGATTCTCTTCGAGGATCAAGAATCATCGACGGATGGGTGGCCGTAAATGGGCAGTTTCCACACACCGTCAACATCCGCAGTGTGGGAGACACTGGCTTAGTGAGTGCATGCACCGGCTCCATACTCACCAACGTGTGGATCCTCACTGCTGCCCACTGTCTGGCCAGGCGCTACACACACATAGTACGACTCGGAGACGTGGACATCTCGACCCCGGGCTACATGCTTGAGTCCCAGGAGAGGTACATCCACCACGGCTACGACCTGGAGGAAACCTCCGTGCAGACCGATGATATTGCAGTTCTGAAGCTG…	MAVLYLLGLFLVVGLAQCEPAEPEIAYIEDSLRGSRIIDGWVAVNGQFPHTVNIRSVGDTGLVSACTGSILTNVWILTAAHCLARRYTHIVRLGDVDISTPGYMLESQERYIHHGYDLEETSVQTDDIAVLKLDRYIPYNDYIQPIRLQSSQRNSMEYTLMQLVQSGYGRTDDWWAPGSIVPDNLRWTYQRGLSMLVCRSWYPHSQVIDDQKTICAQFYNDTRQNPCTGDSGGALTIEDIDGKPTQIGIMSFGSARGCSSHNPSGHVRPEYYHDWLEEVTGISFDWNVEDLEASIAGGDQNEEIQVVE	SP012.SPF	B	2014-04-25	Diverged serine protease 4	Up
SP014-a02	Scaffold_6393		DSP4	B9465E5FAB1D30956D2AA0B93CE69EDC	ATGGCCGGCCTGTACCTTCTTGGATTATTCCTCATCGTCGGTTTCGCTCAGTGCGAGCCAGCTGAGCCAGAAATTGCTTATATCGAAGATTCTCTTCGAGGATCAAGAATCATCGACGGATGGGTGGCCGTAAATGGGCAGTTTCCCCACACGGTCAACATCCGCAGTGTGGGAGATACTGGCTTAGTGAGTGCATGCACCGGCTCCATACTCACCAACGTGTGGATCCTCACTGCTGCTCACTGTCTGGCCAGGCGCTACACACACATAGTACGACTCGGAGACGTGGACATCTCGACCCCTGGCTACATGCTTGAGAGCCAGGAGAGGTACATCCACCACGGCTACGACCTGGAGGAAACCTCCGTGCAGACTGATGACATTGCCGTTCTGAAGCTG…	MAGLYLLGLFLIVGFAQCEPAEPEIAYIEDSLRGSRIIDGWVAVNGQFPHTVNIRSVGDTGLVSACTGSILTNVWILTAAHCLARRYTHIVRLGDVDISTPGYMLESQERYIHHGYDLEETSVQTDDIAVLKLDRYIPYNDYIQPIRLQSSQRNSMEYTLMQLVQSGYGRTDDWWAPGSIVPDNLRWTYQRGLSMLVCRSWYPHSQVIDDQKTICAQFYNDTRQNPCTGDSGGALTIEDIDGKPTQIGIMSFGSARGCSSHNPSGHVRPEYYHSWLEKVTGINFDWNVEDLEASIAGGNQNEEIQVVE	SP016.SPF	A	2014-04-26	Diverged serine protease 4	Up
SP015	Scaffold_1118		DSP4	GSSPFG00035027001.3-RA	ATGATTCCCTTTAATGTAATAAAAATGTTTAATATGAATGAAATATGCGAGCCGATCGAACCTGAGATCGCATATATCGGAGATTCTCTTCGAGGATCTAGAATCGTGGGCGGCTGGGAGGCTGTGAATGGCCAGTTTCCTTACACCGCCAGCATTCGTGGAGTTGGGCCTACAGGAGGTGTGGCTGGATGTACCGGCTCCATACTCTCCAATGAATGGATCCTCACTGCTGCTCACTGTCTGGCCAGCCGCTACACATTTGTTGTCCGACTGGGACACGTAGACATCACGACTCCAGGGTACATGGTGGAAGCGACGGAGTGGTACGTCCACGATGATTACGACACAAACGACATACAAGTGCAGACTGATGACATTGGAGTCATAAAGCTGGACCGC…	MIPFNVIKMFNMNEICEPIEPEIAYIGDSLRGSRIVGGWEAVNGQFPYTASIRGVGPTGGVAGCTGSILSNEWILTAAHCLASRYTFVVRLGHVDITTPGYMVEATEWYVHDDYDTNDIQVQTDDIGVIKLDRYIPYGDYIQPIRLQSSQRNFDEYTNLQLTQSGYGRTDDWWVAGSIVPDVLRWTYQLGISIEACRSWYPTSEMIDDRRTVCAQFYNDITQNPCTGDSGGALTLVDLDGKPTQIGIMSFGSWRCNHQNPSGHVRPEYYHSWLERTTGINFDWNVADLKIPTGGKDESEQIRFVDN	SP012.SPF	C	2014-04-25	Diverged serine protease 4
SP017	Scaffold_6393		DSP4	2E768D530AE0F2DC9779C255117D9352	ATGGCTGCTGCTTATATATTGGGTCTGATCTTCGTTTTAGCCTTCGTCCAGGGTACGGAGATCCAGCCTGCTGAACCGGCCATCATCGAGGACGTGAGAGATGCTCTCCCATCATCATCAAGGATAGTGGCTGGCCAGCCAGCGGTCGCGGGTCAGATCCCCTACCAGGGCAGCTTGCGGATGGTGGCTGCAGATGGAGCGGTCTTCTCCTGTGGCTGCTCCCTGATGCACCATAAATGGGTCCTCACTGCCGCTCACTGCCTGGCCAACCGCATCACATTCGTCGTCCGATTCGGTGTGATCAACGTCACCCGTCCAGAACTGATCGTGGAGTCCACCCACAAGTACATCCACCCTGAGTATGATGAGATCAGGGCTGGAGTCCAAACCGCCGACCTG…	MAAAYILGLIFVLAFVQGTEIQPAEPAIIEDVRDALPSSSRIVAGQPAVAGQIPYQGSLRMVAADGAVFSCGCSLMHHKWVLTAAHCLANRITFVVRFGVINVTRPELIVESTHKYIHPEYDEIRAGVQTADLAIVGLDHHIPYSATIQPSRLMSSAQKATDYSGVRMIVSGFGRTDDLWNGGATSEILLWVHQRGISNAECKSWYPTSTVIQDETICVASYDNPSQSACQGDSGGPLTIEDADGKRTQVGIVSFVSVAGCNSPFPAGKFNKTLFYKYLVDMLVTLMPEY	SP016.SPF	B	2014-04-26	Diverged serine protease 4	only last exon up
SP018	Scaffold_1412, Scaffold_2603		DSP4	5E34D984D51F3A14B67B8D822C2B4590	ATGGCGGTGTGGGGTGCCTTATTTTTGTTGGCTGTAGCTGGGACCACGGTGTATGCCGATCCCAGTGAACTCTCTTTCCCTGAAGAAGCAAGAGGAGGAGCTCGTATCGTATCAGGATGGGAGGCACAAGAGGGCCAGTTCCCTCACCAGCTCAGCATCCGTATGGTGAACCCAGCCGGAGGAGTGACGTCATGTGGTGCCACCATTATCCACTCTGAGTGGGGTCTGACTGCCGCTCACTGCACAGCTACCCGTGTGTCCATCGTCGTCCGCGCTGGTGTCGTCAGCCTGACTCGCCCGGCTCTCATGTTCGAGACCACCAAGTACTACAACCACCCCCTCTACATCGAAGCTCTTCAGTCTATCGTACAGCCCAATGACATCGGTCTCATCGAGTTT…	MAVWGALFLLAVAGTTVYADPSELSFPEEARGGARIVSGWEAQEGQFPHQLSIRMVNPAGGVTSCGATIIHSEWGLTAAHCTATRVSIVVRAGVVSLTRPALMFETTKYYNHPLYIEALQSIVQPNDIGLIEFGRSIEFNDVIKPIRIQRSSAMNANYGGTRSIASGWGRTWTNGASPENLNWVYLSIVTNAQCLTAFGGSFIIQDSTICASGYNVTSQSTCQGDSGGPLSIIDDDGQPTQVGVASFVSSSGCHTDFPAGFIRPGFYHDWFTQVSGVNFDWEVSNTTQPDVTTTEFPDVTTAEPPSNGTTTLAPESSESSESADSSDSSSSSSSSSSSSSETSSSSESFD	SP018_SK1.SPF		2014-04-26	Diverged serine protease 4	Up
SP019	Scaffold_168	Scaffold_168	DSP4	GSSPFG00028489001.3-RA	ATGGCGGTGTGGGGTGCCTTATTTTTGTTGGCTGTAGCTGGGACCACGGTGTATGCCGATCCCAGTGAACTCTCTTTCCCTGAAGAAGCAAGAGGAGGAGCTCGTATCGTGTCAGGATGGGAGGCACAAGAGGGCCAGTTCCCTCACCAGCTCAGCATCCGTATGGTGAACCCAGCCGGAGGAGTGACGTCATGTGGTGCCACCATTATCCACTCTGAGTGGGGTCTGACTGCCGCTCACTGCACAGCTACCCGTGTGTCCATCGTCGTCCGCGCTGGTGTCGTCAGCTTGACTCGCCCGGCTCTCATGTTCGAGACCACCAAGTACTACAACCACCCCCTCTACATCGAAGCCCTTCAGTCTATCGTACAGCCCAATGACATCGGTCTCATCGAGTTC…	MAVWGALFLLAVAGTTVYADPSELSFPEEARGGARIVSGWEAQEGQFPHQLSIRMVNPAGGVTSCGATIIHSEWGLTAAHCTATRVSIVVRAGVVSLTRPALMFETTKYYNHPLYIEALQSIVQPNDIGLIEFGRSIEFNDVIKPIRIQRSSAMNTNYGGTRSIASGWGRTWTNGASPENLNWVYLSIVTNAQCLTAFGGSFIIQDSTICASGYNVTSQSTCQGDSGGPLSIIDDDGELTQVGVTSFVSSSGCHTDFPAGFIRPGFYHDWFTQVSGVNFDWEVSNTTQPDVTTTEFPSNGTTTEFPDVTTAAPPEAPESSESSESADSSDSSSSSSSSSSSSSETSSSSESFD.	SP019_SKv1.SPF		2015-08-05	Diverged serine protease 4	Up
SP020	Scaffold_168	Scaffold_168	DSP4	GSSPFG00017555001.4-RA	ATGTGGGGTGCGGTTGTGATTCTAGCTGTAGTTGCTGCGGCATCCGCCGAGAGCGTGCTGCAGGCATCTCCTGAGGTGGCACCACTTGATTCCCGTATAGTATCAGGATGGGACTCCCAAGAGGGCCAGTTTCCGTACATGCTGTGGCTGCGTACAGTCAGGTGGACCGGTGACATCACGGCTTGCGGGGGCTCCATCATCCATCGGAGCTGGGGTCTTACGTCTGCTAGATGTACTGCTCAACGTATCGAAATTACGATCCACGCGGGCAGCATCTACCGCAGCAGACCGCGCGTGGTCGTCCAGGCTCGAGACACGTTCAGGCCACCAGGTTATGATGACGCTATGCAGCCCATCACCCAGCCTAATGACATCAGTGTTATGAGGTTCAGCTCTGAT…	MWGAVVILAVVAAASAESVLQASPEVAPLDSRIVSGWDSQEGQFPYMLWLRTVRWTGDITACGGSIIHRSWGLTSARCTAQRIEITIHAGSIYRSRPRVVVQARDTFRPPGYDDAMQPITQPNDISVMRFSSDLTFNEHIQPIRLQRSEDKDRDYTGVLMTTSGWGTQWTCLEVGCYTPERLQWVHLNGISNFVCLLFINSNWLVRPTTVCASFYNVTTQSICSGDSGVPLTMVEDDGVLTQVGVGSFVSGFGCHVGLPSGFTRPGHYQDWMRQVTGINFDQRVVPNDDAVVLDPSGNLELKDFKPQEEVGA	SP019_SKv1.SPF		2015-08-08	Diverged serine protease	Up
SP021	Scaffold_8689		DSP4	GSSPFG00012841001.3-RA	ATGACCGGCCTGTTCTTGTTTGGGTTACTCCTCGCCATTGGTTTCGCTCAGTGCGAGCCGATCGAACCTGAGATCGCATATATCGGAGATTCTCTTCGAGGATCTAGAATCGTGGGCGGCTGGGAGGCTGTGAATGGCCAGTTTCCTTACACCGCCAGCATCCGAGGAGTTGGGCCTACAGGAGGTGTGGCTGGATGTACCGGCTCCATACTCTCCAATGAATGGATCCTCACTGCCGCTCACTGTCTGGCCAGCCGCTACACATTTGTTATCCGGCTGGGACACGTAGACATCACGACTCCAGGGTACATGGTGGAAGCGACGGAGTGGTACGTCCACGATGATTACGACACAAACGACATACAAGTGCAGACTGATGACATTGGAGTCATAAAGCTG…	MTGLFLFGLLLAIGFAQCEPIEPEIAYIGDSLRGSRIVGGWEAVNGQFPYTASIRGVGPTGGVAGCTGSILSNEWILTAAHCLASRYTFVIRLGHVDITTPGYMVEATEWYVHDDYDTNDIQVQTDDIGVIKLDRYIPYGDYIQPIRLQSSQRNFEEYTNLQLTQSGYGRTDDWWVAGSIVPDVLRWTYQLGISIEACRSWYPTSEMIDDRRTVCAQFYNDITQNPCTGDSGGALTLVDLDGKPTQIGIMSFGSWRCNHQNPSGHVRPEYYHSWLERTTSINFDWNVADLKTTPGGKDESEQIRFVDN	SP021.SPF		2015-08-06	Diverged serine protease 4	Up
SP023	Scaffold_1035	superscaffold_825	T	GSSPFG00013283001.4-RA	ATGCGGATTCTTGCTTTGGTAGCCCTTTGCTTCGCGACCGTTGCAGCGGTCCCTACTGGTTTACAAAGGATTGTGGGTGGTTCACTCACTACAATCGATCAGTACCCTTCTATTGCTGCACTCCTGTGTTCTAGTTGGTTCAATAATTATCAGCAATGTTGTGGCAGCATCATCATAAATAACCGATCCGTTCTAACCGCTGCTCACTGCACTGACAAGTTTAGAATCCGCGTTGGCTCCTCTTTCCGAAGCAGTGGTGGTGTTGTGCACAACGTCATATTGAACAACATCCACCCCGCGTATAACCGCTCGACCTTGGACAGTGACATTGCCATCCTTCGCTCCGCCACCGCCTTCTCCTTCAACAACAATGTTCGCGCTGCCCCCATCGCTGGTGCC…	MRILALVALCFATVAAVPTGLQRIVGGSLTTIDQYPSIAALLCSSWFNNYQQCCGSIIINNRSVLTAAHCTDKFRIRVGSSFRSSGGVVHNVILNNIHPAYNRSTLDSDIAILRSATAFSFNNNVRAAPIAGANYFPGDNQAVWAAGWGDTYSGSGVGSEQLRHVQLVVINQEICKRQYENFPNTINDNMLCSGWPNGGRDTCQRDSGGPLYHNGVVVGVTSFGNKCAEPGYSGVSVRVSRFSSWISANA	SP023_SKv2.SPF	A	2015-08-05	Trypsin	Up
SP024	Scaffold_1035	superscaffold_825	T	GSSPFG00021809001-RA	ATGCGTATTCTTGCTTTGTTAGCCCTTTGCTTAACGACCGCTGTGGCGGTCCCCACTGGTGGACAGAGGATTGTAGGTGGTTCACTCACCACCATCCATCAGTACCCGACAATCGCTGCAATCCTTTTTTCTTTTGATTGGGTTAACTACACCCAATCTTGTGGTGGCATCATTATCAACAACCGATCTATCCTCACTGCCGCTCACTGTACCGATAATCGTGCACCTGGCCAGTTCAGAATTCGCGTCGGCTCCTCTTTCCGAAGCAGTGGTGGTGTTGTTCACAACGTCATGTTGAACATCGTCCACCCTGCGTATAACCCCTGGACCATGGACAGTGACATCGCTATCCTCCGCTCCGCCTCCACCTTCACCTTCAACAACAATGTCCGCGCTGCC…	MRILALLALCLTTAVAVPTGGQRIVGGSLTTIHQYPTIAAILFSFDWVNYTQSCGGIIINNRSILTAAHCTDNRAPGQFRIRVGSSFRSSGGVVHNVMLNIVHPAYNPWTMDSDIAILRSASTFTFNNNVRAASIAGANYFPGDNQAVWAAGWGDTYSSSGAGSEQLRHVQLVVINQETCRRQYENTFYPITDNMLCAGWPTGGRDTCQRDSGGPLYHNGVVVGVTSYGMGCADVRYAGVSARVSRFSSWISANA.	SP023_SKv2.SPF	B	2015-08-06	Trypsin	Up
SP025	Scaffold_1035	superscaffold_825	T	GSSPFG00035009001.4-RA	ATGCGTGCAGTCCTTGTTTTGTTGGCTTTAGGTCTAACAGCGGTTACCGCTGTCCCTTCAAAGCAATCAGTGATTGTTGGAGGGTCCGTGGCCGTCATCAGCCAGTACCCCAGCGTCGTTGGTTTGTTATACTCAAGCAATGGAATCAACTTCTACCAAGTGTGTGTGGGGACTATTGTCACAACAAAGTCTATTCTAACTGCTGCGCATTGTGTATATGGTGATGCAGTCTACAAATGGCGCGCCCGAGCTGGTTCCAGTTGGGCAAACAGTGGTGGCACTGTGTATGCTCTCAACTCCTTCACCATCCATCCTACCTTCACCTTCCGAACTATGAACAACGACATTGCCATCTTGCGCACTCCTGTAGTTATCACCAATACTAATGTCATTAAGCCC…	MRAVLVLLALGLTAVTAVPSKQSVIVGGSVAVISQYPSVVGLLYSSNGINFYQVCVGTIVTTKSILTAAHCVYGDAVYKWRARAGSSWANSGGTVYALNSFTIHPTFTFRTMNNDIAILRTPVVITNTNVIKPVSIAGVNYNLPDNQVVWAVGWGTSLVGAAPEEQLRHIQAWTINQNTCASSYAAFGANVTANMLCFGWPKGGARAQCQGDSGGPIFHNGNLVGISSWGYGCADAAYPGVNTRISKLATWIQTNA.	SP023_SKv2.SPF	C	2015-08-18	Trypsin
SP026	Scaffold_1035	superscaffold_825	T	GSSPFG00008043001.3-RA	ATGCGTGTTTTTGTTGCTTTATTGGGCTGCATAGCTGCTGTCACAGCGGTCCCAGCATTCCCGCAGAGGATTGTGGGTGGCTCACTAACCACCGTCGACCAGTACCCCACCATCGTGTCTCTGCTGTACTCATGGAGTGCCACCAGCTTCTTCCAAAATTGCGGCGGTACCATCATCACGAACAGAGCTATCCTGACTGCTGCTCATTGCCCTTTCCGTGACTCCCCCTTAAGCTGGCGTGTTCGTGCTGGATCTTCGTATGCCAACAGCGGTGGGACAGTCTACGCCTTGGACTCCATCCTCGTTAATCCCAACTACAACACATGGTCTATGGACTTTGATGTGGCCATCATGCGTACTAGCCAGGTCATCTCCTTCAACAGCGTGGTCCAGGCTGCT…	MRVFVALLGCIAAVTAVPAFPQRIVGGSLTTVDQYPTIVSLLYSWSATSFFQNCGGTIITNRAILTAAHCPFRDSPLSWRVRAGSSYANSGGTVYALDSILVNPNYNTWSMDFDVAIMRTSQVISFNSVVQAASIAGPNYNLADNQAVWAAGWGTTSSGGPASEQLRHVQVWTVNQIACRDRYAAGGGTITDNMLCSGVLDVGGRDQCQGDSGGPLYHNGIVVGVCSWGFGCAQPQYPGVNARVSRFSSWIQANA	SP023_SKv2.SPF	D	2015-08-06	Trypsin	up
SP027	Scaffold_1027	superscaffold_825	T	GSSPFG00008042001.4-RA	ATGAGAGGTTTAGTTGTATTCGTGTTGTTCTTCGCTAGTACTGCAGCGGTTCCTGCCAATCCTATGAGAATAGTCGGAGGAAACCTGACAACAGTGGAACAGTATCCAACTATCGCTGCGTTGCTTTATTCTTTCTTCGGGACGAGCTTCAGCCAGTCCTGTGGTGGCACTGTCCTTAATAGAAGATCCATCCTCACCGCTGCTCATTGTCCCTTTGGTGATACAACTGTTAATTGGCGTGTTCGCGTGGGGTCAAGCTTTGCCAATAGTGGTGGGATTGTACACACATTGAGTGCTATCTTCATCCATCCGAAGTTTAACCAGCGTATCATTGACTATGACGTGTCAATCCTACGGACTACTGACGTCATCGAGTATGGAAATGTGGTTCAACCTGCT…	MRGLVVFVLFFASTAAVPANPMRIVGGNLTTVEQYPTIAALLYSFFGTSFSQSCGGTVLNRRSILTAAHCPFGDTTVNWRVRVGSSFANSGGIVHTLSAIFIHPKFNQRIIDYDVSILRTTDVIEYGNVVQPAFIAGSAYNLPDNSVVWAAGWGTTSSGGYPSEQLRHVQLWTVNQGLCKSRYGSRNLNITENMLCSGWLDVGGRDQCQGDSGSPLYHNGVVVGVCSWGVGCASAQYPGVNSRVSRFTNWIQSQARV	SP077.SPF	B	2014-05-12	Trypsin
SP029	Scaffold_2967	superscaffold_586	CT1	GSSPFG00019138001.3-RA	ATGAAGTTGGCTCTGACACTCTTGGCTCTGGCGGCGGTGGCCACCGCTAAAAACATCAACGTCGAGGATGCCATCGACCTAGAAGACATCACCGCCTACGGATACTTGGCTAAGATCGGTAAACCTCTTGCCGACGAAATCCGCAAAGCTGAGGAGGCAGAAGGCGCATCCAGAATTGTTGGTGGTCAGGCCTCCAGCCTCGGACAGTTCCCCTACCAGGCTGGTCTTCTCGCTGACTTCTCCGCTGGCCAAGGTGTGTGTGGTGGTTCCTTGGTGCGTGCAAACCGTGTCCTTACTGCTGCTCACTGCTGGTTCGATGGCCAGAACCAGGCCTGGAGATTCACCGTTGTTCTTGGCTCCATCCGTTTGTTCACCGGTGGCACCAGAGTTCAAACCTCC…	MKLALTLLALAAVATAKNINVEDAIDLEDITAYGYLAKIGKPLADEIRKAEEAEGASRIVGGQASSLGQFPYQAGLLADFSAGQGVCGGSLVRANRVLTAAHCWFDGQNQAWRFTVVLGSIRLFTGGTRVQTSNVVMHGSWNPSMIRNDVAMIRLNSNVGLSNNIALIALPSGSQLNENFAGENAVASGFGLTSGNISTNQFLSHVTLPVITNAVCRSSFPLIIQDSNICTSGAGGRSTCQGDSGGPLVVTRSGRPLLIGITSFGSARGCQVGSPAAFARVTSFMSWINGQL.	SP029_SKv1.SPF	A	2015-08-07	Chymotrypsin	Up
SP030	Scaffold_2967	superscaffold_586	CT1	GSSPFG00019137001.3-RA	ATGAAGTTGGCTCTGACACTCTTGGCTCTGGCGGCGGTGGCCACCGCTAAAAACATCAACGTCGAGGATGCCATCGACCTAGAGGACATCACCGCCTACGGATACTTGGCTAAGATCGGTAAACCTCTTGCCGACGAAATCCGTAAAGCTGAGGAGGCAGAAGGCGCATCCAGAATTGTTGGTGGTCAGGCCTCCAGCCTCGGACAGTTCCCCTACCAGGCTGGTCTTCTCGCTGACTTCGCCGGTGGCCAAGGAGTGTGTGGTGGTTCCTTGGTGCGTGCCAACCGTGTTCTTACTGCTGCTCACTGCTGGTTCGATGGCCAGAACCAGGCCTGGAGATTCACCGTTGTACTTGGCTCCATCCGTTTGTTCACCGGTGGCACCAGAGTTCAAACCTCC…	MKLALTLLALAAVATAKNINVEDAIDLEDITAYGYLAKIGKPLADEIRKAEEAEGASRIVGGQASSLGQFPYQAGLLADFAGGQGVCGGSLVRANRVLTAAHCWFDGQNQAWRFTVVLGSIRLFTGGTRVQTSNVVMHGSWNPSNIRNDVAMIRLNSNVGLSNTIALIALPSGSQLNENFAGENAVASGFGRTSDGAGGAITTNQFLSHVTLPVITNAVCRSSFPLIIQDSNICTSGAGGRSTCQGDSGGPLVVTRSGRPLLIGVTSFGSARGCQVGSPAAFARVTSFMSWINGQL.	SP029_SKv1.SPF	B	2015-08-07	Chymotrypsin	Up
SP032	Scaffold_6548		CT1	9CDA5AEAAD1AA3C1626360F0FD296EA9	ATGAAGTTCTTGGCTCTAGCACTCTTGGCTCTGGCGGCGGTGGCCACCGCTAAAAACATCTTTGTTGAGGATGTCATCGACCTGGAGGACATCACCGCCTACGGATACTTGGCTAAAGTCGGTAAACCTCTTGCTGATAAAATCCGTATCGCTGAAGAGGAAGCTAGTGCATCCAGAATTGTTGGTGGTCAGGCCTCCAGCCTCGGACAGTTCCCCTACCAGGCTGGTCTTCTCGCTGACTTCAGCTTGGGTCAGGGAGTGTGCGGTGGTTCTTTGATCAAGGCCAACAGTGTTCTCACTGCTGCTCACTGCTGGTTCGATGGCCAGAACCAAGCCTGGAGATTCACCGTTGTTCTTGGCTCCATCCGTTTGTTCTCCGGTGGTACCAGAGTACTGTCC…	MKFLALALLALAAVATAKNIFVEDVIDLEDITAYGYLAKVGKPLADKIRIAEEEASASRIVGGQASSLGQFPYQAGLLADFSLGQGVCGGSLIKANSVLTAAHCWFDGQNQAWRFTVVLGSIRLFSGGTRVLSSNVVMHGSWTPNLIRNDVAVIKLSSNVALSDTIAVIALPSGSQLNENFAGENAVASGFGRTVDGAGITVNQFLSHVTLPVITNIACRASFPLIVQDSNICTSGAGGRSTCQGDSGGPLVVTRNNSPLLIGVTSFGSARGCQVGSPAAFARVTSFISWINSQL.	SP032_SKv1.SPF	A	2014-08-10	Chymotrypsin	Up
SP034	Scaffold_3690		CT1	5F5E9087265CE6BD0088CA7CFE169E5F	ATGAAGTTGTTGGCAGTGACTGTGTTGGCCCTAGCAGTGGCCGCCTCCGCAAGGCACATCACGCTTGAAGATGTCATCGAATTAGAAAACAATACTCCGTACGATTACATTAGGAGTATCGCCATACCATTGGCTGACAAAGTCCGTATAGCTGAACAGCAAGGCAGTCAGAACCCATCCAGAATTGTTGGTGGTTCATTTGCTGCTCTTGGAGAATTACCGTACCAGGCTGGACTACAAATCAATTTACCAGTAGGCAGCGGTGTTGCCAGTGCAGCTCTTATCTCCCACAACAGAGTACTGACTGCTGCACACAACATAAACGATGGTGTATCTAATGTTCCGAGTGTGACTGTTGTCCTTGGAACTACCACTTTACTGGGTAGTGGTGTCAGGCTG…	MKLLAVTVLALAVAASARHITLEDVIELENNTPYDYIRSIAIPLADKVRIAEQQGSQNPSRIVGGSFAALGELPYQAGLQINLPVGSGVASAALISHNRVLTAAHNINDGVSNVPSVTVVLGTTTLLGSGVRLTTSAFVIHENFNLFQFISDIAIINLPSSVQFSNVLAPIALPSGSQLQESFAGDVAIASGFGINPILGGAGVIPNQPLSYVDLPVISNNECAQFYGSVVRPGVVCTGSTVGKNICTGDSGGPLAVQRNGNPLLIGIVSFGAAGCSGGSPSGYARVTNYVNWINQRL	SP034.SPF	A	2014-05-10	Chymotrypsin	Up
SP035-a01	Scaffold_3690		CT1	7C7F7875F0A466FDE6190AB4A0766EAC	ATGAAGTTCTTGGTAGTGATTCTGTTGGCTCTAGCAGTGGCCGCCTCCGCAAGGCACATCACACTTGAAGATGTCATCGACTTAGAAAAGAACACGCCGTACGGTTACATCACCGCCGTCGCCGTGCCATTAGCTGACAAATTCCTTATTGATGACGAGGAAGGCAAACAGAATCCATCCAGAATCCTCGGTGGCTCATTTGCTGGTCTTGGACAATTCCCGTATCAGGCTGGACTTTTAGTCCACTTACCCAGTGGCAATGGTGTTGCCAGTGCAGTTCTAATATCAAACACTAGGGTTCTTACAGCTGCTCACAACTTACACGATGGCGCATCAAATGTCCCTAGTGTCACCGTGGTCCTTGGAACCACCACACTATTGGGAGATGGCATAACATTT…	MKFLVVILLALAVAASARHITLEDVIDLEKNTPYGYITAVAVPLADKFLIDDEEGKQNPSRILGGSFAGLGQFPYQAGLLVHLPSGNGVASAVLISNTRVLTAAHNLHDGASNVPSVTVVLGTTTLLGDGITFTTNNFILHENYNLFQLINDIAIINSPFTIQSSGTVAPIALPSGSQLQENFVGDNAVVSGFGMNPSIGGVIANQPFSYVSLPVITNDVCAQVFGSVIQPAIVCTGSVANKNVCSGDSGGPLAVQRNGNPLLIGVVSFGVPGCAGGNPSAYSRVTQYMNWINARL	SP034.SPF	B	2014-05-10	Chymotrypsin
SP035-a02	Scaffold_5741		CT1	37E041735D22F0273101B746BDB7F844	ATGAAGTTCTTGGTAGTGACTCTGTTGGCTCTAGCAGTGGCCGCCTCCGCAAGGCACATCACGCTTGAAGATGTCATCGAATTAGAGAAGAACACGCCGTACGGTTACATCACCGCCATCGCCGTGCCATTAGCTGACAAAGTCCTTATTGCTGAGGAGGAAGGCGGACAGAATCCGTCCAGAATCCTCCGTGGCTCATTTGCTGGTCTTGGACAATTCCCGTATCAGGCTGGACTTATAGTCCACTTGCCCAGTGGCAATGGTGTCGCCAGTGCAGTTCTAATATCAAACACTAGGGTTCTTACTGCTGCTCACAACTTACACGATGGCGCATCAAATGTCCCTAGTGTCACCGTGGTCCTTGGAACTACCACACTTTTGGGAGATGGCATAACATTT…	MKFLVVTLLALAVAASARHITLEDVIELEKNTPYGYITAIAVPLADKVLIAEEEGGQNPSRILRGSFAGLGQFPYQAGLIVHLPSGNGVASAVLISNTRVLTAAHNLHDGASNVPSVTVVLGTTTLLGDGITFTTNNFILHENYNLFQLINDIAIINSPFTIQSSGIVAPIALPSGSQLQENFVGDNAVVSGFGMNPSIGGVIANQPFSYVSLPVITNDVCAQVFGSVIQPAIVCTGSVVNKNVCSGDSGGPLAVQRNGNPLLIGVVSFGVPGCAGGNPSAYSRVTQYMNWINARL	SP060.SPF	B	2014-05-11	Chymotrypsin
SP036-a01	Scaffold_3690		CT1	3BDAF8E11C7C5D3B1B345FBFA375134E	ATGAAGTTGTTGGCAGTGACTGTGTTGGCCCTAGCAGTGGCCGCCTCCGCAAGGCACATCACTCTTGAAGATGTCATCGAATTTGAAAAGAACACGCCGTACGATTACATTCAGCTTGTTGCCATACCTTACGCTGACGAAGTCTTCTTAGCTGAGGAGGAAGGCAGACAGAATCCATCTAGAATCGTCGGTGGTTCTTTAGCCTCTCTTGGACAATTCCCGTACCAGGCCGGCCTACTATTGAATTACCCTACAAGAACTGGTTACGCCAGTGCATCTCTGATCTCCCACAACAGAATACTGACTGCTGCACACAACATAAACGATGGTTTTTCAAATGTCCCGACTGTGACTGTTGTCCTTGGAACTACTACTATAATGACTGGTGGTGTTAGACAA…	MKLLAVTVLALAVAASARHITLEDVIEFEKNTPYDYIQLVAIPYADEVFLAEEEGRQNPSRIVGGSLASLGQFPYQAGLLLNYPTRTGYASASLISHNRILTAAHNINDGFSNVPTVTVVLGTTTIMTGGVRQTTGNYVIHENYDISIVRSDIAIINLPSSVQFSNILAPIALPSGSQLGENFVGQVAIASGYGFNPGIGGMLANQPFSFVDLPIITNNQCAGTYGSFIYNGIICTGSVPGKNICSGDSGGPLAINRNGNYILIGVVSFGRGGCEGNSPSGYARVTHYINWINQRL	SP034.SPF	C	2014-05-10	Chymotrypsin	Up
SP036-a02	Scaffold_5741		CT1	D66CDEBB723815114212CE5683A39141	ATGAAGTTGTTGGCAGTGACTGTGTTGGCCCTAGCAGTGGCCGCCTCCGGAAGGCACATCACTCTTGAAGATGTCATCGAATTCGAAAAGAACACGCCGTACGATTACATTCAGCTTGTTGCCATACCATACGCTGACGAGGTCTTCTTAGCTGAGGAGGAAGGCAGACAGAATCCATCTAGAATCGTCGGTGGTTCTTTAGCCTCTCTTGGACAATTCCCGTACCAGGCCGGCCTACTATTGAATTACCCTACAAGAACTGGTTACGCCAGTGCATCTCTGATCTCCCACAACAGAATACTGACTGCTGCACACAACATAAACGATGGTTTTTCAAATGTCCCGACTGTGACTGTTGTCCTTGGAACTACTACTATAATGACTGGTGGTGTTAGACAA…	MKLLAVTVLALAVAASGRHITLEDVIEFEKNTPYDYIQLVAIPYADEVFLAEEEGRQNPSRIVGGSLASLGQFPYQAGLLLNYPTRTGYASASLISHNRILTAAHNINDGFSNVPTVTVVLGTTTIMTGGVRQTTGNYVIHENYDISIVRSDIAIINLPSSVQFSNILAPIALPSGSQLGENFVGQVAIASGYGFNPGIGGMLANQPFSFVDLPIITNNQCAGTYGSFIYNGIICTGSVPGKNICSGDSGGPLAINRNGNYILIGVVSFGRGGCEGNSPSGYARVTHYINWINQRL	SP060.SPF	A	2014-05-11	Chymotrypsin	Up
SP037	Scaffold_3690		CT1	03868AD0A4511702D7C0F2033CCAFCB4	ATGAAGGTCTTGGCTTTAGCACTTTTCGCCCTGGTGGCCGTGGCCACCGCTAAAAACATCCATGTTGAGGATGTCATCGACCTAGAAGACATCACCGCCTACGGATACTTGTCCAAGATCGGTAAACCTCTTGCTGATGAAATCCGTAAAGCTGAGGAGGAAGCTAGTGCATCCAGAATTGTTGGCGGTTCCTTCTCCGAGCTCGGACAATTCCCTTACCAGGCTGGTCTTCTCGCTGACTTCTGGATGGGTCAGGGTGTGTGCGGTGGTTCTTTGATTACCGCTAACCGTGTGCTTACTGCTGCTCACTGCTGGTTCGATGGTATTGACCAAGCCTTCAGTGTCACCGTAGTTCTCGGCTCAATCCGTTTGTTCATCGGTGGTGAAAGAATCACCACC…	MKVLALALFALVAVATAKNIHVEDVIDLEDITAYGYLSKIGKPLADEIRKAEEEASASRIVGGSFSELGQFPYQAGLLADFWMGQGVCGGSLITANRVLTAAHCWFDGIDQAFSVTVVLGSIRLFIGGERITTNDVVMHWGWDPSLIRNDIAVIRLSSNVALSDVIAPIAIPSGDLINESFEGQIAVASGFGRTSDNVGVSILQVLSHVELPVISNAVCRLSFPLILQDSNICTSGDGGKSTCRGDSGGPLVVNVDDSPVLIGVTSFGSARGCEVGAPAAFARVTSYISWINNLL	SP034.SPF	D	2014-05-10	Chymotrypsin
SP038	Scaffold_448	scaffold_448	CT1	GSSPFG00034359001.3-RA	ATGAAAGCTTTTATTGTGGTCTGCCTGGCTTTGGCCAGTTTCGCCTGTGCGGAAGAAGTCAGGTACCCAGGTAACAGCGCATATGGTTACCTGGTAAAGTATGGTATTCCTGAGGCCGAGAGGATCAAGGCAGCTGAGGAGAAACTCAGTCAATCCAGAATTGTTGGAGGCGTTCCCGCTGGACAAGGACAATACCCATACCAGGCTGGTCTTCTCATCTCTATCATCGGTTTCGATGGATCCGGTGTTTGCGGTGGTTCCCTCATCAGCGCTGCCAGGGTTGTGACTGCTGCTCACTGCTGGTTCGATGGTATGCACCAAGCATGGAGGGTCACCGTTGTCCTCGGCTCCACCACTCTCTTCACTGGTGGCACCAGGATTGAGACCAGTGTGATGGCC…	MKAFIVVCLALASFACAEEVRYPGNSAYGYLVKYGIPEAERIKAAEEKLSQSRIVGGVPAGQGQYPYQAGLLISIIGFDGSGVCGGSLISAARVVTAAHCWFDGMHQAWRVTVVLGSTTLFTGGTRIETSVMAMHPDWSPALIRNDVGVLYLPQAVQLSANIQPIAIATGSSDFVGVSAIASGYGLTSSEGSISANQVLSHVRLNVIANSACSYAFPLVVQPSNLCTSGIGGVGTCSGDSGGPLVASQNGQDVLIGITSFGSAFGCQINLPSVFARVTSFASFISQHQ	SP038.SPF	A	2015-08-05	Chymotrypsin	Up
SP039	scaffold_448	scaffold_448		GSSPFG00002322001.4-RA	ATGAAGTTCCTAGTTGCACTTTTTGTTTTTGGCGCTATCGTTCACGCTGAAGATGTTCAGTTTTCTGGGCTGAGTCCTGCTTACGGGTACATACAAAAAATAGGGATTCCAGAAGCTGAGAGGATTCGGAAGGCTGAACAATTAGGAGCATCAAGGATTATTGGAGGTGTGCCAGCTGCTCTTGGACAATACCCGTTCCAGGCTGGAATTCTTGGTGACGTCACAGTTGCGGGTAACCCAGCTACTAGTGTTTGCGGTGGATCCCTTATATCACCCAGCCGGGTTCTAACAGCGGCTCACTGTTGGTTTGACGGTCAAGTACAAGCATGGCGACTTACAGTAGTTCTTGGTTCCGTACTACTGTTCACCGGTGGTACCAGAATACAGACCAGTGCAGTT…	MKFLVALFVFGAIVHAEDVQFSGLSPAYGYIQKIGIPEAERIRKAEQLGASRIIGGVPAALGQYPFQAGILGDVTVAGNPATSVCGGSLISPSRVLTAAHCWFDGQVQAWRLTVVLGSVLLFTGGTRIQTSAVASHPNFNPSLARNDVAVVYFSSSVPLSANIAPVALPSGSQLFEAFVGERAIAVGFGITSNDGSIGSNQNLNHVSLSVISNSECNWAFPLVLHSSNICTSGLGTVGICGGDSGGPLVINRDNQQVLIGVTSFRHGLGCDSNMPSAYARVTSFMDFINNHI			2015-08-05
SP040		scaffold_448		GSSPFG00034358001.3-RA	ATGAAGGTCTTCCTTGTCCTAGCTTTGGCTACTCTCGCCTACGCGAACGTAGAACCCTCCCTAGAGGGTAACACCGCGTATGGTTACATCCAGAACTATGCCATCCCATTGGCCGAGAAGATCCGCAAAGCTGAGGAACAGTTGAGCCAGCAAAGAATTGTTGGTGGTTCCCCATCCAGTGCTGGTCAATTCCCTTACCAGGCTGGTCTTCTCGCTTCCTACGCCGGTATCTCTGGCACCGGTGTGTGCGGAGGTTCCCTCATCAGTGCTAACAGAGTGGTCACCGCTGCCCACTGCTGGTTTGATGGTATAAACCAGGCTTGGCTTTTCAACGTTGTGCTTGGCTCCACCACACTCTTCTCTGGCGGTACCAGGATCCAAACCAGCGCTGTCATGGTT…	MKVFLVLALATLAYANVEPSLEGNTAYGYIQNYAIPLAEKIRKAEEQLSQQRIVGGSPSSAGQFPYQAGLLASYAGISGTGVCGGSLISANRVVTAAHCWFDGINQAWLFNVVLGSTTLFSGGTRIQTSAVMVHPNWVPVLVRNDVAVIYLPTPVPFSDTIKPIALPSGDQLNNDFVGATAIASGFGLTNDGGSISTNQFLSHVSLNVISNSVCSYAFPLILHSTNVCTSGLGGSSTCNGDSGGPLAVTINNEPVLIGVTSFGSALGCEASLPAAFARVTSYVDFFNQHL			2015-08-05
SP041		scaffold_448		GSSPFG00034357001.3-RA	ATGGATTTATCGTTTGAGATCATAGAACAGTTGGAAATAGATCGCAACACAATGAAGGTCCTATTTGTACTCGCTTTGGCAACTCTTGCCTACGCTAATGTTGCGTCTAACACTCCAGCCCATACATTTGGGTACATTAAGAAGTACGCTATCCCATTGGCTGAAGAACTTCGTAAGGTAGAGGAGCAGGTCCAAAGCCAAGCCACTGGCAGCAGAATTGTTGGTGGCAGCCCTTCAGCTGTCGGCGCTTTCCCATACCAGGCTGGTCTCCTTGCTTCCTACTTTGGTATAGATGGTACTGGTATTTGTGGAGGCTCCCTTGTCAGTGCTAACAGAGTCCTCACTGCTGCTCACTGCTGGTACGATGGCCAAAACCAAGCATTCGTGTTTACGGTCGTC…	MKVLFVLALATLAYANVASNTPAHTFGYIKKYAIPLAEELRKVEEQVQSQATGSRIVGGSPSAVGAFPYQAGLLASYFGIDGTGICGGSLVSANRVLTAAHCWYDGQNQAFVFTVVLGSSTLFTGGTRIVTGAVAVHPNWNPSNARNDVAVIYLPNNVAFSNLISPVALPSGSQLNEDFAGETAIASGFGKTGDNINITVNQVLSHVSLSVITNSVCRFAFPLFLHSSNICTSGVGGPGTCQGDSGGPLVVNRNGQPLLVGITSFGSPLGCESVMPAAYARVTSFMDFFNQHL	SP038_SKv1.SPF	D	2015-08-05
SP042		scaffold_448		GSSPFG00009808001.4-RA	ATGAAACTGGCTGTGGCGTTATTGGCTCTGGTAGCGGTCTCGGCTGCTAAGAACATCGACTTTGAAGATGTGATCGATTTAGAATCCAACCCAGTATTTGGTTATCATGAAAAAATCGGTGCTCCATTGGCCGAAAAGATCCGTATAGCTGAGGAAGAAGCTGCACTTAACCCATCCAGGATTGTGGGTGGTGCTCCAGCTCAGCTCGGTCAATTTCCCTACCAGGCTGGTCTCATAATCATCTTGCCATTCTGGAGTAGTGCTTGCGGTGGTTCCTTGCTCAACACAAGGAAAGTGATTACTGCTGCTCACTGCTGGTTCGACGGTCAATCTCAGGCCATAAGTTTCACTGTGGTCCTTGGTTCAATCAATCTCTACAGCGGTGGTACAAGAGTGTCT…	MKLAVALLALVAVSAAKNIDFEDVIDLESNPVFGYHEKIGAPLAEKIRIAEEEAALNPSRIVGGAPAQLGQFPYQAGLIIILPFWSSACGGSLLNTRKVITAAHCWFDGQSQAISFTVVLGSINLYSGGTRVSSSNVVMHPNWTPSLVRNDVAMITLPNAVSTSNNLSPIALPSGNELNNNFAGFTGTASGFGYTRDGGSVSPTLNHVDLPVITNAVCSNSLFWYVQDSNVCTSGAGGRSVCHGDSGGPLVVTSNNRRILIGVTSFGHWDGCQSGNPAAFARVTSFISWINQNL	SP038.SPF	E	2015-08-05
SP043-a01	Scaffold_448		CT1	GSSPFG00034354001.3-RA	ATGAAGGTCCTGGCTGTGACTCTATTGGCTCTGGTAGCGGTCGCCTCTGCGAGGCACATCGACTTCGAGGATGTGATTGATCTAGAGGAAATCACTGCCTACGGTTACCACACCAAGGTTGGTGGTCCATTGGCCGAGAAGATCCGCATCGCTGAAGAGGAAGCTGCTCGCGATCCATCCAGGATTGTTGGTGGTTCCACAGCTAGTCTCGGTCAATTCCCATACCAGGCTGGTCTTATTGCTGCTATGCCCGCATGGAATGGTGTGTGTGGTGGTTCGTTGCTGAACAACAGGAGAGTACTTACCGCCGCTCACTGCTGGTTTGACGGACAAAACCAGGCCAGTAGCTTCACTGTAGTACTTGGTTCAGTTCAACTCTACAGTGGCGGCACCAGGATG…	MKVLAVTLLALVAVASARHIDFEDVIDLEEITAYGYHTKVGGPLAEKIRIAEEEAARDPSRIVGGSTASLGQFPYQAGLIAAMPAWNGVCGGSLLNNRRVLTAAHCWFDGQNQASSFTVVLGSVQLYSGGTRMTTSSVVMHGSWMPSLVRNDIAMITLPSAVSTNNNLNFIALPSGNELNNQFAGATATASGFGLTRDGGSVSGALSHVNLPVITNAVCRNTFFLVDSTNVCTSGAGGRSTCSGDSGGPLVVTSGGRRILIGVTSFGHIDGCQRGHPAVFARVTSYINWINQRL	SP038.SPF	F	2015-08-06	Chymotrypsin	Up
SP043-a02	Scaffold_9982		CT1	GSSPFG00022971001.3-RA	ATGAAGGTCCTGGCTGTGACTCTATTGGCTCTGGTAGCGGTCTCCTCTGCGAGGCACATCGACTTCGAAGATGTGATTGATCTAGAGGAAATCACTGCTTACGGTTACCATACCAAGGTTGGTGGTCCATTGGCCGAGAAGATCCGCATCGCTGAAGAGGAAGCCGCACGCGATCCATCCAGGATTGTTGGCGGTTCCACTGCTAGTCTCGGTCAATTCCCATACCAGGCTGGTCTTATTGCTGCTATGCCCGCATGGAATGGTGTTTGTGGTGGTTCGTTGCTGAACAACAGGAGAGTACTTACCGCCGCTCACTGCTGGTTTGACGGACAAAACCAGGCCAGGAGCTTCACAGTAGTACTTGGTTCAGTTCAACTCTACAGTGGCGGCACCAGGATG…	MKVLAVTLLALVAVSSARHIDFEDVIDLEEITAYGYHTKVGGPLAEKIRIAEEEAARDPSRIVGGSTASLGQFPYQAGLIAAMPAWNGVCGGSLLNNRRVLTAAHCWFDGQNQARSFTVVLGSVQLYSGGTRMTTSSVVMHGSWMPSLVRNDIAMITLPSAVSTNNNLNFIALPSGNELNNQFAGATATASGFGLTRDGGSVSGALSHVNLPVITNAVCRNTFFLVDSTNVCTSGAGGRSTCSGDSGGPLVVTSGGRRILIGVTSFGHIDGCQRGHPAVFARVTSYINWINQRL	SP047.SPF	A	2014-05-11	Chymotrypsin	Up
SP045	Scaffold_448		CT1	23785B4BF362780672FB781DE460B345	ATGAAGGTCTTGGCTGTGGCATTACTGGCTTTAGTGGCGGTGTCTTCCGCTAGGCATATTGGCTTGGAAGATGTGATCGATCTGGAATCTCTCACCGCCTACGATTATTTCAACAAAGTCGGAATACCCTTAGCTGAGGAAATTCGACAAGCTGAGATAGAAGCCGCCGCTAACCCTTCTAGAATTGTTGGAGGATCTGCCGCCAGTGTTGGACAATTCCCTTACCAGGCTGGTCTCGTCATTGACCTGTCGTGGGGAAGAACTGGTGTCTGCGGTGGTTCTTTGCTCAACTCACGAAGGGTCCTGACTGCTGCTCACTGCTGGTTCGATGGTCAAAACCAAGCCAGGGCTTTTACAGTTGTTCTTGGTTCTGTTCAACTTTATACCGGTGGCACCAGG…	MKVLAVALLALVAVSSARHIGLEDVIDLESLTAYDYFNKVGIPLAEEIRQAEIEAAANPSRIVGGSAASVGQFPYQAGLVIDLSWGRTGVCGGSLLNSRRVLTAAHCWFDGQNQARAFTVVLGSVQLYTGGTRLTTSSVTMHGSWSPSMIRNDIAMINLPSAVSTSSTIGFIALPSGNEINNQFVGFTGTASGFGITRDGGSVSGAMNHVNLPVISNAVCWETFTIYIQASNICTSGAGGRNICSGDSGGPLVVTSGGRRILVGVSSFVSGRGCQSGAPGAYARVTSFISWINQRL	SP038.SPF	H	2014-05-10	Chymotrypsin	Up
SP046		scaffold_448		GSSPFG00034351001.3-RA	ATGAAACTCCTAGCTTTGACTCTCTTGGCTCTGGCAGCGCTCGCCTCCGCGAGGAACATCAACCTCGAGGATGTGATCGATCTTGAAATGATAACTGCATACGATTATCACAATAAGATTGGAATACCATTAGCTGAGAAGATTCGCAAAGCTGAGGAAGAAGCCGAACTAAGCTCTTCCAGAATTGTTGGGGGATCTAGTGCCAGTCTTGGACAATTCCCTTACCAGGCTGGTCTCATCATTGAAGCTCCAGCAGGCACGGGTGTTTGTGGTGGTTCTTTGTTGAACTCAAGGAGAGTACTTACTGCTGCTCACTGCTGGCATGACGGTATAAGCCAGGGTCGTAGCATGACTGTTGTTCTTGGTTCAATCCGTATATTCAGTGGTGGTATCAGGATG…	MKLLALTLLALAALASARNINLEDVIDLEMITAYDYHNKIGIPLAEKIRKAEEEAELSSSRIVGGSSASLGQFPYQAGLIIEAPAGTGVCGGSLLNSRRVLTAAHCWHDGISQGRSMTVVLGSIRIFSGGIRMVTSNVAVHANWNALFITNDIAMITLPSAVSTSSSIGFIALPSGNELNNDFAGFTATASGFGRTRDGGAVSDTLNHVNLPVITNAVCRNTFITIQSSNVCTSGANARSTCQGDSGGPLVVTSNGRRILIGVTSFGHRDGCQRGFPAAFARVTSFISWINQRL.	SP038.SPF	I	2015-08-05
SP047	Scaffold_181	scaffold_181		GSSPFG00015888001.4-RA/ joint2_rep_c515	ATGTGGTGTTTAATTTTATTATTTGTTGCGATCGCTGGCTGTCATGCAAGGGAACAGTACCACATAACGCCAGTGGCGCTGCCGGCGTCTTCGGCGAGCCGCATCGTCGGAGGTTCAGCTACTACGATACAGCAATACCCTTTCGCAGTACAGATCTATTACAATAATGGATTCAGCTGTGGCGGGACACTCCTGACCCAGCGACACGTGTTGTCTGCAGCACACTGCTTCGTTACTACGAACGGAGTAGTCATAAGTCCCTCAACGCTCACCATTCGCGTCGGATCGACTTTCCTATATTCAGGTGGCGCCACACATCAAGTATCAGCAATCATAGTCCACGAGAGCTATGGTAATCCAATCAGGGACAATGATATAGCAGTGTTACTGCTCAGAACA…	MWCLILLFVAIAGCHAREQYHITPVALPASSASRIVGGSATTIQQYPFAVQIYYNNGFSCGGTLLTQRHVLSAAHCFVTTNGVVISPSTLTIRVGSTFLYSGGATHQVSAIIVHESYGNPIRDNDIAVLLLRTAVTLNASVATAYIPIQGAVVPDNATVIAVGWGVTIANYLELQALEGIPYPVTSSMICAGILGVGGKDACQGDSGGPLIYNGIVVGVTSWGYGCAQPRYPGVSARVASYTTWINNTVTRYNGASSVSVARVTLLIPFLYLILSRSY	SP118_SKv1.SPF		2015-08-09
SP048	Scaffold_9982		CT1	645AC6AB7364764637BC8C2F4EF485A5	ATGAAGGTCCTGGCTGTGACTCTATTGGCTCTGGTAGCGGTCTCCTCTGCGAGGCATATCGACCTCGAAGATGTGATCGATCTAGAGGTCATCACTGCCTACGGTTACCATACCAAGGTTGGTGGTCCATTGGCCGAGAAGATCCGCATCGCTGAAGAGGAAGCCGCTCGCGATCCATCCAGGATTGTTGGTGGTTCCACAGCTAGTCTCGGTCAATTCCCATACCAGGCTGGTCTTATTGCTGCTATGCCCGCATGGAATGGTGTGTGCGGTGGTTCGTTGCTGAACAGCAGGAGAGTACTTACCGCCGCTCACTGCTGGTTTGACGGACAAAACCAGGCCAGGAGCTTCACAGTAGTACTTGGTTCAGTTCAACTCTACAGTGGCGGCACCAGGATG…	MKVLAVTLLALVAVSSARHIDLEDVIDLEVITAYGYHTKVGGPLAEKIRIAEEEAARDPSRIVGGSTASLGQFPYQAGLIAAMPAWNGVCGGSLLNSRRVLTAAHCWFDGQNQARSFTVVLGSVQLYSGGTRMTTSSVVMHGSWMPSLVRNDIAMITLPSAVSTNNNLNFIALPSGNELNNQFAGATATASGFGLTRDGGSVSGALSHVNLPVITNAVCRNTFFLVDSTNVCTSGAGGRSTCSGDSGGPLAFPVLVQASNIGVTSFGHVDGCQRGHPAVFARVTSYISWINQRL.	SP047_SKv1.SPF	B	2015-08-06	Chymotrypsin	Up
SP050	Scaffold_14502, Scaffold_22209		CTLP	483668C53B586C687CABBA73988D92D9	ATGGACTACAAAACCGGACTTCTGGTGTTCACTCTCCTGGTTGGGTGCTTCGCCCTTCCAGCCCCCGAAAATGACATGTCCATCTTCTTCGACCACACCGACGCCAACGCCCGTATCGTGGGTGGTACCCAGGCGGCGACAGGTAGCCACCCTCACATGGTGGCTCTGTCCTCTGGAGTGCTAGTCAGAAGCTTCCTCTGCGGTGGTTCTCTGATCACCCAGCGCACCGTCCTCACTGCTGCTCACTGCATTGCTGCCGTCTTCAGTGGCAACTCTCTCACCAGCTCTCTCCGTGCTACCGTTGGCACCAACCGCTGGAACAGCGGTGGTACTTCCTACACTCTGTCTCGCAACGTCACCCACCCCAACTACGTCGCTGCCACCATCAAGAACGACATC…	MDYKTGLLVFTLLVGCFALPAPENDMSIFFDHTDANARIVGGTQAATGSHPHMVALSSGVLVRSFLCGGSLITQRTVLTAAHCIAAVFSGNSLTSSLRATVGTNRWNSGGTSYTLSRNVTHPNYVAATIKNDIGVLITSSNVALNNLVQVVPITYNFIGQGVLSRVAGWGRIRSGGSLSATLLELTLNTIDGNDCVARVARASIDFNVRAPPVEPHIEVCTLHSPGFGTCNGDSGSALRRVDNGQQFGIVSWGFPCARGAPDMFVRISAFQNWLRAVIV.	SP117.SPF	A	2014-05-19		Up
SP054	Scaffold_908		DSP4	E5399C980D3FF0E025D09EB3200B8C5C	ATGTTGGTGAAGACAGGCTTGTTTTTGTTATTGGTGACGGTACTGCAGGTATCAGCACGCTACGCCGGTGTGCAACCTGACTTCATCGAGAATGTAATCAAACACGAGGAGGAAGCCGTACTTTCAGGCTCTCGTATCGTGTCTGGCTGGGAGGCAGAGCCCGGCCAGCACCCTCATCATGCTGCTCTCCGAATGGTGGACCCTACTGGCAGTGTGAGTGCCTGCGGAGGATCCATAGCGTCCAAGGAATGGGTCATCACCGCAGCTCATTGTACTGCTGGCCGTGTAACTATAGTAGTCCGCGGAGGCGTGGTCTCGCTCACCAATCCGGAGTACATCAGTGAGAGCACTGAGTACTACAACCATCCGCTGTATGATAACAGCAAACCCACTGTTGTA…	MLVKTGLFLLLVTVLQVSARYAGVQPDFIENVIKHEEEAVLSGSRIVSGWEAEPGQHPHHAALRMVDPTGSVSACGGSIASKEWVITAAHCTAGRVTIVVRGGVVSLTNPEYISESTEYYNHPLYDNSKPTVVQHHDIGLVKLQSPVTYSFRLQRIRIQPRADAYRNYEGALVYASGHGRTWTGGATTEVLRWVYLTAISNQACGSTFTSGIIIETSICARFYNVTSQSTCQGDSGGPLVQVGSDGVPTLIGVTSFVAGGDFGCHSGLPAGFIRPGPYLNWFEQVTGIDFENLVEVEPTTPTTPAPSPTTPEDRPTIPDEVRPTTEDYQTVATTPNDDEGSGGDDGDDCSDSDEDDELSELLKRLEVKVKVKVRFDKYKHKQETDKVVEVKKHH	SP112.SPF		2014-05-16	Diverged serine protease	Up
SP055	Scaffold_8677		CT2	4536504534F1BC78DDA9C9396E5E7291	ATGAAGCTGTTAGTGGGAGCAGTGTGTTTTGCCTTGACCCTGGTGGTCTCGGCACTTGAGATACCTCCAGCTCATGCCAATACCGTCTTCGGCTACCACTTACAGTACGGTATTCCAGAAGCCAGAAGGATACGAAATTCAGAATTACTTAAAATCTCAGGAGGTCAAGTTCAAGATGTTAAAGATATACCGTATCAGGCTGGAATCATAGTTACAATAATGTCCTTCTTCACATCAGTATGTGGAGCGACCATTATTTCTTCAACGCGCCTCCTAACTGCTGCTCACTGTCATTTTGATGGAATGTTCACCGCTCAGTATTTCACCGTCGTTTTAGGTTCAAATGCCTTATTCACTGGTGGTCTACGGATTGACACGAGGGATGTGGTGCTACATCCT…	MKLLVGAVCFALTLVVSALEIPPAHANTVFGYHLQYGIPEARRIRNSELLKISGGQVQDVKDIPYQAGIIVTIMSFFTSVCGATIISSTRLLTAAHCHFDGMFTAQYFTVVLGSNALFTGGLRIDTRDVVLHPNWNPTTIANDIAVIRVNQFKFTPSIMPIALPSGNELTNNFVGWYAQASGYGITFQGGTIVDDQPISSVIVPVISNNECRLAFGNYISDTIICTSGRSGKGTCAGDSGGPVVVRSNNRPIVIGIISFGEMCGSDLPSGHTRVTSYVDWIKSQ	SP056.SPF	B	2014-05-11	Chymotrypsin	Up
SP056	Scaffold_8677		CT2	7275392B87BCEB77D749610FE67CF83E	ATGAAACTGTTCCTCGCAGTCGTGTGCTTGGCCGTTGCCGCATCCGCGGTGGAGATTGGAGTTCCGTCTCAGAAGAACCCAGTCTTTGGCTACCATCAAAACTTCGGTATTGCCGAAGCTGCCAGGATCAAGAAGGCTGAGGAAGAAACCAGCCCCAGCGCCCAGAGAATCGTCGGAGGATCTGTCACTGACATTTCCAACGTCCCTTACCAGGCCGGTCTCGTGATCCAAGTTTTGGTCATCTTCCAATCCGTGTGCGGTGGTTCCATCATCTCCCACAACCGCATCGTGACCGCTGCTCACTGCAACTGGGACGGTTCTATCACCGCTAACTCTTTCACCGTTGTGCTTGGTTCCAACTTCCTCTTCTCCGGCGGTAACCGCATCACAACCAGAGAT…	MKLFLAVVCLAVAASAVEIGVPSQKNPVFGYHQNFGIAEAARIKKAEEETSPSAQRIVGGSVTDISNVPYQAGLVIQVLVIFQSVCGGSIISHNRIVTAAHCNWDGSITANSFTVVLGSNFLFSGGNRITTRDVVMHPNWTPTTAANDIAVLRISSVTFTNVIQPIALPSGNELNNDFVNWNAIASGYGLTADGANIGTTQRVSSVVLPVISNAQCATVFGPWVHNSNICTSGAGGKGTCSGDSGGPLAVDSNNRRVLIGVTSYGAAAGCQIGLPAAFARTTSYVSWLQSQ	SP056.SPF	A	2014-05-11	Chymotrypsin	Up
SP057	Scaffold_175	superscaffold_177	CTLP	GSSPFG00005604001.2-RA	ATGACGTCGTCTTTTTTCAATGCGTTCGTAGTAGTTTTAAGTTTCGTTTTAGTTATAAAAGTTTCAGCGATAGACTTCAGGATAATAGGAGGTTTACACGCACCTGAAGAATATGGAAGGTTTCATGCGTCCGTCCAGAATTTGACTGGACATCACGTTTGTGGTGGTGCCGTGGTGTCCCAGTGGTTTGTGGTTTCAGCAGCCCATTGTGTTCATAAAGCAAACCCTCGTTTTATGAAAATAGTAGCAGGCACTAACAATTTAGATGTTGGGGGTAAAAGATGCGACGTTTCTAGAATAATCGTGCACCGACGATACAATTCCACTAGCAGACAACACGATATTGCACTTCTTAAAACGAAAAGTCCATTTGATTTGGAAATTATTAAACCTTTGAGA…	MTSSFFNAFVVVLSFVLVIKVSAIDFRIIGGLHAPEEYGRFHASVQNLTGHHVCGGAVVSQWFVVSAAHCVHKANPRFMKIVAGTNNLDVGGKRCDVSRIIVHRRYNSTSRQHDIALLKTKSPFDLEIIKPLRLSKRELHEGDEIVLVGFGASEPHGSSSRIMYTLEMPVFNQEICEYAMRYSRPVTKEMFCTFTQIGQGTCHGDSGSPLVIGNELVGIVSWGIPCAVGFPDVHTRLAPYVDWIKMHIREGYCGAPKRQFFYAK.	SP111_SKv1.SPF	A	2015-08-17	Chymotrypsin	Up
SP059	Scaffold_467	superscaffold_637	CT4	GSSPFG00035450001.3-RA	ATGAAGGTAGTATTGCTGTGTGCCTGTGTGGTGGGGCTGGTGGGCCAGGCCTTGGCGGCCAGGTACCACGAGCGAGTCGGCATTCCGATGGCGAGGAAGATCAGGCTCCAAGAGTCCATGCGCATCGCGGGCGGCCTTGCTTCTTATAGTGGGGAACATCCATACTATGCTGGGCTGATCATCACGTTGAAGACCGATATAACCTCCATCTGCGGAGGCACCCTGCTGAGCCACTACCACGTCTTGACCATCGGCCAGTGCTGGTACGATGGGGAGAACGAAGGCAAGTCCATCCAGGTGGTGCTAGGCACAGCGACCCTCTTCACCGGAGGCACCAGGACGTACGCCGACACCATAACCCTGCACTCCGACTATGACCCCGACACCCTCGCCAACGAC…	MKVVLLCACVVGLVGQALAARYHERVGIPMARKIRLQESMRIAGGLASYSGEHPYYAGLIITLKTDITSICGGTLLSHYHVLTIGQCWYDGENEGKSIQVVLGTATLFTGGTRTYADTITLHSDYDPDTLANDIGIIKMENYVYFDKYVDSIILPEAYFSSLAGYKAEIIGYGRTSPDAPLDENSTLNDVYVRVMNNTDCAQIYGDSLITRDVMCTSGANGKGACGGDYGGPLVLRRFSNDEDMLVGLVSFTAAAGCNAGFPTGYTRITSHLRWIKKFL	SP105.SPF	A	2015-08-06	Chymotrypsin
SP060	Scaffold_571	superscaffold_407	T	GSSPFG00012908001.1-RA	ATGACTTCTGTCGCATACTTCTTCCTGGCTATCTTAGCTGTTGCTGCAGCAGCGCCAGAGGGCCGCATCGTGGGAGGCGACCATGTGACCATTGAGGAGTTCCCCTACGCAGTCGCGGTCACCTACCTCTATCCTGGACCCGGCATCACCGTGCAGCGCTGTGTCGGCTGTTTGGTCTCCTCTTTCCATGCCCTCACGTCTGCCTACTGTTTCACTGGTGCCATTTTGAACAACATGAGAATCCGTGCGGGTTCTACAAACTCTCTCTCTGGCGGAACTGTGGTGGAAATCGACACCTTCGTGAAGCACCCTGACTACACGGAGACTCCCCGATCCAATGACATTGCAGTCACCTTCCTGAAGACTCCACTCGGCATCAGCAACGTTATTAACGTCCTG…	MTSVAYFFLAILAVAAAAPEGRIVGGDHVTIEEFPYAVAVTYLYPGPGITVQRCVGCLVSSFHALTSAYCFTGAILNNMRIRAGSTNSLSGGTVVEIDTFVKHPDYTETPRSNDIAVTFLKTPLGISNVINVLFLPPANYIIPDGQSVKVVSWGFESEGGNQLETLKTVFLNKLSLADCQAVYGDTNSVEISDSVICASAAGKGMCMGDSGAPMVINNVIVGASSFYKDCLDDEFPDIFTRVDRYTNWILDVASSGSRKADIRVAPSL	SP108.SPF	A	2014-05-14	Trypsin	Up
SP063	Scaffold_741		CT1	DFB174652EFA067899646DC336FA8703	ATGAAGTTATTGGGAGCGATTCTATTAGCTCTAGCAGTTTCAAGCACTGCAAGACACATCACTTTAGAAGATGTTATTGATTTCGAAGAGAATACCGCGTATGGATATCATACAAAAATTGGGATACCATTAGCTGATAAAATCCGTAAAGAAGAAGATAACCTTAAACCATCGAGAATAATTGGTGGATCCCTCGTGGATCTAGAAGAGTTTCCATATCAGGCTGGTCTTATCCTTCGACTGCCAATCGGGACGTCAATCGCTGGTGCAGTCTTAATATCTCCGAATACAGTTTTAACTGTTGCTCATATTTTTAATGATTCTGTATTAAGTGTTACAACAGTCACCGTGGTAATGGATACAATCAATATATTCATCTCAGGAATAAGGATCGATACA…	MKLLGAILLALAVSSTARHITLEDVIDFEENTAYGYHTKIGIPLADKIRKEEDNLKPSRIIGGSLVDLEEFPYQAGLILRLPIGTSIAGAVLISPNTVLTVAHIFNDSVLSVTTVTVVMDTINIFISGIRIDTEEYILHENYNPATLRNDIAVVKLLYNVAFTATVSPVYLPLESIEEEDLNGETAIASGYGQTSSSGISIPMLLNSVNLTIMTNEECARVFGTFIQPTNVCASGNGNVCQGDAGGPLVVYRDMRHFLIGVSSFGTGRCETLSPSVFTRITSYTDWIMERIM	SP060.SPF	D	2014-05-11	Chymotrypsin
SP064	Scaffold_2761		CT1	DBC426D588D3C3DFAC6692CF27F04B44	ATGCGTGCTGTTGTTTTGTTGGGCTTGGCCCTGGTGGCTTCAACGTCCGCCCTAGTGGAAGTAGGGACCGGATACCATCAGGCCGTTGGCATTCCCACCGCAGAGAAGATCAGAGCTGAGGAGGAGAAGCTTCTGGCTGCAGCAGGCAAAGACAACAGGGTTGTTGGTGGTGCCATCGCGCCCGCTAACGCGCATCCATACTTCGCTGGACTGCTGATCAGTTTGGTTGGTACAACTGGTCAATCGGTATGCGGTTCCTCTCTCCTGTCTGCCAACCGTCTAGTGACAGCCGCTCACTGCTGGACCGATGGGTGGAACCAGGCCTGGCAGTTCCTCGTCATCCTCGGCTCCAATCTCCTATTCTCTGGTGGGGTTCGCATTGCTACCACCGACGTCATC…	MRAVVLLGLALVASTSALVEVGTGYHQAVGIPTAEKIRAEEEKLLAAAGKDNRVVGGAIAPANAHPYFAGLLISLVGTTGQSVCGSSLLSANRLVTAAHCWTDGWNQAWQFLVILGSNLLFSGGVRIATTDVIMHPQYSTANLNNDIAMIRLPTNVLFTTGIHPIALPPSWSGTFVGNWAVAAGFGRTSDQQAGASTIVSHVNLQVISVQACQAVFGSVFVVPSTICTNGAGGVGICGGDSGGPLVYNQNGVPTLIGVSSFVARDGCQLGFPSAFARVTSFDSFIRQYL	SP064.SPF	A	2014-05-11	Chymotrypsin	Up
SP065	Scaffold_2761		CT1	98CA2D7FF8FF016CD399899966960860	ATGAAGGGTTTGGTGTTCGGTCTGTCTCTGATTGTTTGTGCTTCTGCCTTATTAGAAGTACAGACCAACTACCACGATGCTATCGGTATTCCTGCTGTAGAGAAGATCAGGGCACTAGAGGAAGCAAGCCTCGCTAATGAAGCTGTGACTAATGACAACAGGATCGTTGGAGGAGCATTAGCTCCTGTTGGCGCTCATCCATACTTTGGGGGCTTACTGATCAACTTAGTTGGTACCACAAGCAGATCAGTATGCGGTTCTTCGTTGTTGTCTGCTAATCGGCTGGTGACTGCTGCTCACTGCTGGTTCGATGGCGTCAGACAAGCGTGGGAGTTCACTGTCATTTTGGGATCTAACTGGCTGCACACCGGTGGTGAACGTATTGCCACTCGACAAGTC…	MKGLVFGLSLIVCASALLEVQTNYHDAIGIPAVEKIRALEEASLANEAVTNDNRIVGGALAPVGAHPYFGGLLINLVGTTSRSVCGSSLLSANRLVTAAHCWFDGVRQAWEFTVILGSNWLHTGGERIATRQVIMHPQYVPRFLTNDIAMIYLPWNAMMTANVRPIRLPRNMEVWNQFEGHWAMAAGFGKTSDLQQTSASVVSHVSLQVINTNTCASRFEAGFVTHSTLCTSGVGSVGICGGDSGGPLATHDNFGEPFLIGISSFAALNMCQGGFPSGFARVTSFVGFISQHM	SP064.SPF	B	2014-05-11	Chymotrypsin	Up
SP068	Scaffold_18318 Scaffold_42708		T	795069A686634C819D05094233010EBB	ATGCGTGTCCTCGCTTGCTTGGCCCTTCTCTTAGCTGTGGTAGCAGCCGTCCCCTCCAATCCCCAGAGGATTGTGGGTGGTTCGGTCACCACCATTGACCGGTACCCCACCATTGCATCCCTGCTGTACTCGTGGAACTTGAGTTCCTACTGGCAGGCGTGCGGTGGTTCCATCTTGAACAACCGTGCCATCCTTACTGCTGCCCACTGCACAGTTGGTGACGCCGCCAACAGATGGAGAATCCGTCTTGGCTCCACCTGGGCCAACAGCGGTGGTGTCGTTCACAACGTCAACACTAACATCGTCCACCCCTCATACAACTCTGCAACTTTGAACAACGACATCGCTATCCTCCGCTCCGCCATCACCTTCTCCTTCAACAACAATGTTCAGGCTGCC…	MRVLACLALLLAVVAAVPSNPQRIVGGSVTTIDRYPTIASLLYSWNLSSYWQACGGSILNNRAILTAAHCTVGDAANRWRIRLGSTWANSGGVVHNVNTNIVHPSYNSATLNNDIAILRSAITFSFNNNVQAASIAGANYLPGDNTAAWAAGWGTTSAGGSSSEQLRHVELRIINQATCRNNYATRGITITDNMLCSGWPTGGRDQCQGDSAGPLYHNGIVVGVCSFGIGCAQAAFPGVNARVSRYTAWISSNA	SP106-SK3.SPF	A	2014-05-14	Trypsin	Up
SP069	Scaffold_22079, Scaffold_27217		CTLP	28049E60EE5396192801B39D93CD0C5B	ATGGACTACAAAGCCGGTCTTGTAGTGTTCATCACCCTTCTGATTGGCAGCTTTGCCTTTCCAACGCCCGAAAATGACATGTCTATCTTCTTCGACCACACCGATGCCAACGCTCGTATTGTCGGTGGCACCCAGGCGGCAGTCGGCAGCCACCCTCACATGGTGGCTCTGTCCTTCGGTGCTGAAGTGAGGAGCTTCCTCTGCGGAGCATCACTGATCACTCAACGCACTGTCCTCACTGCTGCTCACTGCATTGATGTCGTCCATGGCGAGAATGGGTTGATTGATTCTTTCCGTGTGTCTGTCGGCTCGACCCAATGGAATAGTGGCACCGAATATGCTGTAGCCTACAACGTGACCCACCCTGACTATGACTTTGGGACTATCAAACATGACATC…	MDYKAGLVVFITLLIGSFAFPTPENDMSIFFDHTDANARIVGGTQAAVGSHPHMVALSFGAEVRSFLCGASLITQRTVLTAAHCIDVVHGENGLIDSFRVSVGSTQWNSGTEYAVAYNVTHPDYDFGTIKHDIGVLITTTNVVLNNLVQTVPVTYDYIGGGVEAILGGWGRIRAGGPLSRDLLELRTTTLDGADCMIRAARAAVVLNIWYAPPVDPHAEVCAFHSAGFGACNGDSGSALRRASDGHQFGVVSWGFPCALGAPDMYVRISSYQIWLRSVIV	SP069-SK1.SPF	A	2014-05-12	Chymotrypsin like protease	Up
SP070	Scaffold_2195		CTLP	D863D604CFFCA284FB51F1A0021D97D2	ATGAATTACAAAACGGGGTTTCTGGTGTTCACCACCCTTCTGATTGGCAGCATTGCTGTACCAACGCCCGAAGATGACATGTCCATCTACTTTGACCACACTGACGCCAACGCCCGTATTGTTGGTGGCACACAGGCGGCAGTCGGCAGCCACCCTCACATGGTGGCAATGACTTCTGGGTTTTGGCTGAGAAGCTTTCTCTGTGGCGGTTCTCTGATCAGCCAGCGTACTGTCCTTACCGCTGCTCACTGTATTGCAGCAGTTTTTGGCGGTGGTTCTCTGATTAGTTCTCTTCGCGTCACTGTTGGCACCAACCGCTGGAACCGTGACGGTGTTGTTCACACACTGGCCCGCAACGTCACCCACCCCAACTATGTCGCTGCTACCCTCAAGAACGAC…	MNYKTGFLVFTTLLIGSIAVPTPEDDMSIYFDHTDANARIVGGTQAAVGSHPHMVAMTSGFWLRSFLCGGSLISQRTVLTAAHCIAAVFGGGSLISSLRVTVGTNRWNRDGVVHTLARNVTHPNYVAATLKNDIGVLITSSDVVLNNLVQVVPITYDFIGEGVQARVAGWGRTRTGGSMSSTLLELTTHTLEGNDCVDRAARAAIDLNMRNAPPVEPHIEVCTFHSAGFGNCNGDSGSALRRVDNGQQFGIVSWGFPCARGAPDMYVRISAYQNWLTSVIV	SP070_SKv1.SPF	A	2014-05-12	Chymotrypisin like protease	Up
SP071	Scaffold_2195		CTLP	GSSPFG00012890001.3-RA	ATGGACTGTAAAGCTGGACTTCTGGTGTACATCACCCTTCTTATTGGAAGTTTTGCTTTGCCAACGCCCGAAGATGACATGTCCATCTTCTTCGACCACACCGATGTCAACGCTCGTATCGTGGGTGGCAATGAGGCAGCGATCGGTAGCCACCCTCACATGGTGGCTCTTTTCGTGGGAGTGAACGTGAAAAACTTCATCTGCGGAGGATCACTTATCACACAACGGTCTGTACTCACTGCTGCTCATTGTGTTGACAATGTTTACGGCATCAACTCGCTCATACGCTCCGCGCGGGTGGCTGTCGGCTCGACCCGCTGGGACAGCGGTAACGATTACGCTCTGCTCCGTAACGTGACTCACCCTGGCTACGACCGCTGGACAGTCAAGAACGACATC…	MDCKAGLLVYITLLIGSFALPTPEDDMSIFFDHTDVNARIVGGNEAAIGSHPHMVALFVGVNVKNFICGGSLITQRSVLTAAHCVDNVYGINSLIRSARVAVGSTRWDSGNDYALLRNVTHPGYDRWTVKNDICVLITSTDVVLSSLVQPVALTYDYIDGGLPAIVAGWGATRTNAYTMSEILLELSTTTIGSEDCVARVSEAATQVGYPLFTDPGIEVCTLHSPGFGVCNGDSGSALRRVDNGQQFGIVSWGFLCARGYPDVFVRISAYESWLKSVIV.	SP070_SKv1.SPF	B	2015-08-04	Chymotrypisin like protease	Up
SP072		scaffold_1192		GSSPFG00028610001.3-RA	ATGGACTACAAAGCTGGACTTCTGGTGTTCATCACCCTTCTGATTGGCAGCTTTGCCTTCCCAACACTCGAAGAGGCTGCTTTCTACGATGAAGATGACTTCTCCATGTTCTTCGACCAAACCGATGTCAACGCTCGTATTGTCGGTGGCACTCCAGCGGCAATCGGTGGCCACCCTCACATGGTGGCAATGACCTCTGGAGCCGTCGTGAGGAGTTTCCACTGCGGAGCCTCTCTGATCAGCCAACGCACTGTCCTTACTGCTGCTCACTGCATTGATGCTGTATTTAGAGAAGGTGTTATTCTTAGCACTTTCCGTCTGAACATCGGCTCCAACCTCTGGAACGGTGGAACCGACTACGAAGTGGCTCGTAATTACACCCACCCGAACTGGTACCGG…	MDYKAGLLVFITLLIGSFAFPTLEEAAFYDEDDFSMFFDQTDVNARIVGGTPAAIGGHPHMVAMTSGAVVRSFHCGASLISQRTVLTAAHCIDAVFREGVILSTFRLNIGSNLWNGGTDYEVARNYTHPNWYRPTIKEDIGVLITATEVALSNAVQPVPLTYDYIGGEVEAVIAGWGRVRAGGAISRQLLELRTKTLDGADCMIHVARASINLNSNAPHIDSRCEICTLHSPGLGNCNGDSGSALRRVTDGHQIGIVSWGFPCALGAPDMFVRVSYYQDWLRSVIV			2015-08-05
SP073	Scaffold_22209, scaffold_14502		CTLP	7E88AF3DB98ED6AD5830CD1E81CA20F1	ATGGACTACAAAACCGGACTTCTGGTGTTCACTCTCCTGGTTGGGTGCTTCGCCCTTCCAGCCCCCGAAAATGACATGTCCATCTTCTTCGACCACACCGACGCCAACGCCCGTATCGTGGGTGGTACCCAGGCGGCGACAGGTAGCCACCCTCACATGGTGGCTCTGTCCTCTGGAGTGCTAGTCAGAAGCTTCCTCTGCGGTGGTTCTCTGATCACCCAGCGCACCGTCCTCACTGCTGCTCACTGCATTGCTGCCGTCTTCAGTGGCAACTCTCTCACCAGCTCTCTCCGTGCTACCGTTGGCACCAACCGCTGGAACAGCGGTGGTACTTCCTACACTCTGTCTCGCAACGTCACCCACCCCAACTACGTCGCTGCCACCATCAAGAACGACATC…	MDYKTGLLVFTLLVGCFALPAPENDMSIFFDHTDANARIVGGTQAATGSHPHMVALSSGVLVRSFLCGGSLITQRTVLTAAHCIAAVFSGNSLTSSLRATVGTNRWNSGGTSYTLSRNVTHPNYVAATIKNDIGVLITSSNVALNNLVQVVPITYNFIGQGVLSRVAGWGRIRSGGSLSATLLELTLNTIDGNDCVARVARASIDFNVRAPPVEPHIEVCTLHSPGFGTCNGDSGSALRRVDNGQQFGIVSWGFPCARGAPDMFVRISAFQNWLRAVIV	SP104.SPF	A	2014-05-14	Chymotrypsin like protease	Up
SP074	Scaffold_24348		CTLP	16545C2F490080C5FE54A610C9703E76	ATGGACTACAAAGCCGGACTCCTGGTGTTCACCACCCTCCTGGTCGGTAGCCTTGCACTGCCAAGGCCCAAAGATGACGTGTCTGTCTTCTTCCAGTACAATGCCAATGGTCGTCTTGTCGGAGGTACTGAGGCGGCAGTCGGCAGCCACCCTCACATGGTGGTCCTCTCCTCCGGTCTACTCGTACGAAGCTTTATCTGCGGAGGTTCACTGATAGCCCCACGTACTGTCCTCACCGCAGCTCATTGTATTGGCACCGTCACCATTCCCATTATTGGAACTCTGTCTAGGTCTCTTCGCGTGACTGTCGGTACCCACCGCCATGATTCTGATGGAACCACCTACAAGGTTTCTGGCCATGCTTCCCATCCAGATTACGACTGGTATGAGATCAAGAAT…	MDYKAGLLVFTTLLVGSLALPRPKDDVSVFFQYNANGRLVGGTEAAVGSHPHMVVLSSGLLVRSFICGGSLIAPRTVLTAAHCIGTVTIPIIGTLSRSLRVTVGTHRHDSDGTTYKVSGHASHPDYDWYEIKNDIGVLITDTEVAYSSLVQPVAITYDYIDGGVPAIVAGWGRLYNGGPLSDVLLELRTTTIDSKDCVELVNQADIDGGWDFGIHSDPRYEVCTLHGPGFGNCNGDSGSALRRIEDGKQFGIVSWGFPCAVGAPDVFVRISTYESWLKSVIV	SP074-SK1.SPF	A	2014-05-12	Chymotrypsin like protease	Up
SP078	Scaffold_1966	superscaffold_383	CT1	GSSPFG00020000001.2-RA	ATGCGCGCGTTCCTAGTAATCTGTCTGTTGTTTATTCACTCCGCCTGGATCCACGATACTGTGGCCGAGGAGTTAATAGGATGGCATCAGAAAGTTGGCATGATAAATGCTGAACTTATAAAGTTGTCTGAAGAAGCGACGCTCAACAGTCGCATCGTGGGAGGAGCCGTGGCTCCAGTCTACGCTCACCCCTACCTCGCCGGTCTACTCATCGACATCATAGGCTTCTCGTCTCCCTCAGCGTGTGGAGGATCGCTTCTTTCTGCAAATAGAATCCTTACAGCGGCTCACTGCTGGTTCGACGGATTTAATCAAGCTCATCGAATGACTGCTGTCCTGGGATCCCCATTCCTATTCCATGGAGGTTTAAGAGTATTTCCATCTGCCATTGCACTTCAC…	MRAFLVICLLFIHSAWIHDTVAEELIGWHQKVGMINAELIKLSEEATLNSRIVGGAVAPVYAHPYLAGLLIDIIGFSSPSACGGSLLSANRILTAAHCWFDGFNQAHRMTAVLGSPFLFHGGLRVFPSAIALHPAYDSRTFANDIAMLYLPVHVPFSGQIQPIALPSGSHLHMDYTNETVIAAGYGRYSDVTNPTTNTMARYVALEVIELQKCRSFYGDLVLDSNICTNGYGGVGICQGDSGGPLTMNVNGQPVLIGVSSFVARDGCELQFPSAFARVSSYINWIRVQI.	SP102.SPF	A	2014-05-14	Chymotrypsin
SP079	Scaffold_722		CTLP	GSSPFG00006575001.3-RA	ATGGCAGACTATAGATTTGTTTTCGCGGTTATTTTCGTGTTTAGTTTCGCTTTTGTATCTTCAGAATTCTTCTCGTCTTCGAAACCAGAAGACCAAGAACAGTGGGAGCGTATAGTGGGTGGTATAAAGGCCCCCAATGGGTCCGCTCCGTACCAGGTATCTCTGCGGCTATGGGGCGTGTGGCACTTCTGCGGGGCTTCTCTAGTGACCCCTAGAGTTATACTCACGGCTGCACATTGTGTTGACAGGCTTGCTCCGAAGTACTTCAAAGCAGTAGTAGGCACAAACCAACTCCTTGCCGGCGGCACAGCATACGACATCCGAAAAATAGTGATTCACGAAGACTATGACGATTACGTCATCAAGAATGATATCGCCATACTGTTTACTAATGAGGAG…	MADYRFVFAVIFVFSFAFVSSEFFSSSKPEDQEQWERIVGGIKAPNGSAPYQVSLRLWGVWHFCGASLVTPRVILTAAHCVDRLAPKYFKAVVGTNQLLAGGTAYDIRKIVIHEDYDDYVIKNDIAILFTNEEMDFGRKVDAVELNDEPVEKGEELLLTGWGTTSYPGRVPNDLMQLELRSITYEECKEAHKSINPVFETQICALTKAGEGACHGDSGGPLVREGRQIGIVSWGIPCARGKPDVYTKVEAYMRWIEKTLYDDDMDHVRYITDHRRHRRTNRH	SP079_SKv1.SPF	A	2014-05-12	Chymotrypsin like protease
SP080	Scaffold_663		CTLP	4201C8B97B2099448717F05BD3F53C8E	ATGGCCGAGCGGTCTAAGGCGCTGCGTTCAGGTCGCAGTCCACTTCTGTGGGCGTGGGTTCGAATCCCACTTCTGACAAATTCTTTTTTATCGTCAGAATTCTTCTCGTCTTCGCAACCAGAAGACCAAGAACAGTGGGAGCGCATAGTGGGTGGTATTAAGGCCCCTAATGGGTCCGCACCATACCAGGTATCTTTGCGGCTTTGGGGCGTGTGGCACTTCTGCGGGGCTTCTCTAGTGACCCCTAGAGTTATACTCACAGCTGCACATTGCGTTGACAGACTAGCTCCGAAGTACTTTAAAGCAGTAGTAGGCACAAATCAGCTTTTAGCCGGCGGCACAGCATACGACATCCGAAAAATAGTGATTCATGAGGACTATGACGATTATGTCATTAAG…	MAERSKALRSGRSPLLWAWVRIPLLTNSFLSSEFFSSSQPEDQEQWERIVGGIKAPNGSAPYQVSLRLWGVWHFCGASLVTPRVILTAAHCVDRLAPKYFKAVVGTNQLLAGGTAYDIRKIVIHEDYDDYVIKNDIAILFTNEEMDFGRKVDAVELNDEPVEKGEELLLTGWGTTSYPGRVPNDLMQLELRSITYEECKEAHKSINPVFETQICALTKAGEGACHGDSGGPLVREGRQIGIVSWGIPCARGKPDVYTKVEAYMRWIEKTLYDDDMDHVRYITDHRRHRRTNRH	SP080.SPF	A	2014-05-12	Chymotrypsin like protease
SP083	Scaffold_8808		T	DC3A78B396514F2F4EDEF3FCFFD49E86	ATGCGTATCATCGTTTTGTTCGCCGTATGTTTTGCGGCTACCGCAGCGAGCTCCAACAGTCCACAGAGGATTGTAGGTGGCAATCCTACAACTCATGACCAATATCCTAACGTTGTTGCTCTTTTGGGCGTGCATGAATGGTTGTGGCATACGCAAGTATGTGGTGGTGTCATCCTTAACTTCAGATCCGTCCTCACTGCAGCCCATTGTCCTATTAATGACAGAGTCGGCTTATGGCGTATCCGTTATGAATCAAACGTTTGGAATGAAGGTCCTCTTAATGGTGTGACCGGGATCATCGTCCATCCTGACTTCCGGCAAGGAGATAGACTGCATGACATTGCCATCTTACGTTCTGACGACTTATTGAATCATCGACATGGCAATCCAATACCTGGC…	MRIIVLFAVCFAATAASSNSPQRIVGGNPTTHDQYPNVVALLGVHEWLWHTQVCGGVILNFRSVLTAAHCPINDRVGLWRIRYESNVWNEGPLNGVTGIIVHPDFRQGDRLHDIAILRSDDLLNHRHGNPIPGPEYILPDDTKLVAVGWDASWQSESEQLRHSEVTKVNEKLCGAQYEDSDIVINEYTLCTSNPITDGPEHCEGDSGGPLFDNNDLVGISTFGNKCDGTNLPRIYTRLASHKEWIDWNM	SP083.SPF	A, mutated substrate D to E	2014-05-12	Trypsin	Up
SP084	Scaffold_8808		T	DFC853C9E9D827355A127677814BC649	ATGCGTGTCCTTGCTATAGTGGCTCTTTGTTTAACGGTGGTCACAGCCGTTCCATCTAGATCCACAAGGATCGTTGGTGGATCAGTCACCACCATCGACCAGTACCCTTCGATTGCTGCGTTGCTACTAACATATGACTGGAGCACTTACTGGCAACGATGTGGCAGCATCATCCTCAACAACCGGTCCGTCCTTACCGCCGCTCACTGCACTGAAGGCTCCGGCATCAGCAGATGGCGTATCCGTGTGGGCTCCTCGTGGGCTCACAGTGGTGGTGTCCTGCACAACATCAACCAGGAAATCATCCACCCCCAATACAATGTAGGAGCTCGTTGGAACAACGACATCGCCATCCTCCGCTCCGCTACCACCTTCTCCTTCAACAACAATGTCCGCGCT…	MRVLAIVALCLTVVTAVPSRSTRIVGGSVTTIDQYPSIAALLLTYDWSTYWQRCGSIILNNRSVLTAAHCTEGSGISRWRIRVGSSWAHSGGVLHNINQEIIHPQYNVGARWNNDIAILRSATTFSFNNNVRAASIAGANYNLADNEPVWAAGWGQTFTPIGYSEQLRHVQVVVINQNTCRNQYANAGISITDNMLCSGWPTGGRDQCGRDSGGPLYHNGVVVGVCSFGMGCGDPNYAGVNVRVSRFTDWITANA	SP083.SPF	B	2014-05-12	Trypsin	Up
SP085	Scaffold_8808		T	D301DE3238B0C01455A0E03CB6962B40	ATGCGTGCCTTTGTGTTTCTGGCTCTGTGCTTAGCGACGGTTGCTGCCGTCCCATCCAACCCCCAGAGGATCGTTGGTGGAACAGTCACTACCATTGACCGCTACCCTGCCATTGCGGCTCTGCTGTATAACAGCTGGGGTAGCACCTTCACTCAGACATGCGGTGGTACCATTCTGAACAACCGATCCATCCTCACTGCTGCCCACTGCACCCTTGGTGATCTCGCGAACTGGTGGCGTATCCGTCTTGGCTCCACCTGGGCCAACAGCGGTGGTGTCGTTCACAATGTCGTCCAGAACATCATTCATCCTCAATACAATCAAGGAGTTCGTTTTAACAATGACATCGCTATCCTCCGCTCCGCCTCCACTTTCTCCTTTAACAACAATGTCCGCGCT…	MRAFVFLALCLATVAAVPSNPQRIVGGTVTTIDRYPAIAALLYNSWGSTFTQTCGGTILNNRSILTAAHCTLGDLANWWRIRLGSTWANSGGVVHNVVQNIIHPQYNQGVRFNNDIAILRSASTFSFNNNVRAASIAGANYFPGDNQAVWAAGWGDTYSGSNAGSEQLRHVQVVVINQNICRNQYANTVYTINDNMLCSGWPSGGRDQCQGDSGGPLYHNGIVVGVCSFGIGCADVRYPGVNARVSRYSSWISSNA	SP083.SPF	C	2014-05-12	Trypsin	Up
SP088	Scaffold_17538, Scaffold_32388		DSP2	DFE97E5625E4B0C193ED5E86DCCE8553	ATGGCGGTGTTAGCTTTGGCTGTTCTTTTCATTGCAGGTCTCGCCTGCTCATCTGCAGAGGAGGGCAAATTAACCTCGATTGAGGAGTACCCCAGCTTGGTGCAGGTGGAGAACCGCGCAGGCCTGCTGTGGCTGCAGTTCTGTGCTGGTAGCGTGCTGACTTCCTACCACATTCTCTCAACGGCAAGATGCTTCTCTGGACCCAACTACACAGACCGCAACCGCCGCATCAGAGCCGGTACATCCTACCGTGGATCCGAGGGTATTATCCGTGAAGTCTCCAGAGCCTACTTGCACCCAACCTTCGGTCTATTGGCCAACGATGGAGACGTGTCCGTCGTCCGCCTGGAAACCCCAATGACCTTGGGTAGCACCATCGCCCAGGCTCCCATTCTGGGT…	MAVLALAVLFIAGLACSSAEEGKLTSIEEYPSLVQVENRAGLLWLQFCAGSVLTSYHILSTARCFSGPNYTDRNRRIRAGTSYRGSEGIIREVSRAYLHPTFGLLANDGDVSVVRLETPMTLGSTIAQAPILGEGIYLPYGLQLQLVGWGTTSEGGNRGDSNLYELDIYTVSNDDCLETYLGRDDVVNNTITENMICTGLLSTKGRDLDTRDEGAPLFFSGVTVGIVSFGVPNGEDSVPLVSTAISSYTNWIVETATLL	SP088-SK1.SPF	A	2014-05-13	Diverged serine protease	Up
SP089	Scaffold_17538, Scaffold_32921		DSP3	9088A0EBF43AC1E656281304982F0330	ATGGCAACGCTAACCGCTCTGGCTCTCCTTCTGTTTGCAGGCATTGCCTGTGGGACACCTGCCTCACGTATCTCAGGAGGCACAGAGGCATCCGTCGAGGATTTCCCTTCCATCGTCCAAGTGGAGTTCCTGGGCACAGCTTCGGGCATCTGGTCGCAATCCTGTGGAGGACACATCCTGACTGCTCGCTATATCCTGTCTGCTGCCCACTGCTTCCATGGAATCTTCTACGACCCCAAAAACCGTCGGATCAGGGCTGGCTCCTCAGACCGCAACACCGGCGGTATCGTTGCCTACGTCGATGTGGAGATCAACCACCCAACCTACGGTGCCAGTGACATGGACGGTGACATCTCCGTGGTCCGTCTCCTGACCTCTTTAGTGTACAGTCCTGTTGTA…	MATLTALALLLFAGIACGTPASRISGGTEASVEDFPSIVQVEFLGTASGIWSQSCGGHILTARYILSAAHCFHGIFYDPKNRRIRAGSSDRNTGGIVAYVDVEINHPTYGASDMDGDISVVRLLTSLVYSPVVQQGPIIIDGFVLPYRLPVTLAGWGATEVGGLASPKLMAASVEILETEACQDVYGALSIPREVTDNMICSRLTEDNAGDACPGDFGGPLYYDDILVGVLSWAEGCGSNSLPAVSTRVASYTNWIIEAAV	SP088-SK1.SPF	B	2014-05-13	Diverged serine protease 3	Up
SP090	Scaffold_19447		T	4460FF4792CDDE9C1683C8AB9AA0FDD2	ATGCGTGTCTTGGCTCTGATATGGCTTTGCTTCGCGGCTGTTGCAGCCGTCCCCACAAATCCTCAAAGGATTGTTGGCGGTGACCTGGCTAATATTAATCAGTACCCTAGCATCGCCGCTCTCCTGTATTCATGGAACTTGAATCATTACGCGCACGCCTGTGGAGGTATCATCTTGAACACCAATACCATCCTTACAGCTGCCCACTGCACTTATGGCGACGCACCCAACAGTTGGCGCATTCGTGTCGGCTCCTCTATGGCCCACGCCGGTGGTAACGTTTACAACGTTGCCCAAAACATCGTTCACAATGCATTTAGCTTTAGAACTCTAGATAACGATATAGCTATACTTCGTTCCTCCTCCGTCTTCGCTAACAACGATAATGTCCGTGCTGCT…	MRVLALIWLCFAAVAAVPTNPQRIVGGDLANINQYPSIAALLYSWNLNHYAHACGGIILNTNTILTAAHCTYGDAPNSWRIRVGSSMAHAGGNVYNVAQNIVHNAFSFRTLDNDIAILRSSSVFANNDNVRAASIAGPNYLLADHSLVWAVGWGDTYFGSHAGSEQLRHVQVQTINQNTCRINYATRGVVITDNMLCSGWPTGSRDQCNGDSGGPLYHNNIVVGVCSFGIGCGQAFFPRVNTRVSRYTAWIIANS	SP090.SPF	A	2014-05-13	Trypsin	Up
SP091	Scaffold_7434	superscaffold_825	T	GSSPFG00013281001.3-RA	ATGCGCGTCTTCGCCTTAGTCGCTCTGTGTTTTGCGTCTGCGGCAGCGGTCCCTCACAATCCACATAGGCATGTAGATGGTGACATTGCCAGTATCAATCAGTACCCCAGTCTTGTCTCTCTGCTTTACGCGTACAAATGGAGTGTGTTTGTCCAAGAATGTGCTGGAGTCATTATAAACCGTCGTTCCATCCTTACTGCTGCTCACTGTCCTTATTATGACGCAGTCCCAAAATGGCGATTCCGTGTTGGTTCTTCTTTGCCAAGCAGTGGTGGACAAGTGCATGCAGTCAATGGAATTCTCATTCATCCATCATATCGACCAAATGCTTTGGACTTTGATGTCGCTGTTTTGCGCTCGGCTACCGAGATACAATTCAATGAATTTGTTCAGATTTCT…	MRVFALVALCFASAAAVPHNPHRHVDGDIASINQYPSLVSLLYAYKWSVFVQECAGVIINRRSILTAAHCPYYDAVPKWRFRVGSSLPSSGGQVHAVNGILIHPSYRPNALDFDVAVLRSATEIQFNEFVQISYIPSARYVVPDNDPLWVAGWGANSFGALTGSEQLRHIQVQKLNDIACKNRYALRNIPITANMVCSGWVSGGRDQCQGVSGGPLYHRHNTVVGVWSFGFECSSASDFPSVSANVPRLSNWIMSNA	SP091_SK1.SPF	A	2014-05-13	Trypsin	Up
SP092	Scaffold_7434	superscaffold_825	T	GSSPFG00013282001.4-RA	ATGCGTGTTCTTGCTTTGGTAGCCCTTTGCTTCGCGGCCGTGGCAGCGGTCCCTACGGACCCTCAGAGGATTGTGGGCGGGTCCCTTGTCACCATAGATCGGTACCCCACAATTGCTGCAATCTTAATTACATATGATTGGGTGAATTTCGTGCATACTTGAGGCGGCACCATTTTAAATAACCGATCCGTTCTTACTGCAGCTCATTGTACAGCAGACTACGGTGCTAATAGATTTAGACTCCGCCTAGGCTCTTCGTTCCGCAGCAGTGGCGGTGTTGTTCACAATTGTAACCTGAACATCGTCCACGGCTCATACAACACCTGGACCAAGGACAGTGACATCGCTATCCTCCGCTCCGCCTCCACCTTCACCTTCAACAACAATGTTCAGGCTGCT…	MRVLALVALCFAAVAAVPTDPQRIVGGSLVTIDRYPTIAAILITYDWVNFVHTCGGTILNNRSVLTAAHCTADYGANRFRLRLGSSFRSSGGVVHNCNLNIVHGSYNTWTKDSDIAILRSASTFTFNNNVQAASIAGANYWLGDNQAVWAAGWGDTFFGSGAGSEQLRHVQLVTINQNTCRNNYAAINSVINDNMLCSGWPNGGRDQCQRDSGGPLYHNGVVVGVCSFGNGCAQANFPGINARVSRFASWISSNA	SP091_SK1.SPF	B	2015-08-06	Trypsin	Up
SP093	Scaffold_7434	superscaffold_825	T	GSSPFG00013283001.4-RA	ATGCGGATTCTTGCTTTGGTAGCCCTTTGCTTCGCGACCGTTGCAGCGGTCCCTACCGGTGGTCAAAGGATTGTGGGTGGTTCAGTGACCACAATCGATCAGTACCCCACAATCGCTGCACTCCTGTATGCGTTCGATTGGGTCAATTATCACCACTCTTGTGGCAGCATCATCCTAAACAACCGATCTGTTCTCACTGCAGCTCACTGCACTGATGGTGATGCACCTGGCCAGTTTAGAATCCGCGTGGGCTCTTCTTTCCGAAGCAGTGGCGGTGTTGTTCATAACGTTAACCTGAACATCATCCACTTTGCATACAACACCTGGACCATGGACAGTGACATCGCTATCCTCCGCTCCGCCTCCACTTTCTCCTTCAACAACAACGTCCGCGCTGCC…	MRILALVALCFATVAAVPTGGQRIVGGSVTTIDQYPTIAALLYAFDWVNYHHSCGSIILNNRSVLTAAHCTDGDAPGQFRIRVGSSFRSSGGVVHNVNLNIIHFAYNTWTMDSDIAILRSASTFSFNNNVRAASIAGSNYNVADNQAVWAAGWGDTYSGSGAGSEQLRHVQLVTINQNTCRNNYGHAFSVTDNMMCSGWPNGGRDQCQRDSGGPLYHNGIVVGVSSFGIGCADARYPGINVRVSRFTSWISSNA	SP091_SK1.SPF	C	2015-08-06	Trypsin	Up
SP095	Scaffold_42708		T	76A9B1392508EB80E6EC559DF79FA571	ATGCGTGTCCTTGCTATTCTAGCTTTGTGCTTAGGGGCGGTAGCTGCCGTTCCATCGAAATCTCAAAGGATCGTCGGTGGATCGCTGACCACCATCGACCAGTATCCCACCATCGCTGCTCTGCTGTACACATATAACTTTATTACTTACGGGCAAGAATGTGGCGGTATTATTATCAACAACCGATCCATCCTCACTGCTGCTCACTGCACCTATGGTGACGCTGCCAATAGATGGCGTATCCGTGTAGGCTCTACCTGGGCAAACAGTGGTGGAGTCGTTCACAATGTCGCCCAAAACATTGTTCACCCTCAATTCAACGTAGGAGCAATTTTAAACAATGACGTCGCTATCCTCCGCTCCGTCACCTTCTTTACATTCAACAACAATGTCCGCGCT…	MRVLAILALCLGAVAAVPSKSQRIVGGSLTTIDQYPTIAALLYTYNFITYGQECGGIIINNRSILTAAHCTYGDAANRWRIRVGSTWANSGGVVHNVAQNIVHPQFNVGAILNNDVAILRSVTFFTFNNNVRAASLAGANYFPADNQAVWAAGWGDLFYGQQIGSEQLRHVQLVVINQNHCRNQYANTVFTITDNMLCSGWPTGGRDQCQGDSGGPLYHNGVVVGVCSFGEGCADARCSGVNARVSRYVFWISANA*	SP095-SK1-v2.SPF	A	2015-08-04	Trypsin	Up
SP096	Scaffold_42423, Scaffold_44811		T	A2F1B7B63AD70FE9C778EEA1777052E8	ATGCGCGTCCTCCTCTTCTTGGCCCTTTGCATCGCAGCCGTTGTGGCTGTCCCATCCAATCCCCAAAGGATTGTGGGCGGTTCGGCTACCACCATTGATCGGTACCCTAGCATCGCTTCTCTCCTGTACAACTGGTACTGGGGTTCTTACTCGCAGACTTGCGGTGGTTCCATCTTGAACAACCGTGCCATCCTTACTGCCGCGCACTGCACAATTGGTGACGCTCCGAACAGATGGAGAATCCGTCTCGGCTCCACCTGGGCCAACAGCGGTGGTGTCGTTCACAACGTCAACGCTAACATCGTCCACCCTTCATACAACTCCAGAACCTTTGACAACGACATCGCTATCCTCCGCTCCGCCACCGCCTTCACCTTCAACAACAATGTCCGCGCTGCT…	MRVLLFLALCIAAVVAVPSNPQRIVGGSATTIDRYPSIASLLYNWYWGSYSQTCGGSILNNRAILTAAHCTIGDAPNRWRIRLGSTWANSGGVVHNVNANIVHPSYNSRTFDNDIAILRSATAFTFNNNVRAASIAGANYFPGDKTAAWAAGWGTTSSGGSSFEQLRHVELRIINQATCRSNYAQGGVSITDNMLCSGWPTGGRDQCQGDSGGPLYHNNIVVGVCSFGIGCGLVNYPGVNARVSRYASWISSNA.	SP096_SKv1.SPF	needs editing at WebApollo	2015-08-04	Trypsin	Up	Exact hit EST Sf DY789034 fat body midgut
SP097	Scaffold_29554		T	9A7A200ED93E5DDC3DFE4B369A355EFD	ATGCGTGTCATCGCTTTTCTAGCCCTTTGCATCGCGGCTGTGGCAGCTGTCCCAGCAAATCCCCAAAGGATTGTGGGTGGAACGGTGACTACCATTGACCAATACCCCTCGATTACCGCTCTCTTGTACACGGTGAACTTCAACACCTACTTCCAAGCTTGTGGCGGTACCATCCTTAACAACAGGGCTGTTCTTACCGCTGCCCACTGCACAGTTGGTGACCAAGTGAACAGATGGCGTATCCGTGTCGGCTCCACCTTCGCCAACAGCGGTGGTATTGTAAACGACGTCAACAGGATCATCATTCACCCGTCTTACGATGACAGCACCCTGGACAGTGATCTCTCCATCTTGCACTCCGCTTCAGCCTTCTCTTTCAACAACAATGTCCAAGCTGCT…	MRVIAFLALCIAAVAAVPANPQRIVGGTVTTIDQYPSITALLYTVNFNTYFQACGGTILNNRAVLTAAHCTVGDQVNRWRIRVGSTFANSGGIVNDVNRIIIHPSYDDSTLDSDLSILHSASAFSFNNNVQAASIAGSNYVLGDFQPVWAAGWGTTYYGAPTGSEQLRHVMVVTVNQDICRANYGLVFLTITQNMLCSGWPTGGRDQCQGDSGGPLYHNGVLVGVCSFGLGCGLDSLPGVNVRVSRFTSWISSNS	SP097.SPF	A	2014-05-13	Trypsin	Up
SP098	Scaffold_24555		T	3C72DF1D68F5AD88C09E647718DCAC03	ATGATTGTCGCCGCTTTCTTTGCTTTTTTCATCGCAACAGCTTCGGCTGCCTCTAACCCCCAGCGAATTATGGGTGGTCAACTGACAACCATTGATCAGTATCCATCCATCGCTACCCTGTTGTACTCTGAAAACTTAATCTCATTCTTTCAACGTTGTGGCGGTATCATCATAAACAACCGGGCTATTCTCTCTGCTGCTCACTGCTTCTATGGAGATCGGCCGATCAACAGATGGCGTATCCGTGTGGGCTCTTCTTTCGCACACAGTGGTGGTGTTATGCACGCTCCTAACAATGTCATCATGCACCCTGATTTCAACTACTCAACCCTGGACAGTGATATCTGCATCGTCCACTCTCCATCTGCCTTCACTTTCAACAACAATGTTCAACCTGCC…	MIVAAFFAFFIATASAASNPQRIMGGQLTTIDQYPSIATLLYSENLISFFQRCGGIIINNRAILSAAHCFYGDRPINRWRIRVGSSFAHSGGVMHAPNNVIMHPDFNYSTLDSDICIVHSPSAFTFNNNVQPASIAGSNYNVGDYQPVWAAGWGSQFDGGPGSEQLRHVMVLTVNQDICRSNYGLVFIQITQNMLCSGWPIGGRDQCNGDSGGPLYHNGVVVGVCSFGLGCGLDSLHGVNVRVSRFSSWIAANA.	SP098_SKv1.SPF	A	2015-08-04	T	Up
SP100	Scaffold_41297, Scaffold _36129		T	F9FD35E10AB55FC5C8A7CE3F83607EAA	ATGCGCGTCCTTGTTCTACTAGCTCTCTATTTAGTGGCTGTTACAGCCGTCCCTTCTAATCCTCAAAGAATAGTCGGCGGTTCTGTGCCGCCTAATTTTAGTCCTTCTTATCCTAGCATCGCCTCACTCTTATTCACTTGGAACTGGAGTACATACGTTCAAACTTGTGCTGGCACCATCATCAACAACCGTGCCATCCTTACCGCTGCTCACTGCGTATATGGTGATGAAGCCGGTAGATGGCGCATTCGTGTTGGGGCCACCTGGTCCAACAGTGGTGGTATCGTTCACAACGTCATGGCTAACATCGTTCACGGCGGATTCAACTATAAAACTATGGAAAATAACCTAGCTATCCTGCGCTCTGCTTCAACTTTCTCCTTCAACAATAATGTGCGC…	MRVLVLLALYLVAVTAVPSNPQRIVGGSVPPNFSPSYPSIASLLFTWNWSTYVQTCAGTIINNRAILTAAHCVYGDEAGRWRIRVGATWSNSGGIVHNVMANIVHGGFNYKTMENNLAILRSASTFSFNNNVRNAPIAGVNYVIPENDFVVAAGWGDTYYGSNAGSAQLLHVTLVLINYDTCSYNYAGQGMTITGEMLCAGWPTGGRGQCRGDDGGPLFHNDVLVGVYSFGFECGLPDFPGVNVRVSRYTSWIVSNG.	SP101_SKv1.SPF	A	2015-08-04	Trypsin	Up	nearly identical to Sf EST DY787566 midgut, corrected using this sequence in sequencher project.
SP101	Scaffold_1828	superscaffold_1158	T	GSSPFG00014925001.3-RA	ATGCGTGTGTTTATTATTCTTTGTGCTCTTCTAGGCCCAGCCTTAGCTATGCCTCAGAACCCGAATCGCATCGTTGGTGGCTCCCCTACTAACATCCAAACTTATCCTTACATGTCAAATATGCAGTTCAGAGTTTTTGGCATTTTTTGGTCACAAGCTTGTGGAGGTTCCTTGCTTACCCCCGCGGCTGTACTATCTGCGGCACACTGCTTTTATGGCGACCTTCCATCACAATGGCGTGTAATCCTCGGGAGTTCGCTGTCAAACAATGGCGGCACTACCCATGCTGTCAGCCAGCTAGTATTGCACCCACAATACTCACATGCTGTCTTAGAAAATGACGTGGCCATCGTTCGTCTTAACAACGCCGCCGTATACTCAATCAATGTCCATCCTGCC…	MRVFIILCALLGPALAMPQNPNRIVGGSPTNIQTYPYMSNMQFRVFGIFWSQACGGSLLTPAAVLSAAHCFYGDLPSQWRVILGSSLSNNGGTTHAVSQLVLHPQYSHAVLENDVAIVRLNNAAVYSINVHPARIAGANYNLADGTTITHIGWGTLWTNGPSSEQLMHVDVEIINQQLCAERYAYLKTQPGYQNWPDITDNMLCAGILNVGGKDACQGDSGGPLAHNKDVIVGVTSWGFECAHPLYPGVNARISRYTSWISATVNL	SP010.SPF	C	2015-08-06	Trypsin
SP103	Scaffold_11228		CT3	GSSPFG00031128001-RA, >joint2_c5031a	ATGGCCGCTAATTGTTTAATTAAATTATTTTTTAGTTTATTTGTGATTATTCATAGTACACATGGCGCTAGTATTGATTCTCCTATGTTTGGGTATCATATGAGGATCGGAGTGCCTCAGGCTACCAGGATAGCAACTCTGGAGTCCATGAGGATTGTTGGTGGGAGTGCCGTTAATGCAGCTACTGCTATTCCTCATCAGGTGGGCATCGTAGCAAGACTGACAACGGGCCACCAGTCAGTATGTGGTGGCAGTCTCCTTTCGACCACCAGAGTCCTAACAGCAGCCCACTGTTGGTTCGACGGAGAAGTGCAAGCCAGACAGTTCACCATCGTTCTTGGCTCCCTTACTATCTTCACAGGAGGGACAAGGATAGACACAACGGCTGTGACCATGCAT…	MAANCLIKLFFSLFVIIHSTHGASIDSPMFGYHMRIGVPQATRIATLESMRIVGGSAVNAATAIPHQVGIVARLTTGHQSVCGGSLLSTTRVLTAAHCWFDGEVQARQFTIVLGSLTIFTGGTRIDTTAVTMHPSWNYLRNDLAMVRISAVKLSNTIQVIPLPTTADVNQNFAGSTGVISGFGKTSDAQTSFPATTALHQTSVPIITNAVCQRSFQITIDGSHLCTGGSGGKGTCDGDSGGPLTVMHNNKRILVGVVSFGPSEGCQASSPSVFSRVTSFLTWINNNLK	SP0125-v2.SPF	A	2015-08-08	Chymotrypsin
SP104	Scaffold_12385, Scaffold_18395		DSP1	C331BF1672CC1B6ED8215BCAD8417F3A	ATGAAGGGTTTCGCTTTTGTTTTGTTGTGCGTGCTCGTCGCCGTGCAGGGTCGCCACACTGGCGTCGAGAAATCCGGCAGCCCCGCCGCCCTGGGAGAGAACCCCTGGTTGGTGCACCTCCGCATCGCCGTCTCCACCAGTGGACTCCTGGACACCTGCGCCGGATCCCTCATCGGCAGCGGCTGGGTGCTCACCGCTGCTAGCTGCGTCGCTGACCAGCGTTTCATCTGGATCCGCTACGGCGTCGTGGACGTGATCAGGCCTTCCTTCGTGACCGAGGCCTCCCAGGCTGTCCTCCACCCTGAGTACGATGCTGCCTCTGGCAAGAACAACCTTGCTCTCATCAACATCAACAGAGTGATCGAAACCACTGACAACATCGCTCCCATCTCCCTGTCC…	MKGFAFVLLCVLVAVQGRHTGVEKSGSPAALGENPWLVHLRIAVSTSGLLDTCAGSLIGSGWVLTAASCVADQRFIWIRYGVVDVIRPSFVTEASQAVLHPEYDAASGKNNLALININRVIETTDNIAPISLSGSASESGTFCAFGASDGKPGEQLNCYEAAISGDDGFSVSGDFEATEFDLGAPVVSEGAQVGLLTGSDGSFTGVGDYIDWIESATGISFNAEAAPEAVHFV.	SP126-SK1.SPF	A	2015-08-07	Diverged serine protease 1
SP105	Scaffold_43298, Scaffold_6548		CT1	338F9512B5086B5A0CC9B862F93BE39D	ATGAAGTTCTTGGCTCTAGCACTCTTGGCTCTGGCGGCGGTGGCCACCGCTAAAAACATCTTTGTTGAGGATGTCATCGACCTGGAGGACATCACCGCCTACGGATACTTGGCTAAAGTCGGTAAACCTCTTGCTGATAAAATCCGTATYGCTGAAGAGGAAGCTAGTGCATCCAGAATTGTTGGTGGTCAGGCYTCCAGCCTCGGACAGTTCCCCTACCAGGCTGGTCTTCTCGCTGACTTCAGCTTGGGTCAGGGWGTGTGCGGTGGTTCTTTGATCAAGGCCAACAGTGTTCTCACTGCTGCTCACTGYTGGTTCGATGGCCAGAACCAAGCCTGGAGATTCACCGTTGTTCTTGGCTCCATCCGTTTGTTCTCCGGTGGTACCAGAGTACTGTCC…	MKFLALALLALAAVATAKNIFVEDVIDLEDITAYGYLAKVGKPLADKIRIAEEEASASRIVGGQASSLGQFPYQAGLLADFSLGQGVCGGSLIKANSVLTAAHCWFDGQNQAWRFTVVLGSIRLFSGGTRVLSSNVVMHGSWTPNLIRNDVAVIKLSSNVALSDTIAVIALPSGSQLNENFAGENAVASGFGRTVDGAGITVNQFLSHVTLPVITNIACRASFPLIVQDSNICTSGAGGRSTCQGDSGGPLVVTRNNSPLLIGVTSFGSARGCQVGSPAAFARVTSFISWINSQL	SP127_SKv1.SPF	A		Chymotrypsin 1
SP106	scaffold_18622, scaffold_18869, SFRU_RICE_002260			joint2_c1451	ATGTTGAAATTTACAGTTTTATTTTTAGTGTTTCTTTTCGTAAATGCCAAAGGGTCGGTCCAAAGGATATCTGGTGGTAACCCTACCAGCATTTCGGAGTACCCGTTCGCGGTGTCCCTATTGACAAATGGTGGACAAGGAAACACCTATACCCAGGCTTGTGGGGGTTCCATCCTTACCAACCGCGCCATATTGTCTGCCGCCTCATGCTTTTATACTAATAACATATTGAATACACCTTCGTGGTGGAGAGCTAGAGTAGGGTCAACGAACGCTAACAGTGGAGGAACAGCCTACGGCATCAACCTGATCAAAGTGTATGACAGCTACGTAGCCGCCACCCAGGTCAATGACCTGGCGATATTAAGGACGAATCTTGCTATCCAATACAATGATAAT…	MLKFTVLFLVFLFVNAKGSVQRISGGNPTSISEYPFAVSLLTNGGQGNTYTQACGGSILTNRAILSAASCFYTNNILNTPSWWRARVGSTNANSGGTAYGINLIKVYDSYVAATQVNDLAILRTNLAIQYNDNVAPARVAGVAYPYADNMMVWAVGWGETNAPTPSEELHVVQMWLISQQTCQNNYGSLPSFTVNEDMVCAGLTDVGVVGQCAGDVGGPLLGADGAVIGVFSRAEGCGDLRYPSINTRVASYTRWIVSTALDIMNI.	Sf homolog of T G164_SKv1.SPF		2015-07-03	Trypsin
SP107	Scaffold_448		CT1	GSSPFG00034353001.3-RA	ATGAAGGTCCTGGCTGTGACTCTATTGGCTCTGGTAGCGGTCTCCTCTGCGAGGCATATCGACCTCGAAGATGTGATCGATCTAGAGGTCATCACTGCCTACGGTTACCATACCAAGGTTGGTGGTCCATTGGCCGAGAAGATCCGCATCGCTGAAGAGGAAGCCGCTCGCGATCCATCCAGGATTGTTGGTGGTTCCACAGCTAGTCTCGGTCAATTCCCATACCAGGCTGGTCTTATTGCTGCTATGCCCGCATGGAATGGTGTGTGCGGTGGTTCGTTGCTGAACAGCAGGAGAGTACTTACCGCTGCTCACTGCTGGTTTGACGGACAAAACCAGGCCAGAAGCTTCACCGTAGTACTCGGTTCAGTTCAACTCTACAGTGGCGGCACTAGGATG…	MKVLAVTLLALVAVSSARHIDLEDVIDLEVITAYGYHTKVGGPLAEKIRIAEEEAARDPSRIVGGSTASLGQFPYQAGLIAAMPAWNGVCGGSLLNSRRVLTAAHCWFDGQNQARSFTVVLGSVQLYSGGTRMTTSSVAMHGSWMPSLVRNDIAMITLPSAVSTNNNLNFIALPSGNELNNQFAGATATASGFGLTRDGGSVSGALSHVNLPVITNAVCRNTFPVLVQASNVCTSGAGGRSTCQGDSGGPLVVTSGGRRILIGVTSFGHVDGCQRGHPAVFARVTSYISWINQRL	SP038.SPF	G	2015-08-06	Chymotrypsin	Up

## Sheet: Serine Proteases R strain
Gene-Allele-v2	Initial naming		Scaffold No	Note Blastp	cDNA contig	cds	AA	SPF project	SeqProjInformaiton	date added here	Midgut, Bermuda grass
	Sf_R_SP001	T	SFRU_RICE_000194		SFRICE017772-RA	ATGCGTATCATCGTTTTGTTCGCCGTATGTTTTGCGGCTACCGCAGCGAGCTCCAACAGTCCACAGAGGATTGTAGGTGGCAATCCTACAACTCATGACCAATATCCTAACGTTGTTGCTCTTTTGGGCGTGCATGAATGGTTGTGGCATACGCAAGTATGTGGTGGTGTCATCCTTAACTTCAGATCCGTCCTCACTGCAGCCCATTGTCCTATTAATGACAGAGTCGGCTTATGGCGTATCCGTTATGAATCAAACGTTTGGAATGAAGGTCCTCTTAATGGTGTGACCGGGATCATCGTCCATCCTGACTTCCGGCAAGGAGATAGACTGCATGACATTGCCATCTTACGTTCTGACGACTTATTGAATCATCGACATGGCAATCCAATACCTGGC…	MRIIVLFAVCFAATAASSNSPQRIVGGNPTTHDQYPNVVALLGVHEWLWHTQVCGGVILNFRSVLTAAHCPINDRVGLWRIRYESNVWNEGPLNGVTGIIVHPDFRQGDRLHDIAILRSDDLLNHRHGNPIPGPEYILPDDTKLVAVGWDASWQSESEQLRHSEVTKVNEKLCGAQYEDSDIVINEYTLCTSNPITDGPEHCEGDSGGPLFDNDVLVGISTFGNKCDGTNLPRIYTRLASHKEWIDWNM.	Sf_R_SP001.SPF	A	2015-08-01	Up regulated
	Sf_R_SP002	T	SFRU_RICE_000194	SFRICE017770-RA	SFRU_RICE_000194:10289-11286	ATGAAAATTTTTACAGAAACTGGGCAGCAGTACTCTATAATAAACCTACAACTTTTAAACTACGCCGTTCCATCTAGATCCCAAAGGATCGTTGGTGGATCAGTCACCACCATCGACCAGTACCCTTCGATTGCTGCGCTGCTACTAACATATGACTGGAGCACCTACTGGCAACGATGTGGTAGTATCATCCTCAACAACCGGTCCGTCCTTACCGCCGCTCACTGCACTGAAGATTCAGGCATTAGCAGATGGCGTATACGTGTAGGCTCCTCGTGGGCTCACAGTGGTGGTGTCTTGCACAACATCAACCAGGAAATCATACACCCCCAATACAATGTAGGAGCTCGTTGGAACAACGACATCGCTATCCTCCGCTCCGCTACCACCTTCTCCTTC…	MKIFTETGQQYSIINLQLLNYAVPSRSQRIVGGSVTTIDQYPSIAALLLTYDWSTYWQRCGSIILNNRSVLTAAHCTEDSGISRWRIRVGSSWAHSGGVLHNINQEIIHPQYNVGARWNNDIAILRSATTFSFNNNVRPASIAGANYNLADNEPVWAAGWGQTFTPIGYSEQLRHVQVVVINQNTCRNQYANVGISITDNMLCSGWPTGGRDQCGRDSGGPLYHNGVVVGVCSFGMGCGDPNYAGVNVRVSRFTDWITANA.	Sf_R_SP001v2.SPF	B	2015-12-26	Up regulated
	Sf_R_SP003	T	SFRU_RICE_000194	SFRICE017770-RA	SFRU_RICE_000194:6947-8090	ATGCGTGCCTTTGTGTTTCTGGCTCTGTGCTTAGTAGCGGTTGCAGCCGTCCCGTCCAACCCCCAGAGGATCGTTGGTGGAACAGTTACTACCATTGACCGCTACCCTACCATTGCGGCTCTGCTGTATAACAGCTGGGGTAGCACCTTCACTCAAACATGCGGTGGTACCATTCTGAACAACCGATCCATCCTCACTGCTGCTCACTGCACCCTTGGTGATCTAGCGAACTGGTGGCGTATCCGCGTAGGCTCCACCTGGGCCAACAGCGGTGGTGTCGTTCACAACGTCGCCCTGAACATCGTCCACCCTCAATACAATCAAGGAGTTCGTTTTAACAACGACATCGCTATCCTCCGCTCCGCCACCACCTTCTCCTTCAACAACAATGTCCGCGCT…	MRAFVFLALCLVAVAAVPSNPQRIVGGTVTTIDRYPTIAALLYNSWGSTFTQTCGGTILNNRSILTAAHCTLGDLANWWRIRVGSTWANSGGVVHNVALNIVHPQYNQGVRFNNDIAILRSATTFSFNNNVRAASIAGANYFPGDNQAVWAAGWGDTYSGSNAGSEQLRHVQVVVINQNTCRNQYANTVYTINDNMLCSGWPSGGRDQCQGDSGGPLYHNGIVVGVCSFGIGCADVRYPGVNARVSRYSSWISSNA.	Sf_R_SP001.SPF	C	2015-08-01	Up regulated
	Sf_R_SP004	T	SFRU_RICE_000194	SFRICE017770-RA	SFRU_RICE_000194:3408-4330	ATGCGTGTCCTTGCTATTCTAGCTTTGTGCTTAGGGGCGGTAGCTGCCGTTCCATCGAAATCTCAAAGGATCGTCGGTGGATCGCTGACCACCATCGACCAGTATCCCACCATCGCTGCTCTGCTGTACACATATAACTTTATTACTTACGGGCAAGAATGTGGCGGTATTATTATCAACAACCGATCCATCCTCACTGCTGCTCACTGCACCTATGGTGATGCTGCCAGTAGATGGCGTATCCGCGTAGGCTCTACCTGGGCAAACAGTGGTGGAGTCGTTCACAATGTCGCCCAAAACATTGTTCACCCTCAATTCAACGTAGGAGCAATTTTAAACAACGACGTCGCTATCCTCCGCTCCGCCACCTTCTTTACATTCAACAACAATGTCCGCGCT…	MRVLAILALCLGAVAAVPSKSQRIVGGSLTTIDQYPTIAALLYTYNFITYGQECGGIIINNRSILTAAHCTYGDAASRWRIRVGSTWANSGGVVHNVAQNIVHPQFNVGAILNNDVAILRSATFFTFNNNVRAASLAGANYYPGDNQAVWAAGWGDLFYGQQIGSEQLRHVQLVVINQNTCRNQYANTVFTITDNMLCSGWPNGGRDQCQGDSGGPLYHNGVVVGVCSFGEGCADARYSGVNARVSRYVSWISANA.	Sf_R_SP001v2.SPF	D	2015-12-26	Up regualted
	Sf_R_SP005	T	SFRU_RICE_001251		SFRICE035959-RA	ATGCGTGCAATCATCCTCCTGGCCCTTCTGGGCTCCGCCCTCGCTTTCACTAGGCACTCCAGCCGCATAGTGGGTGGTACAGCTACAAATATCGAGACCTATCCTTACATGGCGAACATGCAGCGTTCCCAATTTGGCATCTTCTTCTCGCAAAGTTGCGGAGGTTCTTTGTTGACTACGACTTCTGTGCTCTCCGCTGCTCACTGCTTCTATGAAGACTATGCATGGCAATGGCGCGTCGTCCTCGGCACCTCACTCCGAAGCCAGGGCGGTTCTGAACACTCCATCCAGCGCATCATTATGCACCCTCAATACATCGATGAGATCTTGAACAACGACGTCGCCGTCGTTCGCCTCAACGTACCGGCTGTGTACTCCAACAGCATCCAACCAGCGAGG…	MRAIILLALLGSALAFTRHSSRIVGGTATNIETYPYMANMQRSQFGIFFSQSCGGSLLTTTSVLSAAHCFYEDYAWQWRVVLGTSLRSQGGSEHSIQRIIMHPQYIDEILNNDVAVVRLNVPAVYSNSIQPARIPGRDYHLADGSLVTHVGWGRQWTNGPLSEQLLHVHLDIINQEECAARYAYLKTQPGYEDWPDINEGMVCAGILDVGGKDACQGDSGGPLAHHGDIIVGVTSWGFDCGHAFYPGISARVSQYTDWIVANAN.	Sf_R_SP005.SPF	A	2015-08-01	Up regulated
	Sf_R_SP006	CT1	SFRU_RICE_001411		SFRICE005209-RA	ATGAAGGTCTTGGCTGTGGCATTACTGGCTTTAGTGGCGGTGTCTTCCGCAAGGCACATTGGCTTGGAAGATGTGATCGATCTGGAATCTCTCACCGCCTACGATTATTTCAACAAAGTCGGAATACCCTTAGCTGAGGAAATTCGACAAGCCGAGATAGAAGCCGCCGCTAACCCTTCAAGAATTGTTGGTGGATCTGCAGCCAGTGTTGGACAATTCCCTTACCAGGCTGGTCTCGTCATTGACCTGTCGTGGGGAAGAACTGGTGTCTGCGGTGGTTCTTTGCTCAACTCACGAAGGGTCCTGACTGCTGCTCACTGCTGGTTCGATGGTCAAAACCAAGCCAGGGCTTTTACAGTTGTTCTTGGTTCTGTTCAACTTTATACCGGTGGCACCAGG…	MKVLAVALLALVAVSSARHIGLEDVIDLESLTAYDYFNKVGIPLAEEIRQAEIEAAANPSRIVGGSAASVGQFPYQAGLVIDLSWGRTGVCGGSLLNSRRVLTAAHCWFDGQNQARAFTVVLGSVQLYTGGTRLTTSSVTMHGSWSPSMIRNDIAMINLPSAVSTSSTIGFIALPSGNEINNQFVGFTGTASGFGITRDGGSVSGAMNHVNLPVISNAVCWETFTIYIQASNICTSGAGGRNICSGDSGGPLVVTSGGRRILVGVSSFVSGRGCQSGAPGAYARVTSFISWINQRL.	Sf_R_SP006.SPF	A	2015-08-01	Don’t know
	Sf_R_SP007	CT1	SFRU_RICE_001411		SFRU_RICE_001411:21688-23464	ATGAAGGTCCTGGCTGTGACTCTATTGGCTCTGGTAGCGGTCTCCTCTGCGAGGCACATCGACCTCGAAGATGTGATCGATCTAGAGGTCATCACTGCCTACGGTTACCATACCAAGGTTGGTGGTCCATTGGCCGAGAAGATCCGCATCGCTGAAGAGGAAGCCGCTCGCGATCCATCCAGGATTGTTGGTGGTTCCACTGCTAGTCTCGGTCAATTCCCATACCAGGCTGGTCTTATTGCTGCTATGCCCGCATGGAATGGTGTGTGTGGTGGTTCGTTGCTGAACAACAGGAGAGTACTTACCGCCGCTCACTGCTGGTTTGACGGACAAAACCAGGCCAGGAGCTTCACAGTAGTACTTGGTTCAGTTCAACTCTACAGTGGCGGCACCAGGATG…	MKVLAVTLLALVAVSSARHIDLEDVIDLEVITAYGYHTKVGGPLAEKIRIAEEEAARDPSRIVGGSTASLGQFPYQAGLIAAMPAWNGVCGGSLLNNRRVLTAAHCWFDGQNQARSFTVVLGSVQLYSGGTRMTTSSVAMHGSWMPSLVRNDIAMITLPSAVSTNNNLNFIALPSGNELNNQFAGATATASGFGLTRDGGSVSGALSHVNLPVITNAVCRNTFPVLVQASNVCTSGAGGRSTCQGDSGGPLVVTSGGRRILIGVTSFGHVDGCQRGHPAVFARVTSYISWINQRL	Sf_R_SP006.SPF	B	2015-08-01	Don’t know
	Sf_R_SP008	CT1	SFRU_RICE_001411		SFRU_RICE_001411:17197-19127	ATGAAGGTCCTGGCTGTGACTCTGTTGGCTCTGGCAGCGGTCTCCTCTGCGAGGCACATCGACTTCGAAGATGTGATTGATCTAGAGGAAATCACTGCCTACGGTTACCACACCAAGGTCGGTGGTCCATTGGCCGAGAAGATCCGCATCGCTGAAGAGGAAGCCGCTCGCGATCCATCCAGGATTGTTGGTGGTTCCACCGCTAGTCTCGGTCAATTCCCATACCAAGCTGGCCTTATTGCTGCTATGCCCGCATGGAATGGTGTTTGTGGTGGTTCGTTGCTGAACAACAGGAGAGTACTTACCGCTGCTCATTGCTGGTTTGACGGACAAAACCAGGCCAGGAGCTTCACAGTAGTACTTGGTTCAGTTCAACTCTACAGTGGCGGCACCAGGATG…	MKVLAVTLLALAAVSSARHIDFEDVIDLEEITAYGYHTKVGGPLAEKIRIAEEEAARDPSRIVGGSTASLGQFPYQAGLIAAMPAWNGVCGGSLLNNRRVLTAAHCWFDGQNQARSFTVVLGSVQLYSGGTRMTTSSVVMHGSWMPSLVRNDIAMITLPSAVSTNNNLNFIALPSGNELNNQFAGATATASGFGLTRDGGSVSGALSHVNLPVITNAVCRNTFFLVDSTNVCTSGAGGRSTCSGDSGGPLVVTSGGRRILIGVTSFGHIDGCQRGHPAVFARVTSYINWINQRL	Sf_R_SP006.SPF	C	2015-08-01	Don’t know
	Sf_R_SP009	CT1	SFRU_RICE_001411		SFRU_RICE_001411:12746-14703	ATGAAACTGGCTGTGGCGTTATTGGCTCTGGTAGCGGTCTCGGCTGCTAAGAACATCGACTTTGAAGATGTGATCGATTTAGAATCCAACCCAGTATTTGGTTATCATGAAAAAATCGGTGCTCCATTGGCCGAAAAGATCCGTATAGCTGAGGAAGAAGCTGCACTTAACCCATCCAGGATTGTGGGTGGTGCTCCAGCTCAGCTCGGTCAATTTCCCTACCAGGCTGGTCTCATAATCATCTTGCCATTCTGGAGTAGTGCTTGCGGTGGTTCCTTGCTGAACACAAGGAAAGTGATTACTGCTGCTCACTGCTGGTTCGACGGTCAATCTCAGGCCATAAGTTTCACTGTGGTCCTTGGTTCAATCAATCTCTACAGCGGTGGTACAAGAGTGTCT…	MKLAVALLALVAVSAAKNIDFEDVIDLESNPVFGYHEKIGAPLAEKIRIAEEEAALNPSRIVGGAPAQLGQFPYQAGLIIILPFWSSACGGSLLNTRKVITAAHCWFDGQSQAISFTVVLGSINLYSGGTRVSSSNVVMHPNWTPSLVRNDVAMITLPNAVSTSNNLSPIALPSGNELNNNFAGFTGTASGFGYTRDGGSVSPTLNHVDLPVITNAVCSNSLFWYVQDSNVCTSGAGGRSVCHGDSGGPLVVTSNNRRILIGVTSFGHWDGCQSGNPAAFARVTSFISWINQNL	Sf_R_SP006.SPF	D	2015-08-01	Don’t know
	Sf_R_SP010	CT1	SFRU_RICE_001411		SFRICE005206-RA	ATGAAGGTCCTATTTGTACTCGCTTTGGCAACTCTTGCCTACGCTAATGTTGAGTCTAACACTCAAGCCCATACATTTGGGTACATTAAGAAGTACGCCATTCCATTGGCTGAAGAACTTCGTAAGGTAGAGGAGCAGGCCCAAAGCCAAGCCACTGGCAGCAGAATTGTTGGTGGCAGCCCTTCAGCTGTCGGCGCTTTCCCATACCAGGCTGGTCTCCTTGCTTCCTACTTTGGTATAGATGGTACTGGTATTTGTGGAGGCTCCCTTGTCAGTGCCAACAGAGTCCTCACTGCTGCTCACTGCTGGAACGATGGCCAAAACCAAGCATTCGTGTTTACGGTCGTCCTCGGTTCTTCAACCCTCTTCACCGGAGGAACTAGGATCGTTACCGGCGCT…	MKVLFVLALATLAYANVESNTQAHTFGYIKKYAIPLAEELRKVEEQAQSQATGSRIVGGSPSAVGAFPYQAGLLASYFGIDGTGICGGSLVSANRVLTAAHCWNDGQNQAFVFTVVLGSSTLFTGGTRIVTGAVAVHPNWNPSNARNDVAVIYLPHNIAFSNLISPVTLPSGSQLNEDFAGETAIASGFGKTGDNINITVNQVLSHVSLSVITNSVCRFAFPLFLHSSNICTSGIGGPGTCQGDSGGPLVVNRNGQPLLVGITSFGSPLGCESVMPAAYARVTSFMDFFNQHL	Sf_R_SP006V2.SPF	E	2015-12-28	Don’t know
	Sf_R_SP011	CT1	SFRU_RICE_001421		SFRICE025176-RA	ATGAAGACTATTACAATATTCTTTGGTTTCTTTCTGGTTGACGTGTTTGTTTTCTTGGAAGTAGAGGCTAACTATCACGATGCCGTCGGTATTCCTGCTGCAAAGAAGATCAAGGATCTGGAAGAAGCAATGCAAGCTGATGGAACTATAAATATCGAGAGTAGAATCATCGGTGGAGAGAGAGCACCTCACCCTTATCCTTTTTTCGCTGGCTTAATCATCTCGTTAATCGGTAAACCAACAATGGACTCATTTTGCGGTTCTTCACTGTTGTCTTCTAATCGAGTGGTGACTGCTGCACACTGCTATTTTGATGGCGTTGATCGTGCCTCGAAGTTTGAAGTGGTTTTAGGCTCTAACCTGCTCTACCAAGGCGGTGACCGTCATGTCACTAGACAT…	MKTITIFFGFFLVDVFVFLEVEANYHDAVGIPAAKKIKDLEEAMQADGTINIESRIIGGERAPHPYPFFAGLIISLIGKPTMDSFCGSSLLSSNRVVTAAHCYFDGVDRASKFEVVLGSNLLYQGGDRHVTRHIQVHPYYDPKFFTNDVAILYLPQNVRFTNLVHPIRLPTNYEQTNTFAGYMAVAVGFGNTTSKQPLAATVLSHVELQVIDNAQCAASYNINFVTPNTICTSGIGIAGSVGVCNGDSGGPLFIYDSNRHPVLIGITSFGRIDLPCESGAPAGYSRVTSFMNFIKQHLY.	Sf_R_SP011v2.SPF	A	2015-12-28	No
	Sf_R_SP012	CT1	SFRU_RICE_001506		SFRICE029589-RA	ATGACTACTCTGGCCTTGGGCGAGGCGAGAGGAAGTACTATTATAATATTCTTTGGTTTCTTTCTGGTTGACGTGTTTGTTTTCTTGGAAGTAGAGGCCAACTATCACGATGCCGTCGGTATTCCTGCTGCAAAGAAGATCAAGGATCTGGAAGAAGCAATGCAAGCTGATGGAACTATAAATATCGAGAACAGAATCATCGGTGGAGAGAGAGCACCTCACCCTTATCCTTTTTTCGCTGGCTTAATCATCTCGTTAATCGGTAAACCACTAAATTATTCAGCCTGCGGTTCTTCACTGTTGTCTTCTAATCGAGTGGTGACTGCTGCACACTGCTATTTTGATGGCGCTGATCGTGCTTCGAAGTTTGAAGTGGTTTTAGGCTCTAACCTGCTCTAC…	MTTLALGEARGSTIIIFFGFFLVDVFVFLEVEANYHDAVGIPAAKKIKDLEEAMQADGTINIENRIIGGERAPHPYPFFAGLIISLIGKPLNYSACGSSLLSSNRVVTAAHCYFDGADRASKFEVVLGSNLLYQGGERHITRHVQVHPYYDPKFLTNDVAILYLPQNVRFTNLVHPIRLPTNYEQTNTFVGYMAVAVGFGKTSSKQPSAASVLSHVELQVIDNAQCAASYNIYLVTPNTICTSGIGIAGSVGVCSGDSGGPLFVLDSNRDPVLIGITSFVRNETAPCVSGSPSGYSRVTSFMNFIKQHLY	Sf_R_SP012.SPF	A	2015-08-02	No
	Sf_R_SP013	DSP4	SFRU_RICE_001671		SFRICE024169-RA	ATGGCGGCCACGTATCTGTTGGGTTTACTGCTCGTAGCCGGCTATGCTTCGGCTGCCGTGCTGAATGCTGATCCAGCCATCATCGAAGACTTGAGAGATGCTGAACCATCAGGCTCGAGGATCGTGCAGGGCTGGCCTGCCGAGGAGGGCCAGATCCCCTACCAGGGCAGTCTGCGCATGGTGAGCCCTGTCGGAGCCGTCAGCTCCTGTGGCTGCACTCTCATCCACCACGAGTGGGTCCTGACTGCTGCTCACTGCTTGGCTAACCGTATCTCCTTCGTGGTTCGTTTCGGTGTGACCAACCTGACTCGCCCGGAGATCCTGGTGGAGTCCACCCACAAGCACATCCACCCCGACTATGATGAAATCAGGGCTGGAGTCCAAACTGCCGACCTGGCC…	MAATYLLGLLLVAGYASAAVLNADPAIIEDLRDAEPSGSRIVQGWPAEEGQIPYQGSLRMVSPVGAVSSCGCTLIHHEWVLTAAHCLANRISFVVRFGVTNLTRPEILVESTHKHIHPDYDEIRAGVQTADLALLGLDHYIPYSANVQPSRLMSRAQKAINYAGVRMIVSGFGRTDDLWNGGAASEILLWTWQRGVSNEDCLSWYPTSQVIKDETICSGSYDHPSQASCQGDSGGPLTIEDADGKRTQVGIVSFGSTAGCNSPFPSGFVRPGWYHDWFTEVTGIDFDWDSDAIVPPASGEDSGDSEDSNSSESESSEEADSVKFVN	Sf_R_SP013.SPF	A	2015-08-02	Up regulated
	Sf_R_SP014	DSP4	SFRU_RICE_001671, SFRU_RICE_022781		joint2rep_c3912, SFRICE024169-RA	ATGGCTGCTGCTTATATATTGGGTCTGATCTTCGTTTTAGCCTTCGTCCAGGGTACGGAGATCCAGCCTGCTGAACCGGCCATCATCGAGGACGTGAGAGATGCTCTCCCATCATCATCAAGGATAGTGGCCGGCCAGCCAGCGGTCGCGGGTCAGATCCCCTACCAGGGCAGCTTGCGGATGGTGGCTCCAGATGGAGCCGTCTTCTCCTGTGGCTGCTCCCTGATGCATCATAAATGGGTCCTCACTGCTGCTCATTGCCTGGCCAACCGCATCACATTCGTCGTCCGATTCGGTGTGATCAACGTCACCCGTCCAGAACTGATCGTGGAGTCCACCCACAAGTACATCCACCCTGAGTATGATGAGATCAGGGCTGGAGTCCAAACCGCCGACCTG…	MAAAYILGLIFVLAFVQGTEIQPAEPAIIEDVRDALPSSSRIVAGQPAVAGQIPYQGSLRMVAPDGAVFSCGCSLMHHKWVLTAAHCLANRITFVVRFGVINVTRPELIVESTHKYIHPEYDEIRAGVQTADLAIVGLDHHIPYSATIQPSRLMSSAQKATDYSGVRMIVSGFGRTDDLWNGGATSEILLWVHQRGISNAECKSWYPTSTVIQDETICVASYDNPSQSACQGDSGGPLTIEDADGKRTQVGIVSFVSVAGCNSPFPAGYVRPGYYHDWFTEVTGIDFDWDSDALVPPVSGEDQPTPSPEDSSSAESSESASSEEGQKVRVVN	Sf_R_SP013.SPF	B	2015-08-02	No
	Sf_R_SP015	DSP4	SFRU_RICE_001672, SFRU_RICE_008615		SFRU_RICE_001672:1394-4040, SFRICE025014-RA	ATGGCGGCCACGTACCTGTTGGGTTTGCTGCTCGTAGCCGGCTATGCTTCGGCTGCCGTGCTAAATGCTGATCCAGCCATCATCGAAGACTTGAGAGATGCCGAACCATCAGGTTCAAGGATCGTGCAGGGCTGGCCTGCCGAGGAGGGCCAGATCCCCTACCAGGGCAGTCTGCGCATGGTGAGCCCCGTCGGAGCCGTCAGCTCCTGTGGCTGCACTCTCATCCACCACGAGTGGGTCCTGACTGCTGCTCACTGCTTGGCTAACCGTATCTCCTTTGTGGTTCGTTTCGGTGTGACCAACCTGACTCGCCCAGAGATCCTGGTGGAGTCCACCCACAAGCACATCCACCCCGACTATGATGAAATCAGGGCTGGAGTCCAAACCGCCGACCTGGCC…	MAATYLLGLLLVAGYASAAVLNADPAIIEDLRDAEPSGSRIVQGWPAEEGQIPYQGSLRMVSPVGAVSSCGCTLIHHEWVLTAAHCLANRISFVVRFGVTNLTRPEILVESTHKHIHPDYDEIRAGVQTADLALLGLDHYIPYSANVQPSRLMSRAQKAINYAGVRMIVSGFGRTDDLWNGGAASEILLWTWQRGVSNEDCLSWYPTSQVIKDETICSGSYDHPSQASCQGDSGGPLTIEDADGKRTQVGIVSFGSTAGCNSPFPSGFVRPGWYHDWFTEVTGIDFDWDSDAIVPPASGEDSGDSEDSESSESDSSEEADSVNLILVETDSAKLFFLWKDACYESVLWMVSLLSIHLILELRIFMAQLHSLVSVETVT	Sf_R_SP015.SPF	A	2015-08-02	Up regulated
	Sf_R_SP016	T	SFRU_RICE_001936		SFRICE013569-RA	ATGTTTAACATGCGTGTAATTATTATTTTAGCTCTTTTGGGTGCAGCGCTTGCTGCGCCCAACAACCCGAGCCGCATAGTTGGTGGCACAGCCACTACCATCCAAAATTACCCTTACATGTCCAACATGCAGTTCCTTTGGTGGGATTTCTTCTGGGCACAGACATGTGGAGGATCCTTGCTCACTCCCTACTCAGTACTTTCGGCAGCACACTGCTTCTATGGTGACGAAGCCTCGCAATGGCGTGTAGTCCTCGGAAGCACATGGGGAAACAGTGGCGGCGTTCCTCACCCGGTCAGCCAGCTAGTGCTGCACCCACAATACGATCGTGTCACTTTGGACCAAGACATCGCCATTGTACGCCTCAGCAGGCCCGCCGTGTATTCTGACATAGTCCAA…	MFNMRVIIILALLGAALAAPNNPSRIVGGTATTIQNYPYMSNMQFLWWDFFWAQTCGGSLLTPYSVLSAAHCFYGDEASQWRVVLGSTWGNSGGVPHPVSQLVLHPQYDRVTLDQDIAIVRLSRPAVYSDIVQPASIAGANYNLADGTVVEVIGWGAIWADGPSSQQLMHADINIINQQLCAERYAYLKTQPGYQNWPDITDNMLCAGILNVGGKDACQGDSGGPLAHNHNVIVGVVSWGYECADAFYPGVNVRVSRYASWISANA	Sf_R_SP016.SPF	A	2015-08-03
	Sf_R_SP017	T	SFRU_RICE_001936		SFRICE_MAKER_014861-RA	ATGCGTGTGTTTATTATTCTTTGTGCTCTTCTAGGCCCAGCCTTAGCTATGCCTCAGAACCCGAATCGCATCGTTGGTGGCTCCCCTACTAACATCCAGACTTACCCTTACATGTCAAATATGCAGTTCAGAGTTTTTGGCATTTTTTGGTCACAAGCTTGTGGAGGTTCCTTGCTTACCCCCGCGGCTGTACTATCTGCGGCACACTGCTTTTATGGCGACCTTCCATCACAATGGCGTGTAATCCTCGGGAGTTCGCTGTCAAACAGTGGCGGCACTACCCACGCTGTCAGCCAGCTAGTATTGCACCCACACTACTCACATGCTGTCTTAGAAAATGACGTGGCCATCGTACGTCTTAACAACGCCGCCGTATACTCAATCAATGTCCATCCTGCC…	MRVFIILCALLGPALAMPQNPNRIVGGSPTNIQTYPYMSNMQFRVFGIFWSQACGGSLLTPAAVLSAAHCFYGDLPSQWRVILGSSLSNSGGTTHAVSQLVLHPHYSHAVLENDVAIVRLNNAAVYSINVHPARIAGANYNLADGTTVTHIGWGTLSSNGPSSQQLMHVDVEIINQKLCAERYAYLKTQPGFGGWPDVTDNMLCAGILDVGGKDACQGDSGGPLAHNNDVIVGVTSWGFECAHPLYPGVNARISRYTNWITATVNL.	Sf_R_SP016.SPF	B	2015-08-03	Up regulated
	Sf_R_SP018	T	SFRU_RICE_003676		SFRICE035631-RA	ATGCGCGTCATCATCTTCCTAGCCCTTCTGGGCACCGCTCTCGCGGTCCCCAAGAGCATCAGCCGTATCGTCGGCGGCAGCCCGACCACCGTGCAGGAATACCCGTACATGTCCAACATGCAGTACGGTTTTTGGGGCATCTGGTGGTTCCAGGCCTGCGGTGGATCTCTGCTGACCACAACCTCCGTGCTCTCTGCTGCTCACTGCTACTTCGGTGACAGTGCTTCGGAGTGGCGTGTGCGCCTGGGTACCTCCTTCGCATCCAGCGGTGGCTCTGAGCACACAGTGTCCCAGCTGGTCCTGCACCAGCAGTACAACCCCAACACCCTCGACCATGATATCGCCATTGTCCGTCTGGCCAACCCTGCCGTATACTCCAACAGCGTCCAGCCCGCTAGC…	MRVIIFLALLGTALAVPKSISRIVGGSPTTVQEYPYMSNMQYGFWGIWWFQACGGSLLTTTSVLSAAHCYFGDSASEWRVRLGTSFASSGGSEHTVSQLVLHQQYNPNTLDHDIAIVRLANPAVYSNSVQPASVAGSAYNLPDNTLVTTIGWGTTSSGGSAPEQLQHVDINIINQQLCAERYAYLKTQPGYQNWPDITDNMLCAGILNVGGKDACQGDSGGPLAHNKNVIVGVVSWGFQCADAFYPGVNARVSKYTQWISQNA	Sf_R_SP018.SPF	A	2015-08-03	Up regulated
	Sf_R_SP019	T	SFRU_RICE_010374		SFRU_RICE_010374:9261-10307	ATGCGTGTCATCGCTTTTCTAGCCCTTTGTATTGCGGCTGTGGCAGCTGTCCCAGCAAATCCCCAAAGGATTGTGGGTGGAACGGTGACTACCATCGACCAATACCCCTCGATTACCGCTCTCTTGTACACGGTGAACTTCAACACCTACTTCCAAGCTTGTGGCGGTACCATCCTTAACAACAGGGCGGTTCTTACTGCTGCACACTGCACAGTTGGTGACCAAGTGAACAGATGGCGTATCCGTGTCGGCTCCACCTTCGCCAACAGCGGTGGTGTTGTAAACGACGTCAACAGGATCATCATTCACCCATCTTATGATGACAGCACCCTGGACAGTGATCTCTCTATCTTGCACTCTGCTTCAGCCTTCTCTTTCAACAACAATGTCCAAGCTGCT…	MRVIAFLALCIAAVAAVPANPQRIVGGTVTTIDQYPSITALLYTVNFNTYFQACGGTILNNRAVLTAAHCTVGDQVNRWRIRVGSTFANSGGVVNDVNRIIIHPSYDDSTLDSDLSILHSASAFSFNNNVQAASIAGSNYVLGDFQPVWAAGWGTTYYGAPTGSEQLRHVMVVTVNQDICRANYGLVFLTITQNMLCSGWPTGGRDQCQGDSGGPLYHNGVLVGVCSFGLGCGLDSLPGVNVRVSRFTSWISSNS	Sf_R_SP019.SPF	A	2015-08-03	No
	Sf_R_SP020	T	SFRU_RICE_010374		SFRU_RICE_010374:4559-5431	ATGCGTGTCCTCGCTTGCTTGGCCCTTCTCTTAGCTGTGGTAGCAGCCGTCCCCTCCAATCCCCAGAGGATTGTGGGTGGTTCGGTCACCACCATTGACCGGTACCCCACCATTGCATCTCTGCTGTACTCGTGGAACTTGAGTTCCTACTGGCAGGCATGCGGTGGTTCCATTTTGAACAACCGTGCCATCCTTACTGCTGCCCACTGCACAGTTGGTGACGCCGCCAACAGATGGAGAATCCGTCTCGGTTCCACCTGGGCCAACAGCGGTGGTGTCGTTCACAACGTCAACACTAACATCGTCCACCCTTCATACAACTCCGCAACTTTGAACAACGACATCGCTATCCTCCGCTCCGCCACCACTTTCTCCTTCAACAACAATGTTCAGGCTGCC…	MRVLACLALLLAVVAAVPSNPQRIVGGSVTTIDRYPTIASLLYSWNLSSYWQACGGSILNNRAILTAAHCTVGDAANRWRIRLGSTWANSGGVVHNVNTNIVHPSYNSATLNNDIAILRSATTFSFNNNVQAASIAGANYLPGDNTAAWAAGWGTTSAGGSSSEQLRHVELRIINQATCRNNYATRGITITDNMLCSGWPTGGRDQCQGDSGGPLYHNGIVVGVCSFGIGCAQAAFPGVNARVSRYTAWISSNA.	Sf_R_SP019.SPF	B	2015-08-03	Up regulated
	Sf_R_SP021	T	SFRU_RICE_010374		SFRICE_MAKER_014671-RA	ATGATTGTCGCCGCTTTCTTTGCTTTTTTCATCGCAACAGCTTCGGCTGCCTCTAACCCCCAGCGAATTATGGGTGGTCAACTGACAACCATTGATCAGTACCCATCCATCGCTACCCTGCTGTACTCTGAAAACTTGATTTCATTCTTTCAACGTTGTGGCGGTATCATCATAAACAACCGGGCTATTCTCTCTGCTGCTCACTGCTTCTACGGAGATCGGCCTATCAACAGATGGCGTATCCGTGTCGGCTCTTCTTTCGCACACAGCGGTGGTGTTATGCACGCTCCTAACAATGTCATCATGCACCCTGATTTCAACTACTCAACCCTGGACAGTGATATCTGCATCGTCCACTCTCCATCTGCCTTCACTTTCAACAACAATGTTCAACCTGCC…	MIVAAFFAFFIATASAASNPQRIMGGQLTTIDQYPSIATLLYSENLISFFQRCGGIIINNRAILSAAHCFYGDRPINRWRIRVGSSFAHSGGVMHAPNNVIMHPDFNYSTLDSDICIVHSPSAFTFNNNVQPASIAGSNYNVGDYQPVWAAGWGSQFDGGPGSEQLRHVMVLTVNQDICRSNYGLVFIQITQNMLCSGWPIGGRDQCNGDSGGPLYHNGVVVGVCSFGLGCGLDSLHGVNVRVSRFSSWIAANA.	Sf_R_SP019.SPF	C	2015-08-03	Up regulated
	Sf_R_SP022	T	SFRU_RICE_020872		SFRICE035541-RA	ATGCGTCTCCACATCCTCCTAGCTTTTCTAGGTTCCGCACTAGCGGTCCCGAGAAATCCTAGCCGTATCGTTGGTGGTACGGAAACTACCGTCGAGGAGTACCCCTACATGGTAAACATGCAATACTCATCGTCAGGCATGTTCTTTTGGTTTCAAAGATGCGGTGGATCTCTGCTGACCTCCACTGCGGTGCTCTCTGCAGCACATTGCTTCTATAAAGACGCTGACTGGCAATGGCGTGTGGTTCTTGGCACTTCATTCAGAAGCGGTGAAGGTGGCTCCGTCCATACCATTCAGCGAGTGATCATACATCCGCAATACATAGACAAGATCTGGAACAATGACGTGGCCATCGTCCGCTTCACCGGACCAGCTGTATTCTCCAACACTGTTCAACAA…	MRLHILLAFLGSALAVPRNPSRIVGGTETTVEEYPYMVNMQYSSSGMFFWFQRCGGSLLTSTAVLSAAHCFYKDADWQWRVVLGTSFRSGEGGSVHTIQRVIIHPQYIDKIWNNDVAIVRFTGPAVFSNTVQQARIPGTQYNLADGSLVTHVGWGHQWTNGPHSEQLLHVHVNVINQEECAARYAYLKTQPDYEDWPDVNEGMVCAGILDVGGKDACQGDSGGPLAHHRDIVVGVTSWGFNCADPFYPGVSARVTQYTDWIVANAN	Sf_R_SP020.SPF	A	2015-08-03	May be
	Sf_R_SP023--	T	SFRU_RICE_017938		SFRICE038381-RA	ATTTTATGTTTAAATAAACGCTTATTTGCAGCTGTACCTTCAAATCCTCAAAGGATTGTAGGCGGTTACGTTACCAGCATCGGTAGATACCCTAGCATAGCTGCCCTTCTCTACACATCGAACTGGAACCAGTACTGGCAAGCCTGTGGTGGAACTATCATTAACAACAGATCCATCTTGACTGCAGCTCACTGTATAGCTGGTGATGAAGTTGGTCGTTGGCGCATTCGAGTTGGATCTACTTTTGCTAACAGCGGTGGAGTTGTCCACAACGTGAATCAGCACATCGTTCATCCCTCATACGACTTCAGATCTTTGGATAATGATATCGCTATTCTCCACTCCGCCTCTAGCTTTGCTTTCAACAACAATGTACGCGCAGTATCCATCGCTGGGTCT…	ILCLNKRLFAAVPSNPQRIVGGYVTSIGRYPSIAALLYTSNWNQYWQACGGTIINNRSILTAAHCIAGDEVGRWRIRVGSTFANSGGVVHNVNQHIVHPSYDFRSLDNDIAILHSASSFAFNNNVRAVSIAGSNYDLPENRYVWAAGWGTTSSGASSGSEQLQHVQLVTINHNTCRNNYAAQGVTITDNMLCSGWPTGGRDQCQGDSGGPLYHNGIVVGVCSFGIGCGQVNFPGVNARVSSYTSWISSNA	Sf_R_SP023.SPF	A	2015-08-03	Up regulated
	Sf_R_SP024	T	SFRU_RICE_012954		SFRU_RICE_012954:4868-6280	ATGATTGTCGCTGCTTTCTTTGCTTTTTTCATCGCAACAGCTTCGGCTGCCTCTAACCCCCAGCGAATTATGGGCGGTCAACTGACAACCATTGATCAGTACCCATCCATCGCTACCCTGCTATACTCTGAAAACTTAATCTCATTCTTTCAACGTTGTGGCGGTATCATCATAAACAACCGGGCTATTCTCTCCGCTGCTCACTGTTTCTACGGAGATCGGCCAATCAACAGATGGCGTATCCGCGTCGGCTCTTCTTTCGCACACAGTGGTGGTGTTATGCAGGCTCCTAACAATGTCATCATGCACCCTGATTTCAACTACTCAACCCTGGACAGTGATATCTGCATCGTCCACTCTCCATCAGCCTTCACTTTCAACAACAATGTTCAACCTGCC…	MIVAAFFAFFIATASAASNPQRIMGGQLTTIDQYPSIATLLYSENLISFFQRCGGIIINNRAILSAAHCFYGDRPINRWRIRVGSSFAHSGGVMQAPNNVIMHPDFNYSTLDSDICIVHSPSAFTFNNNVQPASIAGSNYNVGDYQPVWAAGWGSQFDGGPGSEQLRHVMVLTVNQDICRSNYGLVFIQITQNMLCSGWPIGGRDQCNGDSGGPLYHNGVVVGVCSFGLGCGLDSLHGVNVRVSRFSSWIAANA	Sf_R_SP024.SPF	A	2015-08-03	less up regulated
	Sf_R_SP025	T	SFRU_RICE_012954		SFRICE024199-RA, joint2_rep_c3061a	ATGCGTGTCATCGCTTTTCTAGCCCTTTGCATCGCGGCTGTGGCAGCTGTCCCAGCAAATCCCCAGAGGATTGTGGGTGGAACGGTGACTACCATCGACCAGTACCCCTCGATTACCGCTCTCTTGTACACGGTGAACTTCAACACCTACTTCCAAGCTTGTGGCGGTACCATCCTTAACAACAGGGCTGTTCTTACTGCTGCCCACTGCACAGTCGGTGACCAAGTGAACAGATGGCGTATCCGTGTCGGCTCCACCTTCGCCAACAGCGGTGGTGTTGTAAACGACGTCAACAGGATCATCATTCACCCGTCTTACGATGACAGCACCCTGGACAGTGATCTCTCCATCTTGCACTCTGCTTCAGCCTTCTCTTTCAACAACAATGTCCAAGCTGCT…	MRVIAFLALCIAAVAAVPANPQRIVGGTVTTIDQYPSITALLYTVNFNTYFQACGGTILNNRAVLTAAHCTVGDQVNRWRIRVGSTFANSGGVVNDVNRIIIHPSYDDSTLDSDLSILHSASAFSFNNNVQAASIAGSNYVLGDFQPVWAAGWGTTYYGAPTGSEQLRHVMVVTVNQDICRANYGLVFLTITQNMLCSGWPTGGRDQCQGDSGGPLYHNGVLVGVCSFGLGCGLDSLPGVNVRVSRFTSWISSNS	Sf_R_SP024.SPF	B	2015-08-03
	Sf_R_SP026	T	SFRU_RICE_003625		SFRU_RICE_003625:11622-13021	ATGCGTGCAGTTCTTGTTTTGTTGGCTTTAAGCCTAACTGCGGTTGCCGCTGTCCCTTCGAAGCAATCAGTGATTGTTGGAGGGTCCGTGGCCGTCATCAGCCAGTACCCTAGCGTCGTTGGTTTGTTATACTCAAGCAATGGGATCAACTTCTACCAAGTTGGTGATGCAGTCTACAAATGGCGTGCCCGAGCTGGTTCGAGTTGGGCAAACAGTGGTGGCACTGTGTACGCTCTCAACTCCTTCACCATCCATCCTACCTTCACCTTCCGAACTATGAACAATGACATTGCCATCTTGCGCACTCCTGTAGTCATCACCAATACTAATGTCATTAAGCCTGTCTCTATTGCCGGCGTGAATTATAATCTACCTGACAATCAGGTTGTTTGGGCTGTT…	MRAVLVLLALSLTAVAAVPSKQSVIVGGSVAVISQYPSVVGLLYSSNGINFYQVGDAVYKWRARAGSSWANSGGTVYALNSFTIHPTFTFRTMNNDIAILRTPVVITNTNVIKPVSIAGVNYNLPDNQVVWAVGWGTSLVGAAPEEQLRHIQAWTINQNTCASSYAAFGANVTANMLCFGWPKGGVRAQCQGDSGGPIFHNGNLAGISSWGYGCADAAYPGVNTRISKLATWIQTNA	Sf_R_SP026.SPF	A	2015-08-03	Up regulated
	Sf_R_SP027	T	SFRU_RICE_012308		SFRICE010970-RA	ATGCGTGCCTTCGCCTTCCTAGCACTGTGCATCGCAGCCGTACCTTCAAATCCTCAAAGGATTGTAGGCGGTTACGTCACCAGCATCGGTAGATACCCCAGTATCGCTGCCCTTCTCTACACATCGAACTGGAACCAGTACTGGCAATCCTGTGGTGGAACTATCATTAACAACAGATCCATATTGACTGCAGCTCACTGTATTGCTGGCGATGAAGTTGGTCGTTGGCGTATTCGAGTTGGATCTACTTTTGCTAACAGCGGTGGAGTTGTCCACAACGTGAATCAGCACATCGTTCATCACTCATACGACTTCAGATCTTTGGATAATGATATCGCTATTCTCCACTCCGCCTCTAGCTTTGCTTTCAACAACAATGTACGCGCAGTATCCATCGCT…	MRAFAFLALCIAAVPSNPQRIVGGYVTSIGRYPSIAALLYTSNWNQYWQSCGGTIINNRSILTAAHCIAGDEVGRWRIRVGSTFANSGGVVHNVNQHIVHHSYDFRSLDNDIAILHSASSFAFNNNVRAVSIAGSNYDLPENRYVWAAGWGTTSSGASSGSEQLQHVQLVTINHNTCRNNYATQGVTITDNMLCSGWPTGGRDQCQGDSGGPLYHNGIVVGVCSFGIGCGQVNFPGVNARVSSYTSWISSKA	Sf_R_SP027.SPF	A	2015-08-03
	Sf_R_SP028	T	SFRU_RICE_012308		SFRICE010968-RA/ 06C7211FB85CAC81E2E330C6FC6FF977	ATGCGTGTCATTACTTTCCTGGCTGTTTGCATTGCAGCGGTTGCGGCCGTTCCTACAAATCCACAAAGGATAGTAGGTGGTCATAATACCAGCATTAGCCGCTACCCGAGCATTGCTTCTCTTCTCTACACCACGAACTGGAGTCAGTACACACAAGTCTGTGCTGGTACCATCCTGAACAACAGATCCATCTTGACGGCTGCCCATTGCATTGCCGGCGACGAAGTTGGCAGATGGCGCATCCGTATTGCCTCTGTTTTCGCTAACAGCGGTGGTGAGGTTTACAATTCAAACCAGCATATTGTTCATCCATCATTCAACGCTGAGACCTTGGAGAATGACATCGCTATCCTGCGCTCCGCCTTCACCTTCTCCTTTAACAATGCTGCTCGAGCTGCT…	MRVITFLAVCIAAVAAVPTNPQRIVGGHNTSISRYPSIASLLYTTNWSQYTQVCAGTILNNRSILTAAHCIAGDEVGRWRIRIASVFANSGGEVYNSNQHIVHPSFNAETLENDIAILRSAFTFSFNNAARAASIAGSNYHLPENRYVWAAGWGVTNYGSSSGSEQLRHVQLETINQNTCRNNYASRGVTITDNVVCAGWNFGGRDQCQGDAGSPLYHNGAVVGVYSFGIGCGQANFPGINTRISSYTSWISSNA.	Sf_R_SP027.SPF	B	2015-12-07
	Sf_R_SP029	T	SFRU_RICE_012308		SFRICE010968-RA/ 2679912A92339B05662553CB20840AC3	ATGCAGGTCCTGACTCTTCTAGCGCTATGTGTAGCTGCTGTCGCCGGCGCTGACACCCGATCTGGTCCTCAAAGGATATGGGGAGGTTCGACCTCCAATATTCAAAACTATCCTTTTCTGGCTGCTCTCCTGGACACTGATCGTTTCAACATGTTCTGGCAAGCCTGCTCTGGCACAATCCTTAACAACCGTGCCGTCCTCGCTGTTGCTCACTGTATAACCGATGAGAGACTCCATTTGTGGCGCGTCCGTGTAGGGACCAGTTATCCCAACGCCGGTGGTGCTGTCCACGAGATCCAACGCCACATTGTCCATCCTTTATATACTTCCAAAACTATGGAGCACAACATCGCTATCATACATGTCGTCGTCCCCTTCACGTTCAGTAACTTAATCAGC…	MQVLTLLALCVAAVAGADTRSGPQRIWGGSTSNIQNYPFLAALLDTDRFNMFWQACSGTILNNRAVLAVAHCITDERLHLWRVRVGTSYPNAGGAVHEIQRHIVHPLYTSKTMEHNIAIIHVVVPFTFSNLISPASIAGPNYSVADNQGVIAIGWGWGYSCTPSLWYSDSKRFPEIMREVPLLTTPQETCRNSYAPLGIAITDNMLCAGWPVDNRGHCSEDSGAPLLHNRVVIGVFAFRFGISDPEHPSVLTRVSNYTSWITSNA.	Sf_R_SP027.SPF	C	2015-12-07
	Sf_R_SP030	T	SFRU_RICE_012308		SFRICE010969-RA/ CE3BF1F86769DD2E54256C6FA6753AB2	ATGAGTAGTTTTATCTGCTGTGATCTTCCTGTTGTCTCCATCTTTATTAGCATCCGATTCAGTCCTCAAAGAATATGGGGAGGTAACCCAACTAGTATTGAACGTTACCCGTTTCTGGCTGCTCTTATGGATACGGATCGTCATTGGCACTACTGGCAGACTTGTACTGGCGCAATCATTAATGACCGAGCCGTTCTCACTATAGCTCACTGTACAAGCAATGAGAGACTCCACGCGTGGCGTATCCGTGTTGGGACCAATAATGGTAACTACGCCGGTGTGGTCCACGTTATCTCACGGCACATCGCTCATCCTTTATTTTCTTCCAAGACTTTGGAGCATAACATCGCTGTTCTTCACGTCGCCACCCCCTTCACTTTTAATAACAAGGTCGGCCCT…	MSSFICCDLPVVSIFISIRFSPQRIWGGNPTSIERYPFLAALMDTDRHWHYWQTCTGAIINDRAVLTIAHCTSNERLHAWRIRVGTNNGNYAGVVHVISRHIAHPLFSSKTLEHNIAVLHVATPFTFNNKVGPVMAIAGPNYNVPDNENVLAVGWGWGDGCNLSLDTSNSYGDHLQSSANNRRFGEVMREVPLLAISQETCRNTYAPFGISVTDNMICAGWPAGTDLSSRGHCAEDFGAPLLHNQVIIGVFAFRQGISEPEYQSVHTRVSNYTSWINDNA.	Sf_R_SP027.SPF	D	2015-12-07
	Sf_R_SP031--		SFRU_RICE_012308		SFRICE010967-RA/ 1F7DE4CA2FC334DF7A57B97A8B5B4A7A	ATGCGCGTCCTCCTCTTCTTGGCCCTTTGCATCGCAGCCGTTGTGGCTGTCCCATCCAATCCCCAAAGGATTGTGGGCGGTTCGGCTACCACCATTGACCGGTACCCTAGCATCGCTTCTCTCCTGTACAACTGGTACTGGGGTTCTTACTCGCAGACTTGCGGTGGTTCCATCTTGAACAACCGTGCCGTCCTTACTGCTGCGCACTGCACAATTGGTGACGCCCCGAACAGATGGAGAATCCGTCTTGGCTCCACCTGGGCCAACAGCGGTGGTGTCGTTCACAACGTCAACGCTAACATCGTCCACCCT	MRVLLFLALCIAAVVAVPSNPQRIVGGSATTIDRYPSIASLLYNWYWGSYSQTCGGSILNNRAVLTAAHCTIGDAPNRWRIRLGSTWANSGGVVHNVNANIVHP	Sf_R_SP027.SPF	E	2015-12-07
	Sf_R_SP032	DSP1	SFRU_RICE_013790		SFRICE009809-RA	ATGAAGGGTTTCGCTTTTGTTTTGTTGTGCGTGCTCGTCGCCGTGCAGGGTCGCCACACTGGCGTCGAGAAATCCGGCAGCCCCGCCGCCCTGGGAGAGAACCCCTGGTTGGTGCACCTCCGCATCGCCGTCTCCACCAGTGGACTCCTGGACACCTGCGCCGGATCCCTCATCGGCAGCGGCTGGGTGCTCACCGCTGCTAGCTGCGTCGCTGACCAGCGTTTCATCTGGATCCGCTACGGCGTCGTGGACGTGATCAGGCCTTCCTTCGTCACCGAGAACTCCCAGACTGTCCTCCACCCTGAGTACGATGCAGCCTCTGGCAAGAACAACCTTGCCCTCATCAACCTCAACAGAGTGATCGAAACCACTGACAACATCGCTCCCATCTCCCTGTCC…	MKGFAFVLLCVLVAVQGRHTGVEKSGSPAALGENPWLVHLRIAVSTSGLLDTCAGSLIGSGWVLTAASCVADQRFIWIRYGVVDVIRPSFVTENSQTVLHPEYDAASGKNNLALINLNRVIETTDNIAPISLSGSASESGTFCAFGASDGKPGEQLNCYEAAISEDDGFSVSGDFEATEFDLGAPVVSEGAQVGLLTGSDGSFTGVGDYIDWIESATGIAFNAEAAPEAVHFV.	Sf_R_SP028.SPF	A	2015-12-07
	Sf_R_SP033	DSP4	SFRU_RICE_005852		SFRICE006509-RA	ATGTTGGTGAAGACAGGCTTGTTTTTGTTATTGGTGACGGTACTTCAGGTATCAGCACGCTACGCCGGTGTGCAACCTGACTTCATCGAGAATGTAATCAAACACGAGGAGGAAGCCGTACTTTCAGGCTCTCGTATCGTGTCTGGCTGGGAGGCAGAGCCCGGCCAGCACCCTCATCATGCTGCTCTCCGAATGGTGGACCCTACTGGCAGTGTGAGTGCCTGCGGAGGATCCATCGCGTCCAAGGAATGGGTCATTACCGCAGCTCATTGTACTGCTGGCCGCGTAACTATAGTAGTCCGCGGAGGCGTGGTCTCGCTCACCAACCCGGAATACATCAGCGAGTCCACCGAGTACTACAACCATCCGCTGTACGACAACAGCAAGCCCACTGTTGTG…	MLVKTGLFLLLVTVLQVSARYAGVQPDFIENVIKHEEEAVLSGSRIVSGWEAEPGQHPHHAALRMVDPTGSVSACGGSIASKEWVITAAHCTAGRVTIVVRGGVVSLTNPEYISESTEYYNHPLYDNSKPTVVQHHDIGLVKLQSPVTYSFRLQRIRIQPRVDAYRNYEGALVYASGHGRTWTGAATTEVLRWVYLTAISNQACGSTFTSGIIIETSICARFYNVTSQSTCQGDSGGPLVHVGSDGVPTLIGVTSFVAGGDFGCHSGLPAGFIRPGPYLDWFEQVTGIDFENLVEVEPTTPTTPAPSPTTPEDLRPTTEDYQTVATTPNDDEGSGGDDGDDCSDSDEDDELSELLKRLEVKVKVKVRFDKYKHKQETDKVVEVKKHH.	Sf_R_SP033.SPF	A	2015-12-07
	Sf_R_SP034	CTLP	SFRU_RICE_003618		SFRICE001331-RA	ATGGACTATAAAGCCGGTATTTTGGTGTTCATCACCCTTCTGATTGGCAGCTTAGCCTTTCCAACACCCGAAAATGACATGTCTATTTTCTTCGACCACACCGACGCCAACGCTCGTGTTGTCGGTGGCACCCAGGCGGCAGCTAGCAGCCATCCTCACATGGTGGCTCTGTCCTTCGGTGCTGAAGTGAGGAGCTTCCTCTGCGGAGCATCACTGATCACTCAACGCACTGTCCTCACTGCTGCTCACTGCATTGATGTCGTCCATGGCGAGAACGGGCTGATTGACTCTTTCCGTGTGTCTGTCGGCTCGACGCAATGGAACAGTGGCACCAAATATGCTGTAGCCTACAACGTGACCCACCCTGACTATGACTTTGGGACTATTAAACATGACATC…	MDYKAGILVFITLLIGSLAFPTPENDMSIFFDHTDANARVVGGTQAAASSHPHMVALSFGAEVRSFLCGASLITQRTVLTAAHCIDVVHGENGLIDSFRVSVGSTQWNSGTKYAVAYNVTHPDYDFGTIKHDIGVLITATNVVLNNLVQTVPVTYDYIGGGVESILGGWGRIRAGGPLSRDLLELRTTTLDGADCMIRAARAAVVLNIWYAPPVDPHAEVCAFHSAGFGACNGDSGSALRRASDGHQFGVVSWGFPCALGAPDMYVRISSYQIWLRSVIV.	Sf_R_SP034.SPF	A	2015-12-07
	Sf_R_SP035	CTLP	SFRU_RICE_003618		SFRICE001330-RA	ATGGAATACAAAGCTGGACTTCTGGTGTTTGTCTCCTTTCTGATTGGAAGCCTTGCTTTCCCAGCACCTGAAGATGACTTGTCCAAGTTCTTCGACCATACCGACGACAACGCTCGTATCATTGGAGGTTCTGAAGCGGCAGCAGGCAGCCACCCTCACATGGTGGCTCTGATCGCAGGAATATATGGGAAGATGTTCATCTGCGCAGGATCACTGGTCACACAACGCTCTGTTCTCACTGCTGCCTATTGTATTCACATGATCTACAGCGGTGGCTCAATCGTTTCTTCTGCGCGGGCGGCTGTCGGCTCAAACCGCTGGGACAGCGGTACTGAGTACACTTTGCTCGGCAACCTGACTCACCCTGATTTCACCCTGTGGACTGGCAAGAATGACATC…	MEYKAGLLVFVSFLIGSLAFPAPEDDLSKFFDHTDDNARIIGGSEAAAGSHPHMVALIAGIYGKMFICAGSLVTQRSVLTAAYCIHMIYSGGSIVSSARAAVGSNRWDSGTEYTLLGNLTHPDFTLWTGKNDITVVITSTDVAFNSLVQPVALTYDYIGGGVPAIVAGWGSTTPNSYEPSDILLEVSTTTIGSKECVARVLKAAIKLKNLIYVNPRNKGDSGSSLLRADNGQQFGIVAWGFPGVADYPDVFVRISAYESWLKSVIV.	Sf_R_SP034.SPF	B	2015-12-07
	Sf_R_SP036	CTLP	SFRU_RICE_003618		SFRICE001329-RA	ATGGACTGCAAAGCGGGATTTCTGGTGTTCATCACCCTTCTGATTGGAAGCCTTGCACTTCCAACGCCCGAAGATGACATGTCCATCTTCTTCGACCACACCGACGCTAGCGCTCGTATCGTCGGCGGCAATGAGGCAGCTATCGGTAGTCACCCTCACATGGTGGGACTGTCCTCTGGGGTACTTATAAGGAGCAACTTCTGTGGAGGCTCTCTGATCTCCCAGCGCACTATCCTCACTGCGGCTCATTGCATCCGCCATGTGTATAGCTTTGGATCTCTGACTAGCTCTCTCCGTGCTACTGTTGGTACCAACCGCTGGAACAGTGGTGGTACCGCTTACACCATATCTCGCAATGTGACCCACCCCCACTACGTACATTCCCTCATCAAGAACGAC…	MDCKAGFLVFITLLIGSLALPTPEDDMSIFFDHTDASARIVGGNEAAIGSHPHMVGLSSGVLIRSNFCGGSLISQRTILTAAHCIRHVYSFGSLTSSLRATVGTNRWNSGGTAYTISRNVTHPHYVHSLIKNDLGVLITSTDVVLNNLVQVVPITYDFIGQGVQARVAGWGNIRAGGPSSAALLELTTTTIDGNECVARAAQARVELNMMHAPHVEPHIEVCTYHSPGRGTCNGDSGSALRRVDNGQQFGIVSWGFPCALGAPDMFVRLSAYQSWLRSVIV.	Sf_R_SP034.SPF	C	2015-12-07
	Sf_R_SP037	CTLP	SFRU_RICE_003618		SFRICE001329-RA	ATGGACTGTAAAGCTGGACTTTTGGTGTACATCACCCTTCTTATTGGAACTCTGCCAACACCTGAAGATGACATGTCCATCTTCTTCGACCACACCGACGCCAGCGCCCGTATCGTCGGTGGCAATGAGGCAGCGATCGGTAGCCACCCTCACATGGTGGCTCTTTTCGTGGGAGTGAACGTGAAAAACTTCATCTGTGGAGGATCACTTATCACACAACGTTCTGTGCTCACTGCTGCTCATTGTGTTGACAATGTTTACGGCATCAACTCGCTCATACGCTCCGCGGGGGTGGCTGTCGGCTCGACCCGCTGGGACCGCGGTGACGATTACGCTCTGCTCCGTAACGTGACTCACCCTGGCTACGACCGCTGGACAGTCAAGAACGACATCTGTGTC…	MDCKAGLLVYITLLIGTLPTPEDDMSIFFDHTDASARIVGGNEAAIGSHPHMVALFVGVNVKNFICGGSLITQRSVLTAAHCVDNVYGINSLIRSAGVAVGSTRWDRGDDYALLRNVTHPGYDRWTVKNDICVLITSTDVVLSSLVQPVALTYDYIDEGLPAIVAGWGATRANAYTMSEILLELSMTTIGSEDCVARVSEAATQEGYPLFTDPGIEVCTLHSPGFGVCNGDSGSALRRVDNGQQFGIVSWGFLCARGHPDVFVRISAYESWLKSVIV.	Sf_R_SP034.SPF	D	2015-12-07
	Sf_R_SP038	CTLP	SFRU_RICE_003970		SFRICE019799-RA	ATGGACTACAAAGCCGGACTCCTTGTGTTCATCACCCTTCTGATTGGCAGCTTCGCCTTTCCAACGCCCGAAAATGACATGTCCATCTTCTTCGACCACACCGACGCCAACGCTCGTATCGTCGGTGGCACCCAGGCGGCAGCTGGCAGCCACCCTCACATGGTGGCTCTGTCCTTCGGTGCTGAAGTGAGGAGCTTCCTTTGCGGAGCATCACTGATCACTCAACGCACTGTCCTCACTGCTGCTCACTGCATTGATGTCGTCCATGGCGAGAATGGGTTGATTGATTCTTTTCGTGTGTCTGTTGGCTCGACCCAATGGAACAGTGGCACCAATTATGCTGTAGCCTACAACGTGACCCACCCTGACTATGACTTGGGGACTATCAAACATGACATC…	MDYKAGLLVFITLLIGSFAFPTPENDMSIFFDHTDANARIVGGTQAAAGSHPHMVALSFGAEVRSFLCGASLITQRTVLTAAHCIDVVHGENGLIDSFRVSVGSTQWNSGTNYAVAYNVTHPDYDLGTIKHDIGVLITATNVVLSNLVQTVPVTYDYIGGGVEAILGGWGRIRAGGPLSRDLLELRTATLDGADCMIRAARAAVVLNIWYAPPVDPHAEVCAFHSAGFGACNGDSGSALRRASDGHQFGIVSWGFPCALGAPDMYVRISSYQIWLRSVIV.	Sf_R_SP038.SPF	A	2015-12-08
	Sf_R_SP039	CTLP	SFRU_RICE_003970		SFRICE019800-RA	ATGGACTACAAAGCTGGATTTCTGGTGTTGGTCTCCTTACTGATTGGAAGCCTTGCCTTCCCTGCACCTGAAGATGACTTGTCCAAGTTTTTCGACCATACCGACGGCAACGCTCGTATCATTGGAGGTTCCGAAGCGGCAGCTGGCAGCCACCCTCACATGGTGGCTCTGATCGCAGGAATATATGGGAAGATGTTCATCTGCGCAGGATCACTGGTCACACAACGCTCTGTTCTCACTGCTGCTTACTGTATTCAAATGATCTACAGCGGTGGCTCAATCGTTCCTTCTGCGCGGGCGGCTGTCGGCTCAAACCGCTGGGACAGCGGTACCGAGTACACTTCACTCGGCAACCTGACTCACCCTGATTTCAACCTATGGACTGGCAAGAATGACATC…	MDYKAGFLVLVSLLIGSLAFPAPEDDLSKFFDHTDGNARIIGGSEAAAGSHPHMVALIAGIYGKMFICAGSLVTQRSVLTAAYCIQMIYSGGSIVPSARAAVGSNRWDSGTEYTSLGNLTHPDFNLWTGKNDITIVITSTNVAFNTLVQPVALTYDYIGGGVPAIVAGWDSTTPNSYEPSDILLEVSTTTIGSKECVARVLKAAIKLKNLVYVNPRNKVCTLNSSKSGINYGDSGSALLRADNGQQFGIVAWGFPGVADYPDVFVRISAYESWLKSVIV.	Sf_R_SP038.SPF	B	2015-12-08
	Sf_R_SP040	CTLP	SFRU_RICE_003970		SFRICE019798-RA	ATGGACTGCAAAGCGGGATTTCTGGTGTTCATCACCCTCCTGATTGGAAGCCTTGCTCTTCCAACGCCCGAAGATGACATGTCCATCTTCTTCGACCACACCGACGCTAGCGCTCGTATCGTCGGTGGTAACGAGGCAGCTATCGGTAGCCACCCTCACATGGTGGGACTGTCCTCTGGGGTACTTATAAGGAGCAACTTCTGTGGAGGCTCTCTGATCTCTCAGCGCACTATCCTCACTGCGGCCCATTGCATCCGCCATGTATACAGCTTTGGATCTCTGACTAGCTCTCTCCGCGCTACTGTTGGCACCAACCGCTGGAACAGTGGTGGTACCGCTTACACCATATCTCGCAACGTGACCCACCCCCACTACGTACATTCCCTCATCAAGAACGAC…	MDCKAGFLVFITLLIGSLALPTPEDDMSIFFDHTDASARIVGGNEAAIGSHPHMVGLSSGVLIRSNFCGGSLISQRTILTAAHCIRHVYSFGSLTSSLRATVGTNRWNSGGTAYTISRNVTHPHYVHSLIKNDLGVLITSSDVVLNNLVQVVPITYDFVGEGVQARVAGWGNIRAGGPSSAALLELTTTTIDGNDCVARAAQARVELNMMHAPHVEPHIEVCTYHSPGRGTCNGDSGSALRRVDNGHQFGVVSWGFPCALGAPDMFVRISAFQNWLRSVIV.	Sf_R_SP038.SPF	C	2015-12-08
	Sf_R_SP041	CTLP	SFRU_RICE_013806		RICE_GSSPFG00012891001.3_RA	ATGAATTACAAAACGGGGTTTCTGGTGTTCACCACCCTTCTGATTGGCAGCATTGCTGTACCAACGCCCGAAGATGACATGTCCATCTTCTTCGACCACACCGACGCCAACGCCCGTATCGTCGGTGGCACCCAGGCGGCAGTCGGCAGCCACCCTCACATGGTGGCAATGACTTCTGGGTTTTGGCTGAGAAGCTTTCTCTGTGGCGGTTCTCTGATCAGCCAGCGCACCGTCCTTACCGCTGCTCACTGCATTGCAGCTGTTTTTGGAGGTGGTTCTCTGATTAGCTCTCTTCGCGTCACTGTTGGCACCAACCGCTGGAACCGTGACGGTGTAGTTCACACACTGGCCCGCAATGTGACCCACCCCAACTATGTCGCTGCTACCCTCAAGAACGAC…	MNYKTGFLVFTTLLIGSIAVPTPEDDMSIFFDHTDANARIVGGTQAAVGSHPHMVAMTSGFWLRSFLCGGSLISQRTVLTAAHCIAAVFGGGSLISSLRVTVGTNRWNRDGVVHTLARNVTHPNYVAATLKNDLGVLITSSDVALSNLVQVVPITYDFIGEGVQARVAGWGRTRTGGSMSSTLLELITHTLEGNDCVDRAARAAIDLNMRNAPPVEPHIEVCTFHSAGFGNCNGDSGSALRRVDNGQQFGIVSWGFPCARGAPDMYVRISAYQNWLTSVIV.	Sf_R_SP041.SPF	A	2015-12-08
	Sf_R_SP042--	CTLP	SFRU_RICE_013806		RICE_GSSPFG00012891001.3_RA	GCCCCACGTACTGTCCTCACCGCAGCTCATTGTATTGGCGCCGTCACCATTTCTATCATTGGAACTCTGTCTAGGTCTCTTCGTGTGACTGTTGGTTCCCACCGCCATGACTCTGGTGGAACCACCTACAGGGTTGCTCGCCATGCTTCCCACCCGGATTACGACTGGTTTACCATCAAGGATGATATTGGAGTCCTCATCACCGACACAGAAGTGGCTTACAGCAGCCTGGTGCAGCCTGTAGCAATCACCTACGACTACATTGACGGTGGAGTGCCAGCTATAGTTGCTGGTTGGGGCAGACTTTATGACGGTGGTCCGGCCTCTGACGTACTCCTGGAACTGAGAACCACAACTATTGACAGTAAAGACTGCGTGGAACTTGTGCATCAAGCCGAC…	APRTVLTAAHCIGAVTISIIGTLSRSLRVTVGSHRHDSGGTTYRVARHASHPDYDWFTIKDDIGVLITDTEVAYSSLVQPVAITYDYIDGGVPAIVAGWGRLYDGGPASDVLLELRTTTIDSKDCVELVHQADIEWEFGIHTDPRAEVCTLHSPGFGTCNGDSGSALRRIEDGKQFGIVSWGFPCAVGAPDVFVRITTYESWLKSVIV.	Sf_R_SP041.SPF	B	2015-12-08
	Sf_R_SP043	CTLP	SFRU_RICE_007330		SFRICE024614-RA	ATGGACTACAAAACCGGACTTCTGGTGTTCACTCTCCTGGTTGGGTGCTTCGCCCTTCCAGCGCCCGAAAATGACATGTCCATCTTCTTCGACCACACCGACGCCAACGCCCGTATCGTGGGTGGTACCCAGGCGGCGACAGGTAGCCACCCTCACATGGTGGCTCTGTCCTCTGGAGTGCTAGTCAGAAGCTTCCTCTGCGGTGGTTCTCTGATCACCCAGCGCACCGTCCTTACTGCTGCTCACTGCATTGCTGCCGTCTTCAGTGGCAACTCTCTCACTAGCTCTCTCCGTGCTACCGTTGGCACCAACCGCTGGAACAGCGGTGGTACTTCTTACACTCTGTCTCGCAACGTGACCCACCCCAACTACGTCGCTGCTACCATCAAGAACGACATC…	MDYKTGLLVFTLLVGCFALPAPENDMSIFFDHTDANARIVGGTQAATGSHPHMVALSSGVLVRSFLCGGSLITQRTVLTAAHCIAAVFSGNSLTSSLRATVGTNRWNSGGTSYTLSRNVTHPNYVAATIKNDIGVLITSSNVALNNLVQVVPITYNFIGQGVLSRVAGWGRIRSGGSLSATLLELTLNTIDGNDCVARVARASIDFNVRAPPVEPHIEVCTLHSPGFGTCNGDSGSALRRVDNGQQFGIVSWGFPCARGAPDMFVRISAFQNWLRAVIV.	Sf_R_SP043.SPF	A	2015-12-08
	Sf_R_SP044	CTLP	SFRU_RICE_007331		SFRICE027335-RA	ATGGACTACAAAACCGGAGTTCTGGTGTTCACTCTCCTGGTTGGGTGCTTCGCCCTTCCAGCGCCCGAAAATGACATGTCCATCTTCTTCGACCACACCGACGCCAACGCCCGTATCGTGGGTGGTACCCAGGCGGCGACAGGTAGCCACCCTCACATGGTGGCTCTGTCCTCTGGAGTGCTAGTCAGAAGCTTCCTCTGCGGTGGTTCTCTGATCACCCAGCGCACCGTCCTTACTGCTGCTCACTGCATTGCTGCCGTCTTCAGTGGCAACTCTCTTACTAGCTCTCTCCGTGCTACTGTTGGCACCAACCGCTGGAACAGCGGTGGTACTTCCTACACGCTGTCTCGCAACGTGACTCACCCCAACTACGTCGCTGCTACCATCAAGAATGACATC…	MDYKTGVLVFTLLVGCFALPAPENDMSIFFDHTDANARIVGGTQAATGSHPHMVALSSGVLVRSFLCGGSLITQRTVLTAAHCIAAVFSGNSLTSSLRATVGTNRWNSGGTSYTLSRNVTHPNYVAATIKNDIGVLITSSNVALNNLVQVVPITYNFIGQGVLSRVAGWGRIRSGGSLSATLLELTLNTIDGNDCVARVARASIDFNVRAPPVEPHIEVCTLHSPGFGTCNGDSGSALRRVDNGQQFGIVSWGFPCARGAPDMFVRISAFQNWLRAVIV.	Sf_R_SP044.SPF	A	2015-12-08
	Sf_R_SP045-	CTLP	SFRU_RICE_005754, SFRU_RICE_020556		SFRICE039509-RA	ATGGACTGTAAAGCTGGACTTCTGGTGTACATCACTCTTCTTATTGGAAGTTTTGCTCTGCCAGCGCCCGAAGATGACATGTCCATCTTCTTCGACCACACCGACGCCGACGCCCGTATCGTCGGTGGCAATGAGGCAGCGATCGGTAGCCATCCTCACATGGTGGCTCTTTTCGTGGGAGTGAACGTGAAAAACTTCATCTGCGGAGGATCACTAATCACACAACGTTCTGTACTCACAGCTGCTCATTGTGTTGACAATGTTTATGGCATCAACTCGCTCATACGCTCCGCGCGGGTGGCTGTCGGCTCGACCCGCTGGGACAGCGGTAACGATTACGCTCTGCTCCGTAACGTGACTCACCCTGGCTACGACCGCTGGACAGTCAAGAACGACATC…	MDCKAGLLVYITLLIGSFALPAPEDDMSIFFDHTDADARIVGGNEAAIGSHPHMVALFVGVNVKNFICGGSLITQRSVLTAAHCVDNVYGINSLIRSARVAVGSTRWDSGNDYALLRNVTHPGYDRWTVKNDICVLITSTDVVLSSLVQPVALTYDYIDGGLPAIVAGWGATRTNAYTMSEILLELSMTTIGSEDCVARVSEAATQVGYPLFTDPGIEVCTLHSPGFGVCNGDSGSALRRFDNGQQFGIVSWGFLCARGHPDVFVRISAYESWLKSVIV.	Sf_R_SP045.SPF	A	2015-12-23
	Sf_R_SP046	CTLP	SFRU_RICE_025426, SFRU_RICE_020556		SFRICE031599-RA, ms718585_SFRU_RICE_020556_noCat_Spodomaivev3-B-R21583-Map6	ATGAATTACAAAACGGGGTTTCTGGTGTTCACCACCTTTCTGATTGGCAGCATTGCTGTACCAATGCCCGAAGATGACATGTCCATCTTCTTCGACCACACCGACGCCAACGCCCGCATCGTCGGTGGCACCCAGGCGGCAGTCGGCAGCCACCCTCACATGGTGGCAATGACTTCAGGGTTTTGGCTGAGAAGCTTTCTCTGTGGCGGTTCTCTGATCAGCCAGCGCACTGTCCTAACCGCTGCTCACTGCATTGCTGCAGTTTTTGGCGGTGGTTCTCTGATTAGCTCTCTTCGCGTCACTGTCGGCACCAACCGCTGGAACCGTGACGGTGTTGTTCATACACTGGCCCGCAACGTGACCCACCCCAACTACGTCGCTGCTACCCTCAAGAACGAC…	MNYKTGFLVFTTFLIGSIAVPMPEDDMSIFFDHTDANARIVGGTQAAVGSHPHMVAMTSGFWLRSFLCGGSLISQRTVLTAAHCIAAVFGGGSLISSLRVTVGTNRWNRDGVVHTLARNVTHPNYVAATLKNDIGVLITSSDVVLNNLVQVVPITYDFIGEGVQARVAGWGRTRTGGSMSSTLLELTTHTLEGNDCVDRAARAAIDLNMRNAPPVEPHIEVCTFHSAGFGNCNGDSGSALRRVDNGQQFGIVSWGFPCARGAPDMYVRISAYQNWLTSVIV.	Sf_R_SP046.SPF	A	2015-12-08
	Sf_R_SP047	CTLP	SFRU_RICE_018152		SFRICE036035-RA	ATGGACTACAAAGCCGGACTCCTGGTGTTCACCACCCTCCTGGTCGGTAGCCTTGCACTGCCAAGGCCCAAAGATGACGTGTCCGTCTTCTTCCAGTACAATGCCAATGGTCGTATCGTTGGAGGTACTGAGGCGGCAGTCGGCAGCCACCCTCACATGGTGGTCCTCTCCTCCGGTCTACTCGTACGAAGCTTCTTCTGCGGAGGTTCTCTGATAGCCCCACGTACTGTCCTCACCGCAGCTCATTGTATTGGCGCCGTCACCATTTCTATCATTGGAACTCTGTCTAGGTCTCTTCGCGTGACTGTCGGTTCCCACCACCATGACTCTGGTGGAACCACCTACAAGGTTGCTAGCCATGCTTCCCACCCAGATTACGACTGGTTTACCGTCAAGGAT…	MDYKAGLLVFTTLLVGSLALPRPKDDVSVFFQYNANGRIVGGTEAAVGSHPHMVVLSSGLLVRSFFCGGSLIAPRTVLTAAHCIGAVTISIIGTLSRSLRVTVGSHHHDSGGTTYKVASHASHPDYDWFTVKDDIGVLITDTEVAYSSLVQPVAITYDYIDGGVPAIVAGWGRIYDGGPASDVLLELRTTTIDSKDCVELVHQADIEWEFGIHTDPRAEVCTLHSPGFGTCNVSLSTLFYTYLLLYLFTISIDSNILIGTIKLK.	Sf_R_SP047.SPF	A	2015-12-08
	Sf_R_SP048	CTLP	SFRU_RICE_002264		SFRICE016239-RA	ATGGACTACAAAGCCGGACTTCTGGTGTTCATCACCCTTCTGATTGGCAGCTTTGCCTTCCCAACACTCGAAGAGGCTGCTTTCTACGATGAAGATGACGTCTCCATGTTCTTCGACCAAACCGATGTCAACGCTCGTATTGTCGGTGGCACTCCGGCGGCTATCGGTGGCCACCCTCACATGGTGGCAATGACCTCTGGAGCCGTCGTGAGGAGTTTCCACTGCGGAGCCTCTCTGATCAGCCAACGCACTGTCCTTACTGCTGCTCACTGCATTGATGCTGTTTTTAGAGAAGGTGTTATTCTTAGCACTTTCCGTCTGAACATCGGCTCCAACCTCTGGAACGGTGGAACCGACTACGAAGTGGCTCGTAATTACACCCACCCGAACTGGTACAGG…	MDYKAGLLVFITLLIGSFAFPTLEEAAFYDEDDVSMFFDQTDVNARIVGGTPAAIGGHPHMVAMTSGAVVRSFHCGASLISQRTVLTAAHCIDAVFREGVILSTFRLNIGSNLWNGGTDYEVARNYTHPNWYRPTIKEDIGILITATEVALSSAVQPVPLTYDYIGGEVEAVIAGWGRVRAGGAISRQLLELRTKTLDGADCMIHVARASINLNSNAPHIDSRCEICTLHSPGLGNCNGDSGSALRRVTDGHQIGIVSWGFPCALGAPDMFVRVSYYQDWLTSVIV.	Sf_R_SP048.SPF	A	2015-12-09
	Sf_R_SP049	DSP4	SFRU_RICE_012735		SFRICE024519-RA	ATGCAGTATTTCCTTTCTAAATTTCAGTGCGAGCCAGCTGAGCCAGAGATTGCTTACATCGAAGATTCTCTTCGAGGATCAAGAATCATCGACGGATGGGTGGCCGTGAATGGGCAGTTTCCACACACGGTCAACATCCGCAGTGTGGGAGATACCGGCTTAGTGAGTGCATGCACCGGCTCTATACTCACCAACGTGTGGATCCTCACTGCTGCTCACTGCCTGGCCAGGCGCTACACACACATAGTACGACTCGGAGACGTGGACATCTCGACCCCTGGCTACATGCTTGAGACGCAGGAGCGGTACATCCACCACGGCTACGACCTGGAGGAAACCTCCGTGCAGACTGACGACATTGCAGTACTGAAGCTAGACCGCTACATCCCTTATAATGAC…	MQYFLSKFQCEPAEPEIAYIEDSLRGSRIIDGWVAVNGQFPHTVNIRSVGDTGLVSACTGSILTNVWILTAAHCLARRYTHIVRLGDVDISTPGYMLETQERYIHHGYDLEETSVQTDDIAVLKLDRYIPYNDYIQPIRLQSSQRNSMEYTLMQLVQSGYGRTDDWWAPGSIVPDNLRWTYQRGLSMLVCRSWYPHSQVIDDQKTICAQFYNDTRQNPCTGDSGGALTIEDIDGKPTQIGIMSFGSARGCSSHNPSGHVRPEYYHDWLEEVTGINFDWNVEDLEASVAGEKQNEEIQLHSTSLAEKHLFLRGENRPMTSSALGEVRGSVRLLLTKNHPVPTPAFRAGAPVNPLAP.	Sf_R_SP049.SPF	A	2015-12-09
	Sf_R_SP050	DSP4	SFRU_RICE_007352		RICE_GSSPFG00012841001.3_RA	ATGGCCGGTCTGTACTTGTTTGGGTTACTCCTCGCCATTGGTCTCGCTCAGTGCGAGCCAATCGAACCAGAGATCGCATATATCGGAGATTCTCTTCGAGGATCTAGAATCGTGGGCGGCTGGGAGGCTGTGAATGGGCAGTTTCCTTACACCGCCAGCATCCGTGGAGTTGGGCCCACAGGTGGTGTGGCTGGATGTACCGGCTCCATACTCTCCAATGAATGGATCCTCACTGCCGCTCACTGTCTGGCCAGCCGCTACACATTTGTTATCCGGCTGGGACACGTAGACATCACGACTCCAGGGTACATGGTGGAAGCGACGGAGTGGTACGTCCACGATGATTACGACACAAACGACATACAAGTGCAGACTGATGACATTGGAGTCATAAAGCTG…	MAGLYLFGLLLAIGLAQCEPIEPEIAYIGDSLRGSRIVGGWEAVNGQFPYTASIRGVGPTGGVAGCTGSILSNEWILTAAHCLASRYTFVIRLGHVDITTPGYMVEATEWYVHDDYDTNDIQVQTDDIGVIKLDRYIPYGDYIQPIRLQSSQRNFEEYTNLQLTQSGYGRTDDWWVAGSIVPDVLRWTYQLGISIEACRSWYPTSEMIDDRRTVCAQFYNDITQNPCTGDSGGALALVDLDGKPTQIGIMSFGSWRCNHQNPSGHVRPEYYHSWLERTTGINFDWNVADLKTTTGAKDETEQIRFVDN	Sf_R_SP050.SPF	A	2015-12-09
	Sf_R_SP051	DSP4	SFRU_RICE_007352		RICE_GSSPFG00025116001.3_RA	ATGGCCGTCCTGTACCTTCTTGGATTATTCCTCGTCGTTGGTCTCGCTCAGTGCGAGCCAGCTGAGCCAGAGATTGCTTACATCGATGATTCTCTGCGAGGATCAAGAATCATCGACGGATGGGTGGCCGTAAACGGGCAGTTCCCACACACGGTCAACATCCGCAGTGTGGGAGATACTGGCTTAGTGAGTGCATGCACCGGCTCCATACTCACCAACGTGTGGATCCTCACTGCTGCTCACTGCCTGGCCAGGCGCTACACACACATAGTACGACTCGGAGACGTGGACATCTCGACCCCTGGCTACATGCTTGAGACGCAGGAGCGGTACATCCACCACGGCTACGACCTGGAGGAAACCTCCGTGCAGACTGATGACATTGCAGTTCTGAAGCTG…	MAVLYLLGLFLVVGLAQCEPAEPEIAYIDDSLRGSRIIDGWVAVNGQFPHTVNIRSVGDTGLVSACTGSILTNVWILTAAHCLARRYTHIVRLGDVDISTPGYMLETQERYIHHGYDLEETSVQTDDIAVLKLDRYIPYNDYIQPIRLQSSQRNSMEYTLMQLVQSGYGRTDDWWAPGSIVPDNLRWTYQRGLSMLVCRSWYPHSQVIDDQKTICAQFYNDTRQNPCTGDSGGALTIEDIDGKPTQIGIMSFGSARGCSSHNPSGHVRPEYYHDWLEEVTGINFDWSVEDLEASIAGEKQNEEIQVVE	Sf_R_SP050.SPF	B	2015-12-09
	Sf_R_SP052	DSP4	SFRU_RICE_007352, SFRU_RICE_021415		SFRICE012623-RA,	ATGGCCGCTGCTTATATATTGGGTCTGATCTTCGTTTTAGGCTTCGTCCAGGGTACGGAGTTCCAGCATGCTGAACCGGCCATCATCGAGGACGTGAGAGATGCGCTCCCATCATCATCAAGGATAGTGGCTGGCCAGCCAGCGGTCGCGGGTCAGATCCCCTACCAGGGCAGCCTGCGGATGGTGGCTCCTGATGGCGCGGTCTTCTCCTGTGGCTGCTCCCTGATGCATCATAAATGGGTCCTCACTGCTGCTCACTGCCTGGCCAACCGCATCACATTCGTCGTCCGATTCGGTGTGATCAACGTCACCCGTCCCGAACTGATGGTGGAGTCCACCCGCAAGTACATCCACCCTGAGTATGATGAGATCAGGGCTGGAGTCCAGACCGCCGACCTG…	MAAAYILGLIFVLGFVQGTEFQHAEPAIIEDVRDALPSSSRIVAGQPAVAGQIPYQGSLRMVAPDGAVFSCGCSLMHHKWVLTAAHCLANRITFVVRFGVINVTRPELMVESTRKYIHPEYDEIRAGVQTADLAIVGLDHHIPYSATIQPSRLMSSAQKATDYSGVRMIVSGFGRTDDLWNGGATSEILLWVHQRGISNAECKSWYPTSTVIQDETICVASYDNPSQSACQGDSGGPLTIEDADGKRTQVGIVSFVSVAGCNSPFPAGYVRPGYYHDWFTEVTGIDFDWDSDALVPPVSGEDQPTPSPEDSSSAESSESASSEEGQKVRVVN.	Sf_R_SP050.SPF	CC	2015-12-23
	Sf_R_SP053	CT1	SFRU_RICE_007634		SFRICE013425-RA	ATGAAAGCTTTTATTGTGGTCTGCCTGGCTTTGGCCAGTTTCGCCTGTGCGGAAGAAGCCCGGTACCCTGGGAACAGCGCATATGGTTACCTGGTAAAGTATGGTATTCCTGAGGCCGAGAGGATCAAGGCAGCTGAGGAGAAACTCAGTCAATCCAGAATTGTTGGAGGCGTTCCCGCTGGACAAGGACAATACCCATACCAGGCTGGTCTTCTCATTTCCATCATCGGTTTCGATGGATCCGGTGTTTGCGGTGGTTCCCTCATCAGCGCTGCCAGGGTTGTGACTGCTGCTCACTGCTGGTTCGATGGTATGCACCAAGCATGGAGGGTCACCGTTGTCCTCGGCTCCACCACTCTCTTCACTGGTGGCACCAGGATTGAGACCAGTGTGATGGCC…	MKAFIVVCLALASFACAEEARYPGNSAYGYLVKYGIPEAERIKAAEEKLSQSRIVGGVPAGQGQYPYQAGLLISIIGFDGSGVCGGSLISAARVVTAAHCWFDGMHQAWRVTVVLGSTTLFTGGTRIETSVMAMHPDWSPALIRNDVGVLYLPQAVQLSANIQPIAIATGSSDFVGVSAIASGYGLTSSEGSISANQVLSHVRLNVIANSACSYAFPLVVQPSNLCTSGIGGVGTCSGDSGGPLVASQNGQDVLIGITSFGSAFGCQINLPSVFARVTSFASFISQHQ.	Sf_R_SP053.SPF	A	2015-12-10
	Sf_R_SP054	CT1	SFRU_RICE_007634		SFRICE013424-RA	ATGAAGTTCCTAGTTGCACTTTTTGTTTTTGGCGCTATCGTTCACGCTGAAGATGTTCAGTTTTCTGGGCTGAGCCCTGCTTACGGCTACATACAAAAAATAGGGATTCCAGAAGCTGAGAGGATTCGAAAGGCTGAACAATTAGGAGCATCAAGGATTATTGGAGGTGTGCCAGCTGCTCTTGGACAATACCCGTTCCAGGCTGGAATTCTTGGTGACGTCACTGTTGCGGGTAACCCAGCTACTAGTGTTTGCGGTGGATCCCTTATATCACCCAGCCGAGTTCTAACAGCGGCTCACTGTTGGTTTGATGGTCAAGTACAAGCATGGCGACTGACAGTAGTTCTTGGCTCCGTTCTACTGTTCACCGGTGGTACCAGAATACAGACCAGTGCAGTT…	MKFLVALFVFGAIVHAEDVQFSGLSPAYGYIQKIGIPEAERIRKAEQLGASRIIGGVPAALGQYPFQAGILGDVTVAGNPATSVCGGSLISPSRVLTAAHCWFDGQVQAWRLTVVLGSVLLFTGGTRIQTSAVASHPNFNPSLARNDVAVVYFSSSVPLSANIAPVALPSGSQLFEAFVGERAIAVGFGITSNDGSISTNQNLNHVSLSVISNSECNWAFPLVLHSSNICTSGLGTVGICGGDSGGPLVINRDNQQVLIGVTSFRHGLGCDSNMPSAYARVTSFMDFINNHI.	Sf_R_SP053.SPF	B	2015-12-10
	Sf_R_SP055	CT1	SFRU_RICE_002359		RICE_GSSPFG00034357001.3_RA	ATGCGCGCGTTCCTAGTAATCTGTCTGTTGTTTATTCACTCCGCCTGGATCCACGATACTGTGGCCGAGGAGTTAATAGGATGGCATCAGAAAGTTGGCATGATAAATGCTGAACTTATAAAGTTGTCTGAAGAAGCGACGCTAAACAGTCGCATCGTGGGAGGAGCCGTGGCTCCAGTCTACGCTCACCCCTACCTCGCTGGTCTACTCATCGACATCATAGGCTTCTCGTCACCCTCAGCGTGTGGAGGATCGCTTCTTTCTGCAAATAGAATCCTTACAGCGGCTCACTGCTGGTTTGACGGATTTAATCAAGCTCATCGAATTACTGCCGTGCTGGGATCCCCATTCTTATTCCATGGAGGTTTAAGAGTATTTCCATCTGCCATTGCACTTCAC…	MRAFLVICLLFIHSAWIHDTVAEELIGWHQKVGMINAELIKLSEEATLNSRIVGGAVAPVYAHPYLAGLLIDIIGFSSPSACGGSLLSANRILTAAHCWFDGFNQAHRITAVLGSPFLFHGGLRVFPSAIALHPAYDSRTFANDIAMLYLPVHVPFSGEIQPIALPSGSLLHMDYTNETVIAAGYGRYSDVTNPTTNTMARYVALEVIELQKCRSFYGDLVLDSNICTNGYGGVGICQGDSGGPLTMNVNGQPVLIGVSSFVARDGCELQFPSAFARVSSYINWIRVQI.	Sf_R_SP055.SPF	A	2015-12-10
	Sf_R_SP056	CT1	SFRU_RICE_012694		Sfrugi_R-Strain_C162a, Sfrugi_R-Strain_C123a and RICE_GSSPFG00012295001.3_RA	ATGAAGTTCTTGGCTCTAGCACTCTTGGCTCTGGCGGCGGTGGCCACCGCTAAAAACATCTTTGTTGAGGATGTCATCGACCTGGAGGACATCACCGCCTACGGATACTTGGCTAAAGTCGGCAAACCTCTTGCCGATAAAATCCGTGTAGCTGAAGAGGAAGCTAGTGCATCCAGAATTGTTGGTGGTCAGGCCTCCAGCCTCGGACAGTTCCCCTACCAGGCCGGTCTTCTCGCTGACTTCAGCTTGGGTCAGGGTGTGTGCGGTGGTTCTTTGATCAAGGCCAACAGTGTTCTCACTGCTGCTCACTGCTGGTTCGATGGCCAGAACCAGGCCTGGAGATTCACCGTTGTTCTTGGCTCCATCCGTTTGTTCTCCGGTGGTACCAGAGTACTGTCC…	MKFLALALLALAAVATAKNIFVEDVIDLEDITAYGYLAKVGKPLADKIRVAEEEASASRIVGGQASSLGQFPYQAGLLADFSLGQGVCGGSLIKANSVLTAAHCWFDGQNQAWRFTVVLGSIRLFSGGTRVLSSNVVMHGSWTPNLIRNDVAVIKLSSNVALSDTIAVIALPSGSQLNENFAGENAVASGFGRTVDGAGITVNQFLSHVTLPVITNIACRASFPLIVQDSNICTSGAGGRSTCQGDSGGPLVVTRNNSPLLIGVTSFGSARGCQVGSPAAFARVTSFISWINSQL.	Sf_R_SP056.SPF	A	2015-12-10
	Sf_R_SP057	CT1	SFRU_RICE_012694		Sfrugi_R-Strain_C123, and Sfrugi_R-Strain_C33/ SFRICE_MAKER_013745-RA	ATGAAGTTCTTGGCTCTAGCACTCTTGGCTCTGGCGGCGGTGGCCACCGCTAAAAACATCTTTGTTGAGGATGTCATCGACCTGGAGGACATCACCGCCTACGGATACTTGGCTAAAGTCGGCAAACCTCTTGCCGATAAAATCCGTGTAGCTGAAGAGGAAGCTAGTGCATCCAGAATTGTTGGTGGTCAGGCCTCCAGCCTCGGACAGTTCCCCTACCAGGCCGGTCTTCTCGCTGACTTCAGCTTGGGTCAGGGTGTGTGCGGTGGTTCTTTGATCAAGGCCAACAGTGTTCTCACTGCTGCTCACTGCTGGTTCGATGGCCAGAACCAGGCCTGGAGATTCACCGTTGTTCTTGGCTCCATCCGTTTGTTCTCCGGTGGTACCAGAGTACTGTCC…	MKFLALALLALAAVATAKNIFVEDVIDLEDITAYGYLAKVGKPLADKIRVAEEEASASRIVGGQASSLGQFPYQAGLLADFSLGQGVCGGSLIKANSVLTAAHCWFDGQNQAWRFTVVLGSIRLFSGGTRVLSSNVVMHGSWTPNLIRNDVAVIKLSSNVALSDTIAVIALPSGSQLNENFAGENAVASGFGRTVDGAGITVNQFLSHVTLPVITNIACRASFPLIVQDSNICTSGAGGRSTCQGDSGGPLVVTRNNSPLLIGVTSFGSARGCQVGSPAAFARVTSFISWINSQL.	Sf_R_SP056.SPF	B	2015-12-10
	Sf_R_SP058	CT1	SFRU_RICE_012694		RICE_GSSPFG00019138001.3_RA	ATGAAGTTGGCTCTGACACTCTTGGCTCTGGCGGCGGTGGCCACCGCTAAAAACATCAACGTCGAGGATGCCATCGACCTAGAGGATATCACCGCCTACGGATACTTGGCTAAGATCGGTAAACCTCTTGCCGACGAAATCCGTAAAGCTGAGGAGGCAGAAGGCGCATCCAGAATTGTTGGTGGTCAGGCCTCCAGCCTCGGACAGTTCCCCTACCAGGCTGGTCTTCTCGCTGACTTCTCCGCTGGCCAAGGTGTGTGTGGTGGTTCCTTGGTGCGTGCCAACCGTGTTCTTACTGCTGCTCACTGCTGGTTCGATGGCCAGAACCAGGCCTGGAGATTCACCGTTGTTCTTGGCTCCATCCGTTTGTTCACCGGTGGTACCAGAGTTCAAACCTCC…	MKLALTLLALAAVATAKNINVEDAIDLEDITAYGYLAKIGKPLADEIRKAEEAEGASRIVGGQASSLGQFPYQAGLLADFSAGQGVCGGSLVRANRVLTAAHCWFDGQNQAWRFTVVLGSIRLFTGGTRVQTSNVVMHGSWNPSMIRNDVAMIRLNSNVGLSNNIALIALPSGSQLNENFAGENAVASGFGLTSGNISTNQFLSHVTLPVITNAVCRSSFPLIIQDSNICTSGAGGRSTCQGDSGGPLVVTRSGRPLLIGITSFGSARGCQVGSPAAFARVTSFMSWINGQL	Sf_R_SP056.SPF	C	2015-12-10
	Sf_R_SP059		SFRU_RICE_012694		SFRU_RICE_012694:12906-14451			Sf_R_SP056.SPF	D	2015-12-12
	Sf_R_SP060	CT1	SFRU_RICE_025823		SFRICE033095-RA	ATGCGTGCTGTTGTTTTGTTGGGCTTGGCCCTGGTGGCTTCAACGTCCGCCCTAGTGGAAGTAGGGACCGGATACCATCAGGCCGTTGGCATTCCTACTGCAGAGAAGATCAGAGCTGAGGAGGAAAAGCTTCTGGCGGCAGCAGGCAAAGACAACAGGGTTGTCGGTGGTGCCATCGCGCCCGCTAACGCGCATCCATACTTCGCTGGACTGCTGATCAGTTTGGTTGGTACAACTGGTCAATCGGTATGCGGTTCCTCTCTCCTGTCTGCCAACCGTCTAGTGACAGCCGCTCACTGCTGGACCGATGGCTGGAACCAGGCCTGGCAGTTCCTCGTCATCCTCGGCTCCAATCTCCTGTTCTCTGGTGGGGTCCGCATTGCTACCACCGACGTCATC…	MRAVVLLGLALVASTSALVEVGTGYHQAVGIPTAEKIRAEEEKLLAAAGKDNRVVGGAIAPANAHPYFAGLLISLVGTTGQSVCGSSLLSANRLVTAAHCWTDGWNQAWQFLVILGSNLLFSGGVRIATTDVIMHPQYSTANLNNDIAMIRLPTNVLFTTGIQPIALPPSWSGTFVGNWAVAAGFGRTSDQQAGASTIVSHVNLQVISVQACQAVFGSVFVVPSTICTNGAGGVGICGGDSGGPLVYNQNGVPTLIGVSSFVARDGCQLGFPSAFARVTSFDSFIRQYL.	Sf_R_SP060.SPF	A	2015-12-11
	Sf_R_SP061	CT1	SFRU_RICE_002652		RICE_GSSPFG00030123001.3_RA	ATGAAGGTCTTGGCTCTAGCACTCTTGGCTCTGGCGGCGGTGGCCACCGCTAAAAACATCCATGTTGAGGATGTCATCGACCTAGAGGACATCACCGCCTACGGATACTTGTCCAAGATTGGTAAACCTCTTGCTGATGAAATCCGTAAAGCTGAGGAGGAAGCTAGTGCATCCAGAATTGTTGGCGGATCCTTCTCCGAGCTCGGACAGTTCCCTTACCAGGCTGGTCTTCTCGCTGACTTCTGGATGGGTCAGGGTGTGTGCGGTGGTTCTTTGATTACCGCTAACCGTGTGCTTACTGCTGCTCACTGCTGGTTCGATGGTATTGACCAAGCCTTCAGTGTCACCGTAGTTCTCGGCTCAATCCGTTTGTTCATCGGTGGTGAAAGAATCACCACC…	MKVLALALLALAAVATAKNIHVEDVIDLEDITAYGYLSKIGKPLADEIRKAEEEASASRIVGGSFSELGQFPYQAGLLADFWMGQGVCGGSLITANRVLTAAHCWFDGIDQAFSVTVVLGSIRLFIGGERITTNDVVMHWGWDPSLIRNDIAVIRLSSNVALSDVIAPIAIPSGDLINESFEGQIAVASGFGRTSDNVGVSILQVLSHVELPVISNAVCRLSFPLILQDSNICTSGDGGKSTCRGDSGGPLVVNVDDSPVLIGVTSFGSARGCEVGAPAAFARVTSYLSWINNLL.	Sf_R_SP061.SPF	A	2015-12-11
	Sf_R_SP062	CT1	SFRU_RICE_002652		RICE_GSSPFG00008228001.2_RA	ATGAAGTTTTTGGGAGCGATTCTTTTAGCTCTAGCAGTTTCAAGCACTGCAAGACACATCACTCTAGAAGATGTTATTGATTTTGAAGAGAATACCGCGTATGGATATCATACAAAAATTGGTATACCATTAGCTGATAAAATCCGTAAAGAAGAAGATAACCTAAAACCATCTAGAATAATTGGTGGATCACTCGTGGATCTAGAAAAGTTTCCGTATCAGGCTGGTCTTATCCTTCGACTGCCAATCGGGACGTCAATCGCTGGTGCAGTCTTAATATCTCCGAATACAGTTTTAACTGTTGCTCATATTTTTAATGATGCTGTATTATGTGTGACGACAGTCACCGTGGTAATGGATACAATCAATATATTCATCTCAGGAATAAGGATCGATACA…	MKFLGAILLALAVSSTARHITLEDVIDFEENTAYGYHTKIGIPLADKIRKEEDNLKPSRIIGGSLVDLEKFPYQAGLILRLPIGTSIAGAVLISPNTVLTVAHIFNDAVLCVTTVTVVMDTINIFISGIRIDTEEYILHENYNPATLRNDIAVVKLRYNVAFTATVSPVYLPFESIEEEDLYGETAIASGYGQTSSSGISIPMLLNSVNLTIMTNEECARVFGSSIQPTNVCASGNGNVCQGDAGGPLVVYRDMRHFLIGVSSFGTGRCETLSPSVFTRITSYIDWIMERIM.	Sf_R_SP061.SPF	B	2015-12-11
	Sf_R_SP063	CT1	SFRU_RICE_002652		RICE_GSSPFG00030121001.3_RA	ATGAAGTTGTTGGCAGTGACTGTGTTGGCCCTAGCAGTGGCCGCCTCCGCAAGGCACATCACTCTTGAAGATGTCATCGAATTTGAAAAGAACACGCCGTACGATTACATTCGGCTTATTGCCATACCATACGCTGACGAGGTCTTCTTAGCTGAGGAGGAAGGCAGACAGAATCCATCTAGAATCGTCGGTGGTTCTTTAGCCTCTCTTGGACAATTCCCGTACCAGGCCGGCCTACTATTGAATTACCCTACAAGAACTGGTTACGCCAGTGCATCTCTGATCTCCCACAACAGAATACTGACTGCTGCACACAACATAAACGATGGTTTTTCAAATGTCCCGACTGTGACTGTTGTCCTTGGAACTACTACTATAATGACTGGTGGTGTTAGACAA…	MKLLAVTVLALAVAASARHITLEDVIEFEKNTPYDYIRLIAIPYADEVFLAEEEGRQNPSRIVGGSLASLGQFPYQAGLLLNYPTRTGYASASLISHNRILTAAHNINDGFSNVPTVTVVLGTTTIMTGGVRQTTGNYVIHENYDISIVRSDIAIINLPSSVQFSNILAPIALPSGSQLGENFVGQVAIASGYGFNPGIGGMLANQPFSFVDLPIITNNQCAGTYGSFIYNGIICTGSVPGKNICSGDSGGPLAINRNGNYILIGVVSFGRGGCEGNSPSGYARVTHYINWINQRL.	Sf_R_SP061.SPF	C	2015-12-11
	Sf_R_SP064	CT1	SFRU_RICE_002652		SFRICE006521-RA	ATGCAGTTCTCAATAGTGACTCTATTGGCTATAACAGTGGCTGCCTCCGCGAGGCAGATAGCCCTTGAAGATGTCATCGAATTAGAAAAGAACACTCCGTACGATTACATCAGGAGCTTACCACTAGTCGACGAAGTCCTTATAGCTGAAAAGGAAGGTAGAAGTTCATCCAGAATCGTCGGTGGTTCATTTGCTGCCCTTGGACAGTTCCCATATCAGGCAGGACTTCTAATTCATTTACCCTATGGTACTAGCGTCGCGAGTGCCATTCTGATCTCCAATAATAGAATACTAACTGCTGCCCACAACATCAACGATGGTGTATCAAATGTTCCAAGCGTAACTGTGGTCCTTGGTGCCATTACTTTAATGGATGATGGTGTGAGACAAACAATTAAC…	MQFSIVTLLAITVAASARQIALEDVIELEKNTPYDYIRSLPLVDEVLIAEKEGRSSSRIVGGSFAALGQFPYQAGLLIHLPYGTSVASAILISNNRILTAAHNINDGVSNVPSVTVVLGAITLMDDGVRQTINDFVLHENYDISIFRSDIAIINLPSPVQFSSNLAPIALPSGSQLEEDFAGEVAIASGFGNNPSIGGINANQPLSFVDLPVMSNSDCEQIYGSIIQPGVVCTVGVANKNICGGDSGGPLAVERNGNPLLIGVVSFGPRFCGLQGPGGYSRVTHYIDWINERL.	Sf_R_SP061.SPF	D	2015-12-11
	Sf_R_SP065	CT1	SFRU_RICE_002652		RICE_GSSPFG00030120001.3_RA	ATGAAGTTCTTAGCAGTGACTGTGTTGGCTCTAGCAGTGGCCGCCTCCGCGAGGCACATCACGCTTGAAGATGTCATCGAATTAGAAAACAATTCTCCGTACGATTACATTAGGAGTATCGCCATACCGTTGGCTGACAAAGTCCGTATAGCTGAACAGCAAGGCAATCAGAACCCATCCAGAATTGTCGGTGGTTCATTTGCTGCTCTTGGAGATTTGCCGTACCAGGCTGGACTACAAATCAATTTACCAGTAGGCAGCGGTGTTGCCAGTGCAGCTCTTATCTCCCATAACAGAGTGCTAACTGCTGCACACAACATAAACGATGGTGTATCAAATGTTCCTAGCGTAACTGTTGTCCTAGGAACTACCACTTTACTGGGTAGTGGTGTCAGACTG…	MKFLAVTVLALAVAASARHITLEDVIELENNSPYDYIRSIAIPLADKVRIAEQQGNQNPSRIVGGSFAALGDLPYQAGLQINLPVGSGVASAALISHNRVLTAAHNINDGVSNVPSVTVVLGTTTLLGSGVRLTTSAFVIHENFNLFQFISDIAIINLPSSVQFSNVLAPIALPSGSQLQESFAGDVAIASGFGINPILGGAGVIPNQPLSYVDLPVISNNECAQFYGSVVRPGVVCTGSTVGKNICTGDSGGPLAVQRNGNPLLIGIVSFGAAGCSGGSPSGYARVTNYVNWINQRL.	Sf_R_SP061.SPF	E	2015-12-11
	Sf_R_SP066	CT1	SFRU_RICE_002652		RICE_GSSPFG00030119001.3_RA	ATGAAGTTCTTGGTAGTGACTGTGTTGGCTATAGCAGTTGCCGCCTCCGCAAGGCACATCACACTTGAAGATGTCATCGACTTAGAAAAGAACACGCCGTACGGTTACATCACCGCCGTCGCCGTGCCATTAGCTGACAAAGTTCTTATTGCTGAGGAGGAAGGCGGACAGAATCCGTCCAGAATCCTCGGTGGCTCATTTGCTGGTCTTGGACAATTCCCGTATCAGGCTGGACTTTTAGTCCACTTACCCAGTGGCAATGGCGTCGCCAGTGCAGTTCTAATATCAAACACTAGGGTACTAACAGCTGCTCACAACTTACACGATGGTGCATCAAATGTTCCAAGTGTAACTGTGGTCCTTGGAACCACCACACTATTGGGAGATGGCATAAGATTT…	MKFLVVTVLAIAVAASARHITLEDVIDLEKNTPYGYITAVAVPLADKVLIAEEEGGQNPSRILGGSFAGLGQFPYQAGLLVHLPSGNGVASAVLISNTRVLTAAHNLHDGASNVPSVTVVLGTTTLLGDGIRFTTNNFILHENYNLFQLINDIAIINAPFTIQSSGTVAPIALPSGSQLQENFVGDNAVVSGFGMNPSIGGVIADQPFSYVSLPVITNDVCAQVFGSVIQPAIVCTGSVVNKNVCSGDSGGPLAVQRNGNPLLIGVVSFGVPGCAGGNPSAYSRVTQYMNWINARL.	Sf_R_SP061.SPF	F	2015-12-11
	Sf_R_SP067	CT1	SFRU_RICE_002652		SFRICE006523-RA	ATGAAGTTCTCGGTGGGAGTTCTGTTGGCTCTAGTGGCGCTTGGATCTGCCAGGCATATAACTCTTGAAGATGTCATAGAATTTGAAAGCCATCCAGCGTATGGTTACATTGAAAAGATTGGCAAGCCGCTTGCTGATGAGGTTCGGATAAAAGAAGAAGCTGCCTTGGATGATCCATCTCGCATTATTGGAGGTTCCCATGCAGTACTTGGACAGTTCCCTTACCAGGTTGGACTTCTAACGGAATATCCATATGGAGTTGCTGTAGGCAGTGCAGTACTCATCTCTGCAACACGAGTGCTTACTGCCGCCCACAACATAAACGATGCTGTGCTACATGTGACGAGAATTAACGTTATCTTGGGTTCTGTAACTATATTTACTGGAGGTACTCGACTG…	MKFSVGVLLALVALGSARHITLEDVIEFESHPAYGYIEKIGKPLADEVRIKEEAALDDPSRIIGGSHAVLGQFPYQVGLLTEYPYGVAVGSAVLISATRVLTAAHNINDAVLHVTRINVILGSVTIFTGGTRLVSTSFVLHENWAPPVRNDIAIINLPNAVGFTNILSPIALPSGAQLNENFVGDIAIASGYGLTSDFGGMPSDQRLSFVHLPVISNNECIQTFGPTILESNLCTSGAGKRGICIGDSGGPLAVTRNNRQVLIGITSFGSVQGCEASLPSGFARVTSFMSWINRHL.	Sf_R_SP061.SPF	G	2015-12-11
	Sf_R_SP068	CTLP	SFRU_RICE_019815		SFRICE035918-RA	ATGGACTACAAAGCCGGACTCCTGGTGTTCACCACCCTCCTGGTCGGGAGCTTTGCACTGCCGAGGCCTAAAGATGACGTGTCCGTCTTCTTCCAGTACAATGCCAATGGTCGTCTTGTCGGAGGTACGGAGGCGGCAGTCGGCAGCCACCCTCACATGGTGGCCCTCACCTCCGGTCTACTCGTACGAAGCTTCATCTGCGGAGGTTCACTGATAGCCCCACGTACTGTCCTCACCGCAGCTCATTGTATTGACGTCTTCAGCCTGCCCGTCATTGAAACTCTGTATAGGTCTCTTCGCGTGACTGTCGGTACCCACCGCCATGATTCTGGTGGAACCACCTACAAGGTTTCTGGCCATGCTTCCCACCCAGATTACGACTGGTATGAGATCAAGAAT…	MDYKAGLLVFTTLLVGSFALPRPKDDVSVFFQYNANGRLVGGTEAAVGSHPHMVALTSGLLVRSFICGGSLIAPRTVLTAAHCIDVFSLPVIETLYRSLRVTVGTHRHDSGGTTYKVSGHASHPDYDWYEIKNDIGVLITDTEVAYSSLVQPVAITYDYIDGGVPAIVAGWGRLYNGGPLSDVLLELRTTTIDSKDCVELVNQADIDGGWDFGIHSDPRYEVCTLHSPGFGNCNVSLSTLFYTYPLLYLFTISIDSNILIGTIKLK.	Sf_R_SP068v2.SPF	A	2015-12-28
	Sf_R_SP069	CT2	SFRU_RICE_008742		SFRICE000211-RA	ATGAAACTGTTCCTCGCAGTCGTGTGCTTGGCCGTTGCCGCATCCGCGGTGGAGATTGGAGTTCCGTCTCAGAAGAACCCAGTCTTTGGCTACCATCAAAACTTCGGTATTGCTGAAGCTGCCAGGATCAAGAAGGCTGAGGAAGAAACCAGCCCCAGCGCCCAGAGGATCGTCGGAGGATCTGTCACTGACATTTCCAACGTCCCTTACCAGGCCGGTCTCGTGATCCAAGTTTTGGTCATCTTCCAATCCGTGTGCGGTGGTTCCATCATCTCCCACAACCGCATCGTGACCGCTGCTCACTGCAACTGGGACGGTTCTATCACCGCCAACTCTTTCACTGTCGTGCTTGGTTCCAACTTCCTCTTCTCCGGCGGTAACCGCATCACCACCAGAGAT…	MKLFLAVVCLAVAASAVEIGVPSQKNPVFGYHQNFGIAEAARIKKAEEETSPSAQRIVGGSVTDISNVPYQAGLVIQVLVIFQSVCGGSIISHNRIVTAAHCNWDGSITANSFTVVLGSNFLFSGGNRITTRDVVMHPNWTPTTAANDIAVLRISSVTFTNVIQPIALPSGNELNNDFVNWNAIASGYGLTADGANIGTTQRVSSVVLPVISNAQCATVFGPWVHNSNICTSGAGGKGTCSGDSGGPLAVDSNNRRVLIGVTSYGAAAGCQIGLPAAFARTTSYVSWLQSQ.	Sf_R_SP069.SPF	A	2015-12-14
	Sf_R_SP070	CT2	SFRU_RICE_008742		SFRICE000211-RA	ATGAAGCTGTTAGTGGGAGCAGTGTGTTTTGCCTTTACCGTGGTGGTCTCGGCACTTGAGATACCTCCAGCTCATGCCAATACCGTCTTCGGCTACCACTTACAGTACGGTATCCCCGAAGCCAGAAGGATACGAAATTCAGAATTACTTAAAATCTCAGGAGGTCAAGTTCAAGATGTTAAAGATATACCGTATCAGGCTGGAATCATAGTTACAATAATGTCCTTCTTCACATCAGTATGTGGAGCGACCATTATTTCTTCAACGCGCCTCCTAACTGCTGCTCACTGTCATTTTGATGGAATGTTCACCGCTCAGTATTTCACCGTCGTTTTAGGTTCAAATGCCTTATTCACTGGTGGTCTACGGATTGACACGAGGGATGTGGTGCTACATCCT…	MKLLVGAVCFAFTVVVSALEIPPAHANTVFGYHLQYGIPEARRIRNSELLKISGGQVQDVKDIPYQAGIIVTIMSFFTSVCGATIISSTRLLTAAHCHFDGMFTAQYFTVVLGSNALFTGGLRIDTRDVVLHPNWNPTTIANDIAVIRVNQFKFTPSIMPIALPSGNELSNNFVGWYAQASGYGITFQGGTIVDDQPISSVIVPVISNNECRLAFGNYILDTIICTSGRSGKGTCAGDSGGPVVVRSNNRPIVIGIISFGEMCGSDLPSGHTRVTSYVDWIKSQ.	Sf_R_SP069.SPF	B	2015-12-14
	Sf_R_SP071	CT2	SFRU_RICE_008742		SFRICE000209-RA	ATGAAGATTGCATTAGTGTTGATATCAGTTTGTGTGATCGCGATAGGAGCGGAAAATCCTTTACAAAATGGTGTGTACGATTACCATAGAAGGATTGGAATACCTACAGCTTTGAAAATTAAACTACGAGAAATACAAGCGGCAGAAAATGCCCAGGACAGGATTGTCGGTGGATCCTCTACAACTACTCTCTCAGTACCATACCAGGCTGGTATAATCATAAGGATAAATATCATATCCAATTCAGTATGTGGTGGTGCTTTGATATCTGACATCAGGGTGCTCACTGCAGCTCACTGCTACAACGACGGTAACAATGTCGCTCAGAGCTTCCAAGTCATCCTTGGATCCAATTTCTTGTTCTCTGGTGGTACCAGGATTGATACAACCAGCATCGCC…	MKIALVLISVCVIAIGAENPLQNGVYDYHRRIGIPTALKIKLREIQAAENAQDRIVGGSSTTTLSVPYQAGIIIRINIISNSVCGGALISDIRVLTAAHCYNDGNNVAQSFQVILGSNFLFSGGTRIDTTSIAIFPGYNPWIAANDVAVLRIDKVNFSLQIQPIILPSGSELNSNFVGSTALASGYGITRDGDSVNLLQTISSVNLQVISNSECGNSYGHVIQNHHLCTSGAGGVGICGGDTGGPLVTTFNNRRILIGIGSFTATAGCQAGLPSGFSRVTSFVPWIHTI.	Sf_R_SP069.SPF	C	2015-12-14
	Sf_R_SP072	CT1	SFRU_RICE_002651		SFRICE021328-RA	ATGAAGTTCTCGGTGGGAGTTCTGTTGGCTCTAGTGGCGCTTGGATCTGCCAGGCATATAACTCTTGAAGATGTCATAGAATTTGAAAGCCATCCAGCGTATGGTTACATTGAAAAGATTGGCAAGCCGCTTGCTGATGAGGTTCGGATAAAGGAAGAAGCTGCCTTGGATGATCCATCTCGCATTATTGGAGGTTCCCATGCAGTACTTGGACAGTTCCCTTACCAGGTTGGACTTCTAACGGAATATCCACATGGAGTTTCTGTAGCCAGTGCAGTACTTATCTCTGCAAGACGAGTGCTTACTGCCGCCCACAACATAAACGATGCTGTGCTACATGTGACGAGAATTAACGTTATCTTGGGTTCTGTAACTATATTCACTGGAGGTACTCGACTA…	MKFSVGVLLALVALGSARHITLEDVIEFESHPAYGYIEKIGKPLADEVRIKEEAALDDPSRIIGGSHAVLGQFPYQVGLLTEYPHGVSVASAVLISARRVLTAAHNINDAVLHVTRINVILGSVTIFTGGTRLVSTSFVLHENWAPPVRNDIAIINLPHNVGFTNILSPIALPSGAQLNENFVGDIAIASGYGMTSEFGGIPSNQRLSFVHLPVISNNECIQTFGSTILASNLCTSGAGKRGICTGDSGGPLAVTRNNRLVLIGITSFGSPRGCEASLPSGFARVTSFMSWINRHL.	Sf_R_SP072.SPF	A	2015-12-14
	Sf_R_SP073	CT1	SFRU_RICE_002651		SFRICE021328-RA	ATGAAACTCCTAGCTTTGACTCTCTTAGCTCTGGCAGCACTCGCCTCCGCAAGGAACATCAACCTCGAGGATGTGATCGATCTTGAAATGATAACTGCATATGATTATCACAATAAGATCGGAATACCATTGGCTGAGAAGATTCGCAAAGCTGAGGAAGAAGCCGAACTAAGCTCTTCCAGAATTGTTGGGGGATCTAGTGCCAGTCTTGGACAATTCCCTTACCAGGCTGGTCTCATCATTGAAGCTCCAGCAGGCACGGGTGTTTGTGGTGGTTCTTTGCTGAACTCAAGGAGAGTACTTACTGCTGCTCACTGCTGGCATGACGGTATAAGCCAGGGTCGGAGCATGACAGTTGTTCTTGGTTCGATCCGTATATTCAGTGGTGGTATCAGGATG…	MKLLALTLLALAALASARNINLEDVIDLEMITAYDYHNKIGIPLAEKIRKAEEEAELSSSRIVGGSSASLGQFPYQAGLIIEAPAGTGVCGGSLLNSRRVLTAAHCWHDGISQGRSMTVVLGSIRIFSGGIRMVTSNVAVHANWNALFITNDIAMITLPSAVSTSSSIGFIALPSGNELNNDFAGFTATASGFGRTRDGGAVSDTLNHVNLPVITNAVCRNTFITIQSSNVCTSGANARSTCQGDSGGPLVVTSNGRRILIGVTSFGHRDGCQRGFPAAFARVTSFISWINQRL.	Sf_R_SP072.SPF	B	2015-12-14
	Sf_R_SP074	T	SFRU_RICE_018441		SFRICE024701-RA	ATGGCTTCTGTCGCGTACTTGCTCCTAGCTATCTTAGCTGTTGCTGCAGCAGCACCGGAGGGCCGCATCGTGGGCGGTGACCATGTGACCATCGAGGAGTTCCCGTACGCAGTCGCGTACACCTACTTGTACCCTGGACCCGGCATCACTGTGCAGCGCTGTGTCGGCTGTTTGGTCTCCTCTTTCCATGCCCTTACGTCCGCCTACTGTTTCACTGGTGCCATTTTGAACAACATGAGAATCCGTGCGGGTTCTACAAACTCTCTCTCTGGCGGAACTGTGGTGGAAATCGACACCTTCGTGAAGCACCCCGACTACACGGAGACTCCTCGATCCAATGACATTGCAGTCACCTTCCTGAAGACTCCGCTCGGCATCAGCAACGTCATCAATGTCCTG…	MASVAYLLLAILAVAAAAPEGRIVGGDHVTIEEFPYAVAYTYLYPGPGITVQRCVGCLVSSFHALTSAYCFTGAILNNMRIRAGSTNSLSGGTVVEIDTFVKHPDYTETPRSNDIAVTFLKTPLGISNVINVLFLPPANYIIPDGQSVKVVSWGFESEGGNQLETLKTVFLNKLSLADCQAVYGDTNSVEISDSVICASAAGKGMCMGDSGAPMVINNVVVGASSFYKDCLDDEFPDVFTRVDRYTNWILDVASSGGRKADIRVAPSL.	Sf_R_SP074.SPF	A	2015-12-14
	Sf_R_SP075	DSP4	SFRU_RICE_007653		SFRICE020068-RA	ATGGCATCCGCCGAGAACGTGCTACAGGCATCTCACGATGTGGCACCACTTGATTCCCGTATAGTATCAGGATGGGACTCCCAAGAGGGTCAGTTTCCGTACATGCTGTGGCTGCGTACTGTCAGGTGGACCGGTGACATCACGGCTTGCGGGGGCTCCATCATCCATCGGAGTTGGGGACTTACTTCAGCTAGATGTACTGCTCAACGTATCGAAATTACGATCCACGCGGGCAGCATCTACCGCAGCAGACCGCGCGTGGTCGTCCAGGCTCGAGACACGTTCAGGCCACCAGGTTATGATGACGCTATGCAGCCCATCACCCAGCCTAATGACATCAGTGTTATGAGGTTCAGCTCTGATCTTACTTTTAACGAGCACATCCAGCCAATCAGGCTG…	MASAENVLQASHDVAPLDSRIVSGWDSQEGQFPYMLWLRTVRWTGDITACGGSIIHRSWGLTSARCTAQRIEITIHAGSIYRSRPRVVVQARDTFRPPGYDDAMQPITQPNDISVMRFSSDLTFNEHIQPIRLQRSEDKDRDYTGVLMTTSGWGTQWTCLEVGCYTPERLQWVHLNGISNFVCLLFINSNWLVRPTTVCASFYNVTTQSICSGDSGVPLTMVEDDGVLTQVGVGSFVSGFGCHVGLPSGFTRPGHYQDWMRQVTGINFDQRVVPNDDVVDLDPLGNLELKDFKPQEEEVRAQFVF.	Sf_R_SP075.SPF	A	2015-12-14
	Sf_R_SP076	T	SFRU_RICE_006618		SFRICE013567-RA	ATGCGGATTCTTGCTTTTGTAGCCCTTTGCTTCGCGACCGTTGCAGCGGTCCCTACTGGTTTACAAAGGATTGTGGGTGGTTCACTCACTACAATCGATCAGTACCCTTCTATTGCTGCACTCCTGTGTTCTAGTTGGTTCAATAATTTTCAGCAATGTTGTGGCAGCATCATCATAAATAACCGATCCGTTCTAACCGCTGCTCACTGCACTGAGAATGAACCGGCTAGCAAGTTTAGAATCCGCGTTGGCTCCTCTTTCCGAAGCAGTGGTGGTGTTGTTCACAACGTCATGTTGAACATCGTCCACCCTGAGTATAACTCCTCGACCTTGGACAGTGACATTGCCATCCTTCGCTCCGCCACCGTCTTCTCCTTCAACAATAATGTTCGCGCTGCC…	MRILAFVALCFATVAAVPTGLQRIVGGSLTTIDQYPSIAALLCSSWFNNFQQCCGSIIINNRSVLTAAHCTENEPASKFRIRVGSSFRSSGGVVHNVMLNIVHPEYNSSTLDSDIAILRSATVFSFNNNVRAAPIAGANYYPADNQAVWAAGWGDTFSGSGVGSEQLRHVQLVVINQEICKRQYENFPNTINDNMLCSGWPNGGRDTCQRDSGGPLYHNGVVVGVTSFGNKCAEPGYSGVSVRVSRFSSWISANA.	Sf_R_SP076.SPF	A	2015-12-14
	Sf_R_SP077	T	SFRU_RICE_006618		SFRICE_MAKER_015886-RA	ATGAGGATAGGTTTGGTAGCCCTTTGCTTCGCGACCGTTGCAGCGGTCCCTACCGGTGGTCAAAGAATTGTGGGTGGTTCAGTGACCACAATCGATCAGTACCCCACAATCGCTGCACTCCTGTATGCGTTCGATTGGGTCAATTATCACCACTCTTGTGGAAGCATCATCCTAAATAATCGATCTGTTCTCACTGCAGCTCACTGCACTGATGGTGATGCACCTGGCCAGTTTAGAATTCGCGTGGGCTCTTCTTTCCGAAGCAGTGGCGGTGTTGTTCATAACGTTAACCTGAACATCGTCCACTTTGCATACAACCCTTGGACCATGGACAGTGATATCGCTATCCTCCGCTCCGCCTCCACCTTCTCCTTCAACAACAATGTCCGCGCTGCCTCC…	MRIGLVALCFATVAAVPTGGQRIVGGSVTTIDQYPTIAALLYAFDWVNYHHSCGSIILNNRSVLTAAHCTDGDAPGQFRIRVGSSFRSSGGVVHNVNLNIVHFAYNPWTMDSDIAILRSASTFSFNNNVRAASIAGSNYNVADNQAVWAAGWGDTYSGSGAGSEQLRHVQLVTINQNTCRNNYGPTFSVTDNMMCSGWPNGGRDQCQRDSGGPLYHNGIVVGVSSFGIGCADARYPGINVRVSRFTSWISSNA.	Sf_R_SP076.SPF	B	2015-12-14
	Sf_R_SP078	T	SFRU_RICE_006618		SFRICE013566-RA	ATGCGTGTTCTTGCTTTGGTAGCCCTTTGCTTCGCGGCCGTGGCAGCGGTCCCTACGGACCCCCAGAGGATTGTGGGTGGGTCCCTTGTCACCATAGATCGGTACCCCACAATAGCTGCAATCTTAATTACATATGATTGGGTCAATTTCGTGCATACTTGCGGCGGCACCATTTTAAATAATCGATCCGTTCTCACTGCAGCTCATTGTACAGCAGACTACGGTGCTAATAGATTTAGACTCCGCCTAGGCTCTTCGTTCCGTAGCAGTGGCGGTGTTGTTCACAATTGTAACCTGAACATCGTCCACGGCTCATACAACACCTGGACCAAGGACAGTGACATCGCTATCCTCCGCTCCGCCTCTACCTTCTCCTTCAACAACAATGTTCAGGCTGCC…	MRVLALVALCFAAVAAVPTDPQRIVGGSLVTIDRYPTIAAILITYDWVNFVHTCGGTILNNRSVLTAAHCTADYGANRFRLRLGSSFRSSGGVVHNCNLNIVHGSYNTWTKDSDIAILRSASTFSFNNNVQAASIAGANYWLGDNQAVWAAGWGDTFFGSGAGSEQLRHVQLVTINQNTCRNNYAAINSVINDNMLCSGWPNGGRDQCQRDSGGPLYHNGVVVGVCSFGNGCAQANFPGINARVSRFASWISSNA.	Sf_R_SP076.SPF	C	2015-12-14
	Sf_R_SP079	T	SFRU_RICE_006618		SFRICE013565-RA	ATGCGCGTCTTCGCTTTAGTCGCTCTGTGTTTTGCGTCTGCGGCAGCGGTCCCTCACAATCCACATAGGCATGTAGATGGTGACATTGCCAGTATCAATCAGTACCCCAGTCTTGTCTCTATGCTTTACGCGTACGAATGGAGTGTGTTTGTCCAAGAATGTGCTGGAGTCATTATAAACCGTCGTTCCATCCTTACTGCTGCTCACTGTCCTTATTATGACGCAGTCCCAAAATGGCGATTCCGTGTTGGTTCTTCTTTGCCAAGCAGTGGTGGACAAGTGCATGCAGTCAATGGAATTCTCATTCATCCATCATATCGACCAAATGCTTTGGACTTTGATGTCGCTGTTTTGCGCTCGGCTACCGAGATACAATTCAATGAATTTGTTCAGATTTCT…	MRVFALVALCFASAAAVPHNPHRHVDGDIASINQYPSLVSMLYAYEWSVFVQECAGVIINRRSILTAAHCPYYDAVPKWRFRVGSSLPSSGGQVHAVNGILIHPSYRPNALDFDVAVLRSATEIQFNEFVQISYIPSARYVVPDNDPLWVAGWGANSFGALTGSEQLRHIQVQKLNDIACKNRYALRNIPITANMVCSGWVSGGRDQCQGVSGGPLYHRHNTVVGVWSFGFECSSASDFPSVSANVPRLSNWIMSNA.	Sf_R_SP076.SPF	D	2015-12-14
	Sf_R_SP080	DSP3	SFRU_RICE_003748		SFRICE004671-RA	ATGGTGTCTGCTCGCTTCGCCACATTTATCCTGGCTGCAGGCCTTTGTGTCAGTGCAGTCCTCTCAGCCTCCCAGGCTAGTATCGAGGACTTCCCCAGCATAGCCCAGATTGAGACAGGCATTGGACGCGTATGGCTTCAGACCTGTATTGGTACCATCATCACCAACTTCCACGTCCTCACTGCTGCTCACTGCCTCGTCGGAACAGCCCTCACCCCCCGCGTCAGCCGTGTGAGAGTCGGCGCTGAAGAGCGTGGTCGTGATGGAGACGTCTACGCTGTCCAGAGCATCGTCAGACACCCCGACTACAGCTTCAGAAGCTTCGACAACAATGTCGGTATCCTCCGCCTCCAAGCTGCTCTGACCTTCAGCTCCAAAGTCCAGATGGCTCGTATCACC…	MVSARFATFILAAGLCVSAVLSASQASIEDFPSIAQIETGIGRVWLQTCIGTIITNFHVLTAAHCLVGTALTPRVSRVRVGAEERGRDGDVYAVQSIVRHPDYSFRSFDNNVGILRLQAALTFSSKVQMARITASGLVFPANVPVVLANWGRTAQDVIWSDRDLYSAQLFTVEHSACVERYGSLLLPIEVTDNMVCVSSAAAAGTHFGVRDGGAPIFYDGILVGFVSFGSPYGEKFPVVATGVSPYSDWIVANAV.	Sf_R_SP080.SPF	A	2015-12-14
	Sf_R_SP081	DSP2	SFRU_RICE_003748		SFRICE004672-RA	ATGGCGGCGTTGGCTTTGGCTGTTCTTTTCATTGCAGGTCTCGCCTGCTCATCTGCAGAGGAGGGGAAATTAACCTCGATTGAGGAGTACCCCAGCCTGGTGCAGGTGGAGAACCGCGCAGGCCTGCTGTGGCTGCAGTTCTGTGCTGGGAGCGTGCTGACTTCCTACCACATTCTGTCAACGGCGAGATGCTTCTCTGGACCCAACTACACAGACCGCAACCGCCGCATCAGAGCTGGTACCTCCTACCGTGGTTCTGAGGGTATTATCCGTGAGGTCTCCAGAGCCTACCTGCACCCAACCTTCGGTCTGTTGGCCAACGATGGAGATATCTCTGTCGTCCGCCTGGAAACCCCAATGACCTTGGGAAGCACTATCGCCCAGGCTCCCATTCTGGGC…	MAALALAVLFIAGLACSSAEEGKLTSIEEYPSLVQVENRAGLLWLQFCAGSVLTSYHILSTARCFSGPNYTDRNRRIRAGTSYRGSEGIIREVSRAYLHPTFGLLANDGDISVVRLETPMTLGSTIAQAPILGEGIYLPYGLQLQLVGWGTTSEGGNRGDSNLYELDIYTVSNDDCLETYLGRDDVVNNTITENMICTGLLSTMGRDLDTRDEGAPLFFSGVTVGIVSFGVTNGEDSVPLVSTAISSYTNWIVETATLL.	Sf_R_SP080.SPF	B	2015-12-14
	Sf_R_SP082	DSP3	SFRU_RICE_003748		SFRICE004673-RA	ATGGCAACGCTAACCGTTCTGGCTGTCCTCCTGTTTGCAGGCATTGCCTGTGGTACACCTGCCTCACGTATCTCGGGAGGCACAGAGGCATCTGTCGAGGATTACCCTTCCATCGTCCAAGTGGAGTTCCTGGGCACAGCTTCAGGCATCTGGTCGCAGTCCTGTGGAGGACACATCCTGACTGCTCGCTATATACTGTCTGCTGCTCACTGCTTCCATGGAATCTTCTACGACCCCAAAAACCGTCGGATCAGGGCTGGCTCTTCAGACCGCAACACCGGCGGCATCGTTGCCTACGTGGATGTGGAGATCAACCACCCAACCTACGGTGCCAGTGACATGGACGGTGACATCTCCGTGGTCCGTCTCCTGACCTCTTTGGTGTACAGTCCCGTTGTA…	MATLTVLAVLLFAGIACGTPASRISGGTEASVEDYPSIVQVEFLGTASGIWSQSCGGHILTARYILSAAHCFHGIFYDPKNRRIRAGSSDRNTGGIVAYVDVEINHPTYGASDMDGDISVVRLLTSLVYSPVVQQGPIIIDGFVLPYRLPVTLAGWGATEVGGLASPKLMAASVEILETEACQDVYGALSIPREVTDNMICSRLTEDNAGDACPGDFGGPLYYDDILVGVLSWAEGCGSNSLPAVSTRVASYTNWIIEAAV.	Sf_R_SP080.SPF	C	2015-12-14
	Sf_R_SP083	DSP3	SFRU_RICE_003748		SFRICE004674-RA	ATGGCAGTGCTGGCTCTATTGACTATCGCCCTTTTTGCTGGTGCGGCGTTCTCCGCCCCCCAGTCTTCCCGCATCGTGGGTGGAACTGAGACCTCTATAGACAAGTTCCCCTCGATCGTCGCGGTGGAAAACTACGGCGTCCTCACTGGAGTCTGGTCTCAGTCTTGCGCTGCCAATATTTTGACCACGAGATACGTCCTGTCTGCTGCACATTGCTTCCGTGGCGTATTCTACAGCCCTAACTACCGTCGCATCAGGGCTGGTTCCTCCTACCGTAACTACGGTGGTGTTGTGGTGAACGTCGAGGTTGAGTTCAACCACCCCAGCTACGGTTTGAACGGAGCTGATGGTGACATCTCCGTCATTCGTTTGAGTACTCCCTTGGAATACAGTCCTGTC…	MAVLALLTIALFAGAAFSAPQSSRIVGGTETSIDKFPSIVAVENYGVLTGVWSQSCAANILTTRYVLSAAHCFRGVFYSPNYRRIRAGSSYRNYGGVVVNVEVEFNHPSYGLNGADGDISVIRLSTPLEYSPVVQQAAIVPQGFKIPDNLPVVHAGWGRIESGGAVSPVLLETTIFTINNELCAARYQTLDPPSVVTENMICAGILDVGGKDACQGDSGGPLYYTNILVGVVSWGHGCANETFPGVSTAVSSYTDWIAASVS.	Sf_R_SP080.SPF	D	2015-12-14
	Sf_R_SP084	DSP3	SFRU_RICE_003748		SFRICE004676-RA	ATGGCAGTACTGGCTCTTCTGACCATCGCCCTCTTTGCAGGCGCGGCCTACTCCGCCCCTCAGGCTTCCCGCATCGTGGGTGGAACTGAGACGTCCATTGACAAGTTCCCTTCCATCGTTGCGGTAGAATTCCTCGGAGTCTGGACTGGTGTCTGGTCTCAGTCTTGTGCCGCCAACATTTTGACTACTCGTTACGTTTTGTCTGCTGCACACTGTTTCGAGGGCGTCTTCTACGACCCAAGCTACCGTCGTGTCAGGGCTGGATCTTCCTACCGTAACACCGGTGGTATCCTGTCTTACGTCGAGGTTGAGTTCAACCACCCCACCTACGGTTTGAATGGTTACGATGGTGACATCTCCGTTATTCGTCTGCGCACTCCCTTGGAATACAGCCCCGTG…	MAVLALLTIALFAGAAYSAPQASRIVGGTETSIDKFPSIVAVEFLGVWTGVWSQSCAANILTTRYVLSAAHCFEGVFYDPSYRRVRAGSSYRNTGGILSYVEVEFNHPTYGLNGYDGDISVIRLRTPLEYSPVVQQASIVPQGFKIPDNLPVVHAGWGAISQGGPLSPVLLETTIFTINNELCASRYLTLPRPLVVTENMICAGIPDVGGKDACQGDSGGPLYYTNILVGVVSWGHGCANETFPGVSTAVSSYTDWIAASVN.	Sf_R_SP080.SPF	E	2015-12-14
	Sf_R_SP085	DSP3	SFRU_RICE_003748		SFRICE004677-RA	ATGGCTTTATTTACATTTCTAATCATCGCTTTATTGGCAGGAGCTGTGGATCCTGGGCGAGTCCGTCGTATAGTGGGAGGTAGTGACACCACTATAGACAAGTATCCGTCACTCGTGCAAATCGAGAGCCGAAACCTATGGAACGGCATTTGGTCGCAATCCTGCGCTGGTACTATTCTGACTACGAGATATGTACTGTCTGCTGCTCAATGCTTTTTTGGGCCATGGTACTCCCCAAAAAACCGTCGCATCAGAGCAGGGTCTTCATACCGCAATACGTCTGGCGTTATCTACCTCATAGAAAAAGAGATCAACCACCCGCAATACGACCTCTATAACACTTCATCCGATATATCCGTGCTCCGACTCGAGACCCGGATAGAGTACACTCCCGTCATC…	MALFTFLIIALLAGAVDPGRVRRIVGGSDTTIDKYPSLVQIESRNLWNGIWSQSCAGTILTTRYVLSAAQCFFGPWYSPKNRRIRAGSSYRNTSGVIYLIEKEINHPQYDLYNTSSDISVLRLETRIEYTPVIQPGTILAADFAFPADIPVTVVGWGHTAYYGVHANVLQETTVMTVDRKFCAKRYTSINTRRNVTKSMLCAGVLGVTGRDTCTGDYGGPLYYGHIVIGIASWGHQCGHADFPGVYASVASYTRWIASVVV.	Sf_R_SP080.SPF	F	2015-12-14
	Sf_R_SP086	DSP2	SFRU_RICE_010022		SFRICE013385-RA	ATGGCGGTGTTGGCTTTGGCTGTTCTTTTCATTGCAGGTCTCGCCTGCTCATCTGCAGAGGAGGGGAAATTAACCTCGATTGAGGAGTACCCCAGCCTGGTGCAGGTGGAGAACCGTGCAGGCCTGCTGTGGCTGCAGTTCTGTGCTGGTAGCGTGCTGACTTCCTACCACATTCTCTCAACGGCAAGATGCTTCTCTGGACCCAACTACACAGACCGCAACCGCCGCATCAGAGCTGGTACCTCCTACCGTGGATCCGAGGGTATTATCCGTGAAGTCTCCAGAACCTACCTGCATCCAACCTTCGGTCTGCTGGCCAACGATGGAGATATCTCCGTCGTCCGCCTGGAAACCCCCATGACCTTGGGTAGCACTATCGCCCAGGCTCCCATTCTGGGC…	MAVLALAVLFIAGLACSSAEEGKLTSIEEYPSLVQVENRAGLLWLQFCAGSVLTSYHILSTARCFSGPNYTDRNRRIRAGTSYRGSEGIIREVSRTYLHPTFGLLANDGDISVVRLETPMTLGSTIAQAPILGEGIYLPYGLQLQLVGWGTTSEGGNRGDSNLYELDIYTVSNDDCLETYLGREDVVNNTITENMICTGLLSTKGRDLDTRDEGAPLFFSGVTVGIVSFGVSNGEDSVPLVSTAISSYTNWIVETATLL.	Sf_R_SP086.SPF	A	2015-12-15
	Sf_R_SP087	DSP3	SFRU_RICE_010022		SFRICE013386-RA	ATGGCAACGCTAACCGCTCTGGCTCTCCTTCTATTTGCAGGCATTGCCTGTGGCACACCGGCCTCACGTATCTCGGGAGGCACAGAGGCATCTGTCGAGGATTACCCTTCCATCGTCCAAGTGGAGTTCCTGGGCACAGCTTCAGGCATCTGGTCGCAATCCTGTGGAGGACACATCCTGACTGCTCGCTATATTCTGTCCGCTGCTCACTGCTTCCATGGAATCTTCTACGACCCCAAAAACCGTCGGATCAGGGCTGGCTCCTCAGACCGCAACACCGGCGGTATCGTTGCCTACGTGGATGTGGAGATCAACCACCCAACCTACGGTGCCAGTGACATGGACGGTGACATCTCCGTGGTCCGGCTCCTGACCTCTTTGGTGTACAGTCCAGTTGTA…	MATLTALALLLFAGIACGTPASRISGGTEASVEDYPSIVQVEFLGTASGIWSQSCGGHILTARYILSAAHCFHGIFYDPKNRRIRAGSSDRNTGGIVAYVDVEINHPTYGASDMDGDISVVRLLTSLVYSPVVQQGPIIIDGFVLPYRLPVTLAGWGATEVGGLASPKLMAASVEILETEACQDVYGALSIPREVTDNMICSRLTEDNAGDACPGDFGGPLYYDDILVGVLSWAEGCGSNSLPAVSTRVASYTNWIIEAAV.	Sf_R_SP086.SPF	B	2015-12-15
	Sf_R_SP088	DSP3	SFRU_RICE_010022		SFRICE_MAKER_015996-RA	ATGACTCTCTCACACTTCAAAATAGAAACTTTACTAGCCCTTTGTATTTTATTTCCAGGTGCGGCCTTCTCCGCCCCCCAGTCTTCCCGCATCGTGGGTGGAACTGAGACCTCTATCGACAAGTTCCCCTCAATCGTCGCAGTGGAGAACTACGGCGTCCTCACTGGAGTCTGGTCTCAATCTTGCGCTGCCAATATTTTGACCACGAGATACGTTCTGTCTGCTGCACACTGTTTCCGTGGCGTGTTCTACAGCCCCAACTACCGTCGCATCAGGGCTGGTTCTTCCTACCGTAACAATGGTGGTGTTGTGGTGTACGTGGAGGTTGAGTTCAACCACCCCAGCTACGGTTTGAACGGAGCTGATGGTGATATCTCAGTCATTCGTTTGAGCACTCCC…	MTLSHFKIETLLALCILFPGAAFSAPQSSRIVGGTETSIDKFPSIVAVENYGVLTGVWSQSCAANILTTRYVLSAAHCFRGVFYSPNYRRIRAGSSYRNNGGVVVYVEVEFNHPSYGLNGADGDISVIRLSTPLEYSPVVQQAAIVPQGFKIPDNLPVVHAGWGRIESGGAVSPVLLETTIFTINNELCAARYQTLDPPSLVTENMICAGILDVGGKDACQGDSGGPLYYTNILVGVVSWGHGCANETFPGVSTAVSSYTDWIAASVS.	Sf_R_SP086.SPF	C	2015-12-15
	Sf_R_SP089	DSP3	SFRU_RICE_010022		RICE_GSSPFG00030048001.3_RA	ATGGCAGTACTGGCTCTTCTGACCATCGCCCTTTTTGCAGGTGCGGCCTACTCCGCCCCACAGGCTTCCCGCATCGTGGGGGGAACTGAGACGTCCATTGACAAGTTCCCTTCCATCGTTGCGGTGGAATTCCTCGGAGTCTGGACTGGTGTCTGGTCCCAGTCTTGTGCCGCCAACATTTTGACTACTCGTTACGTTTTGTCTGCTGCACACTGTTTCGAGGGCGTCTTCTACGACCCAAGCTACCGTCGTGTCAGGGCTGGATCTTCCTACCGTAACACCGGTGGTATCCTGTCTTACGTGGAGGTTGAGTTCAACCACCCCACCTACGGTTTGAACGGTTATGATGGTGATATCTCAGTCATTCGCCTGCGTACTCCCTTGGAATACAGCCCCGTG…	MAVLALLTIALFAGAAYSAPQASRIVGGTETSIDKFPSIVAVEFLGVWTGVWSQSCAANILTTRYVLSAAHCFEGVFYDPSYRRVRAGSSYRNTGGILSYVEVEFNHPTYGLNGYDGDISVIRLRTPLEYSPVVQQAAIVPQGFKIPDNLPVVHAGWGAISQGGPLSPVLLETTIFTINNELCASRYLTLPRPLVVTENMICAGIPDVGGKDACQGDSGGPLYYTNILVGVVSWGHGCANETFPGVSTAVSSYTDWIAASVN.	Sf_R_SP086.SPF	D	2015-12-15
	Sf_R_SP090	T	SFRU_RICE_003625		SFRICE012353-RA	ATGCGTGTTTTTGTTGCTCTATTGGGCTGCATAGCTGCTGTCACAGCGGTTCCAGCATTCCCGCAGAGAATTGTGGGTGGCTCACTAACCACCGTCGACCAGTACCCCACCATCGTGTCTCTGCTGTACTCATGGAGTGCCAGCAGCTTCTTCCAAAATTGCGGCGGTACCATCATCACCAACAGAGCTATCCTGACTGCTGCTCATTGCCCTTTCCGTGACTCCCCCTTAAGCTGGCGTGTTCGTGCTGGATCTTCGTATGCCAACAGCGGTGGAACAGTCTACGCCTTGGACTCCATCCTCGTTAATCCCAACTACAACACATGGTCTATGGACTTTGATGTGGCCATCATGCGTACTAGCCAGGTCATCTCCTTCAACAGCGTGGTCCAAGCTGCT…	MRVFVALLGCIAAVTAVPAFPQRIVGGSLTTVDQYPTIVSLLYSWSASSFFQNCGGTIITNRAILTAAHCPFRDSPLSWRVRAGSSYANSGGTVYALDSILVNPNYNTWSMDFDVAIMRTSQVISFNSVVQAASIAGPNYNLADNQAVWAAGWGTTSSGGPASEQLRHVQVWTVNQIACRDRYAAGGGTITDNMLCSGVLDVGGRDQCQGDSGGPLYHNGVVVGVCSWGFGCAQPQYPGVNARVSRFSSWIQANA.	Sf_R_SP026.SPF	B	2015-12-15
	Sf_R_SP091--	T	SFRU_RICE_003625		SFRICE_MAKER_009444-RA	CGGTTCCTGCTAATCCTATGAGAATAGTTGGAGGAAACCTGACAACAGTGGAACAGTATCCAACTATCGCTGCGTTGCTTTATTCTTTCTTCGGGACGAGCTTCAGCCAGTCCTGTGGTGGCACTGTCCTTAATAGAAGATCTATCCTCACCGCTGCTCATTGCCCCTATGGTGATACAACTGTTAATTGGCGTGTTCGCGTGGGGTCATCCTTTGCCAATAGTGGTGGGATTGTACACACGTTGACTGCTATCTTCATCCATCCGAAGTTTAACCAGCGTATTATTGACTATGACGTGTCAATCCTACGGACTACTAGCGTCATCGAGTATGGAAATGTGGTTCAACCTGCTTTTATAGCTGGGTCTGCATATAACCTTCCTGATAATTCAGTTGTTT…	VPANPMRIVGGNLTTVEQYPTIAALLYSFFGTSFSQSCGGTVLNRRSILTAAHCPYGDTTVNWRVRVGSSFANSGGIVHTLTAIFIHPKFNQRIIDYDVSILRTTSVIEYGNVVQPAFIAGSAYNLPDNSVVWAAGWGTTSSGGYPSEQLRHVQLWTVNQGLCKSRYGSRNLNITENMLCSGWLDVGGRDQCQGDSGSPLYHNGVVVGVCSWGVGCASAQYPGVNSRVSRFTNWIQIQARL	Sf_R_SP026.SPF	C	2015-12-15
	Sf_R_SP092	T	SFRU_RICE_003625		SFRICE012354-RA	ATGCGAGCAGTCTTTGCGTTAGTCGCTCTAGGCCTGACTGTGGTTACTGCTGTCCCAGCGAACATTACAGGGATTGTGGGTGGGTCGGAGACCGTCATCAGTAGGTACTCTAGCATCGTTGGTTTGTTGTACTCAAGCGATGGGAACAACTTTAACCAAGTATGTGTAGGCGCTATTGTCAACATGAGTGGTGATGCAGTCTACAAATGGCGCGCCCGAGCTGGTTCGAGTTGGGCCAACTGGGGTGGCTTTATGTACTCTTTTAAGTCGTTCACCATCCATCCCAACTTTAACTTCCGAACTATGAACAATGACATTGCCATATTGCACCCTACTACTGATATCGCATATACAATTGGTAACGTCGTTAAACCTGCTTCTATTGCTGGCCCGAAATAT…	MRAVFALVALGLTVVTAVPANITGIVGGSETVISRYSSIVGLLYSSDGNNFNQVCVGAIVNMSGDAVYKWRARAGSSWANWGGFMYSFKSFTIHPNFNFRTMNNDIAILHPTTDIAYTIGNVVKPASIAGPKYNLPVNDIVWAAGWGSSVVICDGKQVGAAPEEKLRHIEGWIISEHTCSSKYAAVGANVTGDMLCFGWPYGVSRNRCQGDSGSPVYHHSTLVGISSRGYGCDIPGYPGVNTRISKLSIWIQENSPVF.	Sf_R_SP026.SPF	D	2015-12-15
	Sf_R_SP093--	T	SFRU_RICE_003625		RICE_GSSPFG00013283001.4_RA	GCGGTCCCCACTGGTGGACAGAGGATTGTAGGTGGTTCACTCACTACCATCGATCAGTACCCGACAATCGCTGCAATCCTTTTTTCTTTTGATTGGGTTAACTACACCCAATCTTGTGGTGGCATCATTATCAACAATCGATCTATCCTCACTGCTGCTCACTGTACCGACAATCGTGCACCTGGCCAGTTCAGAATTCGCGTAGGCTCCTCTTTCCGAAGCAGTGGTGGTGTTGTTCACAACGTCATGTTGAACATCGTCCACCCTGCGTATAACCCTTGGACCATGGACAGTGACATCGCTATCCTTCGCTCCGCCTCCACTTTCTCCTTCAACAACAATGTCCGCGCTGCCTCCATCGCTGGTGCCAACTATTTCCCCGGTGATAACCAGGCTGTC…	AVPTGGQRIVGGSLTTIDQYPTIAAILFSFDWVNYTQSCGGIIINNRSILTAAHCTDNRAPGQFRIRVGSSFRSSGGVVHNVMLNIVHPAYNPWTMDSDIAILRSASTFSFNNNVRAASIAGANYFPGDNQAVWAAGWGDTYSSSGAGSEQLRHVQLVVINQETCRRQYENTFYPITDNMLCAGWPTGGRDTCQCDSGGPLYHNGVVVGVTSYGMGCADVRYAGVSARVSRFSSWISANA.	Sf_R_SP026.SPF	E	2015-12-15
	Sf_R_SP094--	T	SFRU_RICE_003625		SFRICE012354-RA	GTCCCTACTGGTTTACAAAGGATTGTGGGTGGTTCACTCACCACAATCGATCAGTACCCTTCTATTGTTGCACTCCTGTGTTCTAGTTGGTTCAATAATTATCAGCAATGTTGTGGCAGCATCATCATAAATAACCGATCCGTTCTAACCGCTGCTCACTGCACTGAGAATGAACCGGCTAGCAAGTTTAGAATCCGCGTCGGCTCCTCTTTCCGAAGCAGTGGTGGTGTTGTCCACAACGTCATATTGAACATCATCCACCCCGCGTATAACTCCTCGACCTTGGACAGTGACATCGCTATCCTTCGCTCCGCCACCACCTTCTCCTTCAACAACAATGTCCGCGCTGCTTCCATCGCTGGTGCCAACTACTACCCCGGTGACAACCAAGCTGTATGG…	VPTGLQRIVGGSLTTIDQYPSIVALLCSSWFNNYQQCCGSIIINNRSVLTAAHCTENEPASKFRIRVGSSFRSSGGVVHNVILNIIHPAYNSSTLDSDIAILRSATTFSFNNNVRAASIAGANYYPGDNQAVWAAGWGDTYSSSGAGSEQLRHVQLVVINQETCRHQYENTFYPITDNMLCAGWPTGGRDTCQRDSGGPLYHNGVVVGVTSYGMGCADVRYAGVSARVSRFSSWISANA.	Sf_R_SP026.SPF	F	2015-12-15
	Sf_R_SP095	T	SFRU_RICE_004155		SFRICE034459-RA	ATGCGAGTCTTGGCTATCCTGGCCTTGTGCCTGGCTGCAGTAGCAGCTGTCCCATCCAGCTCCCAAAGGATTGTGGGAGGATCGGTGACCACCATCAGCCAGTATCCCAGCATTGCTTCTCTGCTGTACACATGGAACTGGAGCAGCTACTGGCAGGCATGCGGTGGTACCATCCTCAACAACCGCTCCATCCTTACTGCTGCTCACTGCACAATCGGTGACGCCGCAGGCAGATGGCGTATCCGCGTAGGCTCCACCTGGGCCAACAGCGGTGGTGTCGTTCACAACGTCGCCCAGAACATCGTCCACCCTCAATACAATCAAGGAGGTCGTTACAACAATGACATTGCTATCCTCCGCTCTGCCTCCACTTTCTCCTTCAACAACAATGTTCAGGCT…	MRVLAILALCLAAVAAVPSSSQRIVGGSVTTISQYPSIASLLYTWNWSSYWQACGGTILNNRSILTAAHCTIGDAAGRWRIRVGSTWANSGGVVHNVAQNIVHPQYNQGGRYNNDIAILRSASTFSFNNNVQAGSIAGANYYPGDNQAAWAAGWGDTYAGSNAGSEQLRHVQVVVINQNHCRNQYANTIYTITDNMLCSGWPNGGRDQCQGDSGGPLYHNGIVVGVCSFGIGCAQAQYSGVNARVSRYTSWISANA.	Sf_R_SP095.SPF	A	2015-12-17
	Sf_R_SP096	T	SFRU_RICE_011852		RICE_GSSPFG00021205001.3_RA	ATGCGTGTCTTGGCTCTGATATGGCTTTGCTTCGCGGCTGTTGCAGCCGTCCCCACAAATCATCAAAGGATTGTTGGCGGTGACCTGGCTAATATTAATCAGTACCCTAGCATCGCCGCTCTCCTGTATTCATGGAACTTGAATCATTACGCGCACGCCTGTGGAGGTATCATCTTGAACACCAATACCATCCTTACAGCTGCCCACTGCACTTATGGCGACGCACCCAACAGTTGGCGCATCCGTGTCGGCTCCTCCATGGCCCACACCGGTGGTAACGTTTACAACGTTGCCCAAAACATCGTTCACAATGCATTTAGCTTTAGAACTCTAGACAACGATATCGCTATACTACGCTCCTCCTCCGTCTTCGCTAACAACGATAATGTCCGTGTTGCT…	MRVLALIWLCFAAVAAVPTNHQRIVGGDLANINQYPSIAALLYSWNLNHYAHACGGIILNTNTILTAAHCTYGDAPNSWRIRVGSSMAHTGGNVYNVAQNIVHNAFSFRTLDNDIAILRSSSVFANNDNVRVASIAGPNYLLADHSLVWAVGWGDTYFGSHAGSEQLRHVQVQTINQNTCRINYGTRGVIITDNMLCSGWPTGSRDQCNGDSGGPLYHNNIVVGVCSFGIGCGQAFFPRVNTRVSRYTAWIIANS.	Sf_R_SP096.SPF	A	2015-12-17
	Sf_R_SP097	CT4	SFRU_RICE_020577		SFRICE033085-RA	ATGAAGGTAGTATTGCTGTGTGCCTGTGTGGTGGGGCTGGTGGGCCAGGCCTTGGCGGCCAGGTACCACGAGCGCGTCGGCATTCCGATGGCGAGGAAGATCCGGCTCCAAGAGTCCATGCGCATCGCGGGCGGCCTTGCTTCTTATAGGGGGGAACATCCATACTATGCTGGGCTGATCATCACGTTGAAGACCGACATAACCTCCATCTGCGGAGGCACCCTGCTGAGTAACTACCACGTGCTGACCATCGGCCAGTGCTGGTACGATGGGGAGAACGAAGGCAAGTCCATCCAGGTGGTGCTAGGCACAGCGACCCTCTTCACCGGAGGCACCAGGACGTACGCCGACACCGTGACCCTGCACTCCGACTATGACCCCGACACCCTCGCCAACGAC…	MKVVLLCACVVGLVGQALAARYHERVGIPMARKIRLQESMRIAGGLASYRGEHPYYAGLIITLKTDITSICGGTLLSNYHVLTIGQCWYDGENEGKSIQVVLGTATLFTGGTRTYADTVTLHSDYDPDTLANDIGIIKMQKYVYFDKYVDSIILPEAYFSSLAGYKAEIIGYGRTSPDAPLDENSTLNDVYVRVMNNTDCAQIYGDSLITRDVMCTSGANGKGACGGDYGGPLVLRRFSNDDDMLVGLVSFTAAAGCNAGFPTGYTRITSHLRWIKKFL.	Sf_R_SP097.SPF	A	2015-12-17
	Sf_R_SP098	CT3	SFRU_RICE_006840		SFRICE029631-RA	ATGGCCGCTACTAGTTTAACTAAATTATTTTTTAGTGTATTTGTAATTATTCATACTACACATGGTGCTAGTATTGATTCTCCTGTGTTTGGGTATCATATGAGGATCGGAGTACCTCAGGCCACGAGGATAGCTACTCTGGAATCCATGAGGATTGTTGGTGGGAGTGCCGTCAATGCAGCTACTGCTATTCCTCATCAGGTGGGCATCGTAGCAAGACTGACAACGGGCCACCAGTCAGTATGTGGTGGCAGTCTCATTTCCACCACCAGAGTCCTAACAGCAGCCCACTGTTGGTTCGACGGAGAAGTACAAGCCAGACAGTTCACCATCGTTCTTGGCTCCCTTACTATCTTCACAGGAGGGACAAGGATAGACACAACTGCTGTGACCATGCAT…	MAATSLTKLFFSVFVIIHTTHGASIDSPVFGYHMRIGVPQATRIATLESMRIVGGSAVNAATAIPHQVGIVARLTTGHQSVCGGSLISTTRVLTAAHCWFDGEVQARQFTIVLGSLTIFTGGTRIDTTAVTMHPSWNYLRNDLAMVRISAVKLSNTIQVIPLPTTADVNQNFAGSTGVISGFGKTSDAQTSFPATTALHQTSVPIITNAVCQRSFQISIDGSHLCTGGTGGKGTCDGDSGGPLTVLHNNKRILVGVVSFGPSEGCQASSPSVFSRVTSFLTWINNNLK.	Sf_R_SP098.SPF	A	2015-12-17
	Sf_R_SP099	T	SFRU_RICE_005689		SFRICE_MAKER_020886-RA	ATGCGCGTCCTCAGTGTTCTAGCCATTTTCATCGCGGCAGTAGCAGCCGTCCCAACAAATCCTCAGAGGATTGTTGGTGGTTCGGTGACAACAATTGATCAATATCCCACCATCGCCGCTCTGTTATACACCAGCAACTGGAGTGCTTACTGGCAAGCCTGCGGAGGTACCATCCTCAACAACCGTTCTATCCTCACAGCTGCTCACTGCACTCACGGTGACGCGGTCGGCAGATGGCGTATTCGCGTAGGCTCCACCTGGGCTAACAGTGGTGGTGTCGTCCACAATGTGAACCAGAATATCGTCCACGGCTCATACAACTCTAATACGATGGACAATGACGTCGCTATCCTCCGCTCCGCCTCCACCTTCTCCTTCAACAACAATGTCCGTGCTGCT…	MRVLSVLAIFIAAVAAVPTNPQRIVGGSVTTIDQYPTIAALLYTSNWSAYWQACGGTILNNRSILTAAHCTHGDAVGRWRIRVGSTWANSGGVVHNVNQNIVHGSYNSNTMDNDVAILRSASTFSFNNNVRAASIAGANYNVADNQAVWAAGWGTTASGASSGSEQLRHVQLVIMNQNSCANNYRIVGITITANMLCSGWPSGGRDQCQGDSGGPLYHNGIVIGVCSFGLGCGLVNFPGVNARVSRYTIWISSNS.	Sf_R_SP099.SPF	A	2015-12-18
	Sf_R_SP100	CTLP	SFRU_RICE_013501		RICE_GSSPFG00006575001.3_RA	ATGGCAGACTATAGATTCGTTTTCGCGGTTATTTTCGTGTTTAGTTTCGCTTTTGTATCGTCAGAATTCTTCTCGTCTTCGAAACCAGAAGACCAAGAGCAATGGGAACGCATAGTGGGTGGTATTAAGGCCCCTAATGGGTCCGCACCATACCAGGTATCTTTGCGGTTGTGGGGCGTCTGGCACTTCTGCGGGGCTTCTCTAGTGACCCCTAGAGTTATACTCACAGCTGCACATTGTGTTGATAGACTTGCTCCGAAGTACTTCAAAGCAGTAGTAGGCACGAACCAGCTTTTAGCCGGCGGCACAGCATACGACATCCGAAAAATAGTGATACATGAGGACTATGACGATTATGTCATTAAGAATGATATCGCCATACTGTTCACTAATGAGGAG…	MADYRFVFAVIFVFSFAFVSSEFFSSSKPEDQEQWERIVGGIKAPNGSAPYQVSLRLWGVWHFCGASLVTPRVILTAAHCVDRLAPKYFKAVVGTNQLLAGGTAYDIRKIVIHEDYDDYVIKNDIAILFTNEEMDFGRKVDAVELNDEPVEKGEELLLTGWGTTSYPGRVPNDLMQLELRSITYEECKEAHKSINPVFETQICALTKAGEGACHGDSGGPLVREGRQIGIVSWGIPCARGKPDVYTKVRITSMYKSKAIRYFQRNSILYPQCEFALHIK.	Sf_R_SP100.SPF	A	2015-12-18
	Sf_R_SP101	T	SFRU_RICE_002260		SFRICE005241-RA	ATGTTGAAATTTACAGTTTTATTTTTAGTGTTTCTTTTCGTAAATGCCAAAGGGTCGGTCCAAAGGATATCTGGTGGTAACCCTACCAGCATTTCGGAGTACCCGTTCGCGGTGTCCCTATTGACAAATGGTGGACAAGGAAACACCTATACCCAGGCTTGTGGGGGTTCCATCCTTACCAACCGCGCCATATTGTCTGCCGCCTCATGCTTTTATACTAATAACATATTGAATACACCTTCGTGGTGGAGAGCTAGAGTAGGGTCAACGAACGCTAACAGTGGAGGAACAGCCTACGGCATCAACCTGATCAAAGTGTATGACAGCTACGTAGCCGCCACCCAGGTCAATGACCTGGCGATATTAAGGACGAATCTTGCTATCCAATACAATGATAAT…	MLKFTVLFLVFLFVNAKGSVQRISGGNPTSISEYPFAVSLLTNGGQGNTYTQACGGSILTNRAILSAASCFYTNNILNTPSWWRARVGSTNANSGGTAYGINLIKVYDSYVAATQVNDLAILRTNLAIQYNDNVAPARVAGVAYPYADNMMVWAVGWGETNAPTPSEELHVVQMWLISQQTCQNNYGSLPSFTVNEDMVCAGLTDVGVVGQCAGDVGGPLLGADGAVIGVFSRAEGCGDLRYPSINTRVASYTRWIVSTALDIMNI.	Sf_R_SP101.SPF	A	2015-12-18
	Sf_R_SP102	DSP4	SFRU_RICE_008068		SFRICE007832-RA	ATGTGGGGTGCGGTTGTGATTTTAGCTGTAGTTGCTGCGGCATCCGCCGAGAGCGTGCTGCAGGCATCTCCTGAGGTGGCACCACTTGATTCCCGTATAGTATCAGGATGGGACTCTCAAGAGGGCCAGTTCCCGTACATGCTGTGGTTGCGTACCGTCAGGTGGACCGGTGACATCACGGCTTGCGGGGGCTCCATTATCCATCGGAGCTGGGGTCTTACTTCTGCTAGATGTACTGCTCAACGTATCGAAATTACGATCCACGCGGGCAGCATCTACCGCAGCAGACCGCGCGTTGTCGTCCAAGCTAGAGACACGTTCAGGCCTCCAGGCTACGATGACGCTATGCAGCCCATCACACAGCCTAACGACATCAGTGTTATGAGGTTCAGCACTGAT…	MWGAVVILAVVAAASAESVLQASPEVAPLDSRIVSGWDSQEGQFPYMLWLRTVRWTGDITACGGSIIHRSWGLTSARCTAQRIEITIHAGSIYRSRPRVVVQARDTFRPPGYDDAMQPITQPNDISVMRFSTDLTFNEHIQPIRLQRSEDKDRDYTGVLMTTSGWGTQWTCLEVGCYTPERLQWVHLNGISNFVCLLFINSNWLVRPTTVCASFYNVTTQSICSGDSGVPLTMVEDDGVLTQVGVGSFVSGFGCHVGLPSGFTRPGHYQDWMRQVTGINFDQRVVPNDDAVDVDRAGNLELKDFKLQEEEEEVGA.	Sf_R_SP102v2.SPF	A	2015-12-28
	Sf_R_SP103		SFRU_RICE_008068, SFRU_RICE_028751, SFRU_RICE_009967		RICE_GSSPFG00028489001.3_RA, SFRU_RICE_028751:0-711, RICE_GSSPFG00031002001.3_RA	ATGGCGGTGTGGGGTGCCTTATTTTTGTTGGCTGTAGCTGGGACCACGGTGTACGCCGATCCCAGTGAACTCGCTTTCCCTGAGGAAGCAAGAGGAGGAGCTCGTATCGTATCAGGATGGGAGGCACAAGAGGGCCAGTTCCCTCACCAGCTCAGCATCCGTATGGTGAACCCAGCCGGAGGAGTGACGTCATGTGGTGCCACCATCATCCACTCTGAGTGGGGTCTGACTGCCGCTCACTGCACAGCTACCCGTGTGTCCATCGTCGTCCGAGCTGGTGTGGTCAGCTTGACTCGCCCGGCTCTCATGTTCGAGACCACCAAGTACTACAACCACCCCCTCTACATCGAAGCTCTTCAGTCTATCGTACAGCCCAATGACATCGGTCTCATCGAGTTT…	MAVWGALFLLAVAGTTVYADPSELAFPEEARGGARIVSGWEAQEGQFPHQLSIRMVNPAGGVTSCGATIIHSEWGLTAAHCTATRVSIVVRAGVVSLTRPALMFETTKYYNHPLYIEALQSIVQPNDIGLIEFGRSIEFNDVIKPIRIQRSSAMNANYGGTRSIASGWGRTWTNGASPENLNWVYLSIVTNAQCLTAFGGSFIIQDSTICASGYNVTSQSTCQGDSGGPLSIIDDDGELTQVGVTSFVSSSGCHTDFPAGFIRPGFYHDWFTQVSGVNFDWEVSNTTQPPINETTTEFPDVTTTEFPSNGTTTEPDATTAVPPSNGTTTLAPESSESSESADSSDSSSSSSSSSSSSSETSSSSESFE.	Sf_R_SP102v2.SPF	B	2015-12-26
	Sf_R_SP104	CT1	SFRU_RICE_001411		SFRICE005205-RA	ATGAAGGTCTTCCTTGTCCTAGCTTTGGCTACTCTCGCCTACGCGAACGTAGAACCCTCCCTAGAGGGTAACACCGCGTATGGTTACATCCAGAACTATGCCATCCCATTGGCCGAGAAAATCCGCAAAGCTGAGGAACAGTTGAGCCAGCAAAGAATTGTTGGTGGTTCCCCATCTAGTGCTGGTCAATTCCCCTACCAGGCTGGTCTTCTCGCTTCCTACGCCGGTATCTCTGGCACCGGTGTGTGCGGAGGTTCCCTCATCAGTGCAAACAGAGTGGTCACCGCTGCCCACTGCTGGTTTGATGGTATCAACCAGGCTTGGCTTTTCAACGTTGTGCTTGGCTCCACCACACTCTTCTCTGGCGGTACCAGGATCCAAACCAGCGCTGTCATGGTT…	MKVFLVLALATLAYANVEPSLEGNTAYGYIQNYAIPLAEKIRKAEEQLSQQRIVGGSPSSAGQFPYQAGLLASYAGISGTGVCGGSLISANRVVTAAHCWFDGINQAWLFNVVLGSTTLFSGGTRIQTSAVMVHPNWVPVLVRNDVAVIYLPTPVPFSDTIKPIALPSGDQLNNDFVGATAIASGFGLTNDGGSISTNQFLSHVSLNVISNSVCSYAFPLILHSTNICTSGLGGSSTCNGDSGGPLAVTINNEPVLIGITSFGSALGCEASLPAAFARVTSYVDFFNQHL.	Sf_R_SP104.SPF	A	2015-12-18
	Sf_R_SP105--	T	SFRU_RICE_018460		SFRICE_MAKER_021415-RA	ATGCGGATTCTTGCTTTGGTAGCCCTTTGCTTCGCGACCGTTGCAGCGGTTCCAACTGGTTTACAAAGGATTGTGGGTGGTTCACTCACTACAATCGATCAGTACCCTTCTATTGCTGCACTCCTGTGTTCTAGTTGGTTCAATAATTATCAGCAATGTTGTGGCAGCATCATCATAAATAACCGATCCGTTCTGACCGCTGCTCACTGCACTGACAAGTTTAGAATCCGCGTTGGCTCCTCTTTCCGAAGCAGTGGTGGTGTTGTTCACAACGTCATATTGAACAACATCCACCCCGCGTATAACCGCTCGACCTTGGACAGTGACATTGCCATCCTTCGCTCCGCCACCGCCTTCTCTTTCAACAATAATGTCCGCGCTGCCCCCATCGCTGGTGCC…	MRILALVALCFATVAAVPTGLQRIVGGSLTTIDQYPSIAALLCSSWFNNYQQCCGSIIINNRSVLTAAHCTDKFRIRVGSSFRSSGGVVHNVILNNIHPAYNRSTLDSDIAILRSATAFSFNNNVRAAPIAGANYYPADNQAVWAAGWGDTY	Sf_R_SP105 v2.SPF	A	2015-12-26
	Sf_R_SP106--	CTLP	SFRU_RICE_014140, SFRU_RICE_012899		SFRICE040709-RA, SFRICE040671-RA	GTGGAGTGCCAGCTATAGTTGCTGGTTGGGGCAGACTTTATGACGGTGGTCCGGCCTCTGACGTACTCTTGGAACTGAGAACTACAACTATTGACAGCAAAGACTGCGTGGAACTTGTGAATCAAGCCAACATTGAATGGGAATTTGAAATGCAAACGGATCCTCGCGCTGAAGTCTGCACTCTACATGGCCCTGGATTTGGCGCTTGCAACGGTGACTCTGGCAGTGCTCTGCGTCGCATTGAAGACGGGAAACAGTTCGGTATCGTGTCCTGGGGCTTCCCATGCGCTGTCGGTGCCCCTGATGTGTTCGTCAGGATCAGCACTTACGAGAGCTGGTTGAAATCCGTGATAGTTTAA	GVPAIVAGWGRLYDGGPASDVLLELRTTTIDSKDCVELVNQANIEWEFEMQTDPRAEVCTLHGPGFGACNGDSGSALRRIEDGKQFGIVSWGFPCAVGAPDVFVRISTYESWLKSVIV.	Sf_R_SP106.SPF	A	2015-12-26
	Sf_R_SP107--	DSP4	SFRU_RICE_022781		RICE_GSSPFG00025115001.3_RA	CAGGGTACGCAGTTCCAGTCTGCTGAACCGGCCATCATCGAGGACGTCAGAGATGCTCTCCCATCATCATCAAGGATAGTGGCCGGCCAGCCAGCGGTCGCGGGTCAGATCCCCTACCAGGGCAGCTTGCGGATGGTGGCTCCAGATGGAGCCGTCTTCTCCTGTGGCTGCTCCCTGATGCATCATAAATGGGTCCTCACTGCTGCTCATTGCCTGGCC	GTSAADVRDASSSRVAGAVAGYGSRMVADGAVSCGCSMHHKWVTAAHCA	Sf_R_SP107.SPF	A	2015-12-26
	Sf_R_SP109	T	SFRU_RICE_004046		SFRICE010692-RA	ATGAGAGGTTTAGTTGTATTCGTGTTGTTCTTCGCTAGTGCTGCAGCGGTTCCTGTTAATCCTATGAGAATAGTTGGAGGAAACCTGACGACAGTGGAACAGTATCCAACTATCGCTGCGTTGCTTTATTCTTTCTTCGGGACGAGCTTCAGCCAGTCCTGTGGTGGAACTGTCCTTAATAGAAGATCTATCCTCACCGCTGCTCATTGCCCCTATGGTGATACAACTGTTAATTGGCGTGTTCGAGTGGGATCAAGCTTTGCCAATAGTGGTGGGATTGTACACACATTGACTGCTATCTTCATCCATCCGAAGTTTAACCAGCGTATCATTGACTATGACGTGTCAATCCTACGGACTACTGACGTCATCGAGTATGGAAATGTGGTTCGACCTGCT…	MRGLVVFVLFFASAAAVPVNPMRIVGGNLTTVEQYPTIAALLYSFFGTSFSQSCGGTVLNRRSILTAAHCPYGDTTVNWRVRVGSSFANSGGIVHTLTAIFIHPKFNQRIIDYDVSILRTTDVIEYGNVVRPASIAGSSYNLPDNSVVWAAGWGTTSSGGYPSEQLRHVQLWTVNQGVCKSRYGSRNLNITENMLCSGWLDVGGRDQCQGDSGSPLYHNGVVVGVCSWGVGCASAQYPGVNSRVSRFTNWIQSQARL.	Sf_R_SP109.SPF	A	2015-12-26
	Sf_R_SP110	T	SFRU_RICE_005689		RICE_GSSPFG00024088001_RA	TGGTGATGAAGCCGGTAGATGGCGCATTCGTGTTGGGGCCACCTGGTCCAACAGTGGTGGTATTGTTCACAACGTCATCGCTAACATCGTTCACGGCGGATTCAACTATCAAACTATGGAAAATAACCTAGCTATCCTGCGCTCTGCTTCAACATTCTCCTTCAACCATAATGTGCGCAATTCTCCTATCGCTGGCATTAACTACGTTATTCCTGAAAACGATTTTGTCGTGGCTGCTGGATGGGGTGACACTTACTATGGTTCTAATGCTGGGTCTGCGCAGCTCCTTCACGTCACGCTCGTGCTTATCAACCATGACACTTGTAGCTATAACTATGCTGGTCAAGGAATGACTGTTACCGGCGAAATGTTGTGCGCTGGTTGGCCGACCGGTGGCCG…	GDEAGRWRIRVGATWSNSGGIVHNVIANIVHGGFNYQTMENNLAILRSASTFSFNHNVRNSPIAGINYVIPENDFVVAAGWGDTYYGSNAGSAQLLHVTLVLINHDTCSYNYAGQGMTVTGEMLCAGWPTGGRGQCRGDDGGPLFHNDVLVGVYSFGFECGLPDFPGVNVRVSRYTSWIVSNG.	Sf_R_SP110.SPF	A	2015-12-26
	Sf_R_SP111	T	SFRU_RICE_002837, SFRU_RICE_010591		ms150156_SFRU_RICE_002837_RIX-comp_Spodomaivev3-B-G558-Map20_reversed, RICE_GSSPFG00015888001.4_RA	ATGTGGTGTTTAATTTTATTATTTGTTGCGATCGCTGGATGCCATGCAAGGGAACAGTACCACATAACGCCAGTGGCGCTGCCGGCGACTTCGGCGAGCCGCATTGTCGGAGGTTCAGCTACTACGATACAGCAATACCCCTTCGCAGTACAGATCTATTACAATAATGGATTCAGCTGTGGCGGGTCACTCCTGACCCAGCGACACGTGTTGTCTGCAGCACACTGCTTCGTTACTACGAACGGAGTAGTCATAAGTCCCTCAACGATCACGATTCGCGTCGGATCGACTTTCCTATATTCAGGTGGCGCCACACATCAAGTATCAGCAATCATAGTCCACGAGAGCTATGGTAATCCAATCAGGGACAATGATATAGCAGTGTTACTGCTCAGAACA…	MWCLILLFVAIAGCHAREQYHITPVALPATSASRIVGGSATTIQQYPFAVQIYYNNGFSCGGSLLTQRHVLSAAHCFVTTNGVVISPSTITIRVGSTFLYSGGATHQVSAIIVHESYGNPIRDNDIAVLLLRTAVTLNASVATAFIPIQGAVVPDNSTVIAVGWGVTIANYLELQALEGIPYPVTSSMICAGILGVGGKDACQGDSGGPLIYNGIVVGVTSWGYGCAQPLYPGVSARVASYTTWINNTVTRYNGASSVGVARVTLLIPFLYLILSRSY.	Sf_R_SP111.SPF	A	2015-12-27
	Sf_R_SP112	T	SFRU_RICE_001251, SFRU_RICE_001936		ms68673_SFRU_RICE_001251_RSX-incomp_Spodomaivev3-B-R4596-Map5_reversed, SFRICE013568-RA	ATGCGTCTCCTCATCTTCCTAGCTCTTCTAGGTTCCGCACTAGCGGTCCCGAGAAATCCCAGCCGTATCGTTGGTGGTACAGAAACTACCGTCGAGGAGTACCCTTACATGGTAAACATGCAATACTCATCGTCAGGCATGTTTTTTTGGTTTCAAAGATGCGGTGGATCTCTGCTGACCTCCACTGCGGTGCTCTCTGCAGCACATTGCTTCTATAAAGACGCTGACTGGCAATGGCGTGTGGTTCTTGGCACTTCATTCAGAAATGGTGAAGGTGGCTCCGTCCATACCATACAGCGAGTGATCATACATCCGCAATACATAGACAAGATCTGGAACAATGACGTGGCCATCGTCCGCTTCACCGGACCAGCTGTATTCTCCAATACTGTTCAACAA…	MRLLIFLALLGSALAVPRNPSRIVGGTETTVEEYPYMVNMQYSSSGMFFWFQRCGGSLLTSTAVLSAAHCFYKDADWQWRVVLGTSFRNGEGGSVHTIQRVIIHPQYIDKIWNNDVAIVRFTGPAVFSNTVQQARIPGTQYNVADGSLVTHVGWGHQWTNGPHSEQLLHVHVNVINQEECAARYAYLKTQPGYEDWPDINEGMVCAGILDVGGKDACQGDSGGPLAHHGDIIVGVTSWGFNCADPFYPGVSARVTQYTDWIVANAN.	Sf_R_SP112.SPF	A	2015-12-27
	Sf_R_SP113	DSP4	SFRU_RICE_008069 SFRU_RICE_009968		SFRICE034785-RA, SFRICE038643-RA	ATGGCGGTGTGGGGTGCCTTATTTTTGTTGGCTGTAGCTGGGACCACGGTGTACGCCGATCCCAGTGAACTTGCTTTCCCTGAAGAAGCAAGAGGAGGAGCTCGTATCGTATCAGGATGGGAGGCACAAGAGGGCCAGTTCCCTCACCAGCTCAGCATCCGTATGGTGAACCCAGCCGGAGGAGTGACGTCATGTGGTGCCACCATCATCCACTCTGAGTGGGGTCTGACTGCCGCTCACTGCACAGCTACCCGTGTGTCCATCGTCGTCCGAGCTGGTGTGGTCAGCTTGACTCGCCCGGCTCTCATGTTCGAGACCACCAAGTACTACAACCACCCCCTCTACATCGAAGCCCTTCAGTCTATCGTACAGCCCAATGACATCGGTCTCATCGAGTTC…	MAVWGALFLLAVAGTTVYADPSELAFPEEARGGARIVSGWEAQEGQFPHQLSIRMVNPAGGVTSCGATIIHSEWGLTAAHCTATRVSIVVRAGVVSLTRPALMFETTKYYNHPLYIEALQSIVQPNDIGLIEFGRSIEFNDVIKPIRIQRSSAMNTNYGGTRSIASGWGRTWTNGASPENLNWVYLSIVTNAQCLTAFGGSFIIQDSTICASGYNVTSQSTCQGDSGGPLSIIDDDGEPTQVGVASFVSSSGCHTDFPAGFIRPGFYHDWFTQVSGVNFDWEVSNTTQPPGNETTTESPPDFTTTEFPSNGTTTEFPDVTTAAPPEAPESSESSESADSSDSSSSSSSSSSSSSETSSSSESFD.	Sf_R_SP113.SPF	AA	2015-12-27
	Sf_R_SP114	AZU	SFRU_RICE_007435		766F413C44F5AFF5F6C667ED6072D60C	ATGTATAAATTATTATTATTGAGTGTGATTGCTTTTTGCGGCGTTAACAGTTACATACTTGAAGGAGCTGAGCGCATCGTACAAGGACAAATAAATAATGGCATACAATATGTGATATCTTTACAAGACAAAACTCAATTACAAAGCTACACAAGAGGTCACAGATGTGGAGGCGTGTTGATTACGCAACAGCATGCATTGACAACTGCAGCATGCACTATAAACACTAATAATGGGGTACCTATCAACCAGGCCAACTATAGAGTTTTTGCTGGGACAATTCTTACAATGGATAATGTAAACAATGTTCGCGATATAGCGAGTATAACTATCCACCCATATTACACCAGACACATACCGTTTGTCAACGATATTGCTGTTATTACTCTACAAGCTCCT…	MYKLLLLSVIAFCGVNSYILEGAERIVQGQINNGIQYVISLQDKTQLQSYTRGHRCGGVLITQQHALTTAACTINTNNGVPINQANYRVFAGTILTMDNVNNVRDIASITIHPYYTRHIPFVNDIAVITLQAPFPATISPLPMPIADFAVSGCETSGFGAHNTTATASVQLMTLSGVSLIGFQQCNIMLQTMGGAPIIQVLPSMVCGVANGVGCTVRFVFFSCII.	Sf_R_SP114.SPF	A	2015-03-24
	- missing something.

## Sheet: Immunity
A. All annotated genes involved in immunity found in Spodoptera frugiperda genome B. Comparison between corn and rice variants of Spodoptera frugiperda (from lane 250 to 306).
Gene name	Genomic position	Sf_TR2012b ID	Size (nt)	OGS2.2 - Corn variant	Size (AA)	Full / Partial	Exons	Best BlastP hits	E_value
Recognition
GNBP
GNBP-1 (part 1)	scaffold_10564	Not found		GSSPFG00035016001.5-RA	40	Partial	1	>gi|208972529|gb|ACI32825.1| beta-1,3-glucan recognition protein 1 [Helicoverpa armigera]	0.0
GNBP-1 (part 2)	scaffold_37945	joint2_c8742	617	GSSPFG00035961001.2-RA	98	Partial	1
GNBP-1 (part 3)	scaffold_28992	Not found		GSSPFG00019461001.2-RA	100	Partial	2
GNBP-1 (part 4)	scaffold_31864	joint2_c4285	653	GSSPFG00015544001.5-RA	189	Partial	4
GNBP-2 (part 1)	scaffold_12703	joint2_c5615	599	GSSPFG00019061001.4-RA	197	Partial	3	>gi|350627242|gb|AEQ33590.1| beta-1,3-glucan recognition protein 2 [Spodoptera litura]	0.0
GNBP-2 (part 2)	scaffold_10564	joint2_rep_c3016	1215	GSSPFG00003415001.3-RA	285	Partial	5
GNBP-3 (part 1)	scaffold_39645	Not found		GSSPFG00000179001.3-RA	149	Partial	2	>gi|326537522|gb|ADZ93428.1| beta-1,3-glucan binding protein [Spodoptera litura]	0.0
GNBP-3 (part 2)	scaffold_12703	joint2_c3183	1616	GSSPFG00019060001.5-RA	239	Partial	4
GNBP-4 (part 1)	scaffold_25870	joint2_c9458	279	Not found	239	Partial	4	>gi|208972535|gb|ACI32828.1| beta-1,3-glucan recognition protein 3 [Helicoverpa armigera]	0.0
GNBP-4 (part 2)	scaffold_29813	joint2_c5023	1304	GSSPFG00000148001-RA	116	Partial	2
PGRP
PGRP-S1 (part 1)	scaffold_37704	Not found		GSSPFG00035407001.3-RA	19	Partial	1	>gi|589094849|gb|AHK59818.1| peptidoglycan recognition protein-A [Helicoverpa armigera]	3e-110
PGRP-S1 (part 2)	scaffold_27604	Not found		GSSPFG00035271001.3-RA	65	Partial	1
PGRP-S1 (part 3)	scaffold_26222	joint2_rep_c2027	1444	GSSPFG00035260001.5-RA	65	Partial	1
PGRP-S2	scaffold_25642	rep_c7951	1190	GSSPFG00017964001.4-RA	172	Partial	3	>gi|112982725|ref|NP_001037560.1| peptidoglycan recognition protein S2 precursor [Bombyx mori]	2e-60
PGRP-S3	scaffold_20472	c6812	1214	GSSPFG00006083001.5-RA	199	Full	4	>gi|399128031|gb|AFP23116.1| peptidoglycan recognition protein B [Helicoverpa armigera]	1e-107
PGRP-S4	scaffold_15144	c25836	457	GSSPFG00001965001-RA	140	Partial	3	>gi|512921299|ref|XP_004929843.1| PREDICTED: peptidoglycan recognition protein 3-like [Bombyx mori]	3e-37
PGRP-S5 (part 1)	scaffold_28486	rep_c2782	2079	GSSPFG00006046001.5-RA	97	Partial	2	>gi|399128033|gb|AFP23117.1| peptidoglycan recognition protein C [Helicoverpa armigera]	2e-98
PGRP-S5 (part 2)	scaffold_14900			GSSPFG00026857001.5-RA	115	Partial	2
PGRP-S6 (part 1)	scaffold_30458	c18209	545	GSSPFG00019359001.4-RA	102	Partial	2	>gi|593000537|gb|AHL58837.1| peptidoglycan recognition protein D [Helicoverpa armigera]	2e-131
PGRP-S6 (part 2)	scaffold_20552	L34141_T1	107	GSSPFG00006503001.4-RA	132	Partial	2
PGRP-L1	scaffold_179	c17604	1325	GSSPFG00005372001.5-RA	280	Partial	4	>gi|512921740|ref|XP_004929948.1| PREDICTED: peptidoglycan-recognition protein 2-like [Bombyx mori]	7e-86
PGRP-L2	scaffold_38322	Not found		GSSPFG00035413001.5-RA	212	Partial	1	>gi|315507103|gb|ADU33187.1| peptidoglycan recognition protein D [Ostrinia nubilalis]	2e-38
PGRP-L4	scaffold_179	L30384_T1	252	GSSPFG00035134001.4-RA	305	Full	3	>gi|512921169|ref|XP_004929814.1| PREDICTED: peptidoglycan-recognition protein SC2-like [Bombyx mori]	2e-123
PGRP-L6 (part 1)	scaffold_13995	Not found		scaffold_13995:634..3971	315	Partial	4	>gi|357612138|gb|EHJ67829.1| hypothetical protein KGM_02561 [Danaus plexippus]	2e-146
PGRP-L6 (part 2)	scaffold_24028	c21899	572	GSSPFG00033425001.4-RA	137	Partial	1
Lectins
CLECT (part 1)	scaffold_28341	joint2_rep_c488	1399	GSSPFG00019395001.3-RA	100	Partial	3	>gi|874520622|gb|AKP99429.1| LL1 [Spodoptera exigua]	9e-36
CLECT (part 2)	scaffold_38228	Not found		GSSPFG00035412001.4-RA	68	Partial	1
CLECT	superscaffold_365	rep_c2009	1621	GSSPFG00002321001.3-RA	152	Partial	3	>gi|910337717|ref|XP_013172436.1| PREDICTED: mannose-binding protein C isoform X2 [Papilio xuthus]	1e-106
CLECT	superscaffold_878	rep_c17953	764	GSSPFG00034319001.3-RA	332	Full	6	>gi|106897087|gb|ABF83203.1| C-type lectin [Helicoverpa armigera]	7e-136
CLECT (CLECT6)	superscaffold_667	joint2_rep_c4107	1487	GSSPFG00030461001.3-RA	327	Full	6	>gi|385202651|gb|AFI47451.1| C-type lectin 6 [Helicoverpa armigera]	4e-131
CLECT	superscaffold_493	joint2_c709	1119	GSSPFG00007722001.3-RA	217	Full	4	>gi|238915971|gb|ACR78452.1| C-type lectin [Heliothis virescens]	2e-155
CLECT (CLECT5)	scaffold_17922	joint2_rep_c1643	1451	GSSPFG00019474001.3-RA	296	Full	5	>gi|874520624|gb|AKP99430.1| LL2 [Spodoptera exigua]	2e-162
CLECT (ccBV)	scaffold_19437	rep_c2493	849	GSSPFG00023677001.2-RA	149	Full	2	>gi|971456306|emb|CRN04268.1| C-type-lectins [Spodoptera frugiperda]	6e-108
CLECT (CLECT8)	scaffold_13916	joint2_c8490	1151	GSSPFG00010157001.3-RA	149	Partial	2	>gi|385202655|gb|AFI47453.1| C-type lectin 8, partial [Helicoverpa armigera]	7e-65
TEP (Thioester containing protein)
Tep3	scaffold_102	c41436	333	GSSPFG00029506001.3-RA	1439	Full	25	>gi|512909835|ref|XP_004927018.1| PREDICTED: C3 and PZP-like alpha-2-macroglobulin domain-containing protein 8 [Bombyx mori]	0.0
Tep	scaffold_8632	Not found		GSSPFG00035685001.2-RA	1125	Partial	21	>gi|512909835|ref|XP_004927018.1| PREDICTED: C3 and PZP-like alpha-2-macroglobulin domain-containing protein 8 [Bombyx mori]	0.0
Tep	scaffold_9753	Not found		GSSPFG00035689001.2-RA	1163	Partial	20	>gi|512909835|ref|XP_004927018.1| PREDICTED: C3 and PZP-like alpha-2-macroglobulin domain-containing protein 8 [Bombyx mori]	0.0
Transmembrane receptors
P77	scaffold_41424	c28367	444	GSSPFG00018470001.2-RA	103	Partial	2	>gi|305632939|dbj|BAJ16182.1| p77 homologue [Spodoptera litura]	3e-20
Eater (EGF-domain protein)	superscaffold_302	rep_c13922	1823	GSSPFG00006073001.3-RA	371	Partial	5	>gi|751453651|ref|XP_011181258.1| PREDICTED: multiple epidermal growth factor-like domains protein 10 [Bactrocera cucurbitae]	1e-21
Eater (EGF-domain protein)	scaffold_12222	joint2_c5622	2280	GSSPFG00005872001.3-RA	433	Partial	5	>gi|913313177|ref|XP_013187352.1| PREDICTED: multiple epidermal growth factor-like domains protein 10 [Amyelois transitella]	6e-55
Eater (EGF-domain protein)	scaffold_23189			GSSPFG00035226001.3-RA	90	Partial	2		6e-07
DSCAM 1	scaffold_2867	c37546	1130	GSSPFG00002917001.2-RA	1983	Partial	34	>gi|512919987|ref|XP_004929519.1| PREDICTED: Down syndrome cell adhesion molecule-like protein Dscam2-like [Bombyx mori]	0.0
DSCAM 2	superscaffold_312	Not found		GSSPFG00007815001.3-RA	1400	Partial	28	>gi|512894664|ref|XP_004923484.1| PREDICTED: Down syndrome cell adhesion molecule-like protein Dscam2-like [Bombyx mori]	0.0
DSCAM 3	scaffold_7982	Not found		GSSPFG00009803001.3-RA	854	Partial	19	>gi|357628590|gb|EHJ77866.1| dscam [Danaus plexippus]	0.0
Nimrod-like	scaffold_10872	joint2_rep_c6592	1439	GSSPFG00030471001.4-RA	447	Partial	4	>gi|795028704|ref|XP_011862704.1| PREDICTED: zonadhesin-like [Vollenhovia emeryi]	9e-41
Nimrod B	scaffold_20347	joint2_rep_c8963	2140	GSSPFG00009711001.2-RA	652	Partial	6	>gi|112983550|ref|NP_001036879.1| nimrod B precursor [Bombyx mori]	4e-67
Scavenger receptor (class B member 1)	scaffold_8438	joint2_c10000	871	GSSPFG00000448001.2-RA	126	Partial	3	>gi|512925262|ref|XP_004930796.1| PREDICTED: scavenger receptor class B member 1-like [Bombyx mori]	5e-54
Scavenger receptor (class B member 3) (Part 1)	scaffold_9018	c15860	1244	GSSPFG00022478001.3-RA	111	Partial	2	>gi|283945476|ref|NP_001164650.1| scavenger receptor class B member 3 [Bombyx mori]	5e-23
Scavenger receptor (class B member 3) (Part 2)	scaffold_14559			GSSPFG00030499001.2-RA	112	Partial	2		1e-47
Scavenger receptor (class B member 3) (Part 4)	scaffold_10468	joint2_c2139	2191	GSSPFG00016871001.3-RA	125	Partial	3	>gi|357614256|gb|EHJ68989.1| scavenger receptor class B member 3 [Danaus plexippus]	4e-28
	scaffold_22011			GSSPFG00035217001.3-RA	90	Partial	2	>gi|283945476|ref|NP_001164650.1| scavenger receptor class B member 3 [Bombyx mori]	8e-37
Scavenger receptor (class B member 4)	scaffold_2685	c34896	803	GSSPFG00003331001.3-RA	493	Full	9	>gi|283945479|ref|NP_001164651.1| scavenger receptor class B member 4 [Bombyx mori]	0.0
Scavenger receptor (class C member 1)	scaffold_111	rep_c5141	2229	GSSPFG00022245001.4-RA	615	Full	10	>gi|82880638|gb|ABB92836.1| scavenger receptor SR-C-like protein [Spodoptera frugiperda]	0.0
Extra cellular signal transduction and cytokines
ModSP (HP14)	scaffold_502	Not found		GSSPFG00000378001.1-RA	669	Full	15	>gi|39655053|gb|AAR29602.1| pattern recognition serine proteinase precursor [Manduca sexta]	0.0
Persephone (HP6) (part 1)	scaffold_11409	c12701	731	GSSPFG00020775001.3-RA	123	Partial	5	>gi|56418393|gb|AAV91004.1| hemolymph proteinase 6 [Manduca sexta]	2e-36
Persephone (HP6) (part 2)	scaffold_29673	rep_c4857	1588	GSSPFG00035297001.3-RA	84	Partial	2		3e-29
Grass-like	Not found
SPE (HP8)	superscaffold_1136	joint2_rep_c2954	2171	GSSPFG00006187001.6-RA	368	Full	7	>gi|56418397|gb|AAV91006.1| hemolymph proteinase 8 [Manduca sexta]	0.0
Spätzle (Spätzle 2)	scaffold_1547	joint2_rep_c4418	2278	GSSPFG00006301001.3-RA	289	Full	6	>gi|388252721|gb|AFK24443.1| spatzle-2 [Spodoptera frugiperda]	0.0
Spatzle-like protein	superscaffold_111	c27750	617	GSSPFG00020031001.3-RA	472	Full	5	>gi|827549640|ref|XP_012546903.1| PREDICTED: spatzle-like protein isoform X1 [Bombyx mori]	0.0
Spätzle-like (Spätzle 6)	superscaffold_75	Not found		GSSPFG00010571001.2-RA	204	Full	5	>gi|357606946|gb|EHJ65295.1| spatzle 6 [Danaus plexippus]	6e-71
Growth Blocking Peptide	scaffold_19234	joint2_rep_c335	2634	GSSPFG00016383001.3-RA	146	Full	1	>gi|512393268|gb|AGO02159.1| growth-blocking peptide [Spodoptera exigua]	3e-52
Growth Blocking Peptide BP	scaffold_28219	c21183	1533	GSSPFG00035279001.3-RA	435	Full	1	>gi|34392593|dbj|BAC82630.1| growth blocking peptide binding protein [Mythimna separata]	6e-141
Growth Blocking Peptide BP	scaffold_27467	joint2_rep_c3440	2125	GSSPFG00015829001.3-RA	422	Full	1		0.0
Insect cytokine parasitic peptide 1	scaffold_19234	Not found		GSSPFG00016385001.1-RA	101	Full	1	>gi|307746845|dbj|BAJ21210.1| insect cytokine precursor uENF1 [Mamestra brassicae]	4e-40
Insect cytokine parasitic peptide 2	scaffold_19234	Not found		GSSPFG00016384001.1-RA	72	Partial	1	>gi|307746846|dbj|BAJ21211.1| insect cytokine precursor uENF2 [Mamestra brassicae]	4e-26
hdd23_1	superscaffold_264	joint2_rep_c2127	625	GSSPFG00035416001.3-RA	119	Full	1	>gi|557883277|gb|AHA43054.1| Hdd23-like protein [Helicoverpa armigera]	2e-48
hdd23_2	superscaffold_264	joint2_rep_c284	616	GSSPFG00027451001.3-RA	115	Full	1		2e-39
hdd23_3	superscaffold_264	joint2_rep_c3270	584	GSSPFG00027450001.3-RA	118	Full	1		3e-36
HCP (CSF)	superscaffold_800	joint2_rep_c520	831	GSSPFG00002232001.4-RA	129	Full	1	>gi|357604127|gb|EHJ64054.1| mitochondria-associated granulocyte macrophage CSF signaling molecule [Danaus plexippus]	5e-29
Upd3	Not found
Intracellular signaling pathways
Toll pathway
Toll 900	scaffold_4328	joint2_rep_c5203	2140	GSSPFG00005906001.3-RA	900	Full	6	>gi|512911032|ref|XP_004927316.1| PREDICTED: protein toll-like isoform X2 [Bombyx mori]	4e-147
Toll 18w	superscaffold_215	c16695	982	GSSPFG00034741001.2-RA	1253	Full	1	>gi|318104931|gb|ADV41489.1| toll receptor 18 wheeler [Spodoptera frugiperda]	0.0
Toll A	superscaffold_215	c15374	651	GSSPFG00034760001.3-RA	1188	Full	1	>gi|357613547|gb|EHJ68577.1| putative toll [Danaus plexippus]	0.0
Toll B	scaffold_15300	joint2_c6812	1731	GSSPFG00021390001.3-RA	1294	Full	1	>gi|182511220|ref|NP_001116821.1| 18 wheeler precursor [Bombyx mori]	0.0
Toll D	scaffold_10496	c18222	564	GSSPFG00029210001.3-RA	901	Partial	1	>gi|357604744|gb|EHJ64305.1| putative toll [Danaus plexippus]	0.0
Toll E	superscaffold_76	c21297	983	GSSPFG00002540001.3-RA	802	Full	5	>gi|512903663|ref|XP_004925675.1| PREDICTED: protein toll-like [Bombyx mori]	0.0
Toll F	superscaffold_233	c27553	438	GSSPFG00002106001.3-RA	1273	Full	1	>gi|930674016|gb|KPJ14422.1| Protein toll [Papilio machaon]	0.0
Toll G	scaffold_7848	c37507	390	GSSPFG00031526001.3-RA	1284	Full	1	>gi|930653484|gb|KPI95821.1| Protein toll [Papilio xuthus]	0.0
Toll H	scaffold_5376	c44947	511	GSSPFG00009334001.3-RA	1279	Full	1	>gi|909565886|ref|XP_013138281.1| PREDICTED: protein toll [Papilio polytes]	0.0
Toll I	superscaffold_215	c45159	661	GSSPFG00019497001.2-RA	1117	Partial	1	>gi|943952976|ref|XP_014359364.1| PREDICTED: protein toll-like [Papilio machaon]	0.0
Toll J	superscaffold_111	joint2_c4264	345	GSSPFG00020030001.2-RA	853	Full	2	>gi|827549644|ref|XP_012546905.1| PREDICTED: toll-like receptor 4 [Bombyx mori]	0.0
Toll K	scaffold_729	joint2_c3284	2124	GSSPFG00029741001.2-RA	467	Partial	1	>gi|910324844|ref|XP_013165519.1| PREDICTED: protein toll-like isoform X2 [Papilio xuthus]	2e-59
MyD88-1	scaffold_3166	joint2_c5546	2525	GSSPFG00017833001.1-RA	413	Full	6	>gi|577027777|gb|AHH80650.1| MyD88 [Antheraea pernyi]	2e-100
MyD88-2	scaffold_13974	joint2_c8044	1454	GSSPFG00016587001.3-RA	374	Full	4	>gi|388252723|gb|AFK24444.1| MyD88 [Spodoptera frugiperda]	0.0
Tollip	superscaffold_780	c14199	1951	GSSPFG00035684001.3-RA	274	Full	8	>gi|827538638|ref|XP_012551698.1| PREDICTED: toll-interacting protein-like [Bombyx mori]	2e-100
Tube	scaffold_19621	joint2_c4103	1588	GSSPFG00031457001.1-RA	415	Full	5	>gi|827558113|ref|XP_012550226.1| PREDICTED: TELO2-interacting protein 2-like [Bombyx mori]	2e-99
Pellino (part 1)	scaffold_16126	Not found		GSSPFG00021008001.3-RA	114	Partial	2	>gi|930650090|gb|KPI92436.1| Protein pellino [Papilio xuthus]	2e-78
Pellino (part 2)	scaffold_43427	Not found		GSSPFG00035679001.2-RA	52	Partial	1		6e-28
Pellino (part 3)	scaffold_28074	Not found		GSSPFG00035670001.2-RA	59	Partial	1		8e-35
Pellino (part 4)	scaffold_9471	joint2_rep_c3710	3514	GSSPFG00035688001.2-RA	40	Partial	2		5e-22
Pelle	scaffold_2057	c36088	429	GSSPFG00023708001.3-RA	487	Full	10	>gi|913308938|ref|XP_013185032.1| PREDICTED: serine/threonine-protein kinase pelle [Amyelois transitella]	3e-154
Traf 6	superscaffold_1087	joint2_c8521	444	GSSPFG00002515001.3-RA	417	Full	7	>gi|827550187|ref|XP_012547111.1| PREDICTED: TRAF6 isoform X1 [Bombyx mori]	0.0
Traf 3	scaffold_176	L20498_T1	1437	GSSPFG00022364001.3-RA	527	Full	10	>gi|909576757|ref|XP_013144170.1| PREDICTED: TNF receptor-associated factor 1 [Papilio polytes]	9e-94
Ecsit	scaffold_3512	joint2_c9334	1445	GSSPFG00012538001.1-RA	375	Full	5	>gi|913301400|ref|XP_013200001.1| PREDICTED: evolutionarily conserved signaling intermediate in Toll pathway, mitochondrial [Amyelois transitella]	0.0
Cactus (part 1)	scaffold_9037	joint2_c6735	2183	GSSPFG00001145001.2-RA	250	Partial	3	>gi|909574230|ref|XP_013142805.1| PREDICTED: NF-kappa-B inhibitor cactus-like [Papilio polytes]	3e-81
Cactus (part 2)	scaffold_14794			GSSPFG00035666001.2-RA	97	Partial	2	>gi|577027775|gb|AHH80649.1| cactus [Antheraea pernyi]	8e-17
Dorsal (part 1)	scaffold_25420	joint2_c10766	2417	GSSPFG00025680001.3-RA	113	Partial	2	>gi|639127140|gb|AIA24466.1| dorsal 1a [Spodoptera litura]	1e-73
Dorsal (part 2)	scaffold_9745			GSSPFG00017579001.3-RA	554	Partial	3	>gi|639127142|gb|AIA24467.1| dorsal 1b [Spodoptera litura]	0.0
DIF	Not found
Imd pathway
IMD	scaffold_4098	c38668	592	GSSPFG00027791001.3-RA	263	Full	4	>gi|388597545|gb|AFK75934.1| IMD-like protein [Spodoptera exigua]	1e-131
FADD	superscaffold_500	c7443	1377	GSSPFG00008432001.3-RA	221	Full	2	>gi|909571440|ref|XP_013141311.1| PREDICTED: fas-associated death domain protein isoform X2 [Papilio polytes]	2e-84
Dredd	Not found
Caspar	superscaffold_433	joint2_c6556	837	GSSPFG00017303001.1-RA	642	Full	16	>gi|913313758|ref|XP_013187672.1| PREDICTED: FAS-associated factor 1 [Amyelois transitella]	0.0
TAK1	superscaffold_245	joint2_c2598	1201	GSSPFG00007760001.4-RA	705	Full	10	>gi|512929096|ref|XP_004931740.1| PREDICTED: mitogen-activated protein kinase kinase kinase 7-like [Bombyx mori]	0.0
TAK1	superscaffold_167	joint2_rep_c6163	1368	GSSPFG00014144001.3-RA	455	Full	6	>gi|357627262|gb|EHJ77000.1| putative mitogen-activated protein kinase kinase kinase 7 interacting protein 1 isoform 1 [Danaus plexippus]	0.0
TAB2	superscaffold_1079	joint2_rep_c4196	1252	GSSPFG00013509001.3-RA	564	Full	3	>gi|357623679|gb|EHJ74734.1| TAK1-associated binding protein 2 isoform A [Danaus plexippus]	0.0
IAP2	superscaffold_1052	c39309	300	GSSPFG00002555001-RA	619	Full	10	>gi|827560927|ref|XP_012551311.1| PREDICTED: inhibitor of apoptosis 2 isoform X1 [Bombyx mori]	0.0
IKKb (Ird5)	scaffold_10328	joint2_c6441	998	GSSPFG00013578001.3-RA	767	Full	1	>gi|512914548|ref|XP_004928169.1| PREDICTED: inhibitor of nuclear factor kappa-B kinase subunit beta [Bombyx mori]	0.0
IKKg (Kenny)	scaffold_1847	L19344_T1	141	GSSPFG00004808001-RA	595	Full	13	>gi|827542053|ref|XP_012544191.1| PREDICTED: NF-kappa-B essential modulator isoform X1 [Bombyx mori]	0.0
UBcC (Effete)	scaffold_33293	joint2_rep_c1636	1810	GSSPFG00008924001.3-RA	110	Partial	3	>gi|936591206|ref|XP_014208797.1| PREDICTED: ubiquitin-conjugating enzyme E2-17 kDa [Copidosoma floridanum]	4e-75
Uev1a	scaffold_21286	joint2_c554	1742	GSSPFG00011679001.3-RA	144	Full	4	>gi|913319252|ref|XP_013190690.1| PREDICTED: ubiquitin-conjugating enzyme E2 variant 2 [Amyelois transitella]	8e-100
Ubc13 (Bend)	scaffold_16702	joint2_rep_c3381	1608	GSSPFG00034558001.3-RA	151	Full	1	>gi|114051115|ref|NP_001040393.1| ubiquitin conjugating enzyme E2 [Bombyx mori]	9e-106
Relish (part 6)	scaffold_5570	c6453	2060	GSSPFG00022750001.3-RA	418	Partial	9	>gi|639127144|gb|AIA24468.1| relish 1a [Spodoptera litura]	0.0
Relish (part 3)	scaffold_23835	joint2_c9990	707	GSSPFG00033008001.5-RA	128	Partial	3		7e-83
Relish (part 5)	scaffold_33206	c13122	717	GSSPFG00035341001.3-RA	120	Partial	3		1e-71
Relish (part 4)	scaffold_35471	Not found		GSSPFG00024458001.3-RA	112	Partial	3		2e-71
Relish (part 1)	scaffold_29126	Not found		GSSPFG00035289001.5-RA	55	Partial	1		2e-25
Relish (part 2)	scaffold_40290	Not found		GSSPFG00035420001.3-RA	47	Partial	1		4e-25
Negative regulators of IMD pathway
Pirk	scaffold_2265	c14342	705	GSSPFG00019499001-RA	122	Full	1	>gi|914559717|gb|KOB67252.1| putative poor imd response upon knock-in [Operophtera brumata]	1e-53
POSH (part 1)	scaffold_9557	L4001_T1	1041	GSSPFG00035556001.3-RA	39	Partial	1	>gi|910336314|ref|XP_013171668.1| PREDICTED: SH3 domain-containing RING finger protein 3-like isoform X2 [Papilio xuthus]	2e-19
POSH (part 2)	scaffold_8833			GSSPFG00006593001.3-RA	200	Partial	5		3e-117
POSH (part 3)	scaffold_16355	L7565_T1	212	GSSPFG00014079001.3-RA	660	Partial	8		0.0
DNR1 (MYLIP-like)	scaffold_7593	joint2_c5988	1549	GSSPFG00016134001.3-RA	463	Partial	5	>gi|909578053|ref|XP_013144869.1| PREDICTED: E3 ubiquitin-protein ligase MYLIP [Papilio polytes]	0.0
CYLD	superscaffold_790	c31819	418	GSSPFG00001026001.3-RA	621	Full	11	>gi|827557435|ref|XP_012549970.1| PREDICTED: ubiquitin carboxyl-terminal hydrolase CYLD isoform X1 [Bombyx mori]	0.0
skpA	superscaffold_1194	rep_c323	1050	GSSPFG00023653001.3-RA	162	Full	1	>gi|519900664|gb|AGP04177.1| SKP1 [Spodoptera frugiperda]	5e-112
Cullin	scaffold_1169	rep_c7665	1161	GSSPFG00027343001.3-RA	757	Full	14	>gi|768427694|ref|XP_011554951.1| PREDICTED: cullin-3 isoform X2 [Plutella xylostella]	0.0
Slimb (part 1)	scaffold_30379	Not found		GSSPFG00035301001.2-RA	75	Partial	2	>gi|512901433|ref|XP_004925134.1| PREDICTED: beta-TrCP isoform X1 [Bombyx mori]	1e-42
Slimb (part 2)	scaffold_38342	Not found		GSSPFG00035414001.3-RA	61	Partial	1		6e-31
Slimb (part 3)	scaffold_38604	Not found		GSSPFG00025395001.3-RA	88	Partial	2		7e-52
Slimb (part 4)	scaffold_5502	L1465_T1	951	GSSPFG00035476001.3-RA	100	Partial	2		3e-48
sickie (part 1)	scaffold_10161	Not found		GSSPFG00035005001.2-RA	104	Partial	1	>gi|827552053|ref|XP_012547859.1| PREDICTED: protein sickie isoform X3 [Bombyx mori]	1e-52
sickie (part 2)	scaffold_13677	Not found		GSSPFG00028806001.3-RA	613	Partial	2		0.0
sickie (part 3)	scaffold_20087	Not found		GSSPFG00001399001.3-RA	258	Partial	6		3e-121
sickie (part 4)	scaffold_26976	Not found		GSSPFG00014269001.3-RA	73	Partial	2		3e-40
sickie (part 5)	scaffold_29021	Not found		GSSPFG00035288001.3-RA	75	Partial	2		2e-17
sickie (part 6)	scaffold_17350	c27955	934	GSSPFG00011938001.2-RA	250	Partial	2		2e-122
sickie (part 7)	scaffold_5688	joint2_rep_c10241	2079	GSSPFG00003397001.3-RA	708	Partial	10		0.0
Scrawny (dUSP36)	scaffold_5470	L9905_T1	263	GSSPFG00009517001.3-RA	878	Full	12	>gi|913319232|ref|XP_013190680.1| PREDICTED: ubiquitin carboxyl-terminal hydrolase 36 [Amyelois transitella]	0.0
Akirin (part 1)	scaffold_10900	joint2_rep_c1441	923	GSSPFG00035021001.3-RA	61	Partial	1	>gi|379699008|ref|NP_001243977.1| akirin protein [Bombyx mori]	2e-23
Akirin (part 2)	scaffold_32402			GSSPFG00012383001.3-RA	102	Partial	2		1e-38
Akirin (part 3)	scaffold_16047	rep_c255	1787	GSSPFG00035145001.3-RA	32	Partial	2		3e-09
JAK/STAT pathway
Domless	scaffold_14337	joint2_c9929	686	GSSPFG00032684001.3-RA	1265	Full	1	>gi|943972397|ref|XP_014367694.1| PREDICTED: cytokine receptor [Papilio machaon]	0.0
JAK (hopscotch) (part 1)	scaffold_9725	c27398	511	GSSPFG00031820001.3-RA	185	Partial	3	>gi|512889861|ref|XP_004922391.1| PREDICTED: tyrosine-protein kinase hopscotch [Bombyx mori]	9e-94
JAK (hopscotch) (part 2)	scaffold_27487	Not found		GSSPFG00035269001.3-RA	171	Partial	4		5e-101
JAK (hopscotch) (part 3)	scaffold_14361	c28082	598	GSSPFG00027455001.3-RA	496	Partial	11		0.0
JAK (hopscotch) (part 4)	scaffold_17740	Not found		GSSPFG00035183001.3-RA	95	Partial	2		2e-50
STAT (unpaired) (part 1)	scaffold_27264	Not found		GSSPFG00025681001.3-RA	73	Partial	2	>gi|17225566|gb|AAL37477.1|AF329947_1 signal transducer and activator of transcription short form [Spodoptera frugiperda]	1e-43
STAT (unpaired) (part 2)	scaffold_31769	joint2_c4458	1227	GSSPFG00028290001.3-RA	59	Partial	2		1e-28
STAT (unpaired) (part 3)	scaffold_34352	Not found		GSSPFG00012330001.3-RA	75	Partial	2		5e-44
STAT (unpaired) (part 4)	scaffold_25302	c10638	896	GSSPFG00010537001.2-RA	147	Partial	3		2e-87
STAT (unpaired) (part 5)	scaffold_39613			GSSPFG00003070001.3-RA	110	Partial	2		1e-56
PIAS	superscaffold_113	c23834	806	GSSPFG00008879001.3-RA	366	Partial	7	>gi|913324412|ref|XP_013193523.1| PREDICTED: E3 SUMO-protein ligase PIAS3 isoform X3 [Amyelois transitella]	0.0
SOCS	superscaffold_622	joint2_c4404	2267	GSSPFG00011397001.3-RA	304	Full	3	>gi|910337161|ref|XP_013172145.1| PREDICTED: suppressor of cytokine signaling 2-like [Papilio xuthus]	0.0
JNK pathway
Hem	scaffold_10793	c28696	682	GSSPFG00013702001.3-RA	1122	Full	1	>gi|827558023|ref|XP_012550201.1| PREDICTED: LOW QUALITY PROTEIN: membrane-associated protein Hem [Bombyx mori]	0.0
Basket	superscaffold_1198	L23568_T1	114	GSSPFG00001856001.2-RA	380	Full	8	>gi|827541314|ref|XP_012543929.1| PREDICTED: c-Jun NH2-terminal kinase isoform X1 [Bombyx mori]	0.0
Fos (kayak)	scaffold_3575	c12189	531	GSSPFG00007437001.3-RA	378	Full	5	>gi|930650083|gb|KPI92429.1| Transcription factor kayak [Papilio xuthus]	0.0
Fos (kayak)	scaffold_3575	c19720	449	GSSPFG00035368001.5-RA	36	Partial	1	>gi|943941432|ref|XP_014372108.1| PREDICTED: transcription factor kayak isoform X2 [Papilio machaon]	1e-12
Fos (kayak)	superscaffold_586	c12451	1453	GSSPFG00031472001.3-RA	407	Full	5	>gi|827551446|ref|XP_012547602.1| PREDICTED: proto-oncogene c-Fos isoform X2 [Bombyx mori]	0.0
JNK-interacting protein (part 1)	scaffold_11101	joint2_c10437	1075	GSSPFG00004143001.2-RA	207	Partial	3	>gi|827555045|ref|XP_012549033.1| PREDICTED: JNK-interacting protein 3 isoform X2 [Bombyx mori]	3e-121
JNK-interacting protein (part 2)	scaffold_9344	c30470	521	GSSPFG00028025001.2-RA	260	Partial	4		3e-37
JNK-interacting protein (part 3)	scaffold_11507	Not found		GSSPFG00032246001.2-RA	590	Partial	10		0.0
c-Jun-like transcription factor	scaffold_14727	joint2_rep_c2246	2541	GSSPFG00013034001.3-RA	244	Full	1	>gi|388540204|gb|AFK64813.1| c-jun-like protein [Helicoverpa armigera]	1e-172
Effectors
Phenoloxidase System
PPAE1	scaffold_330	joint2_c2301	1481	GSSPFG00006820001.3-RA	380	Full	7	>gi|56718388|gb|AAW24480.1| prophenol oxidase activating enzyme 1 [Spodoptera litura]	0.0
PPAE2	scaffold_1914	joint2_rep_c7313	1521	GSSPFG00023419001.3-RA	470	Full	8	>gi|56718390|gb|AAW24481.1| prophenol oxidase activating enzyme 3 [Spodoptera litura]	2e-147
PPAE3	superscaffold_312	joint2_rep_c7331	666	GSSPFG00016025001.4-RA	437	Full	8	>gi|56718390|gb|AAW24481.1| prophenol oxidase activating enzyme 3 [Spodoptera litura]	0.0
PPO1	scaffold_2161	joint2_rep_c2737	1440	GSSPFG00021013001.3-RA	684	Full	14	>gi82880634|gb|ABB92834.1| prophenoloxidase subunit 1 [Spodoptera frugiperda]	0.0
PPO2	superscaffold_564	joint2_rep_c165	2619	GSSPFG00013976001.3-RA	693	Full	12	>gi|82880636|gb|ABB92835.1| prophenoloxidase subunit 2 [Spodoptera frugiperda]	0.0
Phenoloxidase Inhibitor 1	scaffold_28178	rep_c3203	599	GSSPFG00026064001.3-RA	100	Full	2	>gi|116833169|gb|ABK29497.1| phenoloxidase inhibitor protein, partial [Helicoverpa armigera]	2e-06
Phenoloxidase Inhibitor 2	scaffold_28178	rep_c7945	509	GSSPFG00026063001.3-RA	84	Full	2	>gi|116833169|gb|ABK29497.1| phenoloxidase inhibitor protein, partial [Helicoverpa armigera]	9e-11
Antimicrobial peptides
Attacins
Attacin A1	scaffold_5706	rep_c30214	1028	GSSPFG00015238001.3-RA	252	Full	1	>gi|827029640|gb|AKJ54491.1| attacin 1 [Spodoptera exigua]	4e-150
Attacin A2	scaffold_5706	rep_c16033	1116	GSSPFG00015239001.3-RA	254	Full	1	>gi|827029640|gb|AKJ54491.1| attacin 1 [Spodoptera exigua]	5e-165
Attacin A3	scaffold_5706	Not found		GSSPFG00015240001.3-RA	254	Full	1	>gi|827029640|gb|AKJ54491.1| attacin 1 [Spodoptera exigua]	2e-158
Attacin B1	scaffold_27714	joint2_rep_c2387	1517	GSSPFG00024578001.4-RA	139	Partial	2	>gi|827029643|gb|AKJ54492.1| attacin 2 [Spodoptera exigua]	2e-153
Attacin B2	scaffold_27557	joint2_c4106	1139	GSSPFG00032762001.5-RA	174	Partial	3	>gi|827029646|gb|AKJ54493.1| attacin 3 [Spodoptera exigua]	2e-146
Cecropins
Cecropin A	superscaffold_878	rep_c6862	742	GSSPFG00006778001.3-RA	62	Full	2	>gi|827029675|gb|AKJ54503.1| cecropin B [Spodoptera exigua]	3e-34
Cecropin B1	superscaffold_667	rep_c1132	803	GSSPFG00030460001.5-RA	63	Full	2	>gi|827029681|gb|AKJ54505.1| cecropin D [Spodoptera exigua]	2e-34
Cecropin B2	superscaffold_667	rep_c485	997	GSSPFG00030459001.3-RA	63	Full	2	>gi|827029681|gb|AKJ54505.1| cecropin D [Spodoptera exigua]	2e-34
Cecropin B3	superscaffold_667	joint2_rep_c4099	519	GSSPFG00030458001.5-RA	62	Full	2	>gi|827029681|gb|AKJ54505.1| cecropin D [Spodoptera exigua]	3e-32
Cecropin C	superscaffold_667	joint2_rep_c3462	539	GSSPFG00030457001.5-RA	63	Full	2	>gi|1705742|sp|P50721.1|CE3E_HYPCU RecName: Full=Hyphancin-3E; AltName: Full=Cecropin-A1; AltName: Full=Hyphancin-IIIE; Flags: Precursor	8e-27
Cecropin D	superscaffold_667	joint2_rep_c2857	500	GSSPFG00030456001.4-RA	63	Full	2	>gi|827029678|gb|AKJ54504.1| cecropin C [Spodoptera exigua]	4e-30
Defensins
Defensin-like 3	superscaffold_382	joint2_c2196	3822	GSSPFG00026946001.3-RA	73	Full	2
Defensin-like 4	superscaffold_382	joint2_rep_c1200	643	GSSPFG00026948001.3-RA	124	Full	2	>gi|827029660|gb|AKJ54498.1| cobatoxin B [Spodoptera exigua]	3e-51
Defensin-like 5	superscaffold_382	rep_c4529	1733	GSSPFG00026950001.4-RA	91	Full	2	>gi|157704325|gb|ABV68851.1| cobatoxin-like protein [Trichoplusia ni]	1e-10
Defensin-like 6	superscaffold_382	joint2_rep_c1877	620	GSSPFG00005384001.6-RA	87	Full	2	>gi|33439724|gb|AAQ18900.1| cobatoxin long form B [Spodoptera frugiperda]	6e-44
Gallerimycin	superscaffold_382	rep_c18211	391	GSSPFG00011908001.6-RA	75	Full	2	>gi|33439716|gb|AAQ18896.1| gallerimycin [Spodoptera frugiperda]	8e-37
Spodoptericin	scaffold_6431	joint2_rep_c1506	611	GSSPFG00008360001.3-RA	102	Full	2	>gi|32394732|gb|AAM96925.1| defensin precursor [Spodoptera frugiperda]	6e-65
Diapausins
Diapausin 1	superscaffold_53	joint2_rep_c567	488	GSSPFG00027222001.3-RA	63	Full	1	>gi|156891151|gb|ABU96713.1| diapausin precursor [Spodoptera litura]	2e-33
Diapausin 2	superscaffold_449	rep_c35511	513	GSSPFG00000812001.3-RA	63	Full	1	>gi|156891151|gb|ABU96713.1| diapausin precursor [Spodoptera litura]	7e-36
Diapausin 3	scaffold_2455	rep_c37325	389	GSSPFG00009268001.3-RA	63	Full	1	>gi|156891151|gb|ABU96713.1| diapausin precursor [Spodoptera litura]	7e-36
Diapausin 4	scaffold_2455	joint2_rep_c3146	666	GSSPFG00009266001.3-RA	63	Full	1	>gi|156891151|gb|ABU96713.1| diapausin precursor [Spodoptera litura]	5e-35
Diapausin 5	scaffold_1652	rep_c52010	405	GSSPFG00018767001.3-RA	63	Full	1	>gi|156891151|gb|ABU96713.1| diapausin precursor [Spodoptera litura]	3e-35
Diapausin 6	scaffold_2455	rep_c6328	543	GSSPFG00009264001.3-RA	63	Full	1	>gi|156891151|gb|ABU96713.1| diapausin precursor [Spodoptera litura]	1e-35
Diapausin 7	scaffold_2455	Not found		GSSPFG00009267001.2-RA	63	Full	1	>gi|156891151|gb|ABU96713.1| diapausin precursor [Spodoptera litura]	4e-37
Diapausin 8	scaffold_22270	rep_c37325	389	GSSPFG00021877001.3-RA	56	Partial	1	>gi|156891151|gb|ABU96713.1| diapausin precursor [Spodoptera litura]	5e-32
Gloverins
Gloverin 2 (part 1)	scaffold_33320	rep_c15702	683	GSSPFG00035343001.3-RA	68	Partial	1	>gi|827029637|gb|AKJ54490.1| gloverin [Spodoptera exigua]	5e-36
Gloverin 2 (part 2)	scaffold_25740	rep_c448	850	GSSPFG00035250001.3-RA	44	Partial	1		4e-20
Gloverin 3	scaffold_11496	rep_c11387	765	GSSPFG00003522001.3-RA	161	Full	3	>gi|302347126|gb|ADL27731.1| gloverin [Spodoptera exigua]	3e-72
Lebocins
Lebocin 1	scaffold_4033	joint2_rep_c2864	848	GSSPFG00013851001.4-RA	165	Full	1	>gi|827029664|gb|AKJ54499.1| lebocin 1 [Spodoptera exigua]	4e-70
Lebocin 2	scaffold_4033	joint2_rep_c4195	737	GSSPFG00035421001.3-RA	161	Full	1	>gi|827029666|gb|AKJ54500.1| lebocin 2 [Spodoptera exigua]	6e-62
Lebocin 3	scaffold_35473	joint2_rep_c874	1180	GSSPFG00005939001.3-RA	108	Partial	1	>gi|219958086|gb|ACL68097.1| lebocin-related protein precursor [Manduca sexta]	3e-05
Moricins
Moricin 1	superscaffold_1052	Not found		GSSPFG00035992001.2-RB	63	Full	2	>gi|343915878|gb|AEM66431.1| moricin B3 [Bombyx mandarina]	6e-12
Moricin 2	superscaffold_1052	Not found		GSSPFG00035989001.2-RA	62	Full	2	>gi|343915878|gb|AEM66431.1| moricin B3 [Bombyx mandarina]	1e-15
Moricin 3	superscaffold_1052	c34807	535	GSSPFG00035992001.2-RA	62	Full	2	>gi|343915878|gb|AEM66431.1| moricin B3 [Bombyx mandarina]	1e-15
Moricin 4	superscaffold_1052	rep_c9540	383	GSSPFG00035988001.2-RA	63	Full	2	>gi|146738004|gb|ABQ42580.1| moricin-like peptide D [Galleria mellonella]	1e-08
Moricin 5	superscaffold_1052	rep_c36919	467	GSSPFG00035991001.2-RA	64	Full	2	>gi|146738002|gb|ABQ42579.1| moricin-like peptide C5 [Galleria mellonella]	6e-09
Moricin 6	superscaffold_1052	rep_c37433	699	GSSPFG00035994001.2-RA	61	Full	2	>gi|146738002|gb|ABQ42579.1| moricin-like peptide C5 [Galleria mellonella]	0.0005
Moricin 7	superscaffold_1052	joint2_rep_c3441	403	GSSPFG00035990001.2-RA	63	Full	2	>gi|146738002|gb|ABQ42579.1| moricin-like peptide C5 [Galleria mellonella]	6e-11
Moricin 8	superscaffold_1052	rep_c45075	365	GSSPFG00035993001.2-RA	63	Full	2	>gi|146738002|gb|ABQ42579.1| moricin-like peptide C5 [Galleria mellonella]	6e-11
Moricin 9	superscaffold_218	Not found		GSSPFG00035996001.2-RA	71	Full	2	>gi|146738004|gb|ABQ42580.1| moricin-like peptide D [Galleria mellonella]	0.037
Moricin 10	superscaffold_218	joint2_rep_c6530	1576	GSSPFG00018652001.2-RA	67	Full	2	>gi|47834350|gb|AAT38873.1| moricin [Spodoptera exigua]	6e-36
Lysozymes and Lysozyme-like Proteins
Lys1	scaffold_35301	rep_c48748	934	GSSPFG00002403001.3-RA	97	Partial	2	>gi|206598481|gb|ACI16106.1| lysozyme [Spodoptera litura]	6e-99
Lys2	scaffold_15422	joint2_rep_c2972	960	GSSPFG00014909001.3-RA	97	Partial	2	>gi|827029725|gb|AKJ54521.1| lysozyme 2 [Spodoptera exigua]	2e-84
Lys3	scaffold_552	rep_c18992	845	GSSPFG00013328001.3-RA	139	Full	3	>gi|827029727|gb|AKJ54522.1| lysozyme 3 [Spodoptera exigua]	2e-85
LLP1 (part 1)	scaffold_23828	rep_c2131	804	GSSPFG00009284001.2-RA	51	Partial	1	>gi|827029730|gb|AKJ54523.1| lysozyme-like protein 1 [Spodoptera exigua]	2e-64
LLP1 (part 2)	scaffold_4245			GSSPFG00003124001.5-RA	118	Partial	4
LLP2 (part 1)	scaffold_24890	rep_c6418	794	Not found	49	Partial	1	>gi|827029733|gb|AKJ54524.1| lysozyme-like protein 2 [Spodoptera exigua]	1e-76
LLP2 (part 2)	scaffold_8359			GSSPFG00015057001.5-RA	112	Partial	4
Others
Hemocytin	scaffold_1962	c33017	664	GSSPFG00006887001.3-RA	4204	Partial	77	>gi|943938112|ref|XP_014370824.1| PREDICTED: hemocytin [Papilio machaon]	0.0
Spod-x-tox	superscaffold_382	joint2_rep_c4528	740	GSSPFG00030474001.1-RA	813	Full	22	>gi|379045801|gb|AFC87713.1| Spod-11-tox b protein [Spodoptera frugiperda]	0.0
B. Comparison between corn and rice variants of Spodoptera frugiperda.
OGS2.2 - Corn variant	Size (AA)	Full / Partial	Exons	OGS2.3 - Rice Variant	Size (AA)	Full / Partial	Exons	Gene	Exons	Size (AA)	Best BlastP hits	E value
Recognition
GNBP
GSSPFG00035016001.5-RA	40	Partial	1	SFRU_RICE_021049:19542-20906 (SFRICE012688.2-RA)	500	Full	9	GNBP1	9	500	>gi|208972529|gb|ACI32825.1| beta-1,3-glucan recognition protein 1 [Helicoverpa armigera]	0.0
Not found	98	Partial	1
GSSPFG00019461001.2-RA	100	Partial	2
GSSPFG00015544001.5-RA	189	Partial	4
GSSPFG00019061001.4-RA	197	Partial	3	SFRU_RICE_021049:1469-4076 (SFRICE012687.2-RA)	474	Full	8	GNBP2	8	474	>gi|350627242|gb|AEQ33590.1| beta-1,3-glucan recognition protein 2 [Spodoptera litura]	0.0
GSSPFG00003415001.3-RA	285	Partial	5
GSSPFG00000179001.3-RA	149	Partial	2	SFRU_RICE_020169:1324-3527 (SFRICE033195-RA)	371	Partial	6	GNBP3	7	432	>gi|326537522|gb|ADZ93428.1| beta-1,3-glucan binding protein [Spodoptera litura]	0.0
GSSPFG00019060001.5-RA	239	Partial	4
joint2_c9458	239	Partial	4	SFRU_RICE_021049:26370-31295 (SFRICE012689-RA)	191	Partial	3	GNBP4	9	492	>gi|208972535|gb|ACI32828.1| beta-1,3-glucan recognition protein 3 [Helicoverpa armigera]	0.0
GSSPFG00000148001-RA	116	Partial	2	SFRU_RICE_026215:23-3376 (SFRICE032177-RA)	232	Partial	5
PGRP
GSSPFG00035407001.3-RA	19	Partial	1	SFRU_RICE_023152:3549-3744 (SFRICE036974-RA)	85	Partial	2	PGRP-S1	4	191	>gi|589094849|gb|AHK59818.1| peptidoglycan recognition protein-A [Helicoverpa armigera]	3e-110
GSSPFG00035271001.3-RA	65	Partial	1
GSSPFG00035260001.5-RA	65	Partial	1	SFRU_RICE_018202:13581-1382 (SFRICE025547-RA)	105	Partial	2
GSSPFG00017964001.4-RA	172	Partial	3	SFRU_RICE_023472:15469-17681 (SFRICE023624-RA)	192	Partial	4	PGRP-S2	4	178	>gi|112982725|ref|NP_001037560.1| peptidoglycan recognition protein S2 precursor [Bombyx mori]	2e-60
GSSPFG00006083001.5-RA	199	Full	4	SFRU_RICE_002230:1359-4232 (SFRICE002125-RA)	199	Full	4	PGRP-S3	4	199	>gi|399128031|gb|AFP23116.1| peptidoglycan recognition protein B [Helicoverpa armigera]	1e-107
GSSPFG00001965001-RA	140	Partial	3	SFRU_RICE_000948:55501..65586 (SFRICE002982-RA)	254	Full	5	PRGP-S4	5	254	>gi|512921299|ref|XP_004929843.1| PREDICTED: peptidoglycan recognition protein 3-like [Bombyx mori]	3e-37
GSSPFG00006046001.5-RA	96	Partial	2	SFRU_RICE_013760:5597-6429	97	Partial	2	PGRP-S5	4	212	>gi|399128033|gb|AFP23117.1| peptidoglycan recognition protein C [Helicoverpa armigera]	2e-98
GSSPFG00026857001.5-RA	115	Partial	2	SFRU_RICE_007031:25497-26708 (SFRICE012914-RA)	115	Partial	2
GSSPFG00019359001.4-RA	102	Partial	2	SFRU_RICE_007031:5168-8281	235	Full	4	PGRP-S6	4	235	>gi|593000537|gb|AHL58837.1| peptidoglycan recognition protein D [Helicoverpa armigera]	2e-131
GSSPFG00006503001.4-RA	132	Partial	2
GSSPFG00005372001.5-RA	199	Partial	4	SFRU_RICE_000566:1247-2587 (SFRICE013895-RA)	209	Partial	3	PGRP-L1	?	280	>gi|512921740|ref|XP_004929948.1| PREDICTED: peptidoglycan-recognition protein 2-like [Bombyx mori]	7e-86
GSSPFG00035413001.5-RA	212	Partial	1	SFRU_RICE_007031:1075..1735	270	Partial	2	PGRP-L2	?	?	>gi|315507103|gb|ADU33187.1| peptidoglycan recognition protein D [Ostrinia nubilalis]	2e-38
GSSPFG00035134001.4-RA	305	Full	3	SFRU_RICE_000227:5985..19945 (SFRICE018140-RA)	305	Full	3	PGRP-L4	3	305	>gi|512921169|ref|XP_004929814.1| PREDICTED: peptidoglycan-recognition protein SC2-like [Bombyx mori]	2e-123
scaffold_13995:634..3971	315	Full	4	SFRU_RICE_005557:28897..37074 (SFRICE002996-RA)	452	Full	5	PGRP-L6	5	452	>gi|357612138|gb|EHJ67829.1| hypothetical protein KGM_02561 [Danaus plexippus]	2e-146
GSSPFG00033425001.4-RA	137		1
Phenoloxidase
GSSPFG00021013001.3-RA	684	Full	14	SFRU_RICE_004836:13960-19640 (SFRICE015954-RA)	384	Partial	8	PPO1	14	684	>gi82880634|gb|ABB92834.1| prophenoloxidase subunit 1 [Spodoptera frugiperda]	0.0
				SFRU_RICE_018869:146-4599 (SFRICE029639-RA)	299	Partial	6
GSSPFG00013976001.3-RA	693	Full	12	SFRU_RICE_004462:1510-3055 (SFRICE012443-RA)	179	Partial	4	PPO2	12	693	>gi|82880636|gb|ABB92835.1| prophenoloxidase subunit 2 [Spodoptera frugiperda]	0.0
				SFRU_RICE_022796:2-2645 (SFRICE032667-RA)	445	Partial	8
Antimicrobial peptides
Attacins
GSSPFG00015238001.3-RA	252	Full	1	SFRU_RICE_017702:863..1666 (SFRICE041380-RA)	252	Full	1	ATTA1	1	252	>gi|827029640|gb|AKJ54491.1| attacin 1 [Spodoptera exigua]	4e-150
GSSPFG00015239001.3-RA	254	Full	1	SFRU_RICE_017702:4131-4337	69	Partial	1	ATTA2	1	254	>gi|827029640|gb|AKJ54491.1| attacin 1 [Spodoptera exigua]	5e-165
GSSPFG00015240001.3-RA	254	Full	1	Not found				ATTA3	1	254	>gi|827029640|gb|AKJ54491.1| attacin 1 [Spodoptera exigua]	2e-158
GSSPFG00024578001.4-RA	139	Partial	2	SFRU_RICE_023403:2120..2961 (SFRICE035345-RA)	235	Full	4	ATTB1	4	235	>gi|827029643|gb|AKJ54492.1| attacin 2 [Spodoptera exigua]	2e-153
GSSPFG00032762001.5-RA	174	Partial	3	SFRU_RICE_025337:394..2655 (SFRICE019744-RA)	235	Full	4	ATTB2	4	235	>gi|827029646|gb|AKJ54493.1| attacin 3 [Spodoptera exigua]	2e-146
Cecropins
GSSPFG00006778001.3-RA	62	Full	2	SFRU_RICE_026710:350-1225 (SFRICE039067-RA)	62	Full	2	CECA	2	62	>gi|827029675|gb|AKJ54503.1| cecropin B [Spodoptera exigua]	3e-34
GSSPFG00030460001.5-RA	63	Full	2	SFRU_RICE_013511:31583-32466	63	Full	2	CECB1	2	63	>gi|827029681|gb|AKJ54505.1| cecropin D [Spodoptera exigua]	2e-34
GSSPFG00030459001.3-RA	63	Full	2	SFRU_RICE_013511:28597-29736	63	Full	2	CECB2	2	62	>gi|827029681|gb|AKJ54505.1| cecropin D [Spodoptera exigua]	2e-34
GSSPFG00030458001.5-RA	62	Full	2	SFRU_RICE_013511:25305-26099	62	Full	2	CECB3	2	62	>gi|827029681|gb|AKJ54505.1| cecropin D [Spodoptera exigua]	3e-32
GSSPFG00030457001.5-RA	63	Full	2	SFRU_RICE_013511:21800-22580	63	Full	2	CECC	2	63	>gi|1705742|sp|P50721.1|CE3E_HYPCU RecName: Full=Hyphancin-3E; AltName: Full=Cecropin-A1; AltName: Full=Hyphancin-IIIE; Flags: Precursor	8e-27
GSSPFG00030456001.4-RA	63	Full	2	SFRU_RICE_013511:13729-14926 (SFRICE007232-RA)	63	Full	2	CECD	2	63	>gi|827029678|gb|AKJ54504.1| cecropin C [Spodoptera exigua]	4e-30
Lysozymes and Lysozyme-like Proteins
GSSPFG00002403001.3-RA	97	Partial	2	SFRU_RICE_005950:37704-39674 (SFRICE002041-RA)	141	Full	3	LYS1	3	141	>gi|206598481|gb|ACI16106.1| lysozyme [Spodoptera litura]	6e-99
GSSPFG00014909001.3-RA	97	Partial	2	SFRU_RICE_005950:45158-46630 (SFRICE002040-RA)	140	Full	3	LYS2	3	140	>gi|827029725|gb|AKJ54521.1| lysozyme 2 [Spodoptera exigua]	2e-84
GSSPFG00013328001.3-RA	139	Full	3	SFRU_RICE_011236:16072-17702 (SFRICE020611-RA)	139	Full	3	LYS3	3	139	>gi|827029727|gb|AKJ54522.1| lysozyme 3 [Spodoptera exigua]	2e-85
GSSPFG00009284001.2-RA	51	Partial	1	SFRU_RICE_017824:2012-5207 (SFRICE038884-RA)	69	Partial	2	LLP1	5	170	>gi|827029730|gb|AKJ54523.1| lysozyme-like protein 1 [Spodoptera exigua]	4e-85
GSSPFG00003124001.5-RA	118	Partial	4
GSSPFG00035920001.2-RA	49	Partial	1	SFRU_RICE_010697:132226-13373	49	Partial	1	LLP2	5	162	>gi|827029733|gb|AKJ54524.1| lysozyme-like protein 2 [Spodoptera exigua]	1e-76
GSSPFG00015057001.5-RA	112	Partial	4	SFRU_RICE_012380:2865-9635 (SFRICE021452-RA)	112	Partial	4

## Sheet: HD genes
		Sf_Corn_v31				Sf_Rice_v10
Gene name	Gene symbol	GSS	scaffold	allele	part	GSS	scaffold	allele	part	Bombyx mori ortholog	Drosophila ortholog (Name ; symbol)	Notes
PROS class
Prox family
prospero	pros	GSSPFG00032661001	ss_649		part1	SFRICE_MAKER_002038-RA	SFRU_RICE_005835		partial	XP_004921790.2| PREDICTED: homeobox protein prospero isoform X2 [Bombyx mori]	prospero; pros	SfR_pros is missing the Nterminus SfC_pros is missing a part within the hox domain that is between ss_649 and ss_1178
		GSSPFG00001407001	ss_1178		part2
CERS class
Cers family
Ceramide synthase 1/Lag1	Cers1	GSSPFG00031886001	s_11610		part1	SFRICE_MAKER_020948	SFRU_RICE_027818		part1	XP_004928963.1| PREDICTED: ceramide synthase 6-like isoform X2 [Bombyx mori]	schlank; schlank (Longevity assurance gene 1; Lag1)	a lot of splicing in SfR
		GSSPFG00007901001	s_25191		part2	SFRICE007394	SFRU_RICE_005718		part2
Ceramide synthase 2	Cers2	/	s_36648		partial	SFRICE007398	SFRU_RICE_005718		FL	unclear	schlank; schlank (low homology)	SfC : C-ter missing. Only exons 1,3,4. Hox domain is split _ SfR: FL
Ceramide synthase 3	Cers3	GSSPFG00002503001	s_21703		part1	SFRICE007399	SFRU_RICE_005718		FL	XP_004928959.1| PREDICTED: ceramide synthase 5-like [Bombyx mori]	schlank; schlank (good homology)	SfC sequence maybe fragmented SfR is Full Length
		/	s_23991		part2
		GSSPFG00025003001	s_19227		part3
		/	s_9340		part4
Ceramide synthase 4/5	Cers4/5	/	s_31153		partial	SFRICE_MAKER_022771	SFRU_RICE_021441		partial
						SFRICE_MAKER_017701	SFRU_RICE_009453		partial
CUT class
Onecut family
onecut	onecut	GSSPFG00025822001	s_1481	A	FL	SFRICE000962	SFRU_RICE_010807		FL	XP_012546202.1| PREDICTED: homeobox protein onecut [Bombyx mori]	onecut; onecut	The Bm ortholog seems to miss the homeodomain
		GSSPFG00011739001	s_14256	B	partial
Cux family
cut	ct	/	s_6545		part1	SFRICE002873	SFRU_RICE_001759		FL	XP_012552353.1| PREDICTED: homeobox protein cut isoform X1 [Bombyx mori]	cut; ct
		/	s_5204		part2
		GSSPFG00010707001	s_21317		part3
		GSSPFG00033917001	s_5801		part4
Cmp family
defective proventriculus	dve	GSSPFG00005268001	s_777		FL	SFRICE021768	SFRU_RICE_003143		FL	XP_004932440.1| PREDICTED: uncharacterized protein LOC101738767 [Bombyx mori]	defective proventriculus; dve	2 homeodomains. Bm is not well annotated
TALE class
Mkx family
Mohawk homeobox	Mkx	GSSPFG00016641001.2	s_12797		FL	SFRICE019886	SFRU_RICE_023367		FL	XP_012549928.1| PREDICTED: homeobox protein Mohawk isoform X1 [Bombyx mori]	CG11617; CG11617
Pbx family
extradenticle	exd	GSSPFG00007545001.2	ss_1184		FL	SFRICE000288	SFRU_RICE_002223		FL	XP_012547966.1| PREDICTED: homeobox protein extradenticle isoform X5 [Bombyx mori]	extradenticle; exd	Homeotic genes cofactor with Homothorax (Hth)
Irx family
araucan	ara	/	s_14415		part1	/	SFRU_RICE_028775		part1	XP_012549089.1| PREDICTED: homeobox protein araucan-like isoform X1 [Bombyx mori]	araucan; ara	2 Irx in Bmori.2 in Sf. SfC_caup_5 is lacking an internal sequence.
		GSSPFT00012177001	s_3950		part2	SFRICE_MAKER_009394	SFRU_RICE_007509		part2
		/	s_29008		part3	SFRICE037157	SFRU_RICE_023225		part3
		GSSPFG00022149001	s_7070		part4
caupolican/mirror	caup/mirr	/	s_12582		part1	SFRICE009830	SFRU_RICE_013412		FL	XP_012548899.1| PREDICTED: homeobox protein caupolican [Bombyx mori]	caupolican; caup
		/	s_7925		part2
		/	s_15941		part3
		/	s_28465		part4
		GSSPFG00018873001	s_4552		part5
Meis family
homothorax	hth	GSSPFG00020576001	ss_134		part1					NP_001296493.1| homeobox protein homothorax-like [Bombyx mori] XP_012545434.1| PREDICTED: homeobox protein homothorax [Bombyx mori]	homothorax; hth
		GSSPFG00019453001.2	s_7419		part2	SFRICE_MAKER_002605	SFRU_RICE_007230		part1			Homeotic genes cofactor with Homothorax (Hth)
		GSSPFG00012196001.3	s_3026		part3	SFRICE035063	SFRU_RICE_011731		part2
		GSSPFG00035114001.2	ss_143		part4	/	SFRU_RICE_020218		part3
		/	s_47315		part5	SFRICE003498	SFRU_RICE_024795		part4
		GSSPFG00030318001	s_19422		part6							this is the 3' UTR. Unfortunately, the last part of exon 12 is missing on SfC. It is present and well aligned on SfR though.
Pknox	PKNOX	GSSPFG00035910001	s_1553	A	partial-5' missing	SFRICE004242	SFRU_RICE_001501		FL	XP_012549831.1| PREDICTED: homeobox protein PKNOX2-like [Bombyx mori]	ABS	Lepido homolog member. Only 1 in Drosophila
		GSSPFG00027008001	s_390	B	FL
Tgif family
Tgif1	Tgif1	GSSPFT00027504001	s_9188		FL	SFRICE000879	SFRU_RICE_007288		FL	NP_001153660.1| achintya [Bombyx mori]	achintya; achi _ vismay; vis	paralogs don't match Droso. So I decided to follow anothe rnomenclmature
Tgif2	Tgif2	GSSPFG00007997001.1	ss_906		FL	SFRICE006449	SFRU_RICE_005922		FL	PREDICTED: uncharacterized protein LOC100862767 [Bombyx mori]
SINE class
Six1/2 family
Six2	Six2	/	s_26572		part1	/	SFRU_RICE_012593		part1	XP_004923196.1| PREDICTED: homeobox protein SIX2 [Bombyx mori]	sine oculis; so
		GSSPFG00000967001	s_24595		part2	SFRICE022717	SFRU_RICE_011156		part2
		/	s_35093		part3							In both strains, I suspect the Cter (~45aa) is missing but I have no evidence to find it (no homology with Bm, no long scaffolds to find it)
Six3/6 family
Optix/Six6	Optix/Six6	GSSPFG00026954001	ss_511		FL	SFRICE036411	SFRU_RICE_018827		FL	XP_004930699.1| PREDICTED: homeobox protein SIX6 [Bombyx mori]	Optix; Optix	Check if SfC cDNA sequence is correct, I had to set a RT Stop codon. (no RNA reads to confirm this)
Six4/5 family
Six4	Six4	GSSPFG00029089001	s_1485	A	FL	/	SFRU_RICE_028421		part1	XP_012552909.1| PREDICTED: uncharacterized protein LOC101745557 [Bombyx mori]	Six4; Six4	SfR_part1 is 5'UTR. No impact on peptide sequence. I did not create an annotation for this patr since it still incomplete based on cDNA blastn from SfC
		GSSPFG00029334001	s_161	B	FL	SFRICE021483	SFRU_RICE_012131		part2
POU class
Pou2 family
POU domain protein 2	pdm2	GSSPFG00018580001	ss_304		FL	/	SFRU_RICE_004235		part1	BGIBMGA010300	nubbin; nub	No ortholog found on nr.The bgi sequence is full of Xs and the homeodomain is not called properly SfR 5' retrieved by cDNA blastn Discrepancy between SfC and SfR prot sequences. One exon I can't find in SfR
						/	SFRU_RICE_004713		part2
						SFRICE028995	SFRU_RICE_015266		part3		pdm2; POU domain protein 2
Pou3 family
POU domain protein 3	pdm3	GSSPFG00012227001	ss_263		FL	RICE_GSSPFG00012227001	SFRU_RICE_012058		FL	NP_001037456.2| silk gland factor 3 [Bombyx mori] Q17237.1|SGF3_BOMMO	ventral vein lacking; vvl	terminology discrepancy in Dm. pdm3 is Pou6
Pou4 family
abnormal chemosensory jump 6	acj6	GSSPFG00014071001	ss_1027		part1	SFRICE035571	SFRU_RICE_004263		part1	BAL03077.1| abnormal chemosensory jump 6, isoform A [Bombyx mori] XP_004932815.2| PREDICTED: inhibitory POU protein isoform X1 [Bombyx mori]	abnormal chemosensory jump 6; acj6
		/	s_17276		part2	/	SFRU_RICE_019105		part2	BGIBMGA002017
		/	s_16366		part3	/	SFRU_RICE_011873		part3
		GSSPFG00018315001	s_8664		part4	RICE_GSSPFG00018315001	SFRU_RICE_012466		part4
Pou6 family
Pou6	Pou6	GSSPFG00023788001	ss_767		part1	SFRICE_MAKER_005777	SFRU_RICE_025055		part1	XP_004924143.1| PREDICTED: POU domain, class 6, transcription factor 2 isoform X1 [Bombyx mori]	pou domain motif 3; pdm3	SfC 5' is different from SfR. A few exons missing. Can't find a good alignment for some parts.
		/	s_23747		part2	SFRICE_MAKER_009149	SFRU_RICE_003314		part2	BGIBMGA005254		SfC is really fragmented and should be considered partial.
		GSSPFG00031879001	s_3194		part3
ZF class
Zfhx family
Zn finger homeodomain 1	Zfh1	GSSPFG00015568001	s_3301		part1	SFRICE034534	SFRU_RICE_026717		FL	XP_012550199.1| PREDICTED: zinc finger protein 1 isoform X1 [Bombyx mori]	Zn finger homeodomain 1; zfh1	SfC 3' UTR not annotated. One part of the gene is missing between p1 and p2. A small isoform difference too between SfC and SfR
		/	s_43581		part2
		/	s_33996		part3
Zn finger homeodomain 2	Zfh2	GSSPFG00015639001	s_5921		FL	SFRICE015130	SFRU_RICE_009146		FL	XP_004932958.1| PREDICTED: zinc finger homeobox protein 3 [Bombyx mori]; BGIBMGA012021	Zn finger homeodomain 2; zfh2	3 homeodomains or 4 ? => investigate: Interpro and blast says 4. Other organisms have 4 domains suggesting lost in Dmel
LIM class
Lhx1/5 family
Lim1	Lim1	GSSPFG00016392001	ss_307		FL	SFRICE039113	SFRU_RICE_022577	B	part1	XP_012548293.1| PREDICTED: LIM/homeobox protein Lhx1 [Bombyx mori]; BGIBMGA012987	Lim1; Lim1
						SFRICE033294	SFRU_RICE_002163	A	part1
						RICE_GSSPFG00016392001	SFRU_RICE_002162	A	part2
Lhx2/9 family
apterous B	apB	GSSPFG00020371001	s_8406		part1	RICE_GSSPFG00021765001	SFRU_RICE_020841		FL			a couple non fixed issues at exon intron junctions. But no evidence to fix it.
		GSSPFG00021765001	s_12030		part2					NP_001269150.1| apterous [Bombyx mori]; BGIBMGA002127	apterous; ap	these 2 scaffolds don't align and a Bmori homolog for each is found. Supporting the 2 apterous genes.
apterous A	apA	GSSPFG00015891001	s_3022		part1	/	SFRU_RICE_021704		part1	XP_012551410.1| PREDICTED: apterous A isoform X1 [Bombyx mori]		5 sequences contain ap HD on nr. after clustalo, only 2 are representatives of apA and apB => rename Bmap
		GSSPFG00034547001	s_17121		part2	SFRICE_MAKER_004531	SFRU_RICE_025716		part2
		GSSPFG00027050001	s_3897		part3	SFRICE_MAKER_007894	SFRU_RICE_019768		part3	BGIBMGA002125
Lhx3/4 family
Lim3	Lim3	GSSPFG00019920001	ss_1049		FL	RICE_GSSPFG00019920001.1	SFRU_RICE_011906		FL	XP_012549955.1| PREDICTED: LIM/homeobox protein Lhx3 isoform X1 [Bombyx mori]; BGIBMGA003208	Lim3; Lim3	SfR has nns in one exon resulting in XXs in the peptide sequence.
Lhx6/8 family
Arrowhead	Awh	/	s_15786		part1	SFRICE007020	SFRU_RICE_004624		FL	NP_001243941.1| arrowhead PA [Bombyx mori]	Arrowhead; Awh
		GSSPFG00017168001	s_23629		part2					BGIBMGA003888
		/	scaffold_17018		part3
Lmx family
Lmx	Lmx	GSSPFG00005069001 GSSPFG00005070001	s_482		FL	RICE_GSSPFG00005069001	SFRU_RICE_018060		FL	XP_004933227.2| PREDICTED: LIM homeobox transcription factor 1-beta [Bombyx mori]; BGIBMGA012234	CG32105	Only one Lmx in Sf
											CG4328
Isl family
tailup	tup	/	s_558		part1	SFRICE007087	SFRU_RICE_005765	A	part	XP_012544285.1| PREDICTED: insulin gene enhancer protein ISL-1 [Bombyx mori]	tailup; tup	Error in HomeoDB. SfR Cter sequence is missing
		GSSPFG00007288001	s_1790		part2	SFRICE036421	SFRU_RICE_019393	B	part	BGIBMGA013872
PRD class
Vsx family
Visual system homeobox	Vsx	GSSPFG00027672001	ss_529	A	part1	RICE_GSSPFG00027672001	SFRU_RICE_006225		part1	XP_012547588.1| PREDICTED: visual system homeobox 2-like isoform X1 [Bombyx mori]	Vsx1	Only one Vsx; SfR and SfC peptides sequences have some gaps I can't find by homology.
		GSSPFG00015513001	ss_373	A	part2	SFRICE_MAKER_001638	SFRU_RICE_000037		part2		Vsx2
		GSSPFG00031019001	s_13794	B	part1
		GSSPFG00013985001	s_13018	B	part2
Pax2/5/8 family
Pax5	Pax5	GSSPFG00024246001	scaffold_991		FL	SFRICE000296	SFRU_RICE_001197		FL	XP_012546213.1| PREDICTED: paired box protein Pax-5 isoform X1 [Bombyx mori]	shaven; sv	This family has a partial homeodomain
Pax3/7 family
gooseberry 2	gsb2	GSSPFG00008024001	superscaffold_1116		FL	SFRICE024990	SFRU_RICE_022614		part1	XP_004931804.1| PREDICTED: protein gooseberry-like isoform X1 [Bombyx mori]	paired; prd	Prd seems to be missing
						/	SFRU_RICE_026053		part2	BGIBMGA009025	gooseberry; gsb	gsb1 and gsb2 match with the same Bombyx protein. Seems that the 2 gsbs are missing in Bmor, because the gsb1 matches with a partial Bm_gsbn without hox domain (XP_004934301.1)
gooseberry 1	gsb1	GSSPFG00027820001	superscaffold_1116		FL	SFRICE024989	SFRU_RICE_022614		part1		gooseberry-neuro; gsbn	similar pox and pox neuro genes with similar paired-domains can be found on ss_194
						SFRICE031421	SFRU_RICE_008746		part2
Pax4/6 family
Pax4	Pax4	/	s_7684		part1	SFRICE_MAKER_001893	SFRU_RICE_021701		FL	XP_012547189.1| PREDICTED: paired box protein Pax-3-A-like [Bombyx mori]	eyegone/twin of eyg; eyg/toe
		GSSPFG00025225001	s_7406		part2							no toe in Leps. Couldn't find any of them in Bmori.
		/	s_31145		part3							Probably incomplete still. The N-ter is missing.
		GSSPFG00017889001	s_17551		part4
Pax6	Pax6	/	s_11814		part1	/	SFRU_RICE_027396		part1	XP_012546783.1| PREDICTED: paired box protein Pax-6-like [Bombyx mori]	eyeless/twin of eyeless; ey/toy
		/	s_10402		part2	SFRICE017798	SFRU_RICE_004453		part2	BGIBMGA009546		N-ter. aa 1-5 still missing.
		GSSPFG00031436001	s_4834		part3
Prrx family
Paired related homeobox	Prrx	GSSPFG00032599001	s_888	A	part	SFRICE_MAKER_008020	SFRU_RICE_014853		part	XP_012547796.1| PREDICTED: homeobox protein orthopedia-like, partial [Bombyx mori]; BGIBMGA007917	CG9876; CG9876	Bm is partial on Nter. Thus I'm uncertain about Nter as well => marked as partial
		GSSPFG00004197001	ss_1183	B	part							Also, Bm is noted as orthopedia while really it is Prrx
Uncx family
unc-4	unc-4	/	s_4425		part1	/	SFRU_RICE_003463		part1	XP_004921953.1| PREDICTED: homeobox protein unc-4 [Bombyx mori] XP_004921953.1	Ods-site homeobox; OdsH
		/	s_18509		part2	SFRICE018527	SFRU_RICE_002722		part2		unc-4; unc-4
		/	s_42842		part3
		GSSPFG00024480001	s_27787		part4
Shox family
Short stature homeobox	Shox	/	s_4098		part1	SFRICE009968	SFRU_RICE_007073		FL	?	CG34367; CG34367	Couldn't find a proper Bmori ortholog. Retrieved by homology with Amyelois transitella XP_013197054.1
		GSSPFG00026426001	s_6434		part2
Repo family
reversed polarity	repo	GSSPFG00004476001	s_1910		FL	SFRICE011206	SFRU_RICE_025596		FL	XP_004928511.1| PREDICTED: retinal homeobox protein Rx3 [Bombyx mori]	reversed polarity; repo	Full length. Bm has not the right name ?
Hbn family
homeobrain	hbn	GSSPFG00016660001	s_2205	A	FL	SFRICE_MAKER_017690	SFRU_RICE_014558		part1	XP_012547047.1| PREDICTED: retina and anterior neural fold homeobox protein 2-like isoform X1 [Bombyx mori]	homeobrain; hbn	Compared to Bm, Cter missing and can't be found. differences between SfC and SfR
		/	s_12221	B	part	SFRICE_MAKER_021256	SFRU_RICE_024431		part2
Rax family
Retinal homeobox	Rx	GSSPFG00002082001	s_968	A	FL	SFRICE032422	SFRU_RICE_018538		part1	XP_004933582.1| PREDICTED: retinal homeobox protein Rx2-like [Bombyx mori]	Retinal homeobox; Rx	Bmori probably not complete protein sequence. So I used AMYELOIS
		/	s_41624	B	part	RICE_GSSPFG00002082001	SFRU_RICE_019252		part2	XP_013195103.1| PREDICTED: retinal homeobox protein Rx1-like [Amyelois transitella]		s968 and s41624 don't align well (1 or 2 prots => check SfR : done. Only one allele)
Gsc family
Goosecoid	Gsc	/	scaffold_1430		Nter missing	SFRICE037471	SFRU_RICE_027292		part1	XP_004925595.1| PREDICTED: homeobox protein goosecoid-like [Bombyx mori] BGIBMGA010672	Goosecoid; Gsc	All sequences seem incomplete, including Bm.
						SFRICE_MAKER_020543	SFRU_RICE_009842		part2
Otp family
orthopedia	otp	GSSPFG00000209001	s_343		FL	SFRICE_MAKER_013382	SFRU_RICE_020999		Nter missing	XP_012552073.1| PREDICTED: homeobox protein orthopedia [Bombyx mori] BGIBMGA013947	orthopedia; otp	SfC: merged several OGS. Refined 3'
CG11294 family
CG11294	CG11294	GSSPFG00034635001	ss_365	A	FL	RICE_GSSPFG00034635001	SFRU_RICE_011798		FL	XP_004931665.1| PREDICTED: homeobox protein orthopedia [Bombyx mori] BGIBMGA011837	CG11294; CG11294	ss365 and s3058 align together. gene syntheny is conserved, suggesting the 2 alleles. Bm name is not correct
		GSSPFG00024607001	s_3058	B
Otx family
ocelliless/orthodenticle	oc	GSSPFG00019008001	s_24570		part1	SFRICE_MAKER_009875	SFRU_RICE_014570		part1	NP_001171667.1| orthodenticle [Bombyx mori]	ocelliless; oc	Slight issue in SfC to retrieve the homeodomain sequence.
		GSSPFG00020847001	s_8329		part2	SFRICE013079	SFRU_RICE_004859		part2
Pitx family
pituitary homeobox1	ptx1	GSSPFG00027067001	ss_757		FL	SFRICE_MAKER_004804	SFRU_RICE_010224		FL	NP_001091838.1| pituitary homeobox1 [Bombyx mori] XP_012548520.1| PREDICTED: pituitary homeobox1 isoform X1 [Bombyx mori]	Ptx1; Ptx1	Both Bm proteins have the same sequence (redundancy)
Prop family
Prophet of Pit-1	Prop	GSSPFG00026587001	s_2145	A	FL	SFRICE_MAKER_013788	SFRU_RICE_001026		part1	XP_012547476.1| PREDICTED: homeobox protein prophet of Pit-1 [Bombyx mori]	CG32532; CG32532	5'peptide differs between SfC and SfR, probably because I couldn't find the proper exon 1 in both cases since it doesn't match with Bmori. In absence of further evidence, I let the computer prediction.
		GSSPFG00031386001	s_2769	B	part	SFRICE001401	SFRU_RICE_017856		part2
		GSSPFG00016621001	s_3740	C	FL
Phox family
Paired-like homeobox	Phox	GSSPFG00010516001	s_10455		part1	SFRICE_MAKER_005513	SFRU_RICE_009516		part1	XP_004928060.1| PREDICTED: paired mesoderm homeobox protein 2A-like [Bombyx mori]	Putative homeodomain protein; PHDP	In SfR and SfC, difficult to resolve exon/intron junctions in the middle of the homeodomain. No evidfence to support it except the domain should be conserved.
		/	s_44992		part2	SFRICE_MAKER_015441	SFRU_RICE_002488		part2
		GSSPFG00032612001	s_6184		part3
Dgrx family
Drgx	Drgx	GSSPFG00015759001	ss_410	C	partial	SFRICE009296	SFRU_RICE_022219		partial	XP_012545899.1| PREDICTED: retinal homeobox protein Rx-like [Bombyx mori] KPJ12805.1| Dorsal root ganglia homeobox protein [Papilio machaon]	CG34340; CG34340	BM homeodomain is truncated. Impossible to find Cter reference
		GSSPFG00020933001	s_215	A	partial					BGIBMGA007471		This sequence is not corrected. Need to use other alleles cDNA sequence to fix this
		GSSPFG00023726001	s_1493	B	partial
Arx family
aristaless-2	al-2	GSSPFG00034553001	s_1195	A	FL	SFRICE009661	SFRU_RICE_019137		FL	XP_012548347.1| PREDICTED: homeobox protein aristaless-like [Bombyx mori]	aristaless; al	This Bm homeodomain has a 93% match with Dm
		GSSPFG00008271001	s_12669	B	partial							colinear with al1
		GSSPFG00032641001	s_318	C	FL
aristaless-1	al-1	/	s_1195	A	part1							another truncated part is on scaffold 25482.
		/	s_2929	B	part1
		/	scaffold_5643	C	part1
		GSSPFG00031563001	s_255	A	part2	SFRICE009658	SFRU_RICE_019137		part1	XP_004929200.2| PREDICTED: homeobox protein aristaless-like [Bombyx mori]		This Bm homeodomain has 100% match with Dm
		GSSPFG00021126001	s_346	B	part2	SFRICE036601	SFRU_RICE_023716		part2
		GSSPFG00008069001	s_3799	C	part2	SFRICE025112	SFRU_RICE_024695		part3
Pph13	Pph13	GSSPFG00026604001	s_15718		part1	SFRICE033715	SFRU_RICE_000096	A	FL
		/	s_21015		part2	SFRICE035889	SFRU_RICE_000376	B	part	XP_012553203.1| PREDICTED: homeobox protein ceh-43-like [Bombyx mori]	PvuII-PstI homology 13; Pph13
ANTP class
NKL subclass
Msxlx family
	CG15696	NOT FOUND	NOT FOUND							in any Lep
Msx family
Drop-1	Dr1	GSSPFG00018353001	s_1652		FL	SFRICE009369	SFRU_RICE_024305		FL	XP_004927255.1| PREDICTED: homeobox protein MSX-2-like [Bombyx mori]	Drop; Dr
Drop-2	Dr2	/	s_26843	C	part	SFRICE_MAKER_008504	SFRU_RICE_023985		FL	XP_004933768.1| PREDICTED: homeobox protein H17-like [Bombyx mori]		The Bm sequence is probably truncated.
		GSSPFG00025883001	s_2279	A	FL							s_366 & s2279 are colinear (thanks to SfR023985)
		GSSPFG00006853001	s_366	B	part							s26843 contains a missing sequence and is not assembled properly
En family
engrailed	en	GSSPFG00006555001.3	s_22656		part1	SFRICE012064	SFRU_RICE_000501		FL	NP_001037550.1| segmentation polarity homeobox protein engrailed [Bombyx mori] XP_004933319.1| PREDICTED: segmentation polarity homeobox protein engrailed [Bombyx mori]	engrailed; en	Bm proteins are the same, no duplication
		GSSPFG00029637001	s_9186		part2
invected	inv	GSSPFG00031434001	s_18744		part1	SFRICE_MAKER_007898	SFRU_RICE_008168		part1	NP_001037454.1| homeobox protein invected [Bombyx mori]	invected; inv
		/	s_46597		part2	/	SFRU_RICE_010187	A	part2
		GSSPFG00022491001	s_32864		part3	SFRICE_MAKER_018729	SFRU_RICE_006020	B	part2
Ro family
rough	ro	GSSPFG00015175001	s_485	A		SFRICE015104	SFRU_RICE_007382		part	XP_012549578.1| PREDICTED: homeobox protein rough [Bombyx mori]	rough; ro	Sf prots probably partial. 3' missing compared to Bmor
		GSSPFT00004047001	ss_741	B
Hhex family
Hhex	Hhex	/	s_12431		part1	SFRICE038258	SFRU_RICE_007925	A	part	XP_012553054.1| PREDICTED: hematopoietically-expressed homeobox protein HHEX homolog	HHEX; HHEX	Bm prot is partial. Sf is full length
		/	s_43426		part2	SFRICE036366	SFRU_RICE_008054	B	FL
		/	s_9007		part3
Hlx family
H2.0	H2.0	GSSPFG00033904001	ss_118		FL	SFRICE014319	SFRU_RICE_018530		FL	XP_004928405.1| PREDICTED: homeobox protein DBX1-B [Bombyx mori]	Homeodomain protein 2.0	Bm is maybe not well annotated. There is another dbx1 with another sequence (see below)
Dbx family
Dbx	Dbx	GSSPFG00006854001	s_366	C	partial	SFRICE_MAKER_017139	SFRU_RICE_006584		part1	XP_004930828.2| PREDICTED: homeobox protein DBX1-B [Bombyx mori]	Dbx; Dbx	Misassembly of s366 (see Drop) that aligns partly with s2606
		GSSPFG00027774001	s_1058	B	partial	SFRICE016828	SFRU_RICE_007922		part2			Both Sf prots FL compared to Bm
		GSSPFG00020058001	s_2606	A
Tlx family
C15	C15	GSSPFG00026590001	ss_926		part1	RICE_GSSPFG00026590001.1	SFRU_RICE_003291		part1	XP_012546721.1| PREDICTED: LOW QUALITY PROTEIN: T-cell leukemia homeobox protein 1 [Bombyx mori]	C15; C15	Used Bmori full length to tblastn SfC31
		GSSPFG00002547001	ss_998		part2	SFRICE_MAKER_013641	SFRU_RICE_017863		part2
Noto family
Not	Not	GSSPFG00015045001	s_30023		part1	SFRICE016118	SFRU_RICE_010341		part1	XP_004926504.2| PREDICTED: homeobox protein Hox-B5a [Bombyx mori]	CG18599; CG18599	Some missing sequences in the hox domain but bot SfC and SfR allow a consensus
		GSSPFT00011164001	s_940		partial	/	SFRU_RICE_023952		part2
						/	SFRU_RICE_015230		part3
Nk1 family
slouch	slou	GSSPFG00003092001	s_20826		part1	SFRICE022097	SFRU_RICE_025957		part1	XP_004933055.2| PREDICTED: homeobox protein slou [Bombyx mori]	slouch; slou	used Bmori to tblastn SfC31
		GSSPFG00029325001	ss_735		part2	SFRICE035214	SFRU_RICE_010257		part2
Nk2.1 family
scarecrow	scro	/	s_10313		part1	SFRICE_MAKER_004082	SFRU_RICE_013610		FL	XP_004925758.1| PREDICTED: thyroid transcription factor 1-like isoform X2 [Bombyx mori]	scarecrow; scro	used Bmori to tblastn SfC31
		/	s_9481		part2					XP_012545466.1| PREDICTED: thyroid transcription factor 1-like isoform X1 [Bombyx mori]
		GSSPFG00003621001	s_28010		part3
		/	s_26280		part4
		GSSPFG00022523001	s_7337		part5
Nk2.2 family
ventral nervous system defective	vnd	GSSPFG00008457001	ss_429		FL	SFRICE037366	SFRU_RICE_002966		FL	XP_012547698.1| PREDICTED: homeobox protein vnd isoform X1 [Bombyx mori] XP_004928277.1| PREDICTED: homeobox protein Nkx-2.2a isoform X2 [Bombyx mori] XP_013172874.1	ventral nervous system defective; vnd	used Pxuth to tbvlastn SfC31
Nk3 family
bagpipe	bap	GSSPFG00019815001	s_7459		FL	SFRICE005438	SFRU_RICE_005107		FL	XP_004933123.2| PREDICTED: homeobox protein bagpipe [Bombyx mori]	bagpipe; bap	annotated by BD. Tin and Bap are colinear in Dmel and Sf
Nk4 family
tinman	tin	GSSPFG00020683001	s_19423		FL	SFRICE005436	SFRU_RICE_005107		FL	XP_004933124.1| PREDICTED: homeobox protein Nkx-2.3 [Bombyx mori]	tinman; tin	used Bmori to tblastn SfC31
Nk5/Hmx family
H6-like-homeobox	Hmx	GSSPFG00007573001	s_3832		part1	SFRICE_MAKER_014746	SFRU_RICE_004327	A	part1
		GSSPFG00021373001	s_10286		part2	SFRICE041022	SFRU_RICE_022783	B	part1	AGB13777.1| Caudal [Bombyx mori] XP_004933035.1| PREDICTED: homeobox protein HMX3-B [Bombyx mori] Orthologous to XP_013188056.1| PREDICTED: homeobox protein HMX3-like [Amyelois transitella] and Hmx.	H6-like-homeobox; Hmx	Bombyx ortholog is named caudal, which is a mistake on their part. BD annotated it as cad => check if correct in Immunity
							SFRU_RICE_002041		part2
Nk6 family
Hgtx	Hgtx	GSSPFG00029543001	s_14959		part1	SFRICE029208	SFRU_RICE_000825		FL	XP_004923317.1| PREDICTED: homeobox protein Nkx-6.2 isoform X2 [Bombyx mori]	HGTX; HGTX
		GSSPFG00005089001	s_36755		part2
		GSSPFG00033505001	s_8897		part3
Nk7 family
Nk7	Nk7	GSSPFG00018193001	s_8599		part1	SFRICE_MAKER_006731	SFRU_RICE_001071		part1	XP_012553039.1| PREDICTED: homeobox protein ceh-24 [Bombyx mori]	Nk7.1; Nk7.1	Dm: NK7.1
		/	ss_178		part2	RICE_GSSPFG00007237001	SFRU_RICE_001587		part2
		GSSPFG00007237001	s_25627		part3
Dlx family
Distalless	Dll	GSSPFG00025109001	s_4329		part1	RICE_GSSPFG00025109001	SFRU_RICE_006742	A	part1	XP_004933291.1| PREDICTED: homeotic protein distal-less isoform X4 [Bombyx mori]	Distal-less; Dll
		GSSPFG00014301001	s_13007		part2	SFRICE039724	SFRU_RICE_006741	B	part1
		rep_c5224	s_15830		part3	/	SFRU_RICE_016954	A	part2			4 different isoforms
						/	SFRU_RICE_027210	B	Part2
						/	SFRU_RICE_027454		part3
						SFRICE_MAKER_000588	SFRU_RICE_001972		part4			Hard to resolve some clustalo alignments. SfR HD is broken
Barhl family
Barhl	Barhl	/	s_21428		part1	SFRICE_MAKER_013173	SFRU_RICE_021699		part1	XP_004928587.1| PREDICTED: homeobox protein B-H1-like [Bombyx mori]	Bar-H1; B-H1	used Bmori to tblastn SfC31
		/	s_14217		part2	SFRICE027761	SFRU_RICE_003274		part2		Bar-H2; B-H2	Only one BarH in Leps
		GSSPFG00012687001	s_16169		part3
Bari family
Bari	Bari	GSSPFG00029550001.1	ss_1036	A	FL	RICE_GSSPFG00029550001.1	SFRU_RICE_010635		FL	XP_012547774.1| PREDICTED: homeobox even-skipped homolog protein 1 isoform X1 [Bombyx mori]	CG11085; CG11085	Bmori annotations is WRONG
		/	s_37431	B	partial					XP_012547775.1| PREDICTED: homeobox protein HMX3 isoform X3 [Bombyx mori]		Also, not sur we captured the Nter of the proteins. The Met is missing
Lbx family
ladybird homeobox	lbx	GSSPFG00002265001	s_15197		part1	SFRICE020282	SFRU_RICE_006847		part1	XP_004933121.1| PREDICTED: transcription factor LBX1-like [Bombyx mori]	ladybird-early; lbe	Only one Lbx
		GSSPFG00026185001	s_7114		part2	SFRICE041290	SFRU_RICE_022040		part2		ladybird-late; lbl
Bsx family
brain-specific homeobox	bsh		NOT FOUND			SFRICE022144	SFRU_RICE_001544		part1	XP_012546956.1| PREDICTED: brain-specific homeobox protein homolog	brain-specific homeobox; bsh	checked by blastn of Rice scaffolds whether this gene is absent or not, but I find only a lot of repeats. Assembly issue ?
						SFRICE026384	SFRU_RICE_001543		part2
Emx family
E5/empty spiracles	E5/ems	GSSPFG00022771001	s_4798	B	part1	SFRICE029656	SFRU_RICE_003042		part1	XP_004933018.1| PREDICTED: homeotic protein empty spiracles-like [Bombyx mori]	E5; E5	SfRp1 has nnns in the sequence. 3' UTR is huge based on RNAseq
		GSSPFG00035986001	s_7377	A	partial	RICE_GSSPFG00005262001	SFRU_RICE_003971		part2	BAM15951.1| empty spiracles, partial [Bombyx mori]	emty spiracles; ems	all 3 scaffolds are colinear
		GSSPFG00005262001	ss_983	B	part2
Abox family
Absent from Olfactores Homeobox	Abox	/	s_29960		part1	SFRICE001853	SFRU_RICE_001277		FL	XP_004924060.1| PREDICTED: homeobox protein B-H1 [Bombyx mori]	CG34031; CG34031
		/	s_37665		part2
		GSSPFG00000538001	s_13563		part3
Nedx family
Next to distalless homeobox	Nedx	GSSPFG00017068001	s_241	A		/	SFRU_RICE_004034		part1	XP_004933347.1| PREDICTED: homeobox protein MSH-A [Bombyx mori]	lateral muscles scarcer; lms (CG13424)
		GSSPFG00024124001	s_254	B		SFRICE024660	SFRU_RICE_020212		part2
HOXL subclass
Gbx family
unplugged	unpg	GSSPFG00026547001	s_2442		part1	SFRICE027641	SFRU_RICE_001858		part1	XP_013185620.1| PREDICTED: homeobox protein ceh-2-like isoform X2 [Amyelois transitella]	unplugged; unpg
		GSSPFG00022442001	s_17189		part2	SFRICE037903	SFRU_RICE_014824		part2	XP_014363858.1| PREDICTED: homeobox protein GBX-2-like [Papilio machaon]
Cdx family
caudal	cad	GSSPFG00004321001	ss_191		FL	SFRICE024104	SFRU_RICE_008487		FL	XP_012547123.1| PREDICTED: caudal-like isoform X1 [Bombyx mori] NP_001037514.1| caudal-like [Bombyx mori] XP_011558939.1| PREDICTED: homeobox protein CDX-2 [Plutella xylostella]	caudal; cad
Mnx family
extra-extra	exex	GSSPFG00019394001	s_43126		part1	SFRICE009289	SFRU_RICE_020351		FL	XP_004925027.1| PREDICTED: homeobox protein Hox-B4 [Bombyx mori]	extra-extra; exex	Bmori annotation is probably wrong
		/	s_20035		part2					XP_013185500.1| PREDICTED: motor neuron and pancreas homeobox protein 1-like [Amyelois transitella]
		GSSPFG00024098001	s_20621		part3
Meox family
buttonless	btn	/	ss_334	A	partial	SFRICE017942	SFRU_RICE_008452		FL	XP_004928370.1| PREDICTED: homeobox protein MOX-2-like [Bombyx mori]	buttonless; btn	Nter can not be found in SfC compared to Bm. There is one predicted in SfR, which I kept. But no homology to back it up.
		/	s_21426	B	partial
		/	s_29789	C	partial
Gsx family
intermediate neuroblasts defective	ind	GSSPFG00016488001	ss_702		FL	SFRICE037652	SFRU_RICE_000623		FL	XP_004925496.1| PREDICTED: GS homeobox 1 [Bombyx mori] KOB61731.1| Intermediate neuroblasts defective protein [Operophtera brumata]	intermediate neuroblasts defective; ind
Hox1 family
labial	lab	GSSPFG00026526001	ss_450	A	FL	SFRICE017421	SFRU_RICE_018763		part1	XP_012552446.1| PREDICTED: homeobox protein Hox-A1-like, partial [Bombyx mori] XP_012552223.1| PREDICTED: homeobox protein Hox-A1-like [Bombyx mori] BAC99310.1| Hox 1, partial [Bombyx mori]	labial; lab	None of the Bmori Hox1 contain the Nter domain. The Sf gene model is supported by RNAseq
		GSSPFG00021440001	s_521	B	FL	SFRICE023443	SFRU_RICE_026442		part2	XP_013195513.1| PREDICTED: uncharacterized protein LOC106138781 [Amyelois transitella] XP_013142355.1| PREDICTED: homeobox protein Hox-A1-like [Papilio polytes]		The Atrans and othe Lep proteins support the SfR part1 prediction. Several Stop codons in SfC may be sequencing errors
Hox2 family
proboscipedia	pb	GSSPFG00000068001	ss_946		part1	SFRICE022131	SFRU_RICE_003690		FL	P_012549704.1| PREDICTED: homeotic protein proboscipedia [Bombyx mori]	proboscipedia; pb	BAC99311.1| Hox 2, partial [Bombyx mori] is only 55aa with no equivalent in other Leps. It is not a 100% match with Bm_pb but I don't think it's a paralog, since no other Lep has this sequence.
		GSSPFG00010077001	ss_123		part2							The SfC sequence contains a genome reference error that is splitting the big exon
Hox3 family
bicoid	bcd	NOT FOUND								NOT FOUND	bicoid; bcd
zercknüllt	zen	GSSPFG00006466001	ss_22		FL	SFRICE018587	SFRU_RICE_000330		FL	NP_001166190.1| zerknullt [Bombyx mori] XP_011553481.1| PREDICTED: homeobox protein Hox-A3-like [Plutella xylostella]	zercknuellt; zen	Rename Hox3 ?
zercknüllt-2	zen2	NOT FOUND								NOT FOUND	zercknuellt-2; zen2
Hox4 family
Deformed	Dfd	GSSPFG00006464001	s_2239	A	FL	SFRICE038183	SFRU_RICE_000229		FL	NP_001037341.1| transcription factor deformed [Bombyx mori] KOB74265.1| Deformed [Operophtera brumata]	Deformed; Dfd
		GSSPFG00006464001	ss_22	B	partial-Ctermissing							slight sequence problem in the HD sequence : duplication of exonic sequence due to nnnnns in SfC => correct
Hox5 family
Sex-combs reduced	Scr	GSSPFG00010311001	s_252		part1	SFRICE_MAKER_000108	SFRU_RICE_002457		FL	NP_001037339.1| sex combs reduced homolog [Bombyx mori] XP_011555707.1| PREDICTED: homeotic protein Sex combs reduced [Plutella xylostella]	Sex-combs reduced; Scr
		GSSPFG00002426001	s_4505		part2
Hox6-8 family
fushi-tarazu	ftz	GSSPFG00035241001	s_252	A	FL	SFRICE011289	SFRU_RICE_002457		FL	XP_012549584.1| PREDICTED: homeobox protein Hox-C5-like [Bombyx mori] XP_013194038.1| PREDICTED: homeotic protein antennapedia-like [Amyelois transitella]	fushi-tarazu; ftz	No FL Bm homolog. At is not the proper one, it is Antp
		GSSPFG00020490001	s_12168	B								small difference between SfC and SfR. No evidence to make a decision.
		GSSPFG00000479001	s_8591	C
Antennapedia	Antp	GSSPFG00010307001	s_252		FL	SFRICE040725	SFRU_RICE_004337		part	NP_001037319.1| antennapedia homologue protein [Bombyx mori] XP_012549565.1| PREDICTED: antennapedia homologue protein isoform X1 [Bombyx mori]	Antennapedia; Antp	Cter is missing. Try to find it by blasting SfC scaff onto RiceV1. The Bm NP_ reference is incomplete.
Ultrabithorax	Ubx	GSSPFG00017693001	ss_852		part1	SFRICE041692	SFRU_RICE_028099		part1	XP_012549555.1| PREDICTED: ultrabithorax isoform X1 [Bombyx mori] ABY66344.1| homeobox protein [Bombyx mori] NP_001107632.1| ultrabithorax [Bombyx mori]	Ultrabithorax; Ubx	All 3 Bm have the same protein sequence
		GSSPFG00017804001	s_3254		part2	SFRICE033670	SFRU_RICE_002632		part2
abdominal A	abd-A	GSSPFG00012684001	ss_45		part1	SFRICE_MAKER_000032	SFRU_RICE_001373		FL	ACD10794.1| abdominal A [Bombyx mori]	abdominal A; abd-A	5 other Bm AbdA proteins in nr, more or less equivalent
		GSSPFG00014132001	ss_803		part2
Hox9-13(15) family
Abdominal B	Abd-B	GSSPFG00019078001	s_3814		FL	SFRICE037820	SFRU_RICE_004810		FL	XP_012549559.1| PREDICTED: abdominal B isoform X1 [Bombyx mori]	Abdominal B; Abd-B	Other Bm isoforms, quite similar
Shx family
Special homeobox protein E	ShxE	/	s_8690		FL	SFRICE_MAKER_015475	SFRU_RICE_010196		FL
Special homeobox protein B2	ShxB2	/	s_18966	A		SFRICE038234	SFRU_RICE_010196		FL
		/	s_42450	B
Special homeobox protein B1	ShxB1	GSSPFG00008731001	s_12248	A		SFRICE040400	SFRU_RICE_012141		FL
		/	s_43807	B
Special homeobox protein A1	ShxA1	GSSPFT00003981001	s_9593			SFRICE016793	SFRU_RICE_002170
Special homeobox protein A2	ShxA2	/	s_9593	A		SFRICE016792	SFRU_RICE_002170	A	FL			SfC scaffolds don't capture the FL peptide sequence
		/	s_42141	B		/	SFRU_RICE_011384	B	partial
						SFRICE041065	SFRU_RICE_020695	C	FL
Special homeobox protein A3	ShxA3	GSSPFG00020715001	s_47016		part1	SFRICE039178	SFRU_RICE_027376	A	FL			SfC annotation is incomplete
			s_21442		part2	SFRICE040827	SFRU_RICE_010660	B	partial			SfRalleleB is probably misassembled but warrants qPCR verification of allelism.
Evx family
even-skipped	eve	GSSPFG00011216001	s_1341	A	FL	SFRICE_MAKER_006091	SFRU_RICE_005273		FL	NP_001037327.1| segmentation protein even-skipped [Bombyx mori] XP_004933342.2| PREDICTED: homeobox even-skipped homolog protein 1 [Bombyx mori]	even skipped; eve	The Bm NP reference is incorrect on the CTer part, based on alignments with others. Also its Nter part is incomplete.
		GSSPFG00016554001	s_1945	B	FL					XP_011563656.1| PREDICTED: segmentation protein even-skipped [Plutella xylostella]

## Sheet: Kinetochore
Symbol	Corn Strain Prediction	Corn genome location v3.1	Size AA	Transcript	Rice strain prediction	Rice genome location v1.0	Size AA
CENP-B	GSSPFT00005017001.3-PA	scaffold_1430:17487..18953 PLUS	588	Joint2_rep_c9240_ali	SFRICE010793-PA	SFRU_RICE_003087:1077..2543 PLUS	589
CENP-I	GSSPFG00013573001.2-PA	scaffold_5834:13982.. 17295 PLUS	413 (Nt)	c31056	SFRICE012203-PA	SFRU_RICE_002629:15115..21458 PLUS	668
CENP-J Nt	GSSPFP00020691001.3-PA	scaffold_18245:1217-4571 PLUS	129	joint2_c9620	SFRICE041575-RA	SFRU_RICE_027594:2838..58	946
CENP-J Ct	GSSPFP00031769001.3-PA	Scaffold_35440 : 1..1252 PLUS	1118	c34159	SFRICE009858-PA	SFRU_RICE_005880:28829..28317	250
CENP-L	GSSPFG00023246001.3-PA	scaffold_12839:162..3622 MINUS	310		SFRICE022337-PA	SFRU_RICE_009992:5198..7229 PLUS	310
CENP-M	GSSPFG00021458001.4-PA	superscaffold_239:8712..9303 MINUS	197	rep_c27924	SFRICE007527-PA	SFRU_RICE_023424:4755..5340	181
CENP-S	GSSPFG00001415001.3-PA	scaffold_11898:3218..6237 PLUS	172	c16133	SFRICE007647-PA	SFRU_RICE_011006:54140…57109 PLUS	172
CENP-S	GSSPFG00033220001.3-PA	scaffold_103: 226828.. 227724	110	no transcript, putative shorter allele of previous one, no ortholog in rice
CENP-X	GSSPFG00011580001.1-PA	superscaffold_113;73449..118132	98	joint2_rep_c343	de novo gene	SFRU_RICE_002420:17467..17598	95
CENP-E	GSSPFG00005386001.4-PA	superscaffold_382: 43379..74668	2739		SFRICE027852-PA	SFRU_RICE_025157: 1353,,12780 PLUS	2296
Mis12	GSSPFG00031222001.3-RA	scaffold_12285:251..1684 PLUS	204	joint2_c8788	SFRICE020318-PA	SFRU_RICE_000732:6669..7281	204
NDC80	GSSPFG00005966001.4-RA	superscaffold_336:23104..29338	649	rep_c20167	SFRICE002064-PA	SFRU_RICE_014544:2272..8669 PLUS	812
NDC80	GSSPFG00021165001.3-PA	Scaffold_344:15324..21140	602		SFRICE002064-PA	SFRU_RICE_014544:2272..8669 PLUS	812
SPC25	GSSPFG00007708001.3-PA	scaffold_2965: 21457..22898	212	c12244	SFRICE008098-PA	SFRU_RICE_003147 :9689..10909_MINUS	212

## Sheet: Autophagy
Gene name	Gene Symbol	Reference sequence	Scaffold number	Transcript number	Comments 1	Comments 2
Core autophagic machinery
autophagy-related 1	ATG1	Bombyx mori protein : 381393198	s_2066	GSSPFT00023661001.3-RA
autophagy-related 2	ATG2	Drosophila melanogaster protein : 7292279	s_18846	GSSPFT00019895001.3-RA	part 1
			s_12321	GSSPFT00005530001.3-RA	part 2
autophagy-related 3	ATG3	Bombyx mori protein : 215820604	s_1712	GSSPFT00026193001.3-RA	Allele A
			s_1442	GSSPFT00021042001.3-RA	Allele B
autophagy-related 4	ATG4	Bombyx mori protein : 213390042	ss_426	GSSPFT00022978001.3-RA
autophagy-related 5	ATG5	Bombyx mori protein : 213876484	s_2663	GSSPFT00011494001.3-RA
autophagy-related 6	ATG6	Bombyx mori protein : 215820606	s_161	GSSPFT00029332001.3-RA	Allele A	Beclin-1 in mammals
			s_1485	GSSPFT00029087001.3-RA	Allele B
autophagy-related 7	ATG7	Bombyx mori protein : 512920419	s_7425	GSSPFT00019991001.3-RA	Allele A
			s_596	GSSPFT00017981001.3-RA	Allele B
autophagy-related 8	ATG8	Bombyx mori protein: 114052412	s_17534	GSSPFG00035793001.1-RA
autophagy-related 8-like	ATG8-like	Bombyx mori protein : 114052368	s_1207	GSSPFG00035790001.1-RA		readthrough stop codon in exon 6 : sequencing error or polymorphism ? internal duplication of the Ubiquitin-related domain (248 aa versus 125 aa in human)
autophagy-related 9	ATG9	Drosophila melanogaster protein : 20130047	s_17408	GSSPFT00017231001.3-RA	part 1
			s_20526	GSSPFT00013065001.3-RA	part 2
			s_9004	GSSPFG00035551001.3-RA	part 3
autophagy-related 10	ATG10	Bombyx mori protein : 512899757	s_11830	GSSPFT00019539001.3-RA
autophagy-related 12	ATG12	Bombyx mori protein : 215820608	s_17075	GSSPFT00008488001.3-RA
autophagy-related 13	ATG13	Bombyx mori protein : 512898191	s_7819	GSSPFT00023791001.3-RA
autophagy-related 14	ATG14	Bombyx mori protein : 512918426	ss_161	GSSPFT00010270001.4-RA		Beclin 1-associated autophagy-related key regulator
autophagy-related 16	ATG16	Bombyx mori protein : 512924728	s_1985	GSSPFT00003827001.3-RA
RB1-inducible coiled-coil protein 1-like	RB1CC1	Bombyx mori protein : 512919423	ss_1064	GSSPFT00021933001.4-RA		functionnal homologue of Atg17 in S cerevisiae, FIP200 in mammals, atg11 in Bombyx mori
autophagy-related 18	ATG18	Drosophila melanogaster protein : 21356201	s_12375	GSSPFT00009401001.3-RA	part 1
			s_16288	GSSPFG00035146001.3-RA	part 2
autophagy-related 101	ATG101	Drosophila melanogaster protein : 18859901	s_4574	GSSPFG00020924001.3-RA	Allele A
			s_4403	GSSPFG00026235001.3-RA	Allele B
vacuolar protein sorting 15	Vps15	Drosophila melanogaster protein : 24645278 (Bombyx mori protein : 512899781)	s_466	GSSPFT00029697001.4-RA		regulatory subunit of class III PI3K, ird1 chez D. Melanogaster
vacuolar protein sorting-associated protein 34	Vps34	Bombyx mori protein : 512901250	3604	GSSPFT00024038001		catalytic subunit of class III PI3K
UV radiation resistance-associated gene	UVRAG	Drosophila melanogaster : 19921240	4418	GSSPFT00019489001
sequestosome-1	SQSTM1 / p62	Homo sapiens protein : 4505571 Bombyx mori protein : 512931629	778	GSSPFT00032739001		Refractory to Sigma P (Ref(2)P) in drosophila; Ubiquitin-binding protein p62 in mammals
PI3K/Akt/TOR upstream regulatory pathway
phosphatidylinositol 4,5-bisphosphate 3-kinase catalytic subunit delta isoform	PI3K/p110d	Bombyx mori protein : 512886038	1365	GSSPFT00020142001	Allele A
			153	GSSPFT00034125001	Allele B
RAC-alpha serine/threonine-protein kinase (Protein kinase B)	Akt/PKB	Bombyx mori protein : 512915270	1749	GSSPFT00005567001
target of rapamycin	TOR	Bombyx mori protein : 296434203	2958	GSSPFT00027094001	gene 2
			2958	GSSPFT00027097001	gene 1 part 2
			13867	GSSPFT00031300001	gene 1 part 1
Others genes involved in the regulatory pathways
ras-related GTP binding protein	Rheb	Drosophila melanogaster protein : 28571523	3679	GSSPFT00025661001
regulatory-associated protein of mTOR	Raptor	Drosophila melanogaster protein : 442615269	543	GSSPFT00031592001
Protein LST8 homolog (lethal with sec-thirteen 8)	Lst8	Drosophila melanogaster protein : 18858099	5225	GSSPFT00024508001
Selective autophagy-related processes
peroxin 3	Pex3	Drosophila melanogaster protein : 21357431	7074	scaffold_7074:11687-12861	Allele A	pexophagy
			2219	GSSPFT00005511001	Allele B
peroxin 14	Pex14	Drosophila melanogaster protein : 21355205	1266	GSSPFT00009688001	Allele A	pexophagy
			17	GSSPFT00031027001	Allele B
actin-related protein 2	Arp2	Spodoptera frugiperda protein : 605059339	1002	GSSPFT00010652001	Allele A	selective cytoplasm to vacuole targeting (Cvt) pathway
			1	GSSPFT00034602001	Allele B
actin-related protein 3	Arp3	Drosophila melanogaster : 17737543	25851	GSSPFT00012069001		selective cytoplasm to vacuole targeting (Cvt) pathway

## Sheet: Apoptosis
Name	Symbol	Scaffold number	Transcript number	Comments
14-3-3 epsilon	14-3-3 epsilon	16237	GSSPFT00020857001
apoptosis antagonizing transcription factor	AATF	3942	GSSPFT00032556001
Acinus	Acn	1006	GSSPFT00014404001
Apoptosis-inducing factor 3	AIF	1622	GSSPFT00020009001
Apoptosis-linked protein 2	ALG-2	8646	GSSPFT00003651001
Apoptotic protease-activating factor 1	Apaf1	4	GSSPFT00034759001
Apoptosis inhibitor 5	API-5	4536	GSSPFT00004322001
Amyloid precursor protein	APP	15904	GSSPFT00022483001
Cyclic AMP-dependent transcription factor	Atf2	2392	GSSPFT00016510001
Bax inhibitor 1	BI-1	7689	GSSPFT00016377001	shorter than BI-1 from B. mori.
BH3-interacting domain death agonist	BID			no Hit
Buffy	Buffy	4311	GSSPFT00005577001
caspase 4	casp 4-1	668	GSSPFT00024419001	predicted to be catalytically inactive
caspase 1	casp-1	253	GSSPFT00024724001	pubmed ID: 8999805
caspase 3	casp-3	104	GSSPFT00031129001
Cell division cycle and apoptosis regulator protein 1	CCAR1	14685	GSSPFT00033162001
PITSLRE serine/threonine-protein kinase CDC2L1	cdc2L1	3061	GSSPFT00034585001
cyclin dependent kinase 2	cdk2	8979	GSSPFT00004033001
Cyclin-dependent kinase 5	cdk5	542	GSSPFT00023882001
CASP8 and FADD-like apoptosis regulator (Cellular FLICE-like inhibitory protein)	c-FLIP			no Hit
cAMP responsive element binding protein	creb	6372	GSSPFT00025802001
mitochondrial cytochrome c	cytc	37	GSSPFT00012731001
death-associated LIM only protein	DALP	2767	GSSPFT00021500001
Death-associated protein kinase 1	DAPK	1234	GSSPFT00009976001
Death domain-associated protein 6	DAXX	4629	GSSPFT00022763001
DNA fragmentation factor-related protein 2	DFF	3519	GSSPFT00000545001
DNA fragmentation factor subunit beta-like protein	DFFB	13554	GSSPFT00034159001
Kelch-like protein diablo	Diablo	1272	GSSPFT00000560001
Dredd	dredd	1946 superscaffold 120	GSSPFT00018921001
Death-related protein	Drp	379	GSSPFT00006918001
Endonuclease G	EndoG	16563	GSSPFT00030414001
Extracellular regulated MAP kinase	ERK	7921	GSSPFT00007265001
Fas-associating death domain-containing protein	FADD	861	GSSPFT00008432001
Microtubule-associated protein futsch	Futsch	21273	GSSPFT00003338001
growth arrest specific 2	Gas2	232	scaffold_232:161887-161937
Glycogen synthase kinase 3	gsk3	38700	GSSPFT00021268001	partial sequence
serine-threonine kinase-like protein Hippo	Hippo	5888	GSSPFT00031342001
Serine protease HTRA2-1, mitochondrial	Htra2-1	25	GSSPFT00020124001
Inhibitor of apoptosis	IAP	287	GSSPFT00002559001	Pubmed ID: 10677478
Inhibitor of apoptosis 2	IAP2	287	scaffold_287:69378-70018
IAP-binding motif 1 (Reaper)	IBM1	superscaffold 392
apoptosis-related protein lCAD	ICAD	1369	GSSPFT00034288001
c-Jun NH2-terminal kinase	Jnk	154	GSSPFT00001856001
LPS-induced tumor necrosis factor alpha factor	Litaf	4690	GSSPFT00005974001
lipopolysaccharide-induced tumor necrosis factor-alpha factor homolog isoform X2	LITAF	16733	GSSPFT00004645001
Leucine-rich repeat and death domain-containing protein	LRDD	2235 3437	GSSPFT00027895001 GSSPFT00028660001
map-kinase activating death domain protein	MADD	7762	GSSPFT00000080001	shorter than MADD from Danaus or Culex. Partial sequence?
mucosa associated lymphoid tissue lymphoma translocation protein 1	malt1	897	GSSPFT00005836001
dual specificity mitogen-activated protein kinase kinase 7	MAPKK 7	2073	GSSPFT00020454001
mitogen activated protein kinase kinase kinase 5	mapkkk5	1781	GSSPFT00007852001
Ribosomal protein S6 kinase alpha-3	p90RSK3	16679	GSSPFT00031943001
Poly (ADP-ribose) polymerase	Parp	497	GSSPFT00028782001
paired box gene 6	PAX6	235	GSSPFT00011630001
Programmed cell death 11 protein	PCDC11	17266	GSSPFT00017615001
Programmed cell death protein 10	PDCD10	1132	GSSPFT00006499001
programmed cell death protein 2	pdcd2/rp-8	3246	GSSPFT00018517001
Programmed cell death protein 2-like	pdcd2-like	7055	GSSPFT00001646001
programmed cell death protein 5-like protein	PDCD5	4422	GSSPFT00022878001
Programmed cell death 6-interacting protein	PDCD6IP	7667	GSSPFT00032020001
Programmed cell death protein 7	PDCD7	9363	GSSPFT00002311001
prohibitin	PHB	6160	GSSPFT00022267001
Peroxiredoxin-4	prdx4	16039	GSSPFT00007449001
prohibitin-2	PHB-2	2716	GSSPFT00000292001	pubmed ID: 22985503
26S proteasome regulatory ATPase subunit 10b	psmd10	10936	GSSPFT00012808001
death-associated small cytoplasmic leucine-rich protein	SCLP	277	GSSPFT00009603001
Initiator caspase Dronc	SfDRONC	3462	GSSPFT00000123001	Pubmed ID: PMC3640372 [Available on 2014/5/1]
Apoptosis regulatory protein Siva	Siva	3875	GSSPFT00011502001
signal transducer and activator of transcription	STAT	39613	GSSPFT00003070001
Survivin-1	survivin-1	15158	GSSPFT00012869001
Survivin-2	survivin-2	9132	GSSPFT00007553001
THO complex subunit 1	Tho1	1531	GSSPFT00007886001
Transmembrane BAX inhibitor motif-containing protein 4	TMBIM4	505	GSSPFT00003441001
transmembrane BAX inhibitor motif-containing protein 5	TMBIM5	1571	GSSPFT00021491001
Tumor necrosis factor ligand superfamily member 13	TNFSF13	29913	GSSPFT00033141001
TNF ligand superfamily member 5	TNFSF5	3711	GSSPFT00019073001
TNF receptor-associated factor 3	TRAF3	176	GSSPFT00022364001
TNF receptor-associated factor 4	TRAF4	24018	GSSPFT00001073001
TNF-receptor associated factor 6	TRAF6	4720	GSSPFT00002515001
voltage-dependent anion-selective channel	VDAC	12888	GSSPFT00008691001
viral IAP-associated factor	VIAF	12877	GSSPFT00002197001
Mitogen-activated protein kinase kinase kinase 7-interacting protein 1		16396	GSSPFT00024826001
Netrin receptor UNC5C		990	GSSPFT00031367001
P53		781	GSSPFT00023959001	Pubmed ID:21497653
Putative apoptosis stimulating of P53		26	GSSPFT00010512001
SCF Apoptosis response protein		21315	GSSPFT00009958001
spinster-like protein		3265	GSSPFT00017631001
LIpopolysaccharide-induced tumor necrosis factor-alpha factor homolog isoform X2		7128	GSSPFT00018352001
Wrinkled (hid)				no hit
Grim				no hit
IAP-antagonist michelob_x				no hit

## Sheet: HSP
			Corn Variant		Rice Variant
HSP90/HSPC family	Symbol	Reference sequence	Scaffold number	Informations	Scaffold number	Informations
Heat shock cognate protein 90	HSPC1/HSC90	gb|ADK55517.2|	scaffold_82	-	SFRU_RICE_001108	Cutted between 2 scaffolds
				-	SFRU_RICE_027697
Heat shock protein 90	HSPC1/HSP90-1	gb|ADK55516.1|	superscaffold_234	-	SFRU_RICE_016727	E => D (241)
Heat shock protein 75	HSPC5/HSP75-1	NP_001266361.1	superscaffold_1085	-	SFRU_RICE_001425	VSGL=>GP-- (45)
HSP70 superfamily: HSPA (HSP70) and HSPSH (HSP110) families
Heat shock protein 105	HSPH1/HSP105-1	XP_004928340.1	superscaffold_239	-	SFRU_RICE_013406	L => F (69); Q => H (523); E => D (552); N => T (572); K => N (602); R => S (736); R => S (824)
Heat shock protein 97	HSPH2/HSP97-1	XP_004927888.1	scaffold_202	-	SFRU_RICE_002745	-
Heat shock protein 70-1	HSPA1a/HSP70-1a	gb|ACQ78180.1|	scaffold_14289	-	not found	-
	HSPA1b/HSP70-1b		superscaffold_234	-
Heat shock protein 70-2	HSPA2/HSP70-2	gb|AAN86047.1|	scaffold_515	-	SFRU_RICE_022909	N => K (134); N => K (270); D =E (525)
Heat shock protein 70-3	HSPA3/HSP70-3	gb|ADM66138.1|	scaffold_441	-	SFRU_RICE_014321	-
Heat shock protein 70-4	HSPA4a/HSP70-4a	gb|ACV32640.1|	scaffold_3210	-	SFRU_RICE_012156	QQ => -- (621)
	HSPA4b/HSP70-4b		scaffold_1800	Q => H (619)		QH => -- (621)
	HSPA4c/HSP70-4c		scaffold_1237	K => N (110); Q => H (619)		QH => -- (621)
Heat shock protein 70-5	HSPA5a/HSP70.5a	gb|AGR84222.1|	superscaffold_1093	-	SFRU_RICE_018531	V => I (537); K => R (561)
	HSPA5b/HSP70.5b		scaffold_828	V => I (537)		K => R (561)
Heat shock protein 70-6	HSPA6/HSP70-6	gb|KOB74246.1|	scaffold_1745	-	SFRU_RICE_004634	L => I (389); D => E (437); I => L (523)
Heat shock protein 70-7	HSPA7/HSP70-7	gb|ACQ78180.1|	superscaffold_234	-	not found	-
Heat shock protein 70-8	HSPA8/HSP70-8	gb|AGR84218.1|	scaffold_25316	-	SFRU_RICE_001759	-
Heat shock protein 70-9	HSPA9/HSP70-9	gb|ACM78945.1	scaffold_47250	Fragmented in 5 different scaffolds	SFRU_RICE_005837	-
			scaffold_31206
			scaffold_36119
			scaffold_45333
			scaffold_39210
Heat shock protein 70-10 (partial)	HSPA10/HSP70-10	gb|ACM78945.1|	scaffold_16153	Partial (from 1 to 88)	SFRU_RICE_007676	Partial (from 1 to 417); 3' end is lacking (end of scaffold)
Heat shock protein 70- 14-like	HSPA14/Hsp70-14	NP_001266317.1	superscaffold_888		SFRU_RICE_019877	-
Chaperonins family
Heat Shock Protein 10.0 - E1	HSPE1/HSP10.0	gb|AGQ42769.1|	scaffold_5809	-	SFRU_RICE_011232	-
Heat shock protein 60	HSPD/HSP60	sp|P25420.1|CH63_HELVI	scaffold_924	-	SFRU_RICE_003027	middle of the quence is lacking (GDKSIGILIAAAMNRVGKTGVITVKEGKTLNDELEVIEGMKFDRGFVSPY) because of sequencing problem (NNN…NNN)
HSPB family (small heat shock proteins)
Heat Shock Protein 15.9 - B1	HSPB1/HSP15.9	gb|AFK14098.1|	superscaffold_1097	-	SFRU_RICE_018925	-
Heat Shock Protein 20.2 - B2	HSPB2/HSP20.2	gb|ADK55521.1|	scaffold_19203	-	SFRU_RICE_015091	-
Heat Shock Protein 21.4 -B3	HSPB3/HSP21.4	gb|ADK55520.1|	scaffold_22322	-	SFRU_RICE_009306	189 N au lieu de K (et plus long)
Heat Shock Protein 20.0 -B4	HSPB4/HSP20.0	NP_001036941.1	scaffold_17572	-	SFRU_RICE_009306	N => T (10)
Heat Shock Protein 20.4 -B5	HSPB5/HSP20.4-1	gb|AGY56063.1|	scaffold_13186	-	SFRU_RICE_012747	E => D (85)
					SFRU_RICE_015091	-
Heat Shock Protein 19.8 -B6	HSPB6/HSP19.8	gb|ADK55524.1|	scaffold_607	-	SFRU_RICE_025547	S => A (36)
Heat Shock Protein 19.3 -B7	HSPB7/HSP19.3	gb|AFK14099.1|	scaffold_607	-	SFRU_RICE_014295	-
Heat Shock Protein 22.2 -B8	HSPB8/HSP22.2	XP_004933665.14	superscaffold_234	-	SFRU_RICE_016727	D => E (9)
Heat Shock Protein 22.0 -B9	HSPB9a/HSP22.0a	gb|AFK14100.1|	scaffold_542	-	SFRU_RICE_001217	Q => H (25); R => S (176)
	HSPB9b/HSP22.0b		superscaffold_1174	-
Heat Shock Protein 20.4 -B10	HSPB10/HSP20.4-2	gb|ADK55522.1|	scaffold_22692	-	SFRU_RICE_009306	T => E (125)
Heat Shock Protein 19.1 -B11	HSPB11/HSP19.1	gb|AGQ42772.1|	superscaffold_1055	-	SFRU_RICE_021882	T => S (160)
					SFRU_RICE_022936	L => M (32); T => M (94); GT => SS (169)
Heat Shock Protein 21.3 - B12	HSPB12/HSP21.3	gb|ADK55519.1|	scaffold_10331	3' end part / Over 2 scaffolds	SFRU_RICE_000540	-
			scaffold_16557	5' end part
Heat Shock Protein 21.8 -B13	HSPB13/HSP21.8	gb|EHJ77276.1|	scaffold_13186	-	SFRU_RICE_012747	L => M (111); T => A (115)
					SFRU_RICE_012748	MI => IL (25); D => E (73); L => M (105)
Heat Shock Protein 24.3 -B14	HSPB14a/HSP24.3a	gb|ADK55523.1|	superscaffold_133	-	SFRU_RICE_001817	-
	HSPB14b/HSP24.3b	gb|ADK55523.1|	scaffold_1678	A => S (185)
Heat Shock Protein 14.1 - B15	HSPB15/HSP14.1	XP_011556035.1	scaffold_11807	-	SFRU_RICE_012117	-
Heat Shock Protein 29.0 -B16	HSPB16/HSP29.0	gb|AFM73645.1|	superscaffold_133	-	SFRU_RICE_004482	K => N (174)
Heat Shock Protein 23.9 -B17	HSPB17/HSP23.9	NP_001036942.1	scaffold_17572	-	not found	-
Heat Shock Protein 19.7 -B18	HSPB18/HSP19.7	gb|EHJ63492.1|	scaffold_12234	-	SFRU_RICE_014295	R => K (3); Q => P (160)
Heat Shock Protein 26.6 -B19	HSPB19/HSP26.6	gb|AFK14101.1|	scaffold_24577	-	SFRU_RICE_015091	A => T (161); T => S (172)
Heat Shock Protein 25.5 -B20	HSPB20/HSP25.5	NP_001266349.1	scaffold_25014	-	SFRU_RICE_017054	VNSFNLY => VKLSYFRVKHIRNKLLYSIYHLFCFVY (207)
Heat Shock Protein 21.2 -B21	HSPB21/HSP21.2	gb|EHJ71411.1|	scaffold_20713	-	SFRU_RICE_015878	SP => PT (9)
DNAj (HSP40) family
Heat shock protein DNAJ-1	DNAJ-1	gb|EHJ63807.1|	scaffold_4833	-	SFRU_RICE_019263	T => N (463)
Heat shock protein DNAJ-2	DNAJ-2	gb|AHA86298.1|	scaffold_6917	-	SFRU_RICE_009077	identical
Heat shock protein DNAJ-3	DNAJ-3	ref|NP_001157380.1|	superscaffold_934	-	SFRU_RICE_011797	R =S (375); E => D (388); Q => H (394)
Heat shock protein DNAJ-4	DNAJ-4	gb|EHJ72064.1|	scaffold_848	-	SFRU_RICE_004594	-
Heat shock protein DNAJ-5	DNAJ-5	gb|EHJ65096.1|	superscaffold_324	-	SFRU_RICE_008344	-
Heat shock protein DNAJ-6	DNAJ-6	XP_013201127.1	superscaffold_275	-	SFRU_RICE_000064	-
Heat shock protein DNAJ-7	DNAJ-7	XP_013195971.1	scaffold_1765	-	SFRU_RICE_000669	V => L (5); QES => E (450)
Heat shock protein DNAJ-8	DNAJ-8	XP_013179537.1	superscaffold_661	-	SFRU_RICE_000706	over 2 scaffolds; 5' end part; V => A (352);
					SFRU_RICE_014691	3' end part; K => S (568)
Heat shock protein DNAJ-9	DNAJ-9	KOB73045.1	scaffold_18224	-	SFRU_RICE_004086	-
Heat shock protein DNAJ-10	DNAJ-10	XP_013189480.1	scaffold_10789	-	SFRU_RICE_005313	F => V (49); D => N (68)
Heat shock protein DNAJ-11 partial	DNAJ-11	KOB79029.1	superscaffold_251	3' end part only from 135 to the end	SFRU_RICE_008742	I => V (198); K => R (279); K => Q (289)
Heat shock protein DNAJ-12	DNAJ-12	XP_013142533.1	scaffold_5864	-	SFRU_RICE_010601	L => W (100); T => A (126); N => D (209)
Heat shock protein DNAJ-13	DNAJ-13	XP_004926883.1	superscaffold_909	-	SFRU_RICE_013403	-
Heat shock protein DNAJ-14	DNAJ-14	XP_013200532.1	scaffold_6349	-	SFRU_RICE_013416	-
Heat shock protein DNAJ-15	DNAJ-15	XP_012546160.1	superscaffold_904	-	SFRU_RICE_017361	over 2 scaffolds; 5' end part
					SFRU_RICE_004641	3' end part
Heat shock protein DNAJ-16	DNAJ-16	XP_012546160.1	superscaffold_948	-	SFRU_RICE_018151	-
Heat shock protein DNAJ-17	DNAJ-17	XP_012545026.1	scaffold_15349	-	SFRU_RICE_018374	S => L (220)
Heat shock protein DNAJ-18	DNAJ-18	XP_013199448.1	scaffold_7573	-	SFRU_RICE_020426	over 2 scaffolds; 5' end part
					SFRU_RICE_018614	3' end part
Heat shock protein DNAJ-19	DNAJ-19	KOB75427.1	superscaffold_511	-	SFRU_RICE_021484	-
Heat shock protein DNAJ-20	DNAJ-20	NP_001157381.1	superscaffold_790	-	SFRU_RICE_021851	-
Heat shock protein DNAJ-21	DNAJ-21	KOB67910.1	scaffold_23927	-	SFRU_RICE_027826	over 2 scaffolds; 5' end part
					SFRU_RICE_021647	3' end part
Associated proteins to HSP members
Heat shock transcription Factor protein 1	HSF1	XP_008547805.1	scaffold_9602	-	SFRU_RICE_014949	T => S (248)
Heat shock transcription Factor protein 2	HSF2	dbj|BAG07219.1|	scaffold_6706	-	SFRU_RICE_017146	T => A (368)
Hsp70-Hsp90 Organizing Protein 1	HOP1	XP_011550311.1	scaffold_14425	CORN partial (3' is lacking)	SFRU_RICE_004470	RICE partial (3' end)
					SFRU_RICE_027699	RICE Partial (5' end); Y => H (48)
hsp70-Hsp90 organizing protein 2	HOP2	XP_013169893.1	scaffold_15243	-	SFRU_RICE_006003	-
heat shock factor binding protein 1	HSBP1	gb|EHJ76143.1|	scaffold_5378	-	SFRU_RICE_004402	-
C-terminus of HSC70 interacting protein (CHIP)	CHIP	AB900069.1	superscaffold_865	-	SFRU_RICE_003947	-
mitochondrial import receptor subunit TOM70-like	TOM70	XP_011551059.1	scaffold_1558	-	SFRU_RICE_008606	N => K (332)
Partial:
hsp70 partielle	GSSPFG00013616001-RA	OGS 2.0	description	70kDa heat shock protein signature
hsp70 partielle	GSSPFG00019339001-RA	OGS 2.0	hit_description	heat shock cognate 70 protein [Danaus plexippus]
hsp70 partielle	GSSPFG00021638001-RA	OGS 2.0	interpro_description	Heat shock protein 70 family
hsp70 partielle	GSSPFG00024495001-RA	OGS 2.0	hit_description	putative heat shock protein 70 HSP70 interacting protein [Danaus plexippus]
hsp70 partielle	GSSPFG00024497001-RA	OGS 2.0	hit_description	putative heat shock protein 70 HSP70 interacting protein [Danaus plexippus]
hsp70 partielle	GSSPFG00027634001-RA	OGS 2.0	hit_description	heat shock protein 70 HSP70, putative [Pediculus humanus corporis

[truncated: 2 more sheets: Oxydative stress, Neuropeptides]
